# Supplementary material for: A photoconversion model for full spectral programming and multiplexing of optogenetic systems
Source: Mol Syst Biol. 2017 Apr 24;13(4):926. doi: 10.15252/msb.20167456 (PMC5408778; doi:10.15252/msb.20167456)
Supplement: Supplementary file 16 — Dataset EV8 [file MSB-13-926-s016.zip › dataset_ev8_mux_data_and_analysis/mux_data/dv-comp/mux_wholepop_dv-comp_histograms.xlsx]

## Sheet: Sheet1
Sample ID	Channel	Unnamed: 2	Bin 1	Bin 2	Bin 3	Bin 4	Bin 5	Bin 6	Bin 7	Bin 8	Bin 9	Bin 10	Bin 11	Bin 12	Bin 13	Bin 14	Bin 15	Bin 16	Bin 17	Bin 18	Bin 19	Bin 20	Bin 21	Bin 22	Bin 23	Bin 24	Bin 25	Bin 26	Bin 27	Bin 28	Bin 29	Bin 30	Bin 31	Bin 32	Bin 33	Bin 34	Bin 35	Bin 36	Bin 37	Bin 38	Bin 39	Bin 40	Bin 41	Bin 42	Bin 43	Bin 44	Bin 45	Bin 46	Bin 47
mux_r02_s073	FL1	Bin Values (MEF)	57.7524	58.2894	58.8314	59.3785	59.9306	60.4879	61.0504	61.6181	62.191	62.7693	63.353	63.9421	64.5367	65.1368	65.7425	66.3538	66.9709	67.5936	68.2221	68.8565	69.4968	70.143	70.7953	71.4536	72.118	72.7886	73.4655	74.1486	74.8381	75.534	76.2364	76.9453	77.6608	78.383	79.1118	79.8475	80.59	81.3393	82.0957	82.8591	83.6296	84.4072	85.1921	85.9843	86.7839	87.5908	88.4053
mux_r02_s073	FL1	Counts	0	0	0	0	0	0	0	0	0	0	0	0	0	0	0	0	0	0	0	0	0	0	0	0	0	0	0	0	0	0	0	0	0	0	1	0	0	0	1	0	0	0	0	0	0	0	0
mux_r02_s073	FL3	Bin Values (MEF)	3.66679	3.70001	3.73354	3.76737	3.8015	3.83595	3.8707	3.90578	3.94117	3.97688	4.01291	4.04927	4.08596	4.12298	4.16034	4.19803	4.23607	4.27445	4.31318	4.35226	4.3917	4.43149	4.47164	4.51216	4.55304	4.5943	4.63593	4.67793	4.72032	4.76309	4.80624	4.84979	4.89373	4.93807	4.98282	5.02797	5.07352	5.11949	5.16588	5.21269	5.25992	5.30758	5.35567	5.40419	5.45316	5.50257	5.55243
mux_r02_s073	FL3	Counts	0	0	0	0	0	0	0	0	0	0	0	0	0	0	0	0	0	0	1	0	0	0	0	0	0	0	0	0	0	0	0	0	0	0	0	0	0	0	0	0	0	0	0	0	0	0	0
mux_r02_s074	FL1	Bin Values (MEF)	57.7524	58.2894	58.8314	59.3785	59.9306	60.4879	61.0504	61.6181	62.191	62.7693	63.353	63.9421	64.5367	65.1368	65.7425	66.3538	66.9709	67.5936	68.2221	68.8565	69.4968	70.143	70.7953	71.4536	72.118	72.7886	73.4655	74.1486	74.8381	75.534	76.2364	76.9453	77.6608	78.383	79.1118	79.8475	80.59	81.3393	82.0957	82.8591	83.6296	84.4072	85.1921	85.9843	86.7839	87.5908	88.4053
mux_r02_s074	FL1	Counts	0	0	0	0	0	0	0	0	0	0	0	0	0	0	0	0	0	0	0	0	0	0	0	0	0	0	0	0	0	0	0	0	1	1	0	0	0	0	0	0	0	0	0	0	0	0	0
mux_r02_s074	FL3	Bin Values (MEF)	3.66679	3.70001	3.73354	3.76737	3.8015	3.83595	3.8707	3.90578	3.94117	3.97688	4.01291	4.04927	4.08596	4.12298	4.16034	4.19803	4.23607	4.27445	4.31318	4.35226	4.3917	4.43149	4.47164	4.51216	4.55304	4.5943	4.63593	4.67793	4.72032	4.76309	4.80624	4.84979	4.89373	4.93807	4.98282	5.02797	5.07352	5.11949	5.16588	5.21269	5.25992	5.30758	5.35567	5.40419	5.45316	5.50257	5.55243
mux_r02_s074	FL3	Counts	0	0	0	0	0	0	0	0	0	0	1	0	0	0	0	0	0	0	1	1	0	0	1	0	0	0	0	0	0	0	0	0	0	0	0	0	0	0	0	0	0	0	0	1	0	0	0
mux_r02_s075	FL1	Bin Values (MEF)	57.7524	58.2894	58.8314	59.3785	59.9306	60.4879	61.0504	61.6181	62.191	62.7693	63.353	63.9421	64.5367	65.1368	65.7425	66.3538	66.9709	67.5936	68.2221	68.8565	69.4968	70.143	70.7953	71.4536	72.118	72.7886	73.4655	74.1486	74.8381	75.534	76.2364	76.9453	77.6608	78.383	79.1118	79.8475	80.59	81.3393	82.0957	82.8591	83.6296	84.4072	85.1921	85.9843	86.7839	87.5908	88.4053
mux_r02_s075	FL1	Counts	0	0	0	0	0	0	0	0	0	0	0	0	0	0	0	0	0	0	0	0	0	0	0	0	0	0	0	0	0	0	0	0	0	1	0	1	0	0	0	0	0	1	0	0	0	0	0
mux_r02_s075	FL3	Bin Values (MEF)	3.66679	3.70001	3.73354	3.76737	3.8015	3.83595	3.8707	3.90578	3.94117	3.97688	4.01291	4.04927	4.08596	4.12298	4.16034	4.19803	4.23607	4.27445	4.31318	4.35226	4.3917	4.43149	4.47164	4.51216	4.55304	4.5943	4.63593	4.67793	4.72032	4.76309	4.80624	4.84979	4.89373	4.93807	4.98282	5.02797	5.07352	5.11949	5.16588	5.21269	5.25992	5.30758	5.35567	5.40419	5.45316	5.50257	5.55243
mux_r02_s075	FL3	Counts	0	1	0	0	0	0	0	0	0	0	0	0	0	0	0	0	0	0	0	0	0	0	0	0	0	0	0	0	0	0	0	0	0	0	0	0	1	0	0	0	0	0	0	1	0	0	0
mux_r02_s076	FL1	Bin Values (MEF)	57.7524	58.2894	58.8314	59.3785	59.9306	60.4879	61.0504	61.6181	62.191	62.7693	63.353	63.9421	64.5367	65.1368	65.7425	66.3538	66.9709	67.5936	68.2221	68.8565	69.4968	70.143	70.7953	71.4536	72.118	72.7886	73.4655	74.1486	74.8381	75.534	76.2364	76.9453	77.6608	78.383	79.1118	79.8475	80.59	81.3393	82.0957	82.8591	83.6296	84.4072	85.1921	85.9843	86.7839	87.5908	88.4053
mux_r02_s076	FL1	Counts	0	0	0	0	0	0	0	0	0	0	0	0	0	0	0	0	0	0	0	0	0	0	1	0	0	0	0	0	0	0	0	0	0	0	0	0	0	0	0	1	0	0	0	0	0	0	0
mux_r02_s076	FL3	Bin Values (MEF)	3.66679	3.70001	3.73354	3.76737	3.8015	3.83595	3.8707	3.90578	3.94117	3.97688	4.01291	4.04927	4.08596	4.12298	4.16034	4.19803	4.23607	4.27445	4.31318	4.35226	4.3917	4.43149	4.47164	4.51216	4.55304	4.5943	4.63593	4.67793	4.72032	4.76309	4.80624	4.84979	4.89373	4.93807	4.98282	5.02797	5.07352	5.11949	5.16588	5.21269	5.25992	5.30758	5.35567	5.40419	5.45316	5.50257	5.55243
mux_r02_s076	FL3	Counts	0	0	0	0	0	0	0	0	0	0	0	0	0	0	0	0	0	0	0	0	0	0	0	0	0	0	0	0	0	0	0	0	0	0	0	0	0	0	0	0	0	0	0	0	0	0	0
mux_r02_s077	FL1	Bin Values (MEF)	57.7524	58.2894	58.8314	59.3785	59.9306	60.4879	61.0504	61.6181	62.191	62.7693	63.353	63.9421	64.5367	65.1368	65.7425	66.3538	66.9709	67.5936	68.2221	68.8565	69.4968	70.143	70.7953	71.4536	72.118	72.7886	73.4655	74.1486	74.8381	75.534	76.2364	76.9453	77.6608	78.383	79.1118	79.8475	80.59	81.3393	82.0957	82.8591	83.6296	84.4072	85.1921	85.9843	86.7839	87.5908	88.4053
mux_r02_s077	FL1	Counts	0	0	0	0	0	1	0	0	0	0	0	0	0	0	0	0	0	0	0	0	0	0	0	0	0	0	0	0	0	0	0	0	0	0	0	0	0	0	0	0	0	0	0	0	0	0	0
mux_r02_s077	FL3	Bin Values (MEF)	3.66679	3.70001	3.73354	3.76737	3.8015	3.83595	3.8707	3.90578	3.94117	3.97688	4.01291	4.04927	4.08596	4.12298	4.16034	4.19803	4.23607	4.27445	4.31318	4.35226	4.3917	4.43149	4.47164	4.51216	4.55304	4.5943	4.63593	4.67793	4.72032	4.76309	4.80624	4.84979	4.89373	4.93807	4.98282	5.02797	5.07352	5.11949	5.16588	5.21269	5.25992	5.30758	5.35567	5.40419	5.45316	5.50257	5.55243
mux_r02_s077	FL3	Counts	0	0	0	0	0	0	0	0	0	0	0	0	0	0	0	0	0	0	0	0	0	0	0	0	0	0	0	0	0	0	0	0	0	0	0	0	0	0	0	0	0	0	0	0	0	0	0
mux_r02_s078	FL1	Bin Values (MEF)	57.7524	58.2894	58.8314	59.3785	59.9306	60.4879	61.0504	61.6181	62.191	62.7693	63.353	63.9421	64.5367	65.1368	65.7425	66.3538	66.9709	67.5936	68.2221	68.8565	69.4968	70.143	70.7953	71.4536	72.118	72.7886	73.4655	74.1486	74.8381	75.534	76.2364	76.9453	77.6608	78.383	79.1118	79.8475	80.59	81.3393	82.0957	82.8591	83.6296	84.4072	85.1921	85.9843	86.7839	87.5908	88.4053
mux_r02_s078	FL1	Counts	0	0	0	0	0	0	0	0	0	0	0	0	0	0	0	0	0	0	0	0	0	0	0	0	0	0	0	0	0	0	0	0	0	0	0	0	0	0	0	0	0	0	0	0	0	0	0
mux_r02_s078	FL3	Bin Values (MEF)	3.66679	3.70001	3.73354	3.76737	3.8015	3.83595	3.8707	3.90578	3.94117	3.97688	4.01291	4.04927	4.08596	4.12298	4.16034	4.19803	4.23607	4.27445	4.31318	4.35226	4.3917	4.43149	4.47164	4.51216	4.55304	4.5943	4.63593	4.67793	4.72032	4.76309	4.80624	4.84979	4.89373	4.93807	4.98282	5.02797	5.07352	5.11949	5.16588	5.21269	5.25992	5.30758	5.35567	5.40419	5.45316	5.50257	5.55243
mux_r02_s078	FL3	Counts	0	0	0	0	0	0	0	0	0	0	0	0	0	0	0	0	0	0	0	0	0	0	0	0	0	0	0	0	0	0	0	0	0	0	0	0	0	0	0	0	0	0	0	0	0	0	0
mux_r02_s079	FL1	Bin Values (MEF)	57.7524	58.2894	58.8314	59.3785	59.9306	60.4879	61.0504	61.6181	62.191	62.7693	63.353	63.9421	64.5367	65.1368	65.7425	66.3538	66.9709	67.5936	68.2221	68.8565	69.4968	70.143	70.7953	71.4536	72.118	72.7886	73.4655	74.1486	74.8381	75.534	76.2364	76.9453	77.6608	78.383	79.1118	79.8475	80.59	81.3393	82.0957	82.8591	83.6296	84.4072	85.1921	85.9843	86.7839	87.5908	88.4053
mux_r02_s079	FL1	Counts	0	0	0	0	0	0	0	0	0	0	0	0	0	0	0	0	0	0	0	0	0	0	0	0	0	0	0	0	0	1	0	0	0	0	0	0	0	0	0	0	0	0	0	1	0	0	0
mux_r02_s079	FL3	Bin Values (MEF)	3.66679	3.70001	3.73354	3.76737	3.8015	3.83595	3.8707	3.90578	3.94117	3.97688	4.01291	4.04927	4.08596	4.12298	4.16034	4.19803	4.23607	4.27445	4.31318	4.35226	4.3917	4.43149	4.47164	4.51216	4.55304	4.5943	4.63593	4.67793	4.72032	4.76309	4.80624	4.84979	4.89373	4.93807	4.98282	5.02797	5.07352	5.11949	5.16588	5.21269	5.25992	5.30758	5.35567	5.40419	5.45316	5.50257	5.55243
mux_r02_s079	FL3	Counts	0	0	0	0	0	0	0	0	0	0	0	0	0	0	0	0	0	0	0	0	0	0	0	0	0	0	0	0	0	0	0	0	0	0	0	0	0	1	0	0	0	0	0	0	0	0	0
mux_r02_s080	FL1	Bin Values (MEF)	57.7524	58.2894	58.8314	59.3785	59.9306	60.4879	61.0504	61.6181	62.191	62.7693	63.353	63.9421	64.5367	65.1368	65.7425	66.3538	66.9709	67.5936	68.2221	68.8565	69.4968	70.143	70.7953	71.4536	72.118	72.7886	73.4655	74.1486	74.8381	75.534	76.2364	76.9453	77.6608	78.383	79.1118	79.8475	80.59	81.3393	82.0957	82.8591	83.6296	84.4072	85.1921	85.9843	86.7839	87.5908	88.4053
mux_r02_s080	FL1	Counts	0	0	0	0	0	0	1	0	0	0	0	0	0	0	0	0	0	0	0	1	0	0	0	0	0	0	0	0	0	1	0	0	1	0	0	0	1	0	0	0	0	1	0	0	1	0	0
mux_r02_s080	FL3	Bin Values (MEF)	3.66679	3.70001	3.73354	3.76737	3.8015	3.83595	3.8707	3.90578	3.94117	3.97688	4.01291	4.04927	4.08596	4.12298	4.16034	4.19803	4.23607	4.27445	4.31318	4.35226	4.3917	4.43149	4.47164	4.51216	4.55304	4.5943	4.63593	4.67793	4.72032	4.76309	4.80624	4.84979	4.89373	4.93807	4.98282	5.02797	5.07352	5.11949	5.16588	5.21269	5.25992	5.30758	5.35567	5.40419	5.45316	5.50257	5.55243
mux_r02_s080	FL3	Counts	0	1	1	0	0	0	1	2	1	1	2	2	0	0	0	0	0	0	1	0	1	1	0	1	3	1	0	1	1	0	1	0	1	0	1	0	0	0	1	2	0	0	0	0	2	0	0
mux_r02_s081	FL1	Bin Values (MEF)	57.7524	58.2894	58.8314	59.3785	59.9306	60.4879	61.0504	61.6181	62.191	62.7693	63.353	63.9421	64.5367	65.1368	65.7425	66.3538	66.9709	67.5936	68.2221	68.8565	69.4968	70.143	70.7953	71.4536	72.118	72.7886	73.4655	74.1486	74.8381	75.534	76.2364	76.9453	77.6608	78.383	79.1118	79.8475	80.59	81.3393	82.0957	82.8591	83.6296	84.4072	85.1921	85.9843	86.7839	87.5908	88.4053
mux_r02_s081	FL1	Counts	0	0	0	0	0	0	0	0	0	0	0	0	0	0	0	0	1	0	0	0	0	0	0	0	0	1	0	0	0	0	1	0	0	0	0	0	0	0	0	1	1	1	0	0	1	0	0
mux_r02_s081	FL3	Bin Values (MEF)	3.66679	3.70001	3.73354	3.76737	3.8015	3.83595	3.8707	3.90578	3.94117	3.97688	4.01291	4.04927	4.08596	4.12298	4.16034	4.19803	4.23607	4.27445	4.31318	4.35226	4.3917	4.43149	4.47164	4.51216	4.55304	4.5943	4.63593	4.67793	4.72032	4.76309	4.80624	4.84979	4.89373	4.93807	4.98282	5.02797	5.07352	5.11949	5.16588	5.21269	5.25992	5.30758	5.35567	5.40419	5.45316	5.50257	5.55243
mux_r02_s081	FL3	Counts	0	0	2	0	0	0	0	0	1	1	0	0	0	1	1	0	1	0	0	0	0	2	0	0	0	0	1	0	1	0	0	0	1	1	0	0	0	1	0	0	0	1	0	0	0	0	0
mux_r02_s082	FL1	Bin Values (MEF)	57.7524	58.2894	58.8314	59.3785	59.9306	60.4879	61.0504	61.6181	62.191	62.7693	63.353	63.9421	64.5367	65.1368	65.7425	66.3538	66.9709	67.5936	68.2221	68.8565	69.4968	70.143	70.7953	71.4536	72.118	72.7886	73.4655	74.1486	74.8381	75.534	76.2364	76.9453	77.6608	78.383	79.1118	79.8475	80.59	81.3393	82.0957	82.8591	83.6296	84.4072	85.1921	85.9843	86.7839	87.5908	88.4053
mux_r02_s082	FL1	Counts	0	0	0	0	0	0	0	0	0	0	0	0	0	0	0	0	0	0	0	0	0	0	0	0	0	0	0	0	0	0	0	0	0	0	0	0	0	0	0	1	1	0	0	0	0	1	0
mux_r02_s082	FL3	Bin Values (MEF)	3.66679	3.70001	3.73354	3.76737	3.8015	3.83595	3.8707	3.90578	3.94117	3.97688	4.01291	4.04927	4.08596	4.12298	4.16034	4.19803	4.23607	4.27445	4.31318	4.35226	4.3917	4.43149	4.47164	4.51216	4.55304	4.5943	4.63593	4.67793	4.72032	4.76309	4.80624	4.84979	4.89373	4.93807	4.98282	5.02797	5.07352	5.11949	5.16588	5.21269	5.25992	5.30758	5.35567	5.40419	5.45316	5.50257	5.55243
mux_r02_s082	FL3	Counts	0	0	1	0	0	0	0	0	0	0	0	1	0	0	0	0	0	0	0	0	0	0	0	0	0	0	0	0	0	0	0	0	0	0	0	0	2	0	0	0	0	0	0	0	0	0	0
mux_r02_s083	FL1	Bin Values (MEF)	57.7524	58.2894	58.8314	59.3785	59.9306	60.4879	61.0504	61.6181	62.191	62.7693	63.353	63.9421	64.5367	65.1368	65.7425	66.3538	66.9709	67.5936	68.2221	68.8565	69.4968	70.143	70.7953	71.4536	72.118	72.7886	73.4655	74.1486	74.8381	75.534	76.2364	76.9453	77.6608	78.383	79.1118	79.8475	80.59	81.3393	82.0957	82.8591	83.6296	84.4072	85.1921	85.9843	86.7839	87.5908	88.4053
mux_r02_s083	FL1	Counts	0	0	0	0	0	0	0	0	0	0	0	0	0	0	0	0	0	0	0	0	0	0	0	0	0	0	1	0	0	0	0	0	0	0	0	0	0	0	0	0	0	0	0	0	0	0	0
mux_r02_s083	FL3	Bin Values (MEF)	3.66679	3.70001	3.73354	3.76737	3.8015	3.83595	3.8707	3.90578	3.94117	3.97688	4.01291	4.04927	4.08596	4.12298	4.16034	4.19803	4.23607	4.27445	4.31318	4.35226	4.3917	4.43149	4.47164	4.51216	4.55304	4.5943	4.63593	4.67793	4.72032	4.76309	4.80624	4.84979	4.89373	4.93807	4.98282	5.02797	5.07352	5.11949	5.16588	5.21269	5.25992	5.30758	5.35567	5.40419	5.45316	5.50257	5.55243
mux_r02_s083	FL3	Counts	0	0	0	0	0	0	0	1	0	1	0	0	0	0	0	0	0	0	0	0	0	0	0	0	0	0	0	0	0	0	0	0	0	0	0	0	0	0	0	0	0	0	0	0	0	0	0
mux_r02_s084	FL1	Bin Values (MEF)	57.7524	58.2894	58.8314	59.3785	59.9306	60.4879	61.0504	61.6181	62.191	62.7693	63.353	63.9421	64.5367	65.1368	65.7425	66.3538	66.9709	67.5936	68.2221	68.8565	69.4968	70.143	70.7953	71.4536	72.118	72.7886	73.4655	74.1486	74.8381	75.534	76.2364	76.9453	77.6608	78.383	79.1118	79.8475	80.59	81.3393	82.0957	82.8591	83.6296	84.4072	85.1921	85.9843	86.7839	87.5908	88.4053
mux_r02_s084	FL1	Counts	0	0	0	0	0	0	0	0	1	0	1	1	0	0	0	0	0	0	0	1	0	0	0	0	0	0	1	1	1	0	0	0	0	0	0	0	0	1	0	0	1	0	0	0	0	0	0
mux_r02_s084	FL3	Bin Values (MEF)	3.66679	3.70001	3.73354	3.76737	3.8015	3.83595	3.8707	3.90578	3.94117	3.97688	4.01291	4.04927	4.08596	4.12298	4.16034	4.19803	4.23607	4.27445	4.31318	4.35226	4.3917	4.43149	4.47164	4.51216	4.55304	4.5943	4.63593	4.67793	4.72032	4.76309	4.80624	4.84979	4.89373	4.93807	4.98282	5.02797	5.07352	5.11949	5.16588	5.21269	5.25992	5.30758	5.35567	5.40419	5.45316	5.50257	5.55243
mux_r02_s084	FL3	Counts	0	1	0	0	1	0	1	1	1	1	0	1	1	0	0	0	1	0	0	0	0	0	0	0	1	0	0	0	2	2	0	0	0	0	2	1	1	0	0	0	1	2	0	0	2	0	0
mux_r02_s085	FL1	Bin Values (MEF)	57.7524	58.2894	58.8314	59.3785	59.9306	60.4879	61.0504	61.6181	62.191	62.7693	63.353	63.9421	64.5367	65.1368	65.7425	66.3538	66.9709	67.5936	68.2221	68.8565	69.4968	70.143	70.7953	71.4536	72.118	72.7886	73.4655	74.1486	74.8381	75.534	76.2364	76.9453	77.6608	78.383	79.1118	79.8475	80.59	81.3393	82.0957	82.8591	83.6296	84.4072	85.1921	85.9843	86.7839	87.5908	88.4053
mux_r02_s085	FL1	Counts	0	0	0	0	0	0	1	0	0	0	0	0	0	0	0	0	0	0	0	0	0	0	0	0	0	0	0	0	0	0	0	0	0	0	1	0	1	0	0	0	0	0	0	0	0	0	0
mux_r02_s085	FL3	Bin Values (MEF)	3.66679	3.70001	3.73354	3.76737	3.8015	3.83595	3.8707	3.90578	3.94117	3.97688	4.01291	4.04927	4.08596	4.12298	4.16034	4.19803	4.23607	4.27445	4.31318	4.35226	4.3917	4.43149	4.47164	4.51216	4.55304	4.5943	4.63593	4.67793	4.72032	4.76309	4.80624	4.84979	4.89373	4.93807	4.98282	5.02797	5.07352	5.11949	5.16588	5.21269	5.25992	5.30758	5.35567	5.40419	5.45316	5.50257	5.55243
mux_r02_s085	FL3	Counts	0	0	0	0	0	0	0	0	0	0	0	0	0	1	0	0	0	0	0	0	0	0	0	0	1	0	0	0	0	0	0	1	0	0	0	0	0	0	0	0	0	0	0	0	0	0	0
mux_r02_s086	FL1	Bin Values (MEF)	57.7524	58.2894	58.8314	59.3785	59.9306	60.4879	61.0504	61.6181	62.191	62.7693	63.353	63.9421	64.5367	65.1368	65.7425	66.3538	66.9709	67.5936	68.2221	68.8565	69.4968	70.143	70.7953	71.4536	72.118	72.7886	73.4655	74.1486	74.8381	75.534	76.2364	76.9453	77.6608	78.383	79.1118	79.8475	80.59	81.3393	82.0957	82.8591	83.6296	84.4072	85.1921	85.9843	86.7839	87.5908	88.4053
mux_r02_s086	FL1	Counts	0	0	0	0	0	0	0	0	0	0	0	0	0	0	0	0	0	0	1	0	0	0	0	0	0	0	0	0	0	0	0	0	0	0	0	0	0	0	0	0	0	0	0	0	1	0	1
mux_r02_s086	FL3	Bin Values (MEF)	3.66679	3.70001	3.73354	3.76737	3.8015	3.83595	3.8707	3.90578	3.94117	3.97688	4.01291	4.04927	4.08596	4.12298	4.16034	4.19803	4.23607	4.27445	4.31318	4.35226	4.3917	4.43149	4.47164	4.51216	4.55304	4.5943	4.63593	4.67793	4.72032	4.76309	4.80624	4.84979	4.89373	4.93807	4.98282	5.02797	5.07352	5.11949	5.16588	5.21269	5.25992	5.30758	5.35567	5.40419	5.45316	5.50257	5.55243
mux_r02_s086	FL3	Counts	0	0	0	1	0	0	0	0	0	0	0	0	0	0	0	0	0	0	0	0	1	0	0	0	0	0	0	0	0	0	0	0	0	0	1	0	0	0	0	0	0	0	0	0	0	0	0
mux_r02_s087	FL1	Bin Values (MEF)	57.7524	58.2894	58.8314	59.3785	59.9306	60.4879	61.0504	61.6181	62.191	62.7693	63.353	63.9421	64.5367	65.1368	65.7425	66.3538	66.9709	67.5936	68.2221	68.8565	69.4968	70.143	70.7953	71.4536	72.118	72.7886	73.4655	74.1486	74.8381	75.534	76.2364	76.9453	77.6608	78.383	79.1118	79.8475	80.59	81.3393	82.0957	82.8591	83.6296	84.4072	85.1921	85.9843	86.7839	87.5908	88.4053
mux_r02_s087	FL1	Counts	0	0	0	0	0	0	0	0	0	0	0	0	0	0	0	0	0	0	0	0	0	0	0	1	0	0	0	0	0	0	0	0	0	0	0	0	0	0	0	0	0	0	1	0	0	0	0
mux_r02_s087	FL3	Bin Values (MEF)	3.66679	3.70001	3.73354	3.76737	3.8015	3.83595	3.8707	3.90578	3.94117	3.97688	4.01291	4.04927	4.08596	4.12298	4.16034	4.19803	4.23607	4.27445	4.31318	4.35226	4.3917	4.43149	4.47164	4.51216	4.55304	4.5943	4.63593	4.67793	4.72032	4.76309	4.80624	4.84979	4.89373	4.93807	4.98282	5.02797	5.07352	5.11949	5.16588	5.21269	5.25992	5.30758	5.35567	5.40419	5.45316	5.50257	5.55243
mux_r02_s087	FL3	Counts	0	0	0	0	0	0	0	0	0	0	0	0	0	0	0	0	0	0	0	0	0	0	0	0	0	0	0	0	0	0	0	0	0	0	0	0	0	0	0	0	0	0	0	0	0	0	0
mux_r02_s088	FL1	Bin Values (MEF)	57.7524	58.2894	58.8314	59.3785	59.9306	60.4879	61.0504	61.6181	62.191	62.7693	63.353	63.9421	64.5367	65.1368	65.7425	66.3538	66.9709	67.5936	68.2221	68.8565	69.4968	70.143	70.7953	71.4536	72.118	72.7886	73.4655	74.1486	74.8381	75.534	76.2364	76.9453	77.6608	78.383	79.1118	79.8475	80.59	81.3393	82.0957	82.8591	83.6296	84.4072	85.1921	85.9843	86.7839	87.5908	88.4053
mux_r02_s088	FL1	Counts	0	0	0	0	0	0	0	0	0	0	0	0	0	0	0	0	1	0	0	0	0	0	2	0	0	0	0	0	0	0	0	0	0	0	0	0	1	0	0	0	1	0	0	0	0	1	2
mux_r02_s088	FL3	Bin Values (MEF)	3.66679	3.70001	3.73354	3.76737	3.8015	3.83595	3.8707	3.90578	3.94117	3.97688	4.01291	4.04927	4.08596	4.12298	4.16034	4.19803	4.23607	4.27445	4.31318	4.35226	4.3917	4.43149	4.47164	4.51216	4.55304	4.5943	4.63593	4.67793	4.72032	4.76309	4.80624	4.84979	4.89373	4.93807	4.98282	5.02797	5.07352	5.11949	5.16588	5.21269	5.25992	5.30758	5.35567	5.40419	5.45316	5.50257	5.55243
mux_r02_s088	FL3	Counts	0	1	0	0	0	0	0	1	0	1	0	0	0	0	0	0	0	0	0	0	1	0	0	0	0	0	0	2	1	1	0	0	0	0	1	0	0	0	0	0	1	1	0	0	0	0	0
mux_r02_s089	FL1	Bin Values (MEF)	57.7524	58.2894	58.8314	59.3785	59.9306	60.4879	61.0504	61.6181	62.191	62.7693	63.353	63.9421	64.5367	65.1368	65.7425	66.3538	66.9709	67.5936	68.2221	68.8565	69.4968	70.143	70.7953	71.4536	72.118	72.7886	73.4655	74.1486	74.8381	75.534	76.2364	76.9453	77.6608	78.383	79.1118	79.8475	80.59	81.3393	82.0957	82.8591	83.6296	84.4072	85.1921	85.9843	86.7839	87.5908	88.4053
mux_r02_s089	FL1	Counts	0	0	0	0	0	1	0	0	0	0	0	0	0	0	0	0	0	0	1	0	1	0	0	0	0	0	0	0	0	0	0	0	1	0	0	0	0	0	0	1	0	0	0	0	0	0	0
mux_r02_s089	FL3	Bin Values (MEF)	3.66679	3.70001	3.73354	3.76737	3.8015	3.83595	3.8707	3.90578	3.94117	3.97688	4.01291	4.04927	4.08596	4.12298	4.16034	4.19803	4.23607	4.27445	4.31318	4.35226	4.3917	4.43149	4.47164	4.51216	4.55304	4.5943	4.63593	4.67793	4.72032	4.76309	4.80624	4.84979	4.89373	4.93807	4.98282	5.02797	5.07352	5.11949	5.16588	5.21269	5.25992	5.30758	5.35567	5.40419	5.45316	5.50257	5.55243
mux_r02_s089	FL3	Counts	0	0	1	0	0	0	0	0	0	0	2	2	0	0	0	0	1	0	0	0	0	1	0	0	0	0	0	1	0	1	0	1	0	0	1	0	0	0	0	0	0	1	1	0	0	1	0
mux_r02_s090	FL1	Bin Values (MEF)	57.7524	58.2894	58.8314	59.3785	59.9306	60.4879	61.0504	61.6181	62.191	62.7693	63.353	63.9421	64.5367	65.1368	65.7425	66.3538	66.9709	67.5936	68.2221	68.8565	69.4968	70.143	70.7953	71.4536	72.118	72.7886	73.4655	74.1486	74.8381	75.534	76.2364	76.9453	77.6608	78.383	79.1118	79.8475	80.59	81.3393	82.0957	82.8591	83.6296	84.4072	85.1921	85.9843	86.7839	87.5908	88.4053
mux_r02_s090	FL1	Counts	0	0	0	0	0	1	0	1	0	1	1	0	0	0	0	0	0	0	0	0	0	0	0	0	0	0	0	0	0	1	0	0	0	1	0	1	0	1	0	0	1	1	0	0	0	0	2
mux_r02_s090	FL3	Bin Values (MEF)	3.66679	3.70001	3.73354	3.76737	3.8015	3.83595	3.8707	3.90578	3.94117	3.97688	4.01291	4.04927	4.08596	4.12298	4.16034	4.19803	4.23607	4.27445	4.31318	4.35226	4.3917	4.43149	4.47164	4.51216	4.55304	4.5943	4.63593	4.67793	4.72032	4.76309	4.80624	4.84979	4.89373	4.93807	4.98282	5.02797	5.07352	5.11949	5.16588	5.21269	5.25992	5.30758	5.35567	5.40419	5.45316	5.50257	5.55243
mux_r02_s090	FL3	Counts	0	1	1	0	0	1	3	1	1	2	1	3	0	2	0	0	0	2	1	2	1	2	0	3	1	1	1	0	3	0	0	0	1	0	0	1	0	2	2	2	2	1	0	0	0	0	2
mux_r02_s091	FL1	Bin Values (MEF)	57.7524	58.2894	58.8314	59.3785	59.9306	60.4879	61.0504	61.6181	62.191	62.7693	63.353	63.9421	64.5367	65.1368	65.7425	66.3538	66.9709	67.5936	68.2221	68.8565	69.4968	70.143	70.7953	71.4536	72.118	72.7886	73.4655	74.1486	74.8381	75.534	76.2364	76.9453	77.6608	78.383	79.1118	79.8475	80.59	81.3393	82.0957	82.8591	83.6296	84.4072	85.1921	85.9843	86.7839	87.5908	88.4053
mux_r02_s091	FL1	Counts	0	0	0	0	0	0	0	0	0	0	0	0	1	0	0	0	0	0	0	0	0	0	0	0	0	1	0	0	0	0	0	0	0	0	0	1	0	0	0	1	0	0	0	0	0	0	0
mux_r02_s091	FL3	Bin Values (MEF)	3.66679	3.70001	3.73354	3.76737	3.8015	3.83595	3.8707	3.90578	3.94117	3.97688	4.01291	4.04927	4.08596	4.12298	4.16034	4.19803	4.23607	4.27445	4.31318	4.35226	4.3917	4.43149	4.47164	4.51216	4.55304	4.5943	4.63593	4.67793	4.72032	4.76309	4.80624	4.84979	4.89373	4.93807	4.98282	5.02797	5.07352	5.11949	5.16588	5.21269	5.25992	5.30758	5.35567	5.40419	5.45316	5.50257	5.55243
mux_r02_s091	FL3	Counts	0	0	0	0	0	0	0	0	0	0	0	0	0	0	0	0	0	0	0	0	1	0	0	0	0	1	0	0	0	0	0	0	0	0	0	0	0	0	0	0	0	0	0	0	0	0	0
mux_r02_s092	FL1	Bin Values (MEF)	57.7524	58.2894	58.8314	59.3785	59.9306	60.4879	61.0504	61.6181	62.191	62.7693	63.353	63.9421	64.5367	65.1368	65.7425	66.3538	66.9709	67.5936	68.2221	68.8565	69.4968	70.143	70.7953	71.4536	72.118	72.7886	73.4655	74.1486	74.8381	75.534	76.2364	76.9453	77.6608	78.383	79.1118	79.8475	80.59	81.3393	82.0957	82.8591	83.6296	84.4072	85.1921	85.9843	86.7839	87.5908	88.4053
mux_r02_s092	FL1	Counts	0	0	1	0	0	0	0	2	0	0	0	0	0	0	0	0	0	1	0	0	0	0	1	0	0	0	0	1	0	0	0	0	1	0	0	0	0	0	1	0	0	0	0	0	0	0	0
mux_r02_s092	FL3	Bin Values (MEF)	3.66679	3.70001	3.73354	3.76737	3.8015	3.83595	3.8707	3.90578	3.94117	3.97688	4.01291	4.04927	4.08596	4.12298	4.16034	4.19803	4.23607	4.27445	4.31318	4.35226	4.3917	4.43149	4.47164	4.51216	4.55304	4.5943	4.63593	4.67793	4.72032	4.76309	4.80624	4.84979	4.89373	4.93807	4.98282	5.02797	5.07352	5.11949	5.16588	5.21269	5.25992	5.30758	5.35567	5.40419	5.45316	5.50257	5.55243
mux_r02_s092	FL3	Counts	0	0	2	3	0	1	2	2	0	3	1	2	4	0	1	0	1	0	0	0	2	2	0	2	1	1	1	1	1	4	0	2	0	2	0	0	1	0	1	1	3	0	1	0	0	1	1
mux_r02_s093	FL1	Bin Values (MEF)	57.7524	58.2894	58.8314	59.3785	59.9306	60.4879	61.0504	61.6181	62.191	62.7693	63.353	63.9421	64.5367	65.1368	65.7425	66.3538	66.9709	67.5936	68.2221	68.8565	69.4968	70.143	70.7953	71.4536	72.118	72.7886	73.4655	74.1486	74.8381	75.534	76.2364	76.9453	77.6608	78.383	79.1118	79.8475	80.59	81.3393	82.0957	82.8591	83.6296	84.4072	85.1921	85.9843	86.7839	87.5908	88.4053
mux_r02_s093	FL1	Counts	0	0	0	0	0	0	0	0	0	1	1	0	0	0	0	0	0	0	0	0	0	0	0	0	0	1	0	0	0	0	0	0	0	0	1	0	0	0	0	0	0	0	0	0	0	0	1
mux_r02_s093	FL3	Bin Values (MEF)	3.66679	3.70001	3.73354	3.76737	3.8015	3.83595	3.8707	3.90578	3.94117	3.97688	4.01291	4.04927	4.08596	4.12298	4.16034	4.19803	4.23607	4.27445	4.31318	4.35226	4.3917	4.43149	4.47164	4.51216	4.55304	4.5943	4.63593	4.67793	4.72032	4.76309	4.80624	4.84979	4.89373	4.93807	4.98282	5.02797	5.07352	5.11949	5.16588	5.21269	5.25992	5.30758	5.35567	5.40419	5.45316	5.50257	5.55243
mux_r02_s093	FL3	Counts	0	0	0	1	0	1	0	0	1	0	0	1	2	0	0	0	0	1	0	0	0	1	0	0	0	0	0	0	0	0	0	0	1	0	0	0	0	1	0	0	0	0	0	0	1	0	2
mux_r02_s094	FL1	Bin Values (MEF)	57.7524	58.2894	58.8314	59.3785	59.9306	60.4879	61.0504	61.6181	62.191	62.7693	63.353	63.9421	64.5367	65.1368	65.7425	66.3538	66.9709	67.5936	68.2221	68.8565	69.4968	70.143	70.7953	71.4536	72.118	72.7886	73.4655	74.1486	74.8381	75.534	76.2364	76.9453	77.6608	78.383	79.1118	79.8475	80.59	81.3393	82.0957	82.8591	83.6296	84.4072	85.1921	85.9843	86.7839	87.5908	88.4053
mux_r02_s094	FL1	Counts	0	0	0	0	0	0	0	0	0	0	0	0	0	0	0	0	0	0	0	0	0	0	1	0	0	0	0	0	0	0	0	0	0	0	0	1	0	1	0	0	0	0	0	0	0	0	0
mux_r02_s094	FL3	Bin Values (MEF)	3.66679	3.70001	3.73354	3.76737	3.8015	3.83595	3.8707	3.90578	3.94117	3.97688	4.01291	4.04927	4.08596	4.12298	4.16034	4.19803	4.23607	4.27445	4.31318	4.35226	4.3917	4.43149	4.47164	4.51216	4.55304	4.5943	4.63593	4.67793	4.72032	4.76309	4.80624	4.84979	4.89373	4.93807	4.98282	5.02797	5.07352	5.11949	5.16588	5.21269	5.25992	5.30758	5.35567	5.40419	5.45316	5.50257	5.55243
mux_r02_s094	FL3	Counts	0	0	0	0	1	0	0	0	0	0	0	0	0	0	0	0	0	0	0	1	0	0	0	0	0	0	0	0	0	0	0	1	1	0	0	0	0	0	0	0	0	0	0	0	0	0	0
mux_r02_s095	FL1	Bin Values (MEF)	57.7524	58.2894	58.8314	59.3785	59.9306	60.4879	61.0504	61.6181	62.191	62.7693	63.353	63.9421	64.5367	65.1368	65.7425	66.3538	66.9709	67.5936	68.2221	68.8565	69.4968	70.143	70.7953	71.4536	72.118	72.7886	73.4655	74.1486	74.8381	75.534	76.2364	76.9453	77.6608	78.383	79.1118	79.8475	80.59	81.3393	82.0957	82.8591	83.6296	84.4072	85.1921	85.9843	86.7839	87.5908	88.4053
mux_r02_s095	FL1	Counts	0	0	0	0	0	0	0	0	0	0	0	0	0	0	0	0	0	0	0	0	0	0	0	0	0	0	0	0	0	0	0	0	0	0	0	0	0	0	0	0	0	0	0	0	0	0	0
mux_r02_s095	FL3	Bin Values (MEF)	3.66679	3.70001	3.73354	3.76737	3.8015	3.83595	3.8707	3.90578	3.94117	3.97688	4.01291	4.04927	4.08596	4.12298	4.16034	4.19803	4.23607	4.27445	4.31318	4.35226	4.3917	4.43149	4.47164	4.51216	4.55304	4.5943	4.63593	4.67793	4.72032	4.76309	4.80624	4.84979	4.89373	4.93807	4.98282	5.02797	5.07352	5.11949	5.16588	5.21269	5.25992	5.30758	5.35567	5.40419	5.45316	5.50257	5.55243
mux_r02_s095	FL3	Counts	0	0	0	0	0	0	0	0	0	0	0	0	0	0	0	0	0	0	0	0	1	0	0	0	0	0	0	0	0	0	0	0	0	0	0	0	0	0	0	0	0	0	0	0	0	0	0
mux_r02_s096	FL1	Bin Values (MEF)	57.7524	58.2894	58.8314	59.3785	59.9306	60.4879	61.0504	61.6181	62.191	62.7693	63.353	63.9421	64.5367	65.1368	65.7425	66.3538	66.9709	67.5936	68.2221	68.8565	69.4968	70.143	70.7953	71.4536	72.118	72.7886	73.4655	74.1486	74.8381	75.534	76.2364	76.9453	77.6608	78.383	79.1118	79.8475	80.59	81.3393	82.0957	82.8591	83.6296	84.4072	85.1921	85.9843	86.7839	87.5908	88.4053
mux_r02_s096	FL1	Counts	0	0	0	0	0	0	0	0	0	0	1	0	0	0	2	0	0	0	0	0	0	0	0	0	0	0	0	0	0	1	0	0	1	0	0	0	0	0	0	1	0	0	0	0	0	0	0
mux_r02_s096	FL3	Bin Values (MEF)	3.66679	3.70001	3.73354	3.76737	3.8015	3.83595	3.8707	3.90578	3.94117	3.97688	4.01291	4.04927	4.08596	4.12298	4.16034	4.19803	4.23607	4.27445	4.31318	4.35226	4.3917	4.43149	4.47164	4.51216	4.55304	4.5943	4.63593	4.67793	4.72032	4.76309	4.80624	4.84979	4.89373	4.93807	4.98282	5.02797	5.07352	5.11949	5.16588	5.21269	5.25992	5.30758	5.35567	5.40419	5.45316	5.50257	5.55243
mux_r02_s096	FL3	Counts	0	0	0	0	0	0	0	0	0	0	0	0	0	1	0	0	0	0	0	0	0	0	0	0	0	0	0	0	0	0	1	0	0	0	0	0	0	0	0	0	0	0	0	0	0	0	0
mux_r02_s097	FL1	Bin Values (MEF)	57.7524	58.2894	58.8314	59.3785	59.9306	60.4879	61.0504	61.6181	62.191	62.7693	63.353	63.9421	64.5367	65.1368	65.7425	66.3538	66.9709	67.5936	68.2221	68.8565	69.4968	70.143	70.7953	71.4536	72.118	72.7886	73.4655	74.1486	74.8381	75.534	76.2364	76.9453	77.6608	78.383	79.1118	79.8475	80.59	81.3393	82.0957	82.8591	83.6296	84.4072	85.1921	85.9843	86.7839	87.5908	88.4053
mux_r02_s097	FL1	Counts	0	0	0	1	0	0	0	0	1	1	0	1	0	0	0	0	0	0	0	0	0	0	0	1	0	0	0	0	0	0	0	1	0	0	0	0	0	0	0	0	0	0	0	0	0	0	0
mux_r02_s097	FL3	Bin Values (MEF)	3.66679	3.70001	3.73354	3.76737	3.8015	3.83595	3.8707	3.90578	3.94117	3.97688	4.01291	4.04927	4.08596	4.12298	4.16034	4.19803	4.23607	4.27445	4.31318	4.35226	4.3917	4.43149	4.47164	4.51216	4.55304	4.5943	4.63593	4.67793	4.72032	4.76309	4.80624	4.84979	4.89373	4.93807	4.98282	5.02797	5.07352	5.11949	5.16588	5.21269	5.25992	5.30758	5.35567	5.40419	5.45316	5.50257	5.55243
mux_r02_s097	FL3	Counts	0	0	0	0	0	0	0	0	1	0	1	0	0	0	1	0	0	1	0	0	0	1	0	0	0	0	1	0	1	0	0	0	0	0	0	0	0	0	0	0	2	0	0	0	0	0	0
mux_r02_s098	FL1	Bin Values (MEF)	57.7524	58.2894	58.8314	59.3785	59.9306	60.4879	61.0504	61.6181	62.191	62.7693	63.353	63.9421	64.5367	65.1368	65.7425	66.3538	66.9709	67.5936	68.2221	68.8565	69.4968	70.143	70.7953	71.4536	72.118	72.7886	73.4655	74.1486	74.8381	75.534	76.2364	76.9453	77.6608	78.383	79.1118	79.8475	80.59	81.3393	82.0957	82.8591	83.6296	84.4072	85.1921	85.9843	86.7839	87.5908	88.4053
mux_r02_s098	FL1	Counts	0	0	0	0	0	0	0	0	0	0	0	0	0	0	0	0	0	0	0	0	0	0	0	0	0	0	0	0	0	0	0	0	0	0	0	0	0	0	0	0	0	0	0	0	0	0	0
mux_r02_s098	FL3	Bin Values (MEF)	3.66679	3.70001	3.73354	3.76737	3.8015	3.83595	3.8707	3.90578	3.94117	3.97688	4.01291	4.04927	4.08596	4.12298	4.16034	4.19803	4.23607	4.27445	4.31318	4.35226	4.3917	4.43149	4.47164	4.51216	4.55304	4.5943	4.63593	4.67793	4.72032	4.76309	4.80624	4.84979	4.89373	4.93807	4.98282	5.02797	5.07352	5.11949	5.16588	5.21269	5.25992	5.30758	5.35567	5.40419	5.45316	5.50257	5.55243
mux_r02_s098	FL3	Counts	0	0	0	0	0	0	0	0	0	0	0	1	0	0	0	0	0	0	0	0	0	0	0	0	0	0	0	0	0	0	0	0	0	0	0	0	0	0	1	0	0	0	0	0	0	0	0
mux_r02_s099	FL1	Bin Values (MEF)	57.7524	58.2894	58.8314	59.3785	59.9306	60.4879	61.0504	61.6181	62.191	62.7693	63.353	63.9421	64.5367	65.1368	65.7425	66.3538	66.9709	67.5936	68.2221	68.8565	69.4968	70.143	70.7953	71.4536	72.118	72.7886	73.4655	74.1486	74.8381	75.534	76.2364	76.9453	77.6608	78.383	79.1118	79.8475	80.59	81.3393	82.0957	82.8591	83.6296	84.4072	85.1921	85.9843	86.7839	87.5908	88.4053
mux_r02_s099	FL1	Counts	0	0	0	0	0	0	0	0	0	0	0	0	0	0	0	0	1	0	0	0	0	0	0	0	0	0	0	0	0	0	0	0	0	0	0	0	0	0	0	0	0	0	0	0	0	0	0
mux_r02_s099	FL3	Bin Values (MEF)	3.66679	3.70001	3.73354	3.76737	3.8015	3.83595	3.8707	3.90578	3.94117	3.97688	4.01291	4.04927	4.08596	4.12298	4.16034	4.19803	4.23607	4.27445	4.31318	4.35226	4.3917	4.43149	4.47164	4.51216	4.55304	4.5943	4.63593	4.67793	4.72032	4.76309	4.80624	4.84979	4.89373	4.93807	4.98282	5.02797	5.07352	5.11949	5.16588	5.21269	5.25992	5.30758	5.35567	5.40419	5.45316	5.50257	5.55243
mux_r02_s099	FL3	Counts	0	0	0	0	0	0	0	0	0	0	0	0	1	0	1	0	0	0	0	0	0	0	0	0	0	0	0	0	0	0	0	0	0	0	0	0	0	0	0	0	0	1	0	0	0	0	0
mux_r02_s100	FL1	Bin Values (MEF)	57.7524	58.2894	58.8314	59.3785	59.9306	60.4879	61.0504	61.6181	62.191	62.7693	63.353	63.9421	64.5367	65.1368	65.7425	66.3538	66.9709	67.5936	68.2221	68.8565	69.4968	70.143	70.7953	71.4536	72.118	72.7886	73.4655	74.1486	74.8381	75.534	76.2364	76.9453	77.6608	78.383	79.1118	79.8475	80.59	81.3393	82.0957	82.8591	83.6296	84.4072	85.1921	85.9843	86.7839	87.5908	88.4053
mux_r02_s100	FL1	Counts	0	0	0	0	0	0	0	0	0	0	0	0	1	0	0	0	0	0	0	0	0	0	0	0	0	0	0	0	0	0	0	0	0	0	0	0	0	0	0	0	0	0	0	0	0	0	0
mux_r02_s100	FL3	Bin Values (MEF)	3.66679	3.70001	3.73354	3.76737	3.8015	3.83595	3.8707	3.90578	3.94117	3.97688	4.01291	4.04927	4.08596	4.12298	4.16034	4.19803	4.23607	4.27445	4.31318	4.35226	4.3917	4.43149	4.47164	4.51216	4.55304	4.5943	4.63593	4.67793	4.72032	4.76309	4.80624	4.84979	4.89373	4.93807	4.98282	5.02797	5.07352	5.11949	5.16588	5.21269	5.25992	5.30758	5.35567	5.40419	5.45316	5.50257	5.55243
mux_r02_s100	FL3	Counts	0	0	0	0	0	0	0	0	0	0	0	0	0	0	0	0	0	0	0	0	0	0	1	0	0	0	0	1	0	0	0	0	0	0	0	0	0	1	0	0	0	0	0	0	0	1	0
mux_r02_s101	FL1	Bin Values (MEF)	57.7524	58.2894	58.8314	59.3785	59.9306	60.4879	61.0504	61.6181	62.191	62.7693	63.353	63.9421	64.5367	65.1368	65.7425	66.3538	66.9709	67.5936	68.2221	68.8565	69.4968	70.143	70.7953	71.4536	72.118	72.7886	73.4655	74.1486	74.8381	75.534	76.2364	76.9453	77.6608	78.383	79.1118	79.8475	80.59	81.3393	82.0957	82.8591	83.6296	84.4072	85.1921	85.9843	86.7839	87.5908	88.4053
mux_r02_s101	FL1	Counts	0	0	0	0	0	0	0	0	0	0	0	0	0	0	0	0	0	0	0	0	0	0	0	0	0	0	0	0	0	0	0	0	0	0	0	0	0	0	0	0	0	0	0	0	0	0	0
mux_r02_s101	FL3	Bin Values (MEF)	3.66679	3.70001	3.73354	3.76737	3.8015	3.83595	3.8707	3.90578	3.94117	3.97688	4.01291	4.04927	4.08596	4.12298	4.16034	4.19803	4.23607	4.27445	4.31318	4.35226	4.3917	4.43149	4.47164	4.51216	4.55304	4.5943	4.63593	4.67793	4.72032	4.76309	4.80624	4.84979	4.89373	4.93807	4.98282	5.02797	5.07352	5.11949	5.16588	5.21269	5.25992	5.30758	5.35567	5.40419	5.45316	5.50257	5.55243
mux_r02_s101	FL3	Counts	0	0	0	0	0	0	0	0	0	0	0	0	0	0	0	0	0	0	0	0	1	1	0	0	0	0	0	0	0	0	0	0	0	0	0	0	0	0	0	0	0	0	0	0	0	0	0
mux_r02_s102	FL1	Bin Values (MEF)	57.7524	58.2894	58.8314	59.3785	59.9306	60.4879	61.0504	61.6181	62.191	62.7693	63.353	63.9421	64.5367	65.1368	65.7425	66.3538	66.9709	67.5936	68.2221	68.8565	69.4968	70.143	70.7953	71.4536	72.118	72.7886	73.4655	74.1486	74.8381	75.534	76.2364	76.9453	77.6608	78.383	79.1118	79.8475	80.59	81.3393	82.0957	82.8591	83.6296	84.4072	85.1921	85.9843	86.7839	87.5908	88.4053
mux_r02_s102	FL1	Counts	0	0	0	0	0	0	0	0	0	0	0	0	0	1	0	1	0	0	0	0	0	0	0	0	0	1	0	0	0	0	0	0	0	0	0	0	0	0	0	0	0	0	0	0	0	0	0
mux_r02_s102	FL3	Bin Values (MEF)	3.66679	3.70001	3.73354	3.76737	3.8015	3.83595	3.8707	3.90578	3.94117	3.97688	4.01291	4.04927	4.08596	4.12298	4.16034	4.19803	4.23607	4.27445	4.31318	4.35226	4.3917	4.43149	4.47164	4.51216	4.55304	4.5943	4.63593	4.67793	4.72032	4.76309	4.80624	4.84979	4.89373	4.93807	4.98282	5.02797	5.07352	5.11949	5.16588	5.21269	5.25992	5.30758	5.35567	5.40419	5.45316	5.50257	5.55243
mux_r02_s102	FL3	Counts	0	0	0	0	0	0	1	0	0	0	0	0	0	0	0	0	0	0	0	0	0	0	0	0	0	0	0	0	0	0	0	1	0	0	0	0	0	0	0	0	0	0	0	0	0	0	0
mux_r02_s103	FL1	Bin Values (MEF)	57.7524	58.2894	58.8314	59.3785	59.9306	60.4879	61.0504	61.6181	62.191	62.7693	63.353	63.9421	64.5367	65.1368	65.7425	66.3538	66.9709	67.5936	68.2221	68.8565	69.4968	70.143	70.7953	71.4536	72.118	72.7886	73.4655	74.1486	74.8381	75.534	76.2364	76.9453	77.6608	78.383	79.1118	79.8475	80.59	81.3393	82.0957	82.8591	83.6296	84.4072	85.1921	85.9843	86.7839	87.5908	88.4053
mux_r02_s103	FL1	Counts	0	0	0	0	0	0	0	0	0	0	0	0	0	0	0	1	0	0	0	1	0	0	1	0	1	0	0	1	0	1	0	1	0	0	0	0	0	0	0	0	0	0	0	0	0	0	0
mux_r02_s103	FL3	Bin Values (MEF)	3.66679	3.70001	3.73354	3.76737	3.8015	3.83595	3.8707	3.90578	3.94117	3.97688	4.01291	4.04927	4.08596	4.12298	4.16034	4.19803	4.23607	4.27445	4.31318	4.35226	4.3917	4.43149	4.47164	4.51216	4.55304	4.5943	4.63593	4.67793	4.72032	4.76309	4.80624	4.84979	4.89373	4.93807	4.98282	5.02797	5.07352	5.11949	5.16588	5.21269	5.25992	5.30758	5.35567	5.40419	5.45316	5.50257	5.55243
mux_r02_s103	FL3	Counts	0	0	0	0	0	0	0	1	0	0	0	0	0	0	1	0	1	0	0	0	0	0	0	1	0	0	0	1	0	0	0	0	0	0	0	0	0	0	0	0	1	1	0	0	0	0	0
mux_r02_s104	FL1	Bin Values (MEF)	57.7524	58.2894	58.8314	59.3785	59.9306	60.4879	61.0504	61.6181	62.191	62.7693	63.353	63.9421	64.5367	65.1368	65.7425	66.3538	66.9709	67.5936	68.2221	68.8565	69.4968	70.143	70.7953	71.4536	72.118	72.7886	73.4655	74.1486	74.8381	75.534	76.2364	76.9453	77.6608	78.383	79.1118	79.8475	80.59	81.3393	82.0957	82.8591	83.6296	84.4072	85.1921	85.9843	86.7839	87.5908	88.4053
mux_r02_s104	FL1	Counts	0	0	0	0	0	0	0	0	0	0	0	0	1	0	1	0	0	0	0	0	0	0	0	0	0	0	0	0	0	0	0	0	0	0	0	0	0	0	0	0	0	0	0	0	0	0	0
mux_r02_s104	FL3	Bin Values (MEF)	3.66679	3.70001	3.73354	3.76737	3.8015	3.83595	3.8707	3.90578	3.94117	3.97688	4.01291	4.04927	4.08596	4.12298	4.16034	4.19803	4.23607	4.27445	4.31318	4.35226	4.3917	4.43149	4.47164	4.51216	4.55304	4.5943	4.63593	4.67793	4.72032	4.76309	4.80624	4.84979	4.89373	4.93807	4.98282	5.02797	5.07352	5.11949	5.16588	5.21269	5.25992	5.30758	5.35567	5.40419	5.45316	5.50257	5.55243
mux_r02_s104	FL3	Counts	0	0	0	0	0	0	0	1	0	0	0	0	0	0	0	2	0	0	0	0	0	0	0	0	0	0	0	0	0	0	0	0	0	0	0	0	0	0	0	0	0	0	0	0	0	0	0
mux_r02_s105	FL1	Bin Values (MEF)	57.7524	58.2894	58.8314	59.3785	59.9306	60.4879	61.0504	61.6181	62.191	62.7693	63.353	63.9421	64.5367	65.1368	65.7425	66.3538	66.9709	67.5936	68.2221	68.8565	69.4968	70.143	70.7953	71.4536	72.118	72.7886	73.4655	74.1486	74.8381	75.534	76.2364	76.9453	77.6608	78.383	79.1118	79.8475	80.59	81.3393	82.0957	82.8591	83.6296	84.4072	85.1921	85.9843	86.7839	87.5908	88.4053
mux_r02_s105	FL1	Counts	0	0	0	0	0	0	0	0	0	0	0	0	0	0	0	2	0	0	0	0	0	0	0	0	0	0	0	0	0	0	0	0	0	0	0	0	0	0	0	0	0	0	0	0	0	0	0
mux_r02_s105	FL3	Bin Values (MEF)	3.66679	3.70001	3.73354	3.76737	3.8015	3.83595	3.8707	3.90578	3.94117	3.97688	4.01291	4.04927	4.08596	4.12298	4.16034	4.19803	4.23607	4.27445	4.31318	4.35226	4.3917	4.43149	4.47164	4.51216	4.55304	4.5943	4.63593	4.67793	4.72032	4.76309	4.80624	4.84979	4.89373	4.93807	4.98282	5.02797	5.07352	5.11949	5.16588	5.21269	5.25992	5.30758	5.35567	5.40419	5.45316	5.50257	5.55243
mux_r02_s105	FL3	Counts	0	0	0	0	0	0	0	0	0	0	0	0	0	0	0	0	0	0	0	0	0	0	0	0	0	0	0	0	0	0	0	0	0	0	0	0	0	0	0	0	0	0	0	0	0	0	0
mux_r02_s106	FL1	Bin Values (MEF)	57.7524	58.2894	58.8314	59.3785	59.9306	60.4879	61.0504	61.6181	62.191	62.7693	63.353	63.9421	64.5367	65.1368	65.7425	66.3538	66.9709	67.5936	68.2221	68.8565	69.4968	70.143	70.7953	71.4536	72.118	72.7886	73.4655	74.1486	74.8381	75.534	76.2364	76.9453	77.6608	78.383	79.1118	79.8475	80.59	81.3393	82.0957	82.8591	83.6296	84.4072	85.1921	85.9843	86.7839	87.5908	88.4053
mux_r02_s106	FL1	Counts	0	0	0	0	0	0	0	0	0	0	0	0	0	0	0	1	0	0	0	0	0	0	0	0	1	0	0	0	0	0	0	0	0	0	1	0	0	0	0	0	0	0	0	0	0	0	0
mux_r02_s106	FL3	Bin Values (MEF)	3.66679	3.70001	3.73354	3.76737	3.8015	3.83595	3.8707	3.90578	3.94117	3.97688	4.01291	4.04927	4.08596	4.12298	4.16034	4.19803	4.23607	4.27445	4.31318	4.35226	4.3917	4.43149	4.47164	4.51216	4.55304	4.5943	4.63593	4.67793	4.72032	4.76309	4.80624	4.84979	4.89373	4.93807	4.98282	5.02797	5.07352	5.11949	5.16588	5.21269	5.25992	5.30758	5.35567	5.40419	5.45316	5.50257	5.55243
mux_r02_s106	FL3	Counts	0	0	0	0	0	0	0	0	0	0	0	0	0	0	0	0	0	0	0	0	0	0	0	0	0	0	0	0	0	0	0	0	0	0	0	0	0	0	0	0	0	0	0	0	0	0	0
mux_r02_s107	FL1	Bin Values (MEF)	57.7524	58.2894	58.8314	59.3785	59.9306	60.4879	61.0504	61.6181	62.191	62.7693	63.353	63.9421	64.5367	65.1368	65.7425	66.3538	66.9709	67.5936	68.2221	68.8565	69.4968	70.143	70.7953	71.4536	72.118	72.7886	73.4655	74.1486	74.8381	75.534	76.2364	76.9453	77.6608	78.383	79.1118	79.8475	80.59	81.3393	82.0957	82.8591	83.6296	84.4072	85.1921	85.9843	86.7839	87.5908	88.4053
mux_r02_s107	FL1	Counts	0	0	0	0	0	0	0	0	0	0	0	0	0	0	0	0	0	0	0	1	0	0	0	0	1	0	0	0	0	0	0	0	1	0	0	0	0	0	0	0	0	0	0	0	0	0	0
mux_r02_s107	FL3	Bin Values (MEF)	3.66679	3.70001	3.73354	3.76737	3.8015	3.83595	3.8707	3.90578	3.94117	3.97688	4.01291	4.04927	4.08596	4.12298	4.16034	4.19803	4.23607	4.27445	4.31318	4.35226	4.3917	4.43149	4.47164	4.51216	4.55304	4.5943	4.63593	4.67793	4.72032	4.76309	4.80624	4.84979	4.89373	4.93807	4.98282	5.02797	5.07352	5.11949	5.16588	5.21269	5.25992	5.30758	5.35567	5.40419	5.45316	5.50257	5.55243
mux_r02_s107	FL3	Counts	0	1	0	1	0	0	0	0	0	0	0	0	0	0	0	0	0	2	2	0	0	0	0	0	0	0	0	1	0	0	0	0	0	0	0	0	0	0	0	0	0	0	0	0	0	0	0
mux_r02_s108	FL1	Bin Values (MEF)	57.7524	58.2894	58.8314	59.3785	59.9306	60.4879	61.0504	61.6181	62.191	62.7693	63.353	63.9421	64.5367	65.1368	65.7425	66.3538	66.9709	67.5936	68.2221	68.8565	69.4968	70.143	70.7953	71.4536	72.118	72.7886	73.4655	74.1486	74.8381	75.534	76.2364	76.9453	77.6608	78.383	79.1118	79.8475	80.59	81.3393	82.0957	82.8591	83.6296	84.4072	85.1921	85.9843	86.7839	87.5908	88.4053
mux_r02_s108	FL1	Counts	0	0	0	0	0	0	0	0	0	0	0	0	0	1	0	0	0	0	0	0	0	0	0	1	0	0	0	0	0	0	0	0	0	0	0	0	0	0	0	0	0	1	0	0	0	0	0
mux_r02_s108	FL3	Bin Values (MEF)	3.66679	3.70001	3.73354	3.76737	3.8015	3.83595	3.8707	3.90578	3.94117	3.97688	4.01291	4.04927	4.08596	4.12298	4.16034	4.19803	4.23607	4.27445	4.31318	4.35226	4.3917	4.43149	4.47164	4.51216	4.55304	4.5943	4.63593	4.67793	4.72032	4.76309	4.80624	4.84979	4.89373	4.93807	4.98282	5.02797	5.07352	5.11949	5.16588	5.21269	5.25992	5.30758	5.35567	5.40419	5.45316	5.50257	5.55243
mux_r02_s108	FL3	Counts	0	0	0	0	0	1	0	0	0	0	0	0	0	0	0	0	0	0	0	0	0	0	0	0	0	0	1	0	0	0	0	0	0	0	0	0	0	0	0	1	0	0	0	0	0	0	0
mux_r02_s109	FL1	Bin Values (MEF)	57.7524	58.2894	58.8314	59.3785	59.9306	60.4879	61.0504	61.6181	62.191	62.7693	63.353	63.9421	64.5367	65.1368	65.7425	66.3538	66.9709	67.5936	68.2221	68.8565	69.4968	70.143	70.7953	71.4536	72.118	72.7886	73.4655	74.1486	74.8381	75.534	76.2364	76.9453	77.6608	78.383	79.1118	79.8475	80.59	81.3393	82.0957	82.8591	83.6296	84.4072	85.1921	85.9843	86.7839	87.5908	88.4053
mux_r02_s109	FL1	Counts	0	0	0	0	0	0	0	0	0	0	0	0	0	0	0	0	0	0	0	0	0	0	0	0	1	1	0	0	0	0	0	0	0	0	0	0	0	0	1	0	0	0	0	0	0	0	0
mux_r02_s109	FL3	Bin Values (MEF)	3.66679	3.70001	3.73354	3.76737	3.8015	3.83595	3.8707	3.90578	3.94117	3.97688	4.01291	4.04927	4.08596	4.12298	4.16034	4.19803	4.23607	4.27445	4.31318	4.35226	4.3917	4.43149	4.47164	4.51216	4.55304	4.5943	4.63593	4.67793	4.72032	4.76309	4.80624	4.84979	4.89373	4.93807	4.98282	5.02797	5.07352	5.11949	5.16588	5.21269	5.25992	5.30758	5.35567	5.40419	5.45316	5.50257	5.55243
mux_r02_s109	FL3	Counts	0	0	0	0	0	0	0	0	0	0	0	0	0	0	0	0	0	0	0	0	0	0	0	0	0	0	0	0	0	0	0	0	0	0	0	0	0	0	0	0	0	0	0	0	0	0	0
mux_r02_s110	FL1	Bin Values (MEF)	57.7524	58.2894	58.8314	59.3785	59.9306	60.4879	61.0504	61.6181	62.191	62.7693	63.353	63.9421	64.5367	65.1368	65.7425	66.3538	66.9709	67.5936	68.2221	68.8565	69.4968	70.143	70.7953	71.4536	72.118	72.7886	73.4655	74.1486	74.8381	75.534	76.2364	76.9453	77.6608	78.383	79.1118	79.8475	80.59	81.3393	82.0957	82.8591	83.6296	84.4072	85.1921	85.9843	86.7839	87.5908	88.4053
mux_r02_s110	FL1	Counts	0	0	0	0	0	0	0	0	0	1	0	0	0	0	0	0	0	0	0	0	0	0	0	0	0	0	0	0	0	0	0	0	0	0	0	0	0	1	0	0	0	0	0	0	0	0	0
mux_r02_s110	FL3	Bin Values (MEF)	3.66679	3.70001	3.73354	3.76737	3.8015	3.83595	3.8707	3.90578	3.94117	3.97688	4.01291	4.04927	4.08596	4.12298	4.16034	4.19803	4.23607	4.27445	4.31318	4.35226	4.3917	4.43149	4.47164	4.51216	4.55304	4.5943	4.63593	4.67793	4.72032	4.76309	4.80624	4.84979	4.89373	4.93807	4.98282	5.02797	5.07352	5.11949	5.16588	5.21269	5.25992	5.30758	5.35567	5.40419	5.45316	5.50257	5.55243
mux_r02_s110	FL3	Counts	0	0	0	0	0	0	0	0	0	0	0	0	0	0	0	0	0	0	0	0	0	0	0	0	0	0	0	0	0	0	0	0	0	0	0	0	0	0	0	0	0	0	0	0	0	0	0
mux_r02_s111	FL1	Bin Values (MEF)	57.7524	58.2894	58.8314	59.3785	59.9306	60.4879	61.0504	61.6181	62.191	62.7693	63.353	63.9421	64.5367	65.1368	65.7425	66.3538	66.9709	67.5936	68.2221	68.8565	69.4968	70.143	70.7953	71.4536	72.118	72.7886	73.4655	74.1486	74.8381	75.534	76.2364	76.9453	77.6608	78.383	79.1118	79.8475	80.59	81.3393	82.0957	82.8591	83.6296	84.4072	85.1921	85.9843	86.7839	87.5908	88.4053
mux_r02_s111	FL1	Counts	0	0	0	0	0	0	0	0	0	0	0	0	0	0	0	0	0	1	0	0	0	0	0	0	0	0	0	0	0	0	0	0	0	0	0	0	0	0	0	0	0	0	0	0	0	0	0
mux_r02_s111	FL3	Bin Values (MEF)	3.66679	3.70001	3.73354	3.76737	3.8015	3.83595	3.8707	3.90578	3.94117	3.97688	4.01291	4.04927	4.08596	4.12298	4.16034	4.19803	4.23607	4.27445	4.31318	4.35226	4.3917	4.43149	4.47164	4.51216	4.55304	4.5943	4.63593	4.67793	4.72032	4.76309	4.80624	4.84979	4.89373	4.93807	4.98282	5.02797	5.07352	5.11949	5.16588	5.21269	5.25992	5.30758	5.35567	5.40419	5.45316	5.50257	5.55243
mux_r02_s111	FL3	Counts	0	0	0	0	0	1	0	0	0	0	1	1	0	0	0	0	0	0	0	0	0	1	0	0	0	0	0	0	0	0	0	0	0	0	0	0	0	0	0	1	1	0	0	0	0	0	0
mux_r02_s112	FL1	Bin Values (MEF)	57.7524	58.2894	58.8314	59.3785	59.9306	60.4879	61.0504	61.6181	62.191	62.7693	63.353	63.9421	64.5367	65.1368	65.7425	66.3538	66.9709	67.5936	68.2221	68.8565	69.4968	70.143	70.7953	71.4536	72.118	72.7886	73.4655	74.1486	74.8381	75.534	76.2364	76.9453	77.6608	78.383	79.1118	79.8475	80.59	81.3393	82.0957	82.8591	83.6296	84.4072	85.1921	85.9843	86.7839	87.5908	88.4053
mux_r02_s112	FL1	Counts	0	0	0	1	0	0	0	0	1	0	0	0	0	0	0	0	0	0	0	0	0	0	0	0	0	0	0	0	0	0	1	0	0	0	0	0	0	0	0	0	0	0	0	0	1	0	0
mux_r02_s112	FL3	Bin Values (MEF)	3.66679	3.70001	3.73354	3.76737	3.8015	3.83595	3.8707	3.90578	3.94117	3.97688	4.01291	4.04927	4.08596	4.12298	4.16034	4.19803	4.23607	4.27445	4.31318	4.35226	4.3917	4.43149	4.47164	4.51216	4.55304	4.5943	4.63593	4.67793	4.72032	4.76309	4.80624	4.84979	4.89373	4.93807	4.98282	5.02797	5.07352	5.11949	5.16588	5.21269	5.25992	5.30758	5.35567	5.40419	5.45316	5.50257	5.55243
mux_r02_s112	FL3	Counts	0	0	0	0	0	0	0	0	0	0	0	0	0	0	0	0	0	0	0	0	0	0	0	0	0	0	0	0	0	0	0	0	0	0	0	0	0	0	0	0	0	0	0	0	0	0	0
mux_r02_s113	FL1	Bin Values (MEF)	57.7524	58.2894	58.8314	59.3785	59.9306	60.4879	61.0504	61.6181	62.191	62.7693	63.353	63.9421	64.5367	65.1368	65.7425	66.3538	66.9709	67.5936	68.2221	68.8565	69.4968	70.143	70.7953	71.4536	72.118	72.7886	73.4655	74.1486	74.8381	75.534	76.2364	76.9453	77.6608	78.383	79.1118	79.8475	80.59	81.3393	82.0957	82.8591	83.6296	84.4072	85.1921	85.9843	86.7839	87.5908	88.4053
mux_r02_s113	FL1	Counts	0	0	0	0	0	0	0	0	0	0	0	1	0	0	0	0	0	0	0	0	0	0	0	0	0	0	0	0	0	0	0	0	0	0	1	0	0	0	0	0	0	0	0	0	0	0	0
mux_r02_s113	FL3	Bin Values (MEF)	3.66679	3.70001	3.73354	3.76737	3.8015	3.83595	3.8707	3.90578	3.94117	3.97688	4.01291	4.04927	4.08596	4.12298	4.16034	4.19803	4.23607	4.27445	4.31318	4.35226	4.3917	4.43149	4.47164	4.51216	4.55304	4.5943	4.63593	4.67793	4.72032	4.76309	4.80624	4.84979	4.89373	4.93807	4.98282	5.02797	5.07352	5.11949	5.16588	5.21269	5.25992	5.30758	5.35567	5.40419	5.45316	5.50257	5.55243
mux_r02_s113	FL3	Counts	0	0	0	0	0	0	0	0	0	0	0	0	0	0	0	0	0	0	0	0	0	0	0	0	0	0	0	0	0	0	0	0	0	0	0	0	0	0	0	0	0	0	0	0	0	0	0
mux_r02_s114	FL1	Bin Values (MEF)	57.7524	58.2894	58.8314	59.3785	59.9306	60.4879	61.0504	61.6181	62.191	62.7693	63.353	63.9421	64.5367	65.1368	65.7425	66.3538	66.9709	67.5936	68.2221	68.8565	69.4968	70.143	70.7953	71.4536	72.118	72.7886	73.4655	74.1486	74.8381	75.534	76.2364	76.9453	77.6608	78.383	79.1118	79.8475	80.59	81.3393	82.0957	82.8591	83.6296	84.4072	85.1921	85.9843	86.7839	87.5908	88.4053
mux_r02_s114	FL1	Counts	0	0	0	0	0	0	0	0	0	0	0	0	0	0	0	0	0	0	0	0	0	0	0	0	0	0	0	0	0	0	0	0	0	0	0	0	0	0	0	0	0	0	0	1	0	0	0
mux_r02_s114	FL3	Bin Values (MEF)	3.66679	3.70001	3.73354	3.76737	3.8015	3.83595	3.8707	3.90578	3.94117	3.97688	4.01291	4.04927	4.08596	4.12298	4.16034	4.19803	4.23607	4.27445	4.31318	4.35226	4.3917	4.43149	4.47164	4.51216	4.55304	4.5943	4.63593	4.67793	4.72032	4.76309	4.80624	4.84979	4.89373	4.93807	4.98282	5.02797	5.07352	5.11949	5.16588	5.21269	5.25992	5.30758	5.35567	5.40419	5.45316	5.50257	5.55243
mux_r02_s114	FL3	Counts	0	0	0	0	0	0	0	0	0	0	0	1	0	0	0	0	0	0	0	0	0	0	0	0	0	0	0	0	0	0	0	0	0	0	0	0	0	0	0	0	0	0	0	0	0	0	0
mux_r02_s115	FL1	Bin Values (MEF)	57.7524	58.2894	58.8314	59.3785	59.9306	60.4879	61.0504	61.6181	62.191	62.7693	63.353	63.9421	64.5367	65.1368	65.7425	66.3538	66.9709	67.5936	68.2221	68.8565	69.4968	70.143	70.7953	71.4536	72.118	72.7886	73.4655	74.1486	74.8381	75.534	76.2364	76.9453	77.6608	78.383	79.1118	79.8475	80.59	81.3393	82.0957	82.8591	83.6296	84.4072	85.1921	85.9843	86.7839	87.5908	88.4053
mux_r02_s115	FL1	Counts	0	0	0	0	0	0	0	0	0	0	0	0	0	0	0	0	0	0	0	0	0	0	0	0	0	0	0	0	0	0	0	0	0	0	0	0	0	0	0	0	0	0	0	0	0	0	0
mux_r02_s115	FL3	Bin Values (MEF)	3.66679	3.70001	3.73354	3.76737	3.8015	3.83595	3.8707	3.90578	3.94117	3.97688	4.01291	4.04927	4.08596	4.12298	4.16034	4.19803	4.23607	4.27445	4.31318	4.35226	4.3917	4.43149	4.47164	4.51216	4.55304	4.5943	4.63593	4.67793	4.72032	4.76309	4.80624	4.84979	4.89373	4.93807	4.98282	5.02797	5.07352	5.11949	5.16588	5.21269	5.25992	5.30758	5.35567	5.40419	5.45316	5.50257	5.55243
mux_r02_s115	FL3	Counts	0	0	0	0	1	0	0	0	0	0	0	0	0	0	0	0	0	0	0	0	0	0	0	0	0	0	0	0	0	0	0	0	1	0	0	0	0	0	0	0	0	0	0	0	0	0	0
mux_r02_s116	FL1	Bin Values (MEF)	57.7524	58.2894	58.8314	59.3785	59.9306	60.4879	61.0504	61.6181	62.191	62.7693	63.353	63.9421	64.5367	65.1368	65.7425	66.3538	66.9709	67.5936	68.2221	68.8565	69.4968	70.143	70.7953	71.4536	72.118	72.7886	73.4655	74.1486	74.8381	75.534	76.2364	76.9453	77.6608	78.383	79.1118	79.8475	80.59	81.3393	82.0957	82.8591	83.6296	84.4072	85.1921	85.9843	86.7839	87.5908	88.4053
mux_r02_s116	FL1	Counts	0	0	0	0	0	0	0	0	0	0	0	0	0	0	0	0	0	0	0	0	0	0	0	0	0	0	0	0	0	0	0	0	0	0	0	0	0	0	0	0	0	0	0	0	0	0	0
mux_r02_s116	FL3	Bin Values (MEF)	3.66679	3.70001	3.73354	3.76737	3.8015	3.83595	3.8707	3.90578	3.94117	3.97688	4.01291	4.04927	4.08596	4.12298	4.16034	4.19803	4.23607	4.27445	4.31318	4.35226	4.3917	4.43149	4.47164	4.51216	4.55304	4.5943	4.63593	4.67793	4.72032	4.76309	4.80624	4.84979	4.89373	4.93807	4.98282	5.02797	5.07352	5.11949	5.16588	5.21269	5.25992	5.30758	5.35567	5.40419	5.45316	5.50257	5.55243
mux_r02_s116	FL3	Counts	0	0	0	0	0	0	0	1	0	0	0	0	0	0	0	0	1	0	0	0	0	0	0	0	0	0	0	0	0	0	0	0	0	0	0	0	0	0	0	0	0	0	0	0	0	0	0
mux_r02_s117	FL1	Bin Values (MEF)	57.7524	58.2894	58.8314	59.3785	59.9306	60.4879	61.0504	61.6181	62.191	62.7693	63.353	63.9421	64.5367	65.1368	65.7425	66.3538	66.9709	67.5936	68.2221	68.8565	69.4968	70.143	70.7953	71.4536	72.118	72.7886	73.4655	74.1486	74.8381	75.534	76.2364	76.9453	77.6608	78.383	79.1118	79.8475	80.59	81.3393	82.0957	82.8591	83.6296	84.4072	85.1921	85.9843	86.7839	87.5908	88.4053
mux_r02_s117	FL1	Counts	0	0	0	0	0	0	0	0	0	0	0	0	0	0	0	0	0	0	0	0	0	0	0	0	0	0	0	0	0	0	0	0	0	0	0	0	0	0	0	0	0	0	0	0	0	0	0
mux_r02_s117	FL3	Bin Values (MEF)	3.66679	3.70001	3.73354	3.76737	3.8015	3.83595	3.8707	3.90578	3.94117	3.97688	4.01291	4.04927	4.08596	4.12298	4.16034	4.19803	4.23607	4.27445	4.31318	4.35226	4.3917	4.43149	4.47164	4.51216	4.55304	4.5943	4.63593	4.67793	4.72032	4.76309	4.80624	4.84979	4.89373	4.93807	4.98282	5.02797	5.07352	5.11949	5.16588	5.21269	5.25992	5.30758	5.35567	5.40419	5.45316	5.50257	5.55243
mux_r02_s117	FL3	Counts	0	0	0	1	0	0	0	0	0	0	0	0	0	0	0	0	0	0	0	0	0	0	0	0	0	0	0	0	0	0	0	0	0	0	0	1	0	0	0	0	0	0	0	0	0	0	0
mux_r02_s118	FL1	Bin Values (MEF)	57.7524	58.2894	58.8314	59.3785	59.9306	60.4879	61.0504	61.6181	62.191	62.7693	63.353	63.9421	64.5367	65.1368	65.7425	66.3538	66.9709	67.5936	68.2221	68.8565	69.4968	70.143	70.7953	71.4536	72.118	72.7886	73.4655	74.1486	74.8381	75.534	76.2364	76.9453	77.6608	78.383	79.1118	79.8475	80.59	81.3393	82.0957	82.8591	83.6296	84.4072	85.1921	85.9843	86.7839	87.5908	88.4053
mux_r02_s118	FL1	Counts	0	0	0	0	0	0	0	0	0	0	0	0	0	0	0	0	0	0	0	0	0	0	0	0	0	0	0	1	0	0	0	0	0	0	0	0	0	0	0	0	0	0	0	0	0	0	0
mux_r02_s118	FL3	Bin Values (MEF)	3.66679	3.70001	3.73354	3.76737	3.8015	3.83595	3.8707	3.90578	3.94117	3.97688	4.01291	4.04927	4.08596	4.12298	4.16034	4.19803	4.23607	4.27445	4.31318	4.35226	4.3917	4.43149	4.47164	4.51216	4.55304	4.5943	4.63593	4.67793	4.72032	4.76309	4.80624	4.84979	4.89373	4.93807	4.98282	5.02797	5.07352	5.11949	5.16588	5.21269	5.25992	5.30758	5.35567	5.40419	5.45316	5.50257	5.55243
mux_r02_s118	FL3	Counts	0	0	1	0	0	0	0	0	0	0	1	0	0	0	0	0	0	0	0	0	0	0	0	0	1	0	0	0	1	0	0	0	0	0	1	0	0	0	1	0	0	0	0	0	0	0	0
mux_r02_s119	FL1	Bin Values (MEF)	57.7524	58.2894	58.8314	59.3785	59.9306	60.4879	61.0504	61.6181	62.191	62.7693	63.353	63.9421	64.5367	65.1368	65.7425	66.3538	66.9709	67.5936	68.2221	68.8565	69.4968	70.143	70.7953	71.4536	72.118	72.7886	73.4655	74.1486	74.8381	75.534	76.2364	76.9453	77.6608	78.383	79.1118	79.8475	80.59	81.3393	82.0957	82.8591	83.6296	84.4072	85.1921	85.9843	86.7839	87.5908	88.4053
mux_r02_s119	FL1	Counts	0	0	0	0	0	0	0	0	0	0	0	0	0	0	0	0	0	0	0	0	0	0	0	0	0	0	0	0	0	0	0	0	0	0	0	0	0	0	0	0	0	0	0	0	0	0	0
mux_r02_s119	FL3	Bin Values (MEF)	3.66679	3.70001	3.73354	3.76737	3.8015	3.83595	3.8707	3.90578	3.94117	3.97688	4.01291	4.04927	4.08596	4.12298	4.16034	4.19803	4.23607	4.27445	4.31318	4.35226	4.3917	4.43149	4.47164	4.51216	4.55304	4.5943	4.63593	4.67793	4.72032	4.76309	4.80624	4.84979	4.89373	4.93807	4.98282	5.02797	5.07352	5.11949	5.16588	5.21269	5.25992	5.30758	5.35567	5.40419	5.45316	5.50257	5.55243
mux_r02_s119	FL3	Counts	0	0	0	0	0	0	0	0	0	0	0	0	0	0	0	0	0	0	0	0	0	0	0	0	0	0	0	0	0	0	0	0	0	0	0	0	0	0	0	0	0	0	0	0	0	0	0
mux_r02_s120	FL1	Bin Values (MEF)	57.7524	58.2894	58.8314	59.3785	59.9306	60.4879	61.0504	61.6181	62.191	62.7693	63.353	63.9421	64.5367	65.1368	65.7425	66.3538	66.9709	67.5936	68.2221	68.8565	69.4968	70.143	70.7953	71.4536	72.118	72.7886	73.4655	74.1486	74.8381	75.534	76.2364	76.9453	77.6608	78.383	79.1118	79.8475	80.59	81.3393	82.0957	82.8591	83.6296	84.4072	85.1921	85.9843	86.7839	87.5908	88.4053
mux_r02_s120	FL1	Counts	0	0	0	0	0	0	0	0	0	0	0	0	0	0	0	0	0	0	1	0	0	0	0	0	0	0	0	0	0	0	0	0	0	0	0	0	0	0	1	0	0	0	0	0	0	0	0
mux_r02_s120	FL3	Bin Values (MEF)	3.66679	3.70001	3.73354	3.76737	3.8015	3.83595	3.8707	3.90578	3.94117	3.97688	4.01291	4.04927	4.08596	4.12298	4.16034	4.19803	4.23607	4.27445	4.31318	4.35226	4.3917	4.43149	4.47164	4.51216	4.55304	4.5943	4.63593	4.67793	4.72032	4.76309	4.80624	4.84979	4.89373	4.93807	4.98282	5.02797	5.07352	5.11949	5.16588	5.21269	5.25992	5.30758	5.35567	5.40419	5.45316	5.50257	5.55243
mux_r02_s120	FL3	Counts	0	0	1	0	0	0	0	0	0	0	0	1	0	0	0	0	0	0	0	0	0	0	0	0	0	0	0	0	0	0	0	0	0	0	0	0	0	0	0	0	0	0	0	0	0	0	0
mux_r02_s121	FL1	Bin Values (MEF)	57.7524	58.2894	58.8314	59.3785	59.9306	60.4879	61.0504	61.6181	62.191	62.7693	63.353	63.9421	64.5367	65.1368	65.7425	66.3538	66.9709	67.5936	68.2221	68.8565	69.4968	70.143	70.7953	71.4536	72.118	72.7886	73.4655	74.1486	74.8381	75.534	76.2364	76.9453	77.6608	78.383	79.1118	79.8475	80.59	81.3393	82.0957	82.8591	83.6296	84.4072	85.1921	85.9843	86.7839	87.5908	88.4053
mux_r02_s121	FL1	Counts	0	0	0	0	0	0	0	0	0	0	0	0	0	0	0	0	0	0	0	0	0	0	0	0	0	1	0	0	0	0	0	0	0	0	0	0	0	0	0	0	0	0	0	0	0	0	0
mux_r02_s121	FL3	Bin Values (MEF)	3.66679	3.70001	3.73354	3.76737	3.8015	3.83595	3.8707	3.90578	3.94117	3.97688	4.01291	4.04927	4.08596	4.12298	4.16034	4.19803	4.23607	4.27445	4.31318	4.35226	4.3917	4.43149	4.47164	4.51216	4.55304	4.5943	4.63593	4.67793	4.72032	4.76309	4.80624	4.84979	4.89373	4.93807	4.98282	5.02797	5.07352	5.11949	5.16588	5.21269	5.25992	5.30758	5.35567	5.40419	5.45316	5.50257	5.55243
mux_r02_s121	FL3	Counts	0	0	0	0	0	0	0	0	0	0	0	0	0	0	0	0	0	0	0	0	0	1	0	0	0	0	0	0	0	0	0	0	0	1	1	0	0	0	0	0	0	0	0	0	0	0	0
mux_r02_s122	FL1	Bin Values (MEF)	57.7524	58.2894	58.8314	59.3785	59.9306	60.4879	61.0504	61.6181	62.191	62.7693	63.353	63.9421	64.5367	65.1368	65.7425	66.3538	66.9709	67.5936	68.2221	68.8565	69.4968	70.143	70.7953	71.4536	72.118	72.7886	73.4655	74.1486	74.8381	75.534	76.2364	76.9453	77.6608	78.383	79.1118	79.8475	80.59	81.3393	82.0957	82.8591	83.6296	84.4072	85.1921	85.9843	86.7839	87.5908	88.4053
mux_r02_s122	FL1	Counts	0	0	0	0	0	0	0	0	0	0	0	0	0	0	0	0	0	0	0	0	0	0	0	0	0	0	0	0	0	0	0	0	0	0	0	0	0	0	0	0	0	0	0	1	0	0	0
mux_r02_s122	FL3	Bin Values (MEF)	3.66679	3.70001	3.73354	3.76737	3.8015	3.83595	3.8707	3.90578	3.94117	3.97688	4.01291	4.04927	4.08596	4.12298	4.16034	4.19803	4.23607	4.27445	4.31318	4.35226	4.3917	4.43149	4.47164	4.51216	4.55304	4.5943	4.63593	4.67793	4.72032	4.76309	4.80624	4.84979	4.89373	4.93807	4.98282	5.02797	5.07352	5.11949	5.16588	5.21269	5.25992	5.30758	5.35567	5.40419	5.45316	5.50257	5.55243
mux_r02_s122	FL3	Counts	0	0	0	0	0	0	0	0	0	0	0	0	0	0	0	0	0	0	0	0	0	0	0	0	0	0	0	0	0	0	0	0	0	0	0	0	0	0	0	0	0	0	0	0	0	0	0
mux_r02_s123	FL1	Bin Values (MEF)	57.7524	58.2894	58.8314	59.3785	59.9306	60.4879	61.0504	61.6181	62.191	62.7693	63.353	63.9421	64.5367	65.1368	65.7425	66.3538	66.9709	67.5936	68.2221	68.8565	69.4968	70.143	70.7953	71.4536	72.118	72.7886	73.4655	74.1486	74.8381	75.534	76.2364	76.9453	77.6608	78.383	79.1118	79.8475	80.59	81.3393	82.0957	82.8591	83.6296	84.4072	85.1921	85.9843	86.7839	87.5908	88.4053
mux_r02_s123	FL1	Counts	0	0	0	0	0	0	0	0	0	0	0	0	0	0	0	0	0	0	0	0	0	0	0	0	0	0	0	0	0	0	0	0	0	0	0	0	0	0	0	0	0	0	0	0	0	0	0
mux_r02_s123	FL3	Bin Values (MEF)	3.66679	3.70001	3.73354	3.76737	3.8015	3.83595	3.8707	3.90578	3.94117	3.97688	4.01291	4.04927	4.08596	4.12298	4.16034	4.19803	4.23607	4.27445	4.31318	4.35226	4.3917	4.43149	4.47164	4.51216	4.55304	4.5943	4.63593	4.67793	4.72032	4.76309	4.80624	4.84979	4.89373	4.93807	4.98282	5.02797	5.07352	5.11949	5.16588	5.21269	5.25992	5.30758	5.35567	5.40419	5.45316	5.50257	5.55243
mux_r02_s123	FL3	Counts	0	1	0	0	0	0	0	0	1	0	0	0	0	0	0	0	0	1	0	1	0	0	0	0	0	0	0	0	0	0	1	2	0	0	0	0	0	0	0	0	0	0	0	0	0	0	0
mux_r02_s124	FL1	Bin Values (MEF)	57.7524	58.2894	58.8314	59.3785	59.9306	60.4879	61.0504	61.6181	62.191	62.7693	63.353	63.9421	64.5367	65.1368	65.7425	66.3538	66.9709	67.5936	68.2221	68.8565	69.4968	70.143	70.7953	71.4536	72.118	72.7886	73.4655	74.1486	74.8381	75.534	76.2364	76.9453	77.6608	78.383	79.1118	79.8475	80.59	81.3393	82.0957	82.8591	83.6296	84.4072	85.1921	85.9843	86.7839	87.5908	88.4053
mux_r02_s124	FL1	Counts	0	0	0	0	0	1	0	0	0	0	0	0	0	1	0	0	0	1	0	0	0	1	0	0	0	0	0	1	0	0	0	0	0	1	0	0	0	0	1	0	0	1	0	0	2	1	0
mux_r02_s124	FL3	Bin Values (MEF)	3.66679	3.70001	3.73354	3.76737	3.8015	3.83595	3.8707	3.90578	3.94117	3.97688	4.01291	4.04927	4.08596	4.12298	4.16034	4.19803	4.23607	4.27445	4.31318	4.35226	4.3917	4.43149	4.47164	4.51216	4.55304	4.5943	4.63593	4.67793	4.72032	4.76309	4.80624	4.84979	4.89373	4.93807	4.98282	5.02797	5.07352	5.11949	5.16588	5.21269	5.25992	5.30758	5.35567	5.40419	5.45316	5.50257	5.55243
mux_r02_s124	FL3	Counts	0	0	0	0	0	0	0	0	0	0	0	0	0	0	0	0	0	0	0	0	0	0	0	0	0	0	0	0	0	0	0	0	0	0	0	0	0	0	0	0	0	0	0	0	0	0	0
mux_r02_s125	FL1	Bin Values (MEF)	57.7524	58.2894	58.8314	59.3785	59.9306	60.4879	61.0504	61.6181	62.191	62.7693	63.353	63.9421	64.5367	65.1368	65.7425	66.3538	66.9709	67.5936	68.2221	68.8565	69.4968	70.143	70.7953	71.4536	72.118	72.7886	73.4655	74.1486	74.8381	75.534	76.2364	76.9453	77.6608	78.383	79.1118	79.8475	80.59	81.3393	82.0957	82.8591	83.6296	84.4072	85.1921	85.9843	86.7839	87.5908	88.4053
mux_r02_s125	FL1	Counts	0	0	0	0	1	0	0	0	0	0	0	0	0	0	0	0	0	1	0	0	0	0	0	0	0	0	0	0	1	0	0	0	0	0	0	0	0	0	0	0	0	1	0	0	0	1	0
mux_r02_s125	FL3	Bin Values (MEF)	3.66679	3.70001	3.73354	3.76737	3.8015	3.83595	3.8707	3.90578	3.94117	3.97688	4.01291	4.04927	4.08596	4.12298	4.16034	4.19803	4.23607	4.27445	4.31318	4.35226	4.3917	4.43149	4.47164	4.51216	4.55304	4.5943	4.63593	4.67793	4.72032	4.76309	4.80624	4.84979	4.89373	4.93807	4.98282	5.02797	5.07352	5.11949	5.16588	5.21269	5.25992	5.30758	5.35567	5.40419	5.45316	5.50257	5.55243
mux_r02_s125	FL3	Counts	0	0	0	0	0	0	1	0	0	0	0	0	0	0	0	0	0	0	0	0	0	0	0	1	0	0	0	0	0	0	0	0	1	0	0	0	0	0	0	0	0	0	0	0	0	0	0
mux_r02_s126	FL1	Bin Values (MEF)	57.7524	58.2894	58.8314	59.3785	59.9306	60.4879	61.0504	61.6181	62.191	62.7693	63.353	63.9421	64.5367	65.1368	65.7425	66.3538	66.9709	67.5936	68.2221	68.8565	69.4968	70.143	70.7953	71.4536	72.118	72.7886	73.4655	74.1486	74.8381	75.534	76.2364	76.9453	77.6608	78.383	79.1118	79.8475	80.59	81.3393	82.0957	82.8591	83.6296	84.4072	85.1921	85.9843	86.7839	87.5908	88.4053
mux_r02_s126	FL1	Counts	0	0	0	0	0	0	0	0	0	0	0	0	0	0	0	0	0	0	0	0	0	0	0	0	0	0	0	0	0	0	0	1	0	0	0	0	0	0	0	0	0	0	0	0	0	0	0
mux_r02_s126	FL3	Bin Values (MEF)	3.66679	3.70001	3.73354	3.76737	3.8015	3.83595	3.8707	3.90578	3.94117	3.97688	4.01291	4.04927	4.08596	4.12298	4.16034	4.19803	4.23607	4.27445	4.31318	4.35226	4.3917	4.43149	4.47164	4.51216	4.55304	4.5943	4.63593	4.67793	4.72032	4.76309	4.80624	4.84979	4.89373	4.93807	4.98282	5.02797	5.07352	5.11949	5.16588	5.21269	5.25992	5.30758	5.35567	5.40419	5.45316	5.50257	5.55243
mux_r02_s126	FL3	Counts	0	0	0	0	0	0	0	0	0	0	0	0	0	0	0	0	0	0	0	0	0	0	0	0	0	0	0	0	0	0	0	0	0	0	0	0	0	0	0	0	0	0	0	0	0	0	0
mux_r02_s127	FL1	Bin Values (MEF)	57.7524	58.2894	58.8314	59.3785	59.9306	60.4879	61.0504	61.6181	62.191	62.7693	63.353	63.9421	64.5367	65.1368	65.7425	66.3538	66.9709	67.5936	68.2221	68.8565	69.4968	70.143	70.7953	71.4536	72.118	72.7886	73.4655	74.1486	74.8381	75.534	76.2364	76.9453	77.6608	78.383	79.1118	79.8475	80.59	81.3393	82.0957	82.8591	83.6296	84.4072	85.1921	85.9843	86.7839	87.5908	88.4053
mux_r02_s127	FL1	Counts	0	0	0	0	0	0	1	0	1	0	0	0	0	0	0	0	0	0	0	0	1	0	0	1	0	0	2	0	0	0	0	0	0	1	0	0	0	0	1	1	0	1	0	0	1	0	2
mux_r02_s127	FL3	Bin Values (MEF)	3.66679	3.70001	3.73354	3.76737	3.8015	3.83595	3.8707	3.90578	3.94117	3.97688	4.01291	4.04927	4.08596	4.12298	4.16034	4.19803	4.23607	4.27445	4.31318	4.35226	4.3917	4.43149	4.47164	4.51216	4.55304	4.5943	4.63593	4.67793	4.72032	4.76309	4.80624	4.84979	4.89373	4.93807	4.98282	5.02797	5.07352	5.11949	5.16588	5.21269	5.25992	5.30758	5.35567	5.40419	5.45316	5.50257	5.55243
mux_r02_s127	FL3	Counts	0	0	0	0	0	0	0	0	0	0	0	0	0	0	0	0	0	0	0	0	0	0	0	0	0	0	0	0	0	0	0	0	0	0	0	0	0	0	0	0	0	0	0	0	0	0	0
mux_r02_s128	FL1	Bin Values (MEF)	57.7524	58.2894	58.8314	59.3785	59.9306	60.4879	61.0504	61.6181	62.191	62.7693	63.353	63.9421	64.5367	65.1368	65.7425	66.3538	66.9709	67.5936	68.2221	68.8565	69.4968	70.143	70.7953	71.4536	72.118	72.7886	73.4655	74.1486	74.8381	75.534	76.2364	76.9453	77.6608	78.383	79.1118	79.8475	80.59	81.3393	82.0957	82.8591	83.6296	84.4072	85.1921	85.9843	86.7839	87.5908	88.4053
mux_r02_s128	FL1	Counts	0	0	0	0	0	0	0	1	0	0	0	1	0	0	1	1	0	0	0	0	0	0	0	0	0	0	0	0	0	1	0	0	0	0	0	0	1	1	1	0	0	0	0	0	1	0	1
mux_r02_s128	FL3	Bin Values (MEF)	3.66679	3.70001	3.73354	3.76737	3.8015	3.83595	3.8707	3.90578	3.94117	3.97688	4.01291	4.04927	4.08596	4.12298	4.16034	4.19803	4.23607	4.27445	4.31318	4.35226	4.3917	4.43149	4.47164	4.51216	4.55304	4.5943	4.63593	4.67793	4.72032	4.76309	4.80624	4.84979	4.89373	4.93807	4.98282	5.02797	5.07352	5.11949	5.16588	5.21269	5.25992	5.30758	5.35567	5.40419	5.45316	5.50257	5.55243
mux_r02_s128	FL3	Counts	0	0	0	0	0	0	0	0	0	0	0	0	0	0	0	0	0	0	0	0	0	1	0	0	0	0	0	0	0	0	0	0	0	0	0	0	0	0	0	0	1	0	0	0	0	0	0
mux_r02_s129	FL1	Bin Values (MEF)	57.7524	58.2894	58.8314	59.3785	59.9306	60.4879	61.0504	61.6181	62.191	62.7693	63.353	63.9421	64.5367	65.1368	65.7425	66.3538	66.9709	67.5936	68.2221	68.8565	69.4968	70.143	70.7953	71.4536	72.118	72.7886	73.4655	74.1486	74.8381	75.534	76.2364	76.9453	77.6608	78.383	79.1118	79.8475	80.59	81.3393	82.0957	82.8591	83.6296	84.4072	85.1921	85.9843	86.7839	87.5908	88.4053
mux_r02_s129	FL1	Counts	0	0	0	0	0	0	0	0	0	0	0	0	0	0	2	0	0	0	0	0	0	0	0	0	0	0	0	0	0	0	0	0	0	0	0	0	0	0	0	0	0	0	0	1	0	0	0
mux_r02_s129	FL3	Bin Values (MEF)	3.66679	3.70001	3.73354	3.76737	3.8015	3.83595	3.8707	3.90578	3.94117	3.97688	4.01291	4.04927	4.08596	4.12298	4.16034	4.19803	4.23607	4.27445	4.31318	4.35226	4.3917	4.43149	4.47164	4.51216	4.55304	4.5943	4.63593	4.67793	4.72032	4.76309	4.80624	4.84979	4.89373	4.93807	4.98282	5.02797	5.07352	5.11949	5.16588	5.21269	5.25992	5.30758	5.35567	5.40419	5.45316	5.50257	5.55243
mux_r02_s129	FL3	Counts	0	0	0	0	0	0	0	0	0	0	0	0	0	0	0	0	0	0	0	0	0	0	0	0	0	0	0	0	0	0	0	0	0	0	0	0	0	0	0	0	0	0	0	0	0	0	0
mux_r02_s130	FL1	Bin Values (MEF)	57.7524	58.2894	58.8314	59.3785	59.9306	60.4879	61.0504	61.6181	62.191	62.7693	63.353	63.9421	64.5367	65.1368	65.7425	66.3538	66.9709	67.5936	68.2221	68.8565	69.4968	70.143	70.7953	71.4536	72.118	72.7886	73.4655	74.1486	74.8381	75.534	76.2364	76.9453	77.6608	78.383	79.1118	79.8475	80.59	81.3393	82.0957	82.8591	83.6296	84.4072	85.1921	85.9843	86.7839	87.5908	88.4053
mux_r02_s130	FL1	Counts	0	0	0	1	0	0	0	0	0	0	0	0	0	0	1	0	0	0	0	0	0	0	0	0	0	0	0	1	0	0	0	0	0	0	0	0	0	0	0	0	0	0	0	0	0	0	0
mux_r02_s130	FL3	Bin Values (MEF)	3.66679	3.70001	3.73354	3.76737	3.8015	3.83595	3.8707	3.90578	3.94117	3.97688	4.01291	4.04927	4.08596	4.12298	4.16034	4.19803	4.23607	4.27445	4.31318	4.35226	4.3917	4.43149	4.47164	4.51216	4.55304	4.5943	4.63593	4.67793	4.72032	4.76309	4.80624	4.84979	4.89373	4.93807	4.98282	5.02797	5.07352	5.11949	5.16588	5.21269	5.25992	5.30758	5.35567	5.40419	5.45316	5.50257	5.55243
mux_r02_s130	FL3	Counts	0	0	0	2	0	0	0	0	1	0	0	0	0	0	0	0	1	0	1	0	1	0	0	0	0	1	0	0	0	0	0	0	1	0	0	0	0	0	0	0	1	0	0	0	1	0	0
mux_r02_s131	FL1	Bin Values (MEF)	57.7524	58.2894	58.8314	59.3785	59.9306	60.4879	61.0504	61.6181	62.191	62.7693	63.353	63.9421	64.5367	65.1368	65.7425	66.3538	66.9709	67.5936	68.2221	68.8565	69.4968	70.143	70.7953	71.4536	72.118	72.7886	73.4655	74.1486	74.8381	75.534	76.2364	76.9453	77.6608	78.383	79.1118	79.8475	80.59	81.3393	82.0957	82.8591	83.6296	84.4072	85.1921	85.9843	86.7839	87.5908	88.4053
mux_r02_s131	FL1	Counts	0	1	0	0	0	0	0	0	0	0	0	0	0	0	0	0	0	0	0	0	0	0	0	0	0	0	0	0	0	0	0	0	0	0	0	0	0	0	0	1	0	0	0	1	0	1	0
mux_r02_s131	FL3	Bin Values (MEF)	3.66679	3.70001	3.73354	3.76737	3.8015	3.83595	3.8707	3.90578	3.94117	3.97688	4.01291	4.04927	4.08596	4.12298	4.16034	4.19803	4.23607	4.27445	4.31318	4.35226	4.3917	4.43149	4.47164	4.51216	4.55304	4.5943	4.63593	4.67793	4.72032	4.76309	4.80624	4.84979	4.89373	4.93807	4.98282	5.02797	5.07352	5.11949	5.16588	5.21269	5.25992	5.30758	5.35567	5.40419	5.45316	5.50257	5.55243
mux_r02_s131	FL3	Counts	0	0	1	0	0	1	0	0	0	0	0	0	0	0	0	0	0	0	0	0	0	0	0	1	0	0	0	0	0	0	0	0	0	0	0	0	0	0	0	0	0	1	0	0	0	0	0
mux_r02_s132	FL1	Bin Values (MEF)	57.7524	58.2894	58.8314	59.3785	59.9306	60.4879	61.0504	61.6181	62.191	62.7693	63.353	63.9421	64.5367	65.1368	65.7425	66.3538	66.9709	67.5936	68.2221	68.8565	69.4968	70.143	70.7953	71.4536	72.118	72.7886	73.4655	74.1486	74.8381	75.534	76.2364	76.9453	77.6608	78.383	79.1118	79.8475	80.59	81.3393	82.0957	82.8591	83.6296	84.4072	85.1921	85.9843	86.7839	87.5908	88.4053
mux_r02_s132	FL1	Counts	0	0	0	0	1	0	0	0	0	0	0	0	0	0	0	0	0	0	0	0	0	0	0	0	1	0	0	0	0	0	0	0	1	1	0	0	0	0	0	0	1	0	0	0	0	0	2
mux_r02_s132	FL3	Bin Values (MEF)	3.66679	3.70001	3.73354	3.76737	3.8015	3.83595	3.8707	3.90578	3.94117	3.97688	4.01291	4.04927	4.08596	4.12298	4.16034	4.19803	4.23607	4.27445	4.31318	4.35226	4.3917	4.43149	4.47164	4.51216	4.55304	4.5943	4.63593	4.67793	4.72032	4.76309	4.80624	4.84979	4.89373	4.93807	4.98282	5.02797	5.07352	5.11949	5.16588	5.21269	5.25992	5.30758	5.35567	5.40419	5.45316	5.50257	5.55243
mux_r02_s132	FL3	Counts	0	1	0	0	0	0	0	0	0	0	0	0	0	0	1	0	0	0	0	0	0	0	0	0	0	0	0	0	0	0	1	0	0	0	0	0	0	0	0	0	0	0	0	0	0	0	0
mux_r02_s133	FL1	Bin Values (MEF)	57.7524	58.2894	58.8314	59.3785	59.9306	60.4879	61.0504	61.6181	62.191	62.7693	63.353	63.9421	64.5367	65.1368	65.7425	66.3538	66.9709	67.5936	68.2221	68.8565	69.4968	70.143	70.7953	71.4536	72.118	72.7886	73.4655	74.1486	74.8381	75.534	76.2364	76.9453	77.6608	78.383	79.1118	79.8475	80.59	81.3393	82.0957	82.8591	83.6296	84.4072	85.1921	85.9843	86.7839	87.5908	88.4053
mux_r02_s133	FL1	Counts	0	0	0	0	0	0	0	0	0	0	0	0	0	0	0	0	0	0	1	0	0	1	0	0	0	0	0	1	1	0	1	0	0	0	0	1	0	0	0	0	0	1	0	0	0	0	0
mux_r02_s133	FL3	Bin Values (MEF)	3.66679	3.70001	3.73354	3.76737	3.8015	3.83595	3.8707	3.90578	3.94117	3.97688	4.01291	4.04927	4.08596	4.12298	4.16034	4.19803	4.23607	4.27445	4.31318	4.35226	4.3917	4.43149	4.47164	4.51216	4.55304	4.5943	4.63593	4.67793	4.72032	4.76309	4.80624	4.84979	4.89373	4.93807	4.98282	5.02797	5.07352	5.11949	5.16588	5.21269	5.25992	5.30758	5.35567	5.40419	5.45316	5.50257	5.55243
mux_r02_s133	FL3	Counts	0	0	0	0	0	0	0	0	0	0	0	0	0	0	0	0	0	0	0	0	0	0	0	0	0	0	0	0	0	0	0	0	0	0	0	0	0	0	0	0	0	0	0	0	0	0	0
mux_r02_s134	FL1	Bin Values (MEF)	57.7524	58.2894	58.8314	59.3785	59.9306	60.4879	61.0504	61.6181	62.191	62.7693	63.353	63.9421	64.5367	65.1368	65.7425	66.3538	66.9709	67.5936	68.2221	68.8565	69.4968	70.143	70.7953	71.4536	72.118	72.7886	73.4655	74.1486	74.8381	75.534	76.2364	76.9453	77.6608	78.383	79.1118	79.8475	80.59	81.3393	82.0957	82.8591	83.6296	84.4072	85.1921	85.9843	86.7839	87.5908	88.4053
mux_r02_s134	FL1	Counts	0	0	0	0	0	0	0	0	0	0	1	0	0	0	0	0	0	0	0	0	0	0	0	0	0	0	0	0	0	0	0	0	0	0	0	0	0	0	0	0	0	0	0	0	0	0	0
mux_r02_s134	FL3	Bin Values (MEF)	3.66679	3.70001	3.73354	3.76737	3.8015	3.83595	3.8707	3.90578	3.94117	3.97688	4.01291	4.04927	4.08596	4.12298	4.16034	4.19803	4.23607	4.27445	4.31318	4.35226	4.3917	4.43149	4.47164	4.51216	4.55304	4.5943	4.63593	4.67793	4.72032	4.76309	4.80624	4.84979	4.89373	4.93807	4.98282	5.02797	5.07352	5.11949	5.16588	5.21269	5.25992	5.30758	5.35567	5.40419	5.45316	5.50257	5.55243
mux_r02_s134	FL3	Counts	0	0	0	0	0	0	0	0	0	0	0	0	0	0	1	0	0	1	1	1	0	0	0	0	0	0	1	0	0	0	1	0	1	0	0	0	0	0	0	0	0	1	0	0	0	1	0
mux_r02_s135	FL1	Bin Values (MEF)	57.7524	58.2894	58.8314	59.3785	59.9306	60.4879	61.0504	61.6181	62.191	62.7693	63.353	63.9421	64.5367	65.1368	65.7425	66.3538	66.9709	67.5936	68.2221	68.8565	69.4968	70.143	70.7953	71.4536	72.118	72.7886	73.4655	74.1486	74.8381	75.534	76.2364	76.9453	77.6608	78.383	79.1118	79.8475	80.59	81.3393	82.0957	82.8591	83.6296	84.4072	85.1921	85.9843	86.7839	87.5908	88.4053
mux_r02_s135	FL1	Counts	0	0	0	0	0	0	0	0	0	0	1	1	0	0	0	0	0	0	0	0	0	0	0	0	1	0	0	0	0	0	0	0	0	0	0	0	1	0	1	0	0	0	0	1	0	0	0
mux_r02_s135	FL3	Bin Values (MEF)	3.66679	3.70001	3.73354	3.76737	3.8015	3.83595	3.8707	3.90578	3.94117	3.97688	4.01291	4.04927	4.08596	4.12298	4.16034	4.19803	4.23607	4.27445	4.31318	4.35226	4.3917	4.43149	4.47164	4.51216	4.55304	4.5943	4.63593	4.67793	4.72032	4.76309	4.80624	4.84979	4.89373	4.93807	4.98282	5.02797	5.07352	5.11949	5.16588	5.21269	5.25992	5.30758	5.35567	5.40419	5.45316	5.50257	5.55243
mux_r02_s135	FL3	Counts	0	0	0	0	0	0	0	0	0	0	0	0	0	0	0	0	0	0	0	0	0	0	0	0	0	0	0	0	0	0	0	0	0	0	1	0	0	0	0	0	0	0	0	1	0	0	0
mux_r02_s136	FL1	Bin Values (MEF)	57.7524	58.2894	58.8314	59.3785	59.9306	60.4879	61.0504	61.6181	62.191	62.7693	63.353	63.9421	64.5367	65.1368	65.7425	66.3538	66.9709	67.5936	68.2221	68.8565	69.4968	70.143	70.7953	71.4536	72.118	72.7886	73.4655	74.1486	74.8381	75.534	76.2364	76.9453	77.6608	78.383	79.1118	79.8475	80.59	81.3393	82.0957	82.8591	83.6296	84.4072	85.1921	85.9843	86.7839	87.5908	88.4053
mux_r02_s136	FL1	Counts	0	0	0	0	0	0	0	0	0	0	0	0	0	0	0	0	0	0	0	0	0	0	0	0	0	0	0	0	0	0	0	0	0	0	0	0	0	0	0	0	0	0	1	0	0	0	0
mux_r02_s136	FL3	Bin Values (MEF)	3.66679	3.70001	3.73354	3.76737	3.8015	3.83595	3.8707	3.90578	3.94117	3.97688	4.01291	4.04927	4.08596	4.12298	4.16034	4.19803	4.23607	4.27445	4.31318	4.35226	4.3917	4.43149	4.47164	4.51216	4.55304	4.5943	4.63593	4.67793	4.72032	4.76309	4.80624	4.84979	4.89373	4.93807	4.98282	5.02797	5.07352	5.11949	5.16588	5.21269	5.25992	5.30758	5.35567	5.40419	5.45316	5.50257	5.55243
mux_r02_s136	FL3	Counts	0	0	1	0	0	0	0	0	0	0	0	1	0	0	1	1	0	1	1	0	0	0	0	0	1	1	0	1	0	0	1	1	0	0	0	1	0	1	0	0	0	0	1	1	0	0	0
mux_r02_s137	FL1	Bin Values (MEF)	57.7524	58.2894	58.8314	59.3785	59.9306	60.4879	61.0504	61.6181	62.191	62.7693	63.353	63.9421	64.5367	65.1368	65.7425	66.3538	66.9709	67.5936	68.2221	68.8565	69.4968	70.143	70.7953	71.4536	72.118	72.7886	73.4655	74.1486	74.8381	75.534	76.2364	76.9453	77.6608	78.383	79.1118	79.8475	80.59	81.3393	82.0957	82.8591	83.6296	84.4072	85.1921	85.9843	86.7839	87.5908	88.4053
mux_r02_s137	FL1	Counts	0	0	0	1	0	0	0	0	0	0	0	0	0	0	0	0	0	1	0	1	0	0	0	0	1	0	0	0	0	0	0	0	0	0	1	0	0	1	0	0	1	0	0	0	1	0	0
mux_r02_s137	FL3	Bin Values (MEF)	3.66679	3.70001	3.73354	3.76737	3.8015	3.83595	3.8707	3.90578	3.94117	3.97688	4.01291	4.04927	4.08596	4.12298	4.16034	4.19803	4.23607	4.27445	4.31318	4.35226	4.3917	4.43149	4.47164	4.51216	4.55304	4.5943	4.63593	4.67793	4.72032	4.76309	4.80624	4.84979	4.89373	4.93807	4.98282	5.02797	5.07352	5.11949	5.16588	5.21269	5.25992	5.30758	5.35567	5.40419	5.45316	5.50257	5.55243
mux_r02_s137	FL3	Counts	0	0	0	0	0	0	0	0	0	0	0	0	1	0	0	0	0	0	0	0	0	0	0	1	0	0	0	0	0	0	0	0	0	0	1	1	0	0	1	1	0	0	0	0	1	0	0
mux_r02_s138	FL1	Bin Values (MEF)	57.7524	58.2894	58.8314	59.3785	59.9306	60.4879	61.0504	61.6181	62.191	62.7693	63.353	63.9421	64.5367	65.1368	65.7425	66.3538	66.9709	67.5936	68.2221	68.8565	69.4968	70.143	70.7953	71.4536	72.118	72.7886	73.4655	74.1486	74.8381	75.534	76.2364	76.9453	77.6608	78.383	79.1118	79.8475	80.59	81.3393	82.0957	82.8591	83.6296	84.4072	85.1921	85.9843	86.7839	87.5908	88.4053
mux_r02_s138	FL1	Counts	0	0	0	0	0	0	0	0	1	0	0	1	0	0	0	0	0	0	0	0	0	0	0	0	0	0	0	0	0	0	0	0	0	0	0	0	1	0	0	0	0	0	0	0	0	0	0
mux_r02_s138	FL3	Bin Values (MEF)	3.66679	3.70001	3.73354	3.76737	3.8015	3.83595	3.8707	3.90578	3.94117	3.97688	4.01291	4.04927	4.08596	4.12298	4.16034	4.19803	4.23607	4.27445	4.31318	4.35226	4.3917	4.43149	4.47164	4.51216	4.55304	4.5943	4.63593	4.67793	4.72032	4.76309	4.80624	4.84979	4.89373	4.93807	4.98282	5.02797	5.07352	5.11949	5.16588	5.21269	5.25992	5.30758	5.35567	5.40419	5.45316	5.50257	5.55243
mux_r02_s138	FL3	Counts	0	0	1	1	0	0	0	0	0	0	0	0	0	0	0	0	0	0	0	0	0	0	0	0	0	0	0	0	1	0	0	0	0	0	1	0	1	0	0	0	1	0	0	0	0	0	0
mux_r02_s139	FL1	Bin Values (MEF)	57.7524	58.2894	58.8314	59.3785	59.9306	60.4879	61.0504	61.6181	62.191	62.7693	63.353	63.9421	64.5367	65.1368	65.7425	66.3538	66.9709	67.5936	68.2221	68.8565	69.4968	70.143	70.7953	71.4536	72.118	72.7886	73.4655	74.1486	74.8381	75.534	76.2364	76.9453	77.6608	78.383	79.1118	79.8475	80.59	81.3393	82.0957	82.8591	83.6296	84.4072	85.1921	85.9843	86.7839	87.5908	88.4053
mux_r02_s139	FL1	Counts	0	0	0	0	0	0	0	0	0	0	0	0	0	0	0	0	0	0	0	0	0	0	0	1	0	0	0	0	0	0	0	0	0	0	0	1	0	0	0	0	0	0	0	0	2	0	0
mux_r02_s139	FL3	Bin Values (MEF)	3.66679	3.70001	3.73354	3.76737	3.8015	3.83595	3.8707	3.90578	3.94117	3.97688	4.01291	4.04927	4.08596	4.12298	4.16034	4.19803	4.23607	4.27445	4.31318	4.35226	4.3917	4.43149	4.47164	4.51216	4.55304	4.5943	4.63593	4.67793	4.72032	4.76309	4.80624	4.84979	4.89373	4.93807	4.98282	5.02797	5.07352	5.11949	5.16588	5.21269	5.25992	5.30758	5.35567	5.40419	5.45316	5.50257	5.55243
mux_r02_s139	FL3	Counts	0	0	1	0	0	0	0	1	0	0	0	1	0	0	0	1	0	0	0	0	0	0	0	0	0	0	0	0	0	0	0	0	0	0	0	0	0	0	0	0	0	0	0	0	0	0	0
mux_r02_s140	FL1	Bin Values (MEF)	57.7524	58.2894	58.8314	59.3785	59.9306	60.4879	61.0504	61.6181	62.191	62.7693	63.353	63.9421	64.5367	65.1368	65.7425	66.3538	66.9709	67.5936	68.2221	68.8565	69.4968	70.143	70.7953	71.4536	72.118	72.7886	73.4655	74.1486	74.8381	75.534	76.2364	76.9453	77.6608	78.383	79.1118	79.8475	80.59	81.3393	82.0957	82.8591	83.6296	84.4072	85.1921	85.9843	86.7839	87.5908	88.4053
mux_r02_s140	FL1	Counts	0	0	0	0	0	0	1	0	0	0	0	0	0	0	0	1	0	0	0	0	0	0	0	0	0	0	0	0	0	1	0	0	0	0	0	0	1	0	0	0	0	1	0	0	0	0	0
mux_r02_s140	FL3	Bin Values (MEF)	3.66679	3.70001	3.73354	3.76737	3.8015	3.83595	3.8707	3.90578	3.94117	3.97688	4.01291	4.04927	4.08596	4.12298	4.16034	4.19803	4.23607	4.27445	4.31318	4.35226	4.3917	4.43149	4.47164	4.51216	4.55304	4.5943	4.63593	4.67793	4.72032	4.76309	4.80624	4.84979	4.89373	4.93807	4.98282	5.02797	5.07352	5.11949	5.16588	5.21269	5.25992	5.30758	5.35567	5.40419	5.45316	5.50257	5.55243
mux_r02_s140	FL3	Counts	0	0	0	0	0	0	0	0	0	0	0	0	0	0	0	0	0	0	0	0	0	0	0	0	0	0	0	0	0	0	0	0	0	0	0	0	0	0	0	0	0	0	0	0	0	0	0
mux_r02_s141	FL1	Bin Values (MEF)	57.7524	58.2894	58.8314	59.3785	59.9306	60.4879	61.0504	61.6181	62.191	62.7693	63.353	63.9421	64.5367	65.1368	65.7425	66.3538	66.9709	67.5936	68.2221	68.8565	69.4968	70.143	70.7953	71.4536	72.118	72.7886	73.4655	74.1486	74.8381	75.534	76.2364	76.9453	77.6608	78.383	79.1118	79.8475	80.59	81.3393	82.0957	82.8591	83.6296	84.4072	85.1921	85.9843	86.7839	87.5908	88.4053
mux_r02_s141	FL1	Counts	0	0	0	0	0	0	0	0	0	0	0	0	0	0	0	0	0	0	0	0	0	0	0	1	0	0	0	0	0	0	0	0	0	0	0	0	0	0	0	0	0	0	0	0	0	0	0
mux_r02_s141	FL3	Bin Values (MEF)	3.66679	3.70001	3.73354	3.76737	3.8015	3.83595	3.8707	3.90578	3.94117	3.97688	4.01291	4.04927	4.08596	4.12298	4.16034	4.19803	4.23607	4.27445	4.31318	4.35226	4.3917	4.43149	4.47164	4.51216	4.55304	4.5943	4.63593	4.67793	4.72032	4.76309	4.80624	4.84979	4.89373	4.93807	4.98282	5.02797	5.07352	5.11949	5.16588	5.21269	5.25992	5.30758	5.35567	5.40419	5.45316	5.50257	5.55243
mux_r02_s141	FL3	Counts	0	0	0	0	0	0	0	0	0	0	0	0	0	0	0	0	0	0	0	0	0	0	0	0	0	0	0	0	0	0	1	0	0	0	0	0	0	0	0	0	0	0	0	0	0	0	0
mux_r02_s142	FL1	Bin Values (MEF)	57.7524	58.2894	58.8314	59.3785	59.9306	60.4879	61.0504	61.6181	62.191	62.7693	63.353	63.9421	64.5367	65.1368	65.7425	66.3538	66.9709	67.5936	68.2221	68.8565	69.4968	70.143	70.7953	71.4536	72.118	72.7886	73.4655	74.1486	74.8381	75.534	76.2364	76.9453	77.6608	78.383	79.1118	79.8475	80.59	81.3393	82.0957	82.8591	83.6296	84.4072	85.1921	85.9843	86.7839	87.5908	88.4053
mux_r02_s142	FL1	Counts	0	0	0	0	0	0	0	0	1	0	0	0	0	0	0	0	0	0	0	0	0	0	0	0	0	0	0	0	1	0	0	0	0	0	0	0	0	0	0	0	0	0	0	1	0	0	0
mux_r02_s142	FL3	Bin Values (MEF)	3.66679	3.70001	3.73354	3.76737	3.8015	3.83595	3.8707	3.90578	3.94117	3.97688	4.01291	4.04927	4.08596	4.12298	4.16034	4.19803	4.23607	4.27445	4.31318	4.35226	4.3917	4.43149	4.47164	4.51216	4.55304	4.5943	4.63593	4.67793	4.72032	4.76309	4.80624	4.84979	4.89373	4.93807	4.98282	5.02797	5.07352	5.11949	5.16588	5.21269	5.25992	5.30758	5.35567	5.40419	5.45316	5.50257	5.55243
mux_r02_s142	FL3	Counts	0	0	0	0	1	0	1	1	0	0	0	0	0	1	0	0	0	0	0	0	0	0	0	0	1	1	0	0	0	0	1	0	0	1	0	0	0	0	0	0	0	0	0	0	0	0	0
mux_r02_s143	FL1	Bin Values (MEF)	57.7524	58.2894	58.8314	59.3785	59.9306	60.4879	61.0504	61.6181	62.191	62.7693	63.353	63.9421	64.5367	65.1368	65.7425	66.3538	66.9709	67.5936	68.2221	68.8565	69.4968	70.143	70.7953	71.4536	72.118	72.7886	73.4655	74.1486	74.8381	75.534	76.2364	76.9453	77.6608	78.383	79.1118	79.8475	80.59	81.3393	82.0957	82.8591	83.6296	84.4072	85.1921	85.9843	86.7839	87.5908	88.4053
mux_r02_s143	FL1	Counts	0	0	0	0	0	0	0	0	0	0	0	0	0	0	0	0	0	0	0	0	0	0	0	0	0	0	0	0	0	0	0	0	0	0	0	0	0	0	0	0	0	0	1	0	0	0	0
mux_r02_s143	FL3	Bin Values (MEF)	3.66679	3.70001	3.73354	3.76737	3.8015	3.83595	3.8707	3.90578	3.94117	3.97688	4.01291	4.04927	4.08596	4.12298	4.16034	4.19803	4.23607	4.27445	4.31318	4.35226	4.3917	4.43149	4.47164	4.51216	4.55304	4.5943	4.63593	4.67793	4.72032	4.76309	4.80624	4.84979	4.89373	4.93807	4.98282	5.02797	5.07352	5.11949	5.16588	5.21269	5.25992	5.30758	5.35567	5.40419	5.45316	5.50257	5.55243
mux_r02_s143	FL3	Counts	0	0	0	0	0	0	0	0	0	0	0	0	0	0	0	0	0	0	0	0	0	0	0	0	0	1	0	0	0	0	0	0	0	0	0	0	0	0	0	0	0	0	0	0	0	0	0
mux_r02_s144	FL1	Bin Values (MEF)	57.7524	58.2894	58.8314	59.3785	59.9306	60.4879	61.0504	61.6181	62.191	62.7693	63.353	63.9421	64.5367	65.1368	65.7425	66.3538	66.9709	67.5936	68.2221	68.8565	69.4968	70.143	70.7953	71.4536	72.118	72.7886	73.4655	74.1486	74.8381	75.534	76.2364	76.9453	77.6608	78.383	79.1118	79.8475	80.59	81.3393	82.0957	82.8591	83.6296	84.4072	85.1921	85.9843	86.7839	87.5908	88.4053
mux_r02_s144	FL1	Counts	0	0	0	0	0	1	0	0	0	0	0	0	0	0	0	1	0	0	0	1	0	0	0	0	0	0	0	0	0	0	0	0	0	0	0	0	0	0	0	0	0	0	0	0	0	0	0
mux_r02_s144	FL3	Bin Values (MEF)	3.66679	3.70001	3.73354	3.76737	3.8015	3.83595	3.8707	3.90578	3.94117	3.97688	4.01291	4.04927	4.08596	4.12298	4.16034	4.19803	4.23607	4.27445	4.31318	4.35226	4.3917	4.43149	4.47164	4.51216	4.55304	4.5943	4.63593	4.67793	4.72032	4.76309	4.80624	4.84979	4.89373	4.93807	4.98282	5.02797	5.07352	5.11949	5.16588	5.21269	5.25992	5.30758	5.35567	5.40419	5.45316	5.50257	5.55243
mux_r02_s144	FL3	Counts	0	0	0	0	0	0	0	0	0	0	0	0	0	0	0	0	0	0	0	0	0	0	0	0	0	0	0	0	0	0	0	0	0	0	0	0	0	0	0	0	0	0	0	0	1	0	0
mux_r02_s145	FL1	Bin Values (MEF)	57.7524	58.2894	58.8314	59.3785	59.9306	60.4879	61.0504	61.6181	62.191	62.7693	63.353	63.9421	64.5367	65.1368	65.7425	66.3538	66.9709	67.5936	68.2221	68.8565	69.4968	70.143	70.7953	71.4536	72.118	72.7886	73.4655	74.1486	74.8381	75.534	76.2364	76.9453	77.6608	78.383	79.1118	79.8475	80.59	81.3393	82.0957	82.8591	83.6296	84.4072	85.1921	85.9843	86.7839	87.5908	88.4053
mux_r02_s145	FL1	Counts	0	0	0	0	0	0	0	0	0	0	0	1	1	0	0	0	0	0	0	0	1	0	0	0	0	0	0	0	1	0	0	0	0	0	0	0	0	0	0	1	1	0	1	0	0	0	0
mux_r02_s145	FL3	Bin Values (MEF)	3.66679	3.70001	3.73354	3.76737	3.8015	3.83595	3.8707	3.90578	3.94117	3.97688	4.01291	4.04927	4.08596	4.12298	4.16034	4.19803	4.23607	4.27445	4.31318	4.35226	4.3917	4.43149	4.47164	4.51216	4.55304	4.5943	4.63593	4.67793	4.72032	4.76309	4.80624	4.84979	4.89373	4.93807	4.98282	5.02797	5.07352	5.11949	5.16588	5.21269	5.25992	5.30758	5.35567	5.40419	5.45316	5.50257	5.55243
mux_r02_s145	FL3	Counts	0	0	0	0	0	0	0	0	0	0	0	0	0	0	0	0	0	0	0	0	0	0	0	0	0	0	0	0	1	0	0	0	0	0	0	0	0	0	0	0	0	0	0	0	0	0	0
mux_r02_s146	FL1	Bin Values (MEF)	57.7524	58.2894	58.8314	59.3785	59.9306	60.4879	61.0504	61.6181	62.191	62.7693	63.353	63.9421	64.5367	65.1368	65.7425	66.3538	66.9709	67.5936	68.2221	68.8565	69.4968	70.143	70.7953	71.4536	72.118	72.7886	73.4655	74.1486	74.8381	75.534	76.2364	76.9453	77.6608	78.383	79.1118	79.8475	80.59	81.3393	82.0957	82.8591	83.6296	84.4072	85.1921	85.9843	86.7839	87.5908	88.4053
mux_r02_s146	FL1	Counts	0	0	1	0	0	0	0	0	0	0	0	0	0	0	0	0	1	0	0	0	0	0	0	0	0	0	0	0	0	0	0	1	0	0	0	0	0	0	1	0	0	0	1	0	0	0	0
mux_r02_s146	FL3	Bin Values (MEF)	3.66679	3.70001	3.73354	3.76737	3.8015	3.83595	3.8707	3.90578	3.94117	3.97688	4.01291	4.04927	4.08596	4.12298	4.16034	4.19803	4.23607	4.27445	4.31318	4.35226	4.3917	4.43149	4.47164	4.51216	4.55304	4.5943	4.63593	4.67793	4.72032	4.76309	4.80624	4.84979	4.89373	4.93807	4.98282	5.02797	5.07352	5.11949	5.16588	5.21269	5.25992	5.30758	5.35567	5.40419	5.45316	5.50257	5.55243
mux_r02_s146	FL3	Counts	0	0	0	0	0	0	0	0	0	0	0	0	0	0	0	0	0	1	0	0	0	0	0	0	0	0	0	0	0	0	0	0	1	0	0	0	0	0	0	0	0	0	0	0	0	1	1
mux_r02_s147	FL1	Bin Values (MEF)	57.7524	58.2894	58.8314	59.3785	59.9306	60.4879	61.0504	61.6181	62.191	62.7693	63.353	63.9421	64.5367	65.1368	65.7425	66.3538	66.9709	67.5936	68.2221	68.8565	69.4968	70.143	70.7953	71.4536	72.118	72.7886	73.4655	74.1486	74.8381	75.534	76.2364	76.9453	77.6608	78.383	79.1118	79.8475	80.59	81.3393	82.0957	82.8591	83.6296	84.4072	85.1921	85.9843	86.7839	87.5908	88.4053
mux_r02_s147	FL1	Counts	0	0	0	0	0	0	0	0	0	0	0	0	1	0	0	0	0	0	1	0	0	0	0	0	0	0	0	0	0	0	0	0	0	0	0	0	0	0	0	0	0	1	0	0	1	0	0
mux_r02_s147	FL3	Bin Values (MEF)	3.66679	3.70001	3.73354	3.76737	3.8015	3.83595	3.8707	3.90578	3.94117	3.97688	4.01291	4.04927	4.08596	4.12298	4.16034	4.19803	4.23607	4.27445	4.31318	4.35226	4.3917	4.43149	4.47164	4.51216	4.55304	4.5943	4.63593	4.67793	4.72032	4.76309	4.80624	4.84979	4.89373	4.93807	4.98282	5.02797	5.07352	5.11949	5.16588	5.21269	5.25992	5.30758	5.35567	5.40419	5.45316	5.50257	5.55243
mux_r02_s147	FL3	Counts	0	0	0	0	0	0	0	0	0	0	0	0	0	0	0	0	0	0	0	0	0	0	0	0	0	0	0	0	0	0	0	0	0	0	0	0	0	0	0	0	0	0	0	0	0	0	0
mux_r02_s148	FL1	Bin Values (MEF)	57.7524	58.2894	58.8314	59.3785	59.9306	60.4879	61.0504	61.6181	62.191	62.7693	63.353	63.9421	64.5367	65.1368	65.7425	66.3538	66.9709	67.5936	68.2221	68.8565	69.4968	70.143	70.7953	71.4536	72.118	72.7886	73.4655	74.1486	74.8381	75.534	76.2364	76.9453	77.6608	78.383	79.1118	79.8475	80.59	81.3393	82.0957	82.8591	83.6296	84.4072	85.1921	85.9843	86.7839	87.5908	88.4053
mux_r02_s148	FL1	Counts	0	1	0	0	0	0	0	0	0	0	0	0	0	0	0	0	0	0	0	0	0	1	0	0	0	0	0	0	0	1	0	0	0	0	0	0	0	0	0	0	0	0	0	0	0	0	0
mux_r02_s148	FL3	Bin Values (MEF)	3.66679	3.70001	3.73354	3.76737	3.8015	3.83595	3.8707	3.90578	3.94117	3.97688	4.01291	4.04927	4.08596	4.12298	4.16034	4.19803	4.23607	4.27445	4.31318	4.35226	4.3917	4.43149	4.47164	4.51216	4.55304	4.5943	4.63593	4.67793	4.72032	4.76309	4.80624	4.84979	4.89373	4.93807	4.98282	5.02797	5.07352	5.11949	5.16588	5.21269	5.25992	5.30758	5.35567	5.40419	5.45316	5.50257	5.55243
mux_r02_s148	FL3	Counts	0	0	0	0	0	0	0	0	0	0	0	0	0	0	0	0	0	0	0	0	0	0	0	0	0	0	0	0	0	0	0	0	0	0	0	0	0	0	0	0	0	0	0	0	0	0	0
mux_r02_s149	FL1	Bin Values (MEF)	57.7524	58.2894	58.8314	59.3785	59.9306	60.4879	61.0504	61.6181	62.191	62.7693	63.353	63.9421	64.5367	65.1368	65.7425	66.3538	66.9709	67.5936	68.2221	68.8565	69.4968	70.143	70.7953	71.4536	72.118	72.7886	73.4655	74.1486	74.8381	75.534	76.2364	76.9453	77.6608	78.383	79.1118	79.8475	80.59	81.3393	82.0957	82.8591	83.6296	84.4072	85.1921	85.9843	86.7839	87.5908	88.4053
mux_r02_s149	FL1	Counts	0	0	1	0	0	2	0	0	0	0	0	0	0	2	0	0	0	0	0	0	0	1	1	0	0	0	0	0	0	0	0	0	1	0	0	0	0	0	1	1	0	0	0	0	0	1	0
mux_r02_s149	FL3	Bin Values (MEF)	3.66679	3.70001	3.73354	3.76737	3.8015	3.83595	3.8707	3.90578	3.94117	3.97688	4.01291	4.04927	4.08596	4.12298	4.16034	4.19803	4.23607	4.27445	4.31318	4.35226	4.3917	4.43149	4.47164	4.51216	4.55304	4.5943	4.63593	4.67793	4.72032	4.76309	4.80624	4.84979	4.89373	4.93807	4.98282	5.02797	5.07352	5.11949	5.16588	5.21269	5.25992	5.30758	5.35567	5.40419	5.45316	5.50257	5.55243
mux_r02_s149	FL3	Counts	0	0	0	0	0	0	0	0	0	0	0	0	0	0	0	0	0	0	0	0	0	0	0	0	0	0	0	0	0	0	0	0	0	0	0	0	0	0	0	0	0	0	0	0	0	0	0
mux_r02_s150	FL1	Bin Values (MEF)	57.7524	58.2894	58.8314	59.3785	59.9306	60.4879	61.0504	61.6181	62.191	62.7693	63.353	63.9421	64.5367	65.1368	65.7425	66.3538	66.9709	67.5936	68.2221	68.8565	69.4968	70.143	70.7953	71.4536	72.118	72.7886	73.4655	74.1486	74.8381	75.534	76.2364	76.9453	77.6608	78.383	79.1118	79.8475	80.59	81.3393	82.0957	82.8591	83.6296	84.4072	85.1921	85.9843	86.7839	87.5908	88.4053
mux_r02_s150	FL1	Counts	0	0	0	0	0	0	0	0	0	0	0	0	0	0	0	0	1	0	0	0	0	0	0	0	0	0	0	1	0	0	0	0	0	0	0	0	0	0	1	0	0	0	0	0	0	0	0
mux_r02_s150	FL3	Bin Values (MEF)	3.66679	3.70001	3.73354	3.76737	3.8015	3.83595	3.8707	3.90578	3.94117	3.97688	4.01291	4.04927	4.08596	4.12298	4.16034	4.19803	4.23607	4.27445	4.31318	4.35226	4.3917	4.43149	4.47164	4.51216	4.55304	4.5943	4.63593	4.67793	4.72032	4.76309	4.80624	4.84979	4.89373	4.93807	4.98282	5.02797	5.07352	5.11949	5.16588	5.21269	5.25992	5.30758	5.35567	5.40419	5.45316	5.50257	5.55243
mux_r02_s150	FL3	Counts	0	0	0	0	0	1	1	1	0	0	0	0	0	0	0	0	0	0	0	0	0	0	0	0	0	0	0	0	1	0	0	0	0	0	0	0	0	0	0	0	0	0	0	0	0	0	0
mux_r02_s151	FL1	Bin Values (MEF)	57.7524	58.2894	58.8314	59.3785	59.9306	60.4879	61.0504	61.6181	62.191	62.7693	63.353	63.9421	64.5367	65.1368	65.7425	66.3538	66.9709	67.5936	68.2221	68.8565	69.4968	70.143	70.7953	71.4536	72.118	72.7886	73.4655	74.1486	74.8381	75.534	76.2364	76.9453	77.6608	78.383	79.1118	79.8475	80.59	81.3393	82.0957	82.8591	83.6296	84.4072	85.1921	85.9843	86.7839	87.5908	88.4053
mux_r02_s151	FL1	Counts	0	1	0	0	0	0	0	0	0	0	0	0	0	0	0	0	0	0	0	0	0	0	0	0	0	0	0	0	0	0	0	0	0	0	0	0	0	0	0	0	0	0	1	0	1	0	0
mux_r02_s151	FL3	Bin Values (MEF)	3.66679	3.70001	3.73354	3.76737	3.8015	3.83595	3.8707	3.90578	3.94117	3.97688	4.01291	4.04927	4.08596	4.12298	4.16034	4.19803	4.23607	4.27445	4.31318	4.35226	4.3917	4.43149	4.47164	4.51216	4.55304	4.5943	4.63593	4.67793	4.72032	4.76309	4.80624	4.84979	4.89373	4.93807	4.98282	5.02797	5.07352	5.11949	5.16588	5.21269	5.25992	5.30758	5.35567	5.40419	5.45316	5.50257	5.55243
mux_r02_s151	FL3	Counts	0	1	0	0	0	0	0	0	0	0	0	0	0	0	0	0	0	0	0	0	0	0	0	0	0	0	0	0	0	0	0	0	0	0	0	0	0	0	0	0	0	0	0	0	0	0	0
mux_r02_s152	FL1	Bin Values (MEF)	57.7524	58.2894	58.8314	59.3785	59.9306	60.4879	61.0504	61.6181	62.191	62.7693	63.353	63.9421	64.5367	65.1368	65.7425	66.3538	66.9709	67.5936	68.2221	68.8565	69.4968	70.143	70.7953	71.4536	72.118	72.7886	73.4655	74.1486	74.8381	75.534	76.2364	76.9453	77.6608	78.383	79.1118	79.8475	80.59	81.3393	82.0957	82.8591	83.6296	84.4072	85.1921	85.9843	86.7839	87.5908	88.4053
mux_r02_s152	FL1	Counts	0	0	0	0	0	0	0	0	0	1	0	0	0	0	0	0	0	0	0	0	0	0	0	0	0	0	0	0	0	0	0	0	0	0	0	0	0	0	0	0	0	0	0	0	1	0	0
mux_r02_s152	FL3	Bin Values (MEF)	3.66679	3.70001	3.73354	3.76737	3.8015	3.83595	3.8707	3.90578	3.94117	3.97688	4.01291	4.04927	4.08596	4.12298	4.16034	4.19803	4.23607	4.27445	4.31318	4.35226	4.3917	4.43149	4.47164	4.51216	4.55304	4.5943	4.63593	4.67793	4.72032	4.76309	4.80624	4.84979	4.89373	4.93807	4.98282	5.02797	5.07352	5.11949	5.16588	5.21269	5.25992	5.30758	5.35567	5.40419	5.45316	5.50257	5.55243
mux_r02_s152	FL3	Counts	0	0	0	0	0	0	1	0	0	0	0	0	0	0	0	0	0	0	0	0	1	0	0	0	0	0	0	0	0	0	0	0	0	0	0	0	0	1	0	0	0	0	0	0	0	0	0
mux_r02_s153	FL1	Bin Values (MEF)	57.7524	58.2894	58.8314	59.3785	59.9306	60.4879	61.0504	61.6181	62.191	62.7693	63.353	63.9421	64.5367	65.1368	65.7425	66.3538	66.9709	67.5936	68.2221	68.8565	69.4968	70.143	70.7953	71.4536	72.118	72.7886	73.4655	74.1486	74.8381	75.534	76.2364	76.9453	77.6608	78.383	79.1118	79.8475	80.59	81.3393	82.0957	82.8591	83.6296	84.4072	85.1921	85.9843	86.7839	87.5908	88.4053
mux_r02_s153	FL1	Counts	0	0	0	0	0	0	0	0	0	0	0	0	0	0	0	0	0	0	0	0	0	0	0	0	0	0	0	0	1	0	0	0	0	0	0	0	0	0	0	0	0	0	0	0	0	0	0
mux_r02_s153	FL3	Bin Values (MEF)	3.66679	3.70001	3.73354	3.76737	3.8015	3.83595	3.8707	3.90578	3.94117	3.97688	4.01291	4.04927	4.08596	4.12298	4.16034	4.19803	4.23607	4.27445	4.31318	4.35226	4.3917	4.43149	4.47164	4.51216	4.55304	4.5943	4.63593	4.67793	4.72032	4.76309	4.80624	4.84979	4.89373	4.93807	4.98282	5.02797	5.07352	5.11949	5.16588	5.21269	5.25992	5.30758	5.35567	5.40419	5.45316	5.50257	5.55243
mux_r02_s153	FL3	Counts	0	0	0	0	0	0	0	0	0	0	0	0	0	0	0	0	0	0	0	0	0	0	0	0	0	0	0	0	0	0	0	0	0	0	0	0	0	0	0	0	0	0	0	0	0	0	0
mux_r02_s154	FL1	Bin Values (MEF)	57.7524	58.2894	58.8314	59.3785	59.9306	60.4879	61.0504	61.6181	62.191	62.7693	63.353	63.9421	64.5367	65.1368	65.7425	66.3538	66.9709	67.5936	68.2221	68.8565	69.4968	70.143	70.7953	71.4536	72.118	72.7886	73.4655	74.1486	74.8381	75.534	76.2364	76.9453	77.6608	78.383	79.1118	79.8475	80.59	81.3393	82.0957	82.8591	83.6296	84.4072	85.1921	85.9843	86.7839	87.5908	88.4053
mux_r02_s154	FL1	Counts	0	0	0	0	0	0	1	0	0	0	0	1	0	0	0	0	0	0	0	0	0	1	0	0	0	0	0	1	0	2	0	1	0	0	0	0	0	0	0	0	1	0	1	0	1	1	0
mux_r02_s154	FL3	Bin Values (MEF)	3.66679	3.70001	3.73354	3.76737	3.8015	3.83595	3.8707	3.90578	3.94117	3.97688	4.01291	4.04927	4.08596	4.12298	4.16034	4.19803	4.23607	4.27445	4.31318	4.35226	4.3917	4.43149	4.47164	4.51216	4.55304	4.5943	4.63593	4.67793	4.72032	4.76309	4.80624	4.84979	4.89373	4.93807	4.98282	5.02797	5.07352	5.11949	5.16588	5.21269	5.25992	5.30758	5.35567	5.40419	5.45316	5.50257	5.55243
mux_r02_s154	FL3	Counts	0	0	0	0	0	0	0	0	0	0	0	0	0	0	0	1	0	0	0	0	0	0	1	0	0	0	0	0	0	0	0	0	0	0	0	0	0	0	0	0	0	0	0	0	0	0	0
mux_r02_s155	FL1	Bin Values (MEF)	57.7524	58.2894	58.8314	59.3785	59.9306	60.4879	61.0504	61.6181	62.191	62.7693	63.353	63.9421	64.5367	65.1368	65.7425	66.3538	66.9709	67.5936	68.2221	68.8565	69.4968	70.143	70.7953	71.4536	72.118	72.7886	73.4655	74.1486	74.8381	75.534	76.2364	76.9453	77.6608	78.383	79.1118	79.8475	80.59	81.3393	82.0957	82.8591	83.6296	84.4072	85.1921	85.9843	86.7839	87.5908	88.4053
mux_r02_s155	FL1	Counts	0	0	0	0	0	0	0	0	0	0	0	0	0	0	0	0	0	0	0	0	0	0	0	0	0	0	0	0	0	0	0	0	0	0	0	0	0	0	0	0	0	1	0	0	0	0	0
mux_r02_s155	FL3	Bin Values (MEF)	3.66679	3.70001	3.73354	3.76737	3.8015	3.83595	3.8707	3.90578	3.94117	3.97688	4.01291	4.04927	4.08596	4.12298	4.16034	4.19803	4.23607	4.27445	4.31318	4.35226	4.3917	4.43149	4.47164	4.51216	4.55304	4.5943	4.63593	4.67793	4.72032	4.76309	4.80624	4.84979	4.89373	4.93807	4.98282	5.02797	5.07352	5.11949	5.16588	5.21269	5.25992	5.30758	5.35567	5.40419	5.45316	5.50257	5.55243
mux_r02_s155	FL3	Counts	0	0	0	0	0	0	0	0	0	0	0	0	0	0	0	0	0	0	0	0	0	0	0	0	0	0	0	0	0	0	0	0	0	0	0	0	0	0	0	0	0	0	0	0	0	0	0
mux_r02_s156	FL1	Bin Values (MEF)	57.7524	58.2894	58.8314	59.3785	59.9306	60.4879	61.0504	61.6181	62.191	62.7693	63.353	63.9421	64.5367	65.1368	65.7425	66.3538	66.9709	67.5936	68.2221	68.8565	69.4968	70.143	70.7953	71.4536	72.118	72.7886	73.4655	74.1486	74.8381	75.534	76.2364	76.9453	77.6608	78.383	79.1118	79.8475	80.59	81.3393	82.0957	82.8591	83.6296	84.4072	85.1921	85.9843	86.7839	87.5908	88.4053
mux_r02_s156	FL1	Counts	0	0	0	0	0	0	0	0	0	0	0	0	0	0	0	0	0	0	0	0	0	0	0	0	0	0	0	0	0	0	0	0	0	0	0	0	0	0	0	0	0	0	0	0	0	0	1
mux_r02_s156	FL3	Bin Values (MEF)	3.66679	3.70001	3.73354	3.76737	3.8015	3.83595	3.8707	3.90578	3.94117	3.97688	4.01291	4.04927	4.08596	4.12298	4.16034	4.19803	4.23607	4.27445	4.31318	4.35226	4.3917	4.43149	4.47164	4.51216	4.55304	4.5943	4.63593	4.67793	4.72032	4.76309	4.80624	4.84979	4.89373	4.93807	4.98282	5.02797	5.07352	5.11949	5.16588	5.21269	5.25992	5.30758	5.35567	5.40419	5.45316	5.50257	5.55243
mux_r02_s156	FL3	Counts	0	0	0	0	0	0	0	0	0	0	0	0	0	0	0	0	1	0	0	0	0	0	1	0	1	1	0	0	0	0	0	0	0	0	0	1	0	0	0	0	0	0	0	0	0	0	0
mux_r02_s157	FL1	Bin Values (MEF)	57.7524	58.2894	58.8314	59.3785	59.9306	60.4879	61.0504	61.6181	62.191	62.7693	63.353	63.9421	64.5367	65.1368	65.7425	66.3538	66.9709	67.5936	68.2221	68.8565	69.4968	70.143	70.7953	71.4536	72.118	72.7886	73.4655	74.1486	74.8381	75.534	76.2364	76.9453	77.6608	78.383	79.1118	79.8475	80.59	81.3393	82.0957	82.8591	83.6296	84.4072	85.1921	85.9843	86.7839	87.5908	88.4053
mux_r02_s157	FL1	Counts	0	0	0	0	0	0	0	0	0	0	0	0	0	0	0	0	0	0	0	0	0	0	0	0	0	0	0	0	0	0	0	0	0	0	0	0	0	0	0	0	0	0	0	0	0	0	0
mux_r02_s157	FL3	Bin Values (MEF)	3.66679	3.70001	3.73354	3.76737	3.8015	3.83595	3.8707	3.90578	3.94117	3.97688	4.01291	4.04927	4.08596	4.12298	4.16034	4.19803	4.23607	4.27445	4.31318	4.35226	4.3917	4.43149	4.47164	4.51216	4.55304	4.5943	4.63593	4.67793	4.72032	4.76309	4.80624	4.84979	4.89373	4.93807	4.98282	5.02797	5.07352	5.11949	5.16588	5.21269	5.25992	5.30758	5.35567	5.40419	5.45316	5.50257	5.55243
mux_r02_s157	FL3	Counts	0	0	0	0	0	0	0	0	0	0	0	0	0	0	0	0	0	0	0	0	0	0	0	0	0	0	0	0	0	0	0	0	0	0	0	0	0	0	0	0	0	0	0	0	0	0	0
mux_r02_s158	FL1	Bin Values (MEF)	57.7524	58.2894	58.8314	59.3785	59.9306	60.4879	61.0504	61.6181	62.191	62.7693	63.353	63.9421	64.5367	65.1368	65.7425	66.3538	66.9709	67.5936	68.2221	68.8565	69.4968	70.143	70.7953	71.4536	72.118	72.7886	73.4655	74.1486	74.8381	75.534	76.2364	76.9453	77.6608	78.383	79.1118	79.8475	80.59	81.3393	82.0957	82.8591	83.6296	84.4072	85.1921	85.9843	86.7839	87.5908	88.4053
mux_r02_s158	FL1	Counts	0	0	0	0	0	0	0	0	0	1	1	0	0	0	0	1	0	0	1	1	1	0	1	0	0	0	0	0	0	1	0	0	0	0	0	0	0	1	1	0	0	1	1	1	0	1	0
mux_r02_s158	FL3	Bin Values (MEF)	3.66679	3.70001	3.73354	3.76737	3.8015	3.83595	3.8707	3.90578	3.94117	3.97688	4.01291	4.04927	4.08596	4.12298	4.16034	4.19803	4.23607	4.27445	4.31318	4.35226	4.3917	4.43149	4.47164	4.51216	4.55304	4.5943	4.63593	4.67793	4.72032	4.76309	4.80624	4.84979	4.89373	4.93807	4.98282	5.02797	5.07352	5.11949	5.16588	5.21269	5.25992	5.30758	5.35567	5.40419	5.45316	5.50257	5.55243
mux_r02_s158	FL3	Counts	0	0	0	0	0	0	0	0	0	0	0	0	0	0	0	0	0	0	0	0	0	0	0	0	0	0	0	0	1	0	0	0	1	0	0	0	0	0	0	0	0	0	0	0	0	0	0
mux_r02_s159	FL1	Bin Values (MEF)	57.7524	58.2894	58.8314	59.3785	59.9306	60.4879	61.0504	61.6181	62.191	62.7693	63.353	63.9421	64.5367	65.1368	65.7425	66.3538	66.9709	67.5936	68.2221	68.8565	69.4968	70.143	70.7953	71.4536	72.118	72.7886	73.4655	74.1486	74.8381	75.534	76.2364	76.9453	77.6608	78.383	79.1118	79.8475	80.59	81.3393	82.0957	82.8591	83.6296	84.4072	85.1921	85.9843	86.7839	87.5908	88.4053
mux_r02_s159	FL1	Counts	0	0	0	0	0	0	0	1	0	0	0	0	0	0	0	0	0	1	1	0	0	0	0	0	0	0	0	0	0	0	1	0	0	0	0	1	0	0	0	1	0	0	1	0	1	0	0
mux_r02_s159	FL3	Bin Values (MEF)	3.66679	3.70001	3.73354	3.76737	3.8015	3.83595	3.8707	3.90578	3.94117	3.97688	4.01291	4.04927	4.08596	4.12298	4.16034	4.19803	4.23607	4.27445	4.31318	4.35226	4.3917	4.43149	4.47164	4.51216	4.55304	4.5943	4.63593	4.67793	4.72032	4.76309	4.80624	4.84979	4.89373	4.93807	4.98282	5.02797	5.07352	5.11949	5.16588	5.21269	5.25992	5.30758	5.35567	5.40419	5.45316	5.50257	5.55243
mux_r02_s159	FL3	Counts	0	0	0	0	0	0	0	0	0	0	0	0	0	0	0	0	0	0	0	0	0	0	0	0	0	0	0	0	1	0	0	0	0	0	0	0	0	0	0	0	0	0	0	0	0	0	0
mux_r02_s160	FL1	Bin Values (MEF)	57.7524	58.2894	58.8314	59.3785	59.9306	60.4879	61.0504	61.6181	62.191	62.7693	63.353	63.9421	64.5367	65.1368	65.7425	66.3538	66.9709	67.5936	68.2221	68.8565	69.4968	70.143	70.7953	71.4536	72.118	72.7886	73.4655	74.1486	74.8381	75.534	76.2364	76.9453	77.6608	78.383	79.1118	79.8475	80.59	81.3393	82.0957	82.8591	83.6296	84.4072	85.1921	85.9843	86.7839	87.5908	88.4053
mux_r02_s160	FL1	Counts	0	0	0	0	0	0	0	0	0	0	0	0	0	0	0	0	0	0	0	1	0	0	0	0	0	0	0	0	0	0	0	0	0	0	0	0	0	0	0	0	0	0	0	0	0	0	0
mux_r02_s160	FL3	Bin Values (MEF)	3.66679	3.70001	3.73354	3.76737	3.8015	3.83595	3.8707	3.90578	3.94117	3.97688	4.01291	4.04927	4.08596	4.12298	4.16034	4.19803	4.23607	4.27445	4.31318	4.35226	4.3917	4.43149	4.47164	4.51216	4.55304	4.5943	4.63593	4.67793	4.72032	4.76309	4.80624	4.84979	4.89373	4.93807	4.98282	5.02797	5.07352	5.11949	5.16588	5.21269	5.25992	5.30758	5.35567	5.40419	5.45316	5.50257	5.55243
mux_r02_s160	FL3	Counts	0	1	0	0	1	0	0	0	0	0	0	0	0	0	0	0	0	0	1	2	0	0	0	0	0	0	0	0	0	0	0	0	0	0	0	0	1	0	0	0	0	0	0	0	0	0	0
mux_r02_s161	FL1	Bin Values (MEF)	57.7524	58.2894	58.8314	59.3785	59.9306	60.4879	61.0504	61.6181	62.191	62.7693	63.353	63.9421	64.5367	65.1368	65.7425	66.3538	66.9709	67.5936	68.2221	68.8565	69.4968	70.143	70.7953	71.4536	72.118	72.7886	73.4655	74.1486	74.8381	75.534	76.2364	76.9453	77.6608	78.383	79.1118	79.8475	80.59	81.3393	82.0957	82.8591	83.6296	84.4072	85.1921	85.9843	86.7839	87.5908	88.4053
mux_r02_s161	FL1	Counts	0	0	0	0	0	0	0	0	0	0	0	0	0	0	0	0	0	0	0	0	0	0	0	0	0	0	0	0	0	0	0	0	0	0	2	0	0	0	0	0	0	0	0	0	0	0	0
mux_r02_s161	FL3	Bin Values (MEF)	3.66679	3.70001	3.73354	3.76737	3.8015	3.83595	3.8707	3.90578	3.94117	3.97688	4.01291	4.04927	4.08596	4.12298	4.16034	4.19803	4.23607	4.27445	4.31318	4.35226	4.3917	4.43149	4.47164	4.51216	4.55304	4.5943	4.63593	4.67793	4.72032	4.76309	4.80624	4.84979	4.89373	4.93807	4.98282	5.02797	5.07352	5.11949	5.16588	5.21269	5.25992	5.30758	5.35567	5.40419	5.45316	5.50257	5.55243
mux_r02_s161	FL3	Counts	0	0	0	0	1	0	0	0	0	0	0	0	1	0	0	0	0	0	0	0	0	0	0	0	0	0	0	0	0	0	0	0	0	0	0	0	0	0	0	0	0	1	0	0	0	1	0
mux_r02_s162	FL1	Bin Values (MEF)	57.7524	58.2894	58.8314	59.3785	59.9306	60.4879	61.0504	61.6181	62.191	62.7693	63.353	63.9421	64.5367	65.1368	65.7425	66.3538	66.9709	67.5936	68.2221	68.8565	69.4968	70.143	70.7953	71.4536	72.118	72.7886	73.4655	74.1486	74.8381	75.534	76.2364	76.9453	77.6608	78.383	79.1118	79.8475	80.59	81.3393	82.0957	82.8591	83.6296	84.4072	85.1921	85.9843	86.7839	87.5908	88.4053
mux_r02_s162	FL1	Counts	0	0	0	0	0	0	1	0	0	0	0	0	0	0	0	0	0	0	0	0	0	0	0	0	0	0	0	0	0	0	0	1	0	0	0	0	0	0	0	0	0	0	0	0	0	0	0
mux_r02_s162	FL3	Bin Values (MEF)	3.66679	3.70001	3.73354	3.76737	3.8015	3.83595	3.8707	3.90578	3.94117	3.97688	4.01291	4.04927	4.08596	4.12298	4.16034	4.19803	4.23607	4.27445	4.31318	4.35226	4.3917	4.43149	4.47164	4.51216	4.55304	4.5943	4.63593	4.67793	4.72032	4.76309	4.80624	4.84979	4.89373	4.93807	4.98282	5.02797	5.07352	5.11949	5.16588	5.21269	5.25992	5.30758	5.35567	5.40419	5.45316	5.50257	5.55243
mux_r02_s162	FL3	Counts	0	0	0	0	0	0	0	0	0	0	0	0	1	0	0	1	0	0	0	0	0	0	0	0	0	0	0	0	0	0	0	0	0	0	0	0	0	0	0	0	0	0	0	0	1	1	0
mux_r02_s163	FL1	Bin Values (MEF)	57.7524	58.2894	58.8314	59.3785	59.9306	60.4879	61.0504	61.6181	62.191	62.7693	63.353	63.9421	64.5367	65.1368	65.7425	66.3538	66.9709	67.5936	68.2221	68.8565	69.4968	70.143	70.7953	71.4536	72.118	72.7886	73.4655	74.1486	74.8381	75.534	76.2364	76.9453	77.6608	78.383	79.1118	79.8475	80.59	81.3393	82.0957	82.8591	83.6296	84.4072	85.1921	85.9843	86.7839	87.5908	88.4053
mux_r02_s163	FL1	Counts	0	0	0	0	0	0	0	0	0	0	0	0	0	0	0	0	0	0	0	0	0	0	0	0	0	0	0	0	0	0	0	0	0	0	0	0	0	0	0	1	0	0	0	0	0	0	1
mux_r02_s163	FL3	Bin Values (MEF)	3.66679	3.70001	3.73354	3.76737	3.8015	3.83595	3.8707	3.90578	3.94117	3.97688	4.01291	4.04927	4.08596	4.12298	4.16034	4.19803	4.23607	4.27445	4.31318	4.35226	4.3917	4.43149	4.47164	4.51216	4.55304	4.5943	4.63593	4.67793	4.72032	4.76309	4.80624	4.84979	4.89373	4.93807	4.98282	5.02797	5.07352	5.11949	5.16588	5.21269	5.25992	5.30758	5.35567	5.40419	5.45316	5.50257	5.55243
mux_r02_s163	FL3	Counts	0	0	0	0	0	0	0	0	0	0	0	0	0	0	0	0	0	0	0	0	0	0	0	0	0	0	0	0	0	0	0	0	0	0	0	0	0	0	0	0	0	0	0	1	0	0	0
mux_r02_s164	FL1	Bin Values (MEF)	57.7524	58.2894	58.8314	59.3785	59.9306	60.4879	61.0504	61.6181	62.191	62.7693	63.353	63.9421	64.5367	65.1368	65.7425	66.3538	66.9709	67.5936	68.2221	68.8565	69.4968	70.143	70.7953	71.4536	72.118	72.7886	73.4655	74.1486	74.8381	75.534	76.2364	76.9453	77.6608	78.383	79.1118	79.8475	80.59	81.3393	82.0957	82.8591	83.6296	84.4072	85.1921	85.9843	86.7839	87.5908	88.4053
mux_r02_s164	FL1	Counts	0	0	0	0	0	0	0	1	0	0	1	0	0	0	0	0	0	0	0	0	0	0	0	0	0	0	0	1	0	0	0	0	1	1	0	1	0	0	0	0	0	0	1	0	0	0	0
mux_r02_s164	FL3	Bin Values (MEF)	3.66679	3.70001	3.73354	3.76737	3.8015	3.83595	3.8707	3.90578	3.94117	3.97688	4.01291	4.04927	4.08596	4.12298	4.16034	4.19803	4.23607	4.27445	4.31318	4.35226	4.3917	4.43149	4.47164	4.51216	4.55304	4.5943	4.63593	4.67793	4.72032	4.76309	4.80624	4.84979	4.89373	4.93807	4.98282	5.02797	5.07352	5.11949	5.16588	5.21269	5.25992	5.30758	5.35567	5.40419	5.45316	5.50257	5.55243
mux_r02_s164	FL3	Counts	0	0	0	0	0	0	0	0	0	0	0	0	0	0	0	0	0	0	0	0	0	0	0	0	0	0	0	0	0	0	0	0	0	0	0	0	0	0	0	0	0	0	0	0	0	0	0
mux_r02_s165	FL1	Bin Values (MEF)	57.7524	58.2894	58.8314	59.3785	59.9306	60.4879	61.0504	61.6181	62.191	62.7693	63.353	63.9421	64.5367	65.1368	65.7425	66.3538	66.9709	67.5936	68.2221	68.8565	69.4968	70.143	70.7953	71.4536	72.118	72.7886	73.4655	74.1486	74.8381	75.534	76.2364	76.9453	77.6608	78.383	79.1118	79.8475	80.59	81.3393	82.0957	82.8591	83.6296	84.4072	85.1921	85.9843	86.7839	87.5908	88.4053
mux_r02_s165	FL1	Counts	0	0	0	0	0	0	0	0	0	0	0	0	0	0	0	0	0	1	0	0	0	0	0	0	0	0	0	0	0	0	0	0	0	0	0	0	0	0	0	0	0	0	0	0	0	0	0
mux_r02_s165	FL3	Bin Values (MEF)	3.66679	3.70001	3.73354	3.76737	3.8015	3.83595	3.8707	3.90578	3.94117	3.97688	4.01291	4.04927	4.08596	4.12298	4.16034	4.19803	4.23607	4.27445	4.31318	4.35226	4.3917	4.43149	4.47164	4.51216	4.55304	4.5943	4.63593	4.67793	4.72032	4.76309	4.80624	4.84979	4.89373	4.93807	4.98282	5.02797	5.07352	5.11949	5.16588	5.21269	5.25992	5.30758	5.35567	5.40419	5.45316	5.50257	5.55243
mux_r02_s165	FL3	Counts	0	0	0	0	0	0	0	0	0	0	0	0	0	0	0	0	0	0	0	0	0	0	0	0	0	0	0	0	0	0	0	0	0	0	0	0	0	0	0	0	0	0	0	0	0	0	0
mux_r02_s166	FL1	Bin Values (MEF)	57.7524	58.2894	58.8314	59.3785	59.9306	60.4879	61.0504	61.6181	62.191	62.7693	63.353	63.9421	64.5367	65.1368	65.7425	66.3538	66.9709	67.5936	68.2221	68.8565	69.4968	70.143	70.7953	71.4536	72.118	72.7886	73.4655	74.1486	74.8381	75.534	76.2364	76.9453	77.6608	78.383	79.1118	79.8475	80.59	81.3393	82.0957	82.8591	83.6296	84.4072	85.1921	85.9843	86.7839	87.5908	88.4053
mux_r02_s166	FL1	Counts	0	0	0	1	0	0	0	0	0	0	0	0	0	0	0	0	0	0	1	0	0	0	0	0	0	0	0	0	0	0	1	0	1	0	0	0	0	0	0	0	0	1	0	0	0	0	0
mux_r02_s166	FL3	Bin Values (MEF)	3.66679	3.70001	3.73354	3.76737	3.8015	3.83595	3.8707	3.90578	3.94117	3.97688	4.01291	4.04927	4.08596	4.12298	4.16034	4.19803	4.23607	4.27445	4.31318	4.35226	4.3917	4.43149	4.47164	4.51216	4.55304	4.5943	4.63593	4.67793	4.72032	4.76309	4.80624	4.84979	4.89373	4.93807	4.98282	5.02797	5.07352	5.11949	5.16588	5.21269	5.25992	5.30758	5.35567	5.40419	5.45316	5.50257	5.55243
mux_r02_s166	FL3	Counts	0	0	0	0	0	0	0	0	0	0	0	0	0	0	0	0	0	0	0	0	0	0	0	0	0	0	0	0	0	0	0	0	0	0	0	0	0	0	0	0	0	0	0	0	0	0	0
mux_r02_s167	FL1	Bin Values (MEF)	57.7524	58.2894	58.8314	59.3785	59.9306	60.4879	61.0504	61.6181	62.191	62.7693	63.353	63.9421	64.5367	65.1368	65.7425	66.3538	66.9709	67.5936	68.2221	68.8565	69.4968	70.143	70.7953	71.4536	72.118	72.7886	73.4655	74.1486	74.8381	75.534	76.2364	76.9453	77.6608	78.383	79.1118	79.8475	80.59	81.3393	82.0957	82.8591	83.6296	84.4072	85.1921	85.9843	86.7839	87.5908	88.4053
mux_r02_s167	FL1	Counts	0	0	0	0	0	0	0	0	0	0	0	0	0	0	0	0	1	0	0	0	0	0	0	0	0	0	0	0	0	0	0	0	0	0	0	0	0	0	0	0	0	0	0	0	0	0	0
mux_r02_s167	FL3	Bin Values (MEF)	3.66679	3.70001	3.73354	3.76737	3.8015	3.83595	3.8707	3.90578	3.94117	3.97688	4.01291	4.04927	4.08596	4.12298	4.16034	4.19803	4.23607	4.27445	4.31318	4.35226	4.3917	4.43149	4.47164	4.51216	4.55304	4.5943	4.63593	4.67793	4.72032	4.76309	4.80624	4.84979	4.89373	4.93807	4.98282	5.02797	5.07352	5.11949	5.16588	5.21269	5.25992	5.30758	5.35567	5.40419	5.45316	5.50257	5.55243
mux_r02_s167	FL3	Counts	0	0	0	1	0	0	0	0	0	0	0	0	0	0	0	0	0	0	0	0	0	0	0	0	0	0	0	0	0	0	0	0	0	0	0	0	0	0	0	1	0	0	0	0	0	0	0
mux_r02_s168	FL1	Bin Values (MEF)	57.7524	58.2894	58.8314	59.3785	59.9306	60.4879	61.0504	61.6181	62.191	62.7693	63.353	63.9421	64.5367	65.1368	65.7425	66.3538	66.9709	67.5936	68.2221	68.8565	69.4968	70.143	70.7953	71.4536	72.118	72.7886	73.4655	74.1486	74.8381	75.534	76.2364	76.9453	77.6608	78.383	79.1118	79.8475	80.59	81.3393	82.0957	82.8591	83.6296	84.4072	85.1921	85.9843	86.7839	87.5908	88.4053
mux_r02_s168	FL1	Counts	0	0	0	0	0	0	1	0	0	1	0	0	0	0	0	0	0	0	0	0	0	0	0	0	0	0	0	0	1	0	0	0	0	0	0	0	0	0	0	0	0	0	0	0	0	0	0
mux_r02_s168	FL3	Bin Values (MEF)	3.66679	3.70001	3.73354	3.76737	3.8015	3.83595	3.8707	3.90578	3.94117	3.97688	4.01291	4.04927	4.08596	4.12298	4.16034	4.19803	4.23607	4.27445	4.31318	4.35226	4.3917	4.43149	4.47164	4.51216	4.55304	4.5943	4.63593	4.67793	4.72032	4.76309	4.80624	4.84979	4.89373	4.93807	4.98282	5.02797	5.07352	5.11949	5.16588	5.21269	5.25992	5.30758	5.35567	5.40419	5.45316	5.50257	5.55243
mux_r02_s168	FL3	Counts	0	0	0	0	0	0	0	0	0	0	0	0	0	0	0	0	0	0	0	0	0	0	0	0	0	0	0	0	0	0	0	0	0	0	0	0	0	0	0	0	0	0	0	0	0	0	0
mux_r02_s169	FL1	Bin Values (MEF)	57.7524	58.2894	58.8314	59.3785	59.9306	60.4879	61.0504	61.6181	62.191	62.7693	63.353	63.9421	64.5367	65.1368	65.7425	66.3538	66.9709	67.5936	68.2221	68.8565	69.4968	70.143	70.7953	71.4536	72.118	72.7886	73.4655	74.1486	74.8381	75.534	76.2364	76.9453	77.6608	78.383	79.1118	79.8475	80.59	81.3393	82.0957	82.8591	83.6296	84.4072	85.1921	85.9843	86.7839	87.5908	88.4053
mux_r02_s169	FL1	Counts	0	0	0	0	0	0	0	0	0	0	0	0	0	0	0	0	0	0	0	0	0	0	0	0	0	1	0	0	0	0	0	0	0	0	0	0	0	0	0	0	0	0	0	0	0	0	0
mux_r02_s169	FL3	Bin Values (MEF)	3.66679	3.70001	3.73354	3.76737	3.8015	3.83595	3.8707	3.90578	3.94117	3.97688	4.01291	4.04927	4.08596	4.12298	4.16034	4.19803	4.23607	4.27445	4.31318	4.35226	4.3917	4.43149	4.47164	4.51216	4.55304	4.5943	4.63593	4.67793	4.72032	4.76309	4.80624	4.84979	4.89373	4.93807	4.98282	5.02797	5.07352	5.11949	5.16588	5.21269	5.25992	5.30758	5.35567	5.40419	5.45316	5.50257	5.55243
mux_r02_s169	FL3	Counts	0	0	0	0	0	0	0	0	0	1	0	0	0	0	0	0	0	0	0	0	0	0	0	0	0	0	0	0	0	1	0	0	0	0	0	0	0	0	0	0	0	0	0	0	0	0	0
mux_r02_s170	FL1	Bin Values (MEF)	57.7524	58.2894	58.8314	59.3785	59.9306	60.4879	61.0504	61.6181	62.191	62.7693	63.353	63.9421	64.5367	65.1368	65.7425	66.3538	66.9709	67.5936	68.2221	68.8565	69.4968	70.143	70.7953	71.4536	72.118	72.7886	73.4655	74.1486	74.8381	75.534	76.2364	76.9453	77.6608	78.383	79.1118	79.8475	80.59	81.3393	82.0957	82.8591	83.6296	84.4072	85.1921	85.9843	86.7839	87.5908	88.4053
mux_r02_s170	FL1	Counts	0	0	0	0	0	0	0	1	0	0	0	0	0	0	0	0	0	0	0	0	0	0	0	0	0	0	0	0	0	0	0	0	0	0	0	0	0	0	0	0	0	0	0	0	0	0	0
mux_r02_s170	FL3	Bin Values (MEF)	3.66679	3.70001	3.73354	3.76737	3.8015	3.83595	3.8707	3.90578	3.94117	3.97688	4.01291	4.04927	4.08596	4.12298	4.16034	4.19803	4.23607	4.27445	4.31318	4.35226	4.3917	4.43149	4.47164	4.51216	4.55304	4.5943	4.63593	4.67793	4.72032	4.76309	4.80624	4.84979	4.89373	4.93807	4.98282	5.02797	5.07352	5.11949	5.16588	5.21269	5.25992	5.30758	5.35567	5.40419	5.45316	5.50257	5.55243
mux_r02_s170	FL3	Counts	0	1	0	0	0	0	0	1	0	0	0	0	0	0	0	0	0	0	0	0	1	0	0	0	0	0	0	0	0	0	0	1	0	0	0	0	0	0	0	0	1	0	0	0	0	0	0
mux_r02_s171	FL1	Bin Values (MEF)	57.7524	58.2894	58.8314	59.3785	59.9306	60.4879	61.0504	61.6181	62.191	62.7693	63.353	63.9421	64.5367	65.1368	65.7425	66.3538	66.9709	67.5936	68.2221	68.8565	69.4968	70.143	70.7953	71.4536	72.118	72.7886	73.4655	74.1486	74.8381	75.534	76.2364	76.9453	77.6608	78.383	79.1118	79.8475	80.59	81.3393	82.0957	82.8591	83.6296	84.4072	85.1921	85.9843	86.7839	87.5908	88.4053
mux_r02_s171	FL1	Counts	0	0	0	0	0	0	0	0	0	0	0	0	0	0	0	0	0	0	0	0	0	0	0	0	0	0	0	0	0	0	0	0	0	0	0	0	0	0	0	0	0	0	0	0	0	0	0
mux_r02_s171	FL3	Bin Values (MEF)	3.66679	3.70001	3.73354	3.76737	3.8015	3.83595	3.8707	3.90578	3.94117	3.97688	4.01291	4.04927	4.08596	4.12298	4.16034	4.19803	4.23607	4.27445	4.31318	4.35226	4.3917	4.43149	4.47164	4.51216	4.55304	4.5943	4.63593	4.67793	4.72032	4.76309	4.80624	4.84979	4.89373	4.93807	4.98282	5.02797	5.07352	5.11949	5.16588	5.21269	5.25992	5.30758	5.35567	5.40419	5.45316	5.50257	5.55243
mux_r02_s171	FL3	Counts	0	0	0	0	1	0	0	0	0	0	1	0	0	0	0	0	0	0	0	0	0	0	0	0	0	0	0	0	0	0	0	0	0	0	0	0	0	0	0	0	0	0	0	0	0	0	0
mux_r02_s172	FL1	Bin Values (MEF)	57.7524	58.2894	58.8314	59.3785	59.9306	60.4879	61.0504	61.6181	62.191	62.7693	63.353	63.9421	64.5367	65.1368	65.7425	66.3538	66.9709	67.5936	68.2221	68.8565	69.4968	70.143	70.7953	71.4536	72.118	72.7886	73.4655	74.1486	74.8381	75.534	76.2364	76.9453	77.6608	78.383	79.1118	79.8475	80.59	81.3393	82.0957	82.8591	83.6296	84.4072	85.1921	85.9843	86.7839	87.5908	88.4053
mux_r02_s172	FL1	Counts	0	0	0	0	0	0	0	0	0	0	0	0	0	0	0	1	0	0	0	0	0	0	0	0	0	0	0	0	0	0	0	0	0	0	0	0	0	1	0	0	0	0	0	0	0	0	1
mux_r02_s172	FL3	Bin Values (MEF)	3.66679	3.70001	3.73354	3.76737	3.8015	3.83595	3.8707	3.90578	3.94117	3.97688	4.01291	4.04927	4.08596	4.12298	4.16034	4.19803	4.23607	4.27445	4.31318	4.35226	4.3917	4.43149	4.47164	4.51216	4.55304	4.5943	4.63593	4.67793	4.72032	4.76309	4.80624	4.84979	4.89373	4.93807	4.98282	5.02797	5.07352	5.11949	5.16588	5.21269	5.25992	5.30758	5.35567	5.40419	5.45316	5.50257	5.55243
mux_r02_s172	FL3	Counts	0	0	1	0	0	1	0	0	0	0	0	0	1	0	0	0	0	1	2	0	1	0	0	0	0	0	0	0	1	0	0	1	0	0	0	0	0	0	0	0	0	1	0	0	1	1	1
mux_r02_s173	FL1	Bin Values (MEF)	57.7524	58.2894	58.8314	59.3785	59.9306	60.4879	61.0504	61.6181	62.191	62.7693	63.353	63.9421	64.5367	65.1368	65.7425	66.3538	66.9709	67.5936	68.2221	68.8565	69.4968	70.143	70.7953	71.4536	72.118	72.7886	73.4655	74.1486	74.8381	75.534	76.2364	76.9453	77.6608	78.383	79.1118	79.8475	80.59	81.3393	82.0957	82.8591	83.6296	84.4072	85.1921	85.9843	86.7839	87.5908	88.4053
mux_r02_s173	FL1	Counts	0	0	0	1	0	0	0	0	0	1	0	0	0	0	0	0	0	0	0	0	0	0	0	0	0	0	0	0	0	0	0	0	0	0	0	0	0	0	0	0	0	0	0	0	0	0	1
mux_r02_s173	FL3	Bin Values (MEF)	3.66679	3.70001	3.73354	3.76737	3.8015	3.83595	3.8707	3.90578	3.94117	3.97688	4.01291	4.04927	4.08596	4.12298	4.16034	4.19803	4.23607	4.27445	4.31318	4.35226	4.3917	4.43149	4.47164	4.51216	4.55304	4.5943	4.63593	4.67793	4.72032	4.76309	4.80624	4.84979	4.89373	4.93807	4.98282	5.02797	5.07352	5.11949	5.16588	5.21269	5.25992	5.30758	5.35567	5.40419	5.45316	5.50257	5.55243
mux_r02_s173	FL3	Counts	0	0	0	1	0	0	0	1	0	0	0	0	0	0	0	0	0	0	1	0	0	0	0	0	0	0	0	0	1	0	0	0	0	0	0	0	1	0	1	0	0	0	0	0	0	0	0
mux_r02_s174	FL1	Bin Values (MEF)	57.7524	58.2894	58.8314	59.3785	59.9306	60.4879	61.0504	61.6181	62.191	62.7693	63.353	63.9421	64.5367	65.1368	65.7425	66.3538	66.9709	67.5936	68.2221	68.8565	69.4968	70.143	70.7953	71.4536	72.118	72.7886	73.4655	74.1486	74.8381	75.534	76.2364	76.9453	77.6608	78.383	79.1118	79.8475	80.59	81.3393	82.0957	82.8591	83.6296	84.4072	85.1921	85.9843	86.7839	87.5908	88.4053
mux_r02_s174	FL1	Counts	0	0	0	0	0	0	0	0	0	0	0	0	0	0	0	0	0	0	0	0	0	0	0	0	0	0	0	0	0	0	0	0	0	0	0	0	0	1	0	0	0	0	0	0	0	0	0
mux_r02_s174	FL3	Bin Values (MEF)	3.66679	3.70001	3.73354	3.76737	3.8015	3.83595	3.8707	3.90578	3.94117	3.97688	4.01291	4.04927	4.08596	4.12298	4.16034	4.19803	4.23607	4.27445	4.31318	4.35226	4.3917	4.43149	4.47164	4.51216	4.55304	4.5943	4.63593	4.67793	4.72032	4.76309	4.80624	4.84979	4.89373	4.93807	4.98282	5.02797	5.07352	5.11949	5.16588	5.21269	5.25992	5.30758	5.35567	5.40419	5.45316	5.50257	5.55243
mux_r02_s174	FL3	Counts	0	0	0	1	0	1	0	0	0	0	0	0	0	0	0	0	0	0	0	0	0	0	0	0	0	0	0	0	0	0	0	0	0	0	0	0	0	0	0	0	0	0	0	0	0	0	0
mux_r02_s175	FL1	Bin Values (MEF)	57.7524	58.2894	58.8314	59.3785	59.9306	60.4879	61.0504	61.6181	62.191	62.7693	63.353	63.9421	64.5367	65.1368	65.7425	66.3538	66.9709	67.5936	68.2221	68.8565	69.4968	70.143	70.7953	71.4536	72.118	72.7886	73.4655	74.1486	74.8381	75.534	76.2364	76.9453	77.6608	78.383	79.1118	79.8475	80.59	81.3393	82.0957	82.8591	83.6296	84.4072	85.1921	85.9843	86.7839	87.5908	88.4053
mux_r02_s175	FL1	Counts	0	0	0	0	0	0	0	0	0	0	0	0	0	0	0	0	0	0	0	0	0	0	0	0	0	0	1	1	1	0	0	2	0	0	0	1	0	0	0	0	0	0	1	0	0	0	0
mux_r02_s175	FL3	Bin Values (MEF)	3.66679	3.70001	3.73354	3.76737	3.8015	3.83595	3.8707	3.90578	3.94117	3.97688	4.01291	4.04927	4.08596	4.12298	4.16034	4.19803	4.23607	4.27445	4.31318	4.35226	4.3917	4.43149	4.47164	4.51216	4.55304	4.5943	4.63593	4.67793	4.72032	4.76309	4.80624	4.84979	4.89373	4.93807	4.98282	5.02797	5.07352	5.11949	5.16588	5.21269	5.25992	5.30758	5.35567	5.40419	5.45316	5.50257	5.55243
mux_r02_s175	FL3	Counts	0	0	0	0	0	0	1	1	1	1	0	0	0	0	2	0	1	0	1	0	1	0	0	0	0	1	0	1	0	0	0	2	0	0	0	1	0	0	1	2	1	0	1	0	0	0	1
mux_r02_s176	FL1	Bin Values (MEF)	57.7524	58.2894	58.8314	59.3785	59.9306	60.4879	61.0504	61.6181	62.191	62.7693	63.353	63.9421	64.5367	65.1368	65.7425	66.3538	66.9709	67.5936	68.2221	68.8565	69.4968	70.143	70.7953	71.4536	72.118	72.7886	73.4655	74.1486	74.8381	75.534	76.2364	76.9453	77.6608	78.383	79.1118	79.8475	80.59	81.3393	82.0957	82.8591	83.6296	84.4072	85.1921	85.9843	86.7839	87.5908	88.4053
mux_r02_s176	FL1	Counts	0	0	0	0	0	0	0	0	0	0	0	0	0	0	0	0	0	0	0	0	0	0	0	0	0	0	0	0	0	0	0	0	0	0	0	0	0	0	0	0	0	0	0	0	0	0	0
mux_r02_s176	FL3	Bin Values (MEF)	3.66679	3.70001	3.73354	3.76737	3.8015	3.83595	3.8707	3.90578	3.94117	3.97688	4.01291	4.04927	4.08596	4.12298	4.16034	4.19803	4.23607	4.27445	4.31318	4.35226	4.3917	4.43149	4.47164	4.51216	4.55304	4.5943	4.63593	4.67793	4.72032	4.76309	4.80624	4.84979	4.89373	4.93807	4.98282	5.02797	5.07352	5.11949	5.16588	5.21269	5.25992	5.30758	5.35567	5.40419	5.45316	5.50257	5.55243
mux_r02_s176	FL3	Counts	0	0	0	0	0	0	1	0	0	0	0	0	0	0	0	0	0	0	0	1	0	0	0	0	0	0	0	0	0	0	0	0	0	0	0	0	0	0	0	0	0	0	0	0	0	0	0
mux_r02_s177	FL1	Bin Values (MEF)	57.7524	58.2894	58.8314	59.3785	59.9306	60.4879	61.0504	61.6181	62.191	62.7693	63.353	63.9421	64.5367	65.1368	65.7425	66.3538	66.9709	67.5936	68.2221	68.8565	69.4968	70.143	70.7953	71.4536	72.118	72.7886	73.4655	74.1486	74.8381	75.534	76.2364	76.9453	77.6608	78.383	79.1118	79.8475	80.59	81.3393	82.0957	82.8591	83.6296	84.4072	85.1921	85.9843	86.7839	87.5908	88.4053
mux_r02_s177	FL1	Counts	0	0	0	0	0	0	0	0	0	0	0	0	0	0	0	0	0	0	0	0	0	0	0	1	0	0	0	0	0	0	0	0	0	0	0	0	0	0	0	0	1	1	0	0	0	0	1
mux_r02_s177	FL3	Bin Values (MEF)	3.66679	3.70001	3.73354	3.76737	3.8015	3.83595	3.8707	3.90578	3.94117	3.97688	4.01291	4.04927	4.08596	4.12298	4.16034	4.19803	4.23607	4.27445	4.31318	4.35226	4.3917	4.43149	4.47164	4.51216	4.55304	4.5943	4.63593	4.67793	4.72032	4.76309	4.80624	4.84979	4.89373	4.93807	4.98282	5.02797	5.07352	5.11949	5.16588	5.21269	5.25992	5.30758	5.35567	5.40419	5.45316	5.50257	5.55243
mux_r02_s177	FL3	Counts	0	0	0	0	0	0	0	0	0	0	0	0	0	0	0	0	0	0	0	0	0	0	0	0	0	0	0	0	0	0	0	0	0	0	0	0	0	0	0	0	0	0	0	0	0	0	0
mux_r02_s178	FL1	Bin Values (MEF)	57.7524	58.2894	58.8314	59.3785	59.9306	60.4879	61.0504	61.6181	62.191	62.7693	63.353	63.9421	64.5367	65.1368	65.7425	66.3538	66.9709	67.5936	68.2221	68.8565	69.4968	70.143	70.7953	71.4536	72.118	72.7886	73.4655	74.1486	74.8381	75.534	76.2364	76.9453	77.6608	78.383	79.1118	79.8475	80.59	81.3393	82.0957	82.8591	83.6296	84.4072	85.1921	85.9843	86.7839	87.5908	88.4053
mux_r02_s178	FL1	Counts	0	0	0	0	0	0	0	0	0	0	0	0	0	0	0	0	0	0	0	0	0	0	0	1	0	0	0	0	0	0	0	0	0	0	0	0	0	0	0	0	0	1	0	0	0	0	0
mux_r02_s178	FL3	Bin Values (MEF)	3.66679	3.70001	3.73354	3.76737	3.8015	3.83595	3.8707	3.90578	3.94117	3.97688	4.01291	4.04927	4.08596	4.12298	4.16034	4.19803	4.23607	4.27445	4.31318	4.35226	4.3917	4.43149	4.47164	4.51216	4.55304	4.5943	4.63593	4.67793	4.72032	4.76309	4.80624	4.84979	4.89373	4.93807	4.98282	5.02797	5.07352	5.11949	5.16588	5.21269	5.25992	5.30758	5.35567	5.40419	5.45316	5.50257	5.55243
mux_r02_s178	FL3	Counts	0	0	0	2	0	0	0	0	0	0	0	0	0	0	0	0	0	0	0	1	0	0	0	0	0	0	0	0	0	0	0	0	0	1	0	1	0	0	0	0	0	0	0	0	0	1	0
mux_r02_s179	FL1	Bin Values (MEF)	57.7524	58.2894	58.8314	59.3785	59.9306	60.4879	61.0504	61.6181	62.191	62.7693	63.353	63.9421	64.5367	65.1368	65.7425	66.3538	66.9709	67.5936	68.2221	68.8565	69.4968	70.143	70.7953	71.4536	72.118	72.7886	73.4655	74.1486	74.8381	75.534	76.2364	76.9453	77.6608	78.383	79.1118	79.8475	80.59	81.3393	82.0957	82.8591	83.6296	84.4072	85.1921	85.9843	86.7839	87.5908	88.4053
mux_r02_s179	FL1	Counts	0	0	0	1	0	0	0	0	0	0	0	1	0	0	0	0	0	0	0	1	0	0	0	0	0	0	0	0	0	0	1	0	0	1	0	0	0	0	1	0	0	0	0	0	0	0	0
mux_r02_s179	FL3	Bin Values (MEF)	3.66679	3.70001	3.73354	3.76737	3.8015	3.83595	3.8707	3.90578	3.94117	3.97688	4.01291	4.04927	4.08596	4.12298	4.16034	4.19803	4.23607	4.27445	4.31318	4.35226	4.3917	4.43149	4.47164	4.51216	4.55304	4.5943	4.63593	4.67793	4.72032	4.76309	4.80624	4.84979	4.89373	4.93807	4.98282	5.02797	5.07352	5.11949	5.16588	5.21269	5.25992	5.30758	5.35567	5.40419	5.45316	5.50257	5.55243
mux_r02_s179	FL3	Counts	0	0	0	0	0	0	0	0	0	0	0	0	0	0	0	0	0	0	0	0	0	0	0	0	0	0	0	0	0	0	0	0	0	0	0	0	0	0	0	1	0	0	0	0	0	0	0
mux_r02_s180	FL1	Bin Values (MEF)	57.7524	58.2894	58.8314	59.3785	59.9306	60.4879	61.0504	61.6181	62.191	62.7693	63.353	63.9421	64.5367	65.1368	65.7425	66.3538	66.9709	67.5936	68.2221	68.8565	69.4968	70.143	70.7953	71.4536	72.118	72.7886	73.4655	74.1486	74.8381	75.534	76.2364	76.9453	77.6608	78.383	79.1118	79.8475	80.59	81.3393	82.0957	82.8591	83.6296	84.4072	85.1921	85.9843	86.7839	87.5908	88.4053
mux_r02_s180	FL1	Counts	0	1	0	0	0	0	0	0	0	0	0	0	0	0	0	0	0	0	0	0	0	0	1	0	0	0	0	0	0	0	0	0	0	2	0	0	0	0	0	0	0	0	0	1	0	0	0
mux_r02_s180	FL3	Bin Values (MEF)	3.66679	3.70001	3.73354	3.76737	3.8015	3.83595	3.8707	3.90578	3.94117	3.97688	4.01291	4.04927	4.08596	4.12298	4.16034	4.19803	4.23607	4.27445	4.31318	4.35226	4.3917	4.43149	4.47164	4.51216	4.55304	4.5943	4.63593	4.67793	4.72032	4.76309	4.80624	4.84979	4.89373	4.93807	4.98282	5.02797	5.07352	5.11949	5.16588	5.21269	5.25992	5.30758	5.35567	5.40419	5.45316	5.50257	5.55243
mux_r02_s180	FL3	Counts	0	0	0	0	0	0	0	0	0	0	0	0	0	0	0	0	0	0	0	0	0	0	0	0	0	0	0	0	0	0	0	0	0	0	0	0	0	0	0	0	0	0	0	0	0	0	0
mux_r02_s181	FL1	Bin Values (MEF)	57.7524	58.2894	58.8314	59.3785	59.9306	60.4879	61.0504	61.6181	62.191	62.7693	63.353	63.9421	64.5367	65.1368	65.7425	66.3538	66.9709	67.5936	68.2221	68.8565	69.4968	70.143	70.7953	71.4536	72.118	72.7886	73.4655	74.1486	74.8381	75.534	76.2364	76.9453	77.6608	78.383	79.1118	79.8475	80.59	81.3393	82.0957	82.8591	83.6296	84.4072	85.1921	85.9843	86.7839	87.5908	88.4053
mux_r02_s181	FL1	Counts	0	0	0	0	0	0	0	0	0	0	0	0	0	0	0	0	0	0	0	0	0	0	0	0	0	0	0	0	1	0	0	1	0	0	0	0	0	0	0	0	0	0	0	0	0	0	0
mux_r02_s181	FL3	Bin Values (MEF)	3.66679	3.70001	3.73354	3.76737	3.8015	3.83595	3.8707	3.90578	3.94117	3.97688	4.01291	4.04927	4.08596	4.12298	4.16034	4.19803	4.23607	4.27445	4.31318	4.35226	4.3917	4.43149	4.47164	4.51216	4.55304	4.5943	4.63593	4.67793	4.72032	4.76309	4.80624	4.84979	4.89373	4.93807	4.98282	5.02797	5.07352	5.11949	5.16588	5.21269	5.25992	5.30758	5.35567	5.40419	5.45316	5.50257	5.55243
mux_r02_s181	FL3	Counts	0	0	1	1	0	0	0	0	0	1	0	0	1	0	0	0	0	0	0	0	0	0	0	0	0	0	0	0	0	0	0	0	0	0	0	0	0	0	0	0	0	0	0	0	0	0	0
mux_r02_s182	FL1	Bin Values (MEF)	57.7524	58.2894	58.8314	59.3785	59.9306	60.4879	61.0504	61.6181	62.191	62.7693	63.353	63.9421	64.5367	65.1368	65.7425	66.3538	66.9709	67.5936	68.2221	68.8565	69.4968	70.143	70.7953	71.4536	72.118	72.7886	73.4655	74.1486	74.8381	75.534	76.2364	76.9453	77.6608	78.383	79.1118	79.8475	80.59	81.3393	82.0957	82.8591	83.6296	84.4072	85.1921	85.9843	86.7839	87.5908	88.4053
mux_r02_s182	FL1	Counts	0	0	0	0	0	1	0	0	1	0	0	0	0	0	0	0	1	0	1	1	0	0	1	0	0	0	0	0	1	0	1	0	0	1	1	0	0	0	2	1	1	0	0	1	0	0	0
mux_r02_s182	FL3	Bin Values (MEF)	3.66679	3.70001	3.73354	3.76737	3.8015	3.83595	3.8707	3.90578	3.94117	3.97688	4.01291	4.04927	4.08596	4.12298	4.16034	4.19803	4.23607	4.27445	4.31318	4.35226	4.3917	4.43149	4.47164	4.51216	4.55304	4.5943	4.63593	4.67793	4.72032	4.76309	4.80624	4.84979	4.89373	4.93807	4.98282	5.02797	5.07352	5.11949	5.16588	5.21269	5.25992	5.30758	5.35567	5.40419	5.45316	5.50257	5.55243
mux_r02_s182	FL3	Counts	0	1	0	1	0	1	1	0	0	0	1	0	1	0	1	0	0	0	0	0	0	2	1	0	0	1	0	1	1	0	0	0	1	0	1	0	1	2	0	1	0	0	1	0	0	1	0
mux_r02_s183	FL1	Bin Values (MEF)	57.7524	58.2894	58.8314	59.3785	59.9306	60.4879	61.0504	61.6181	62.191	62.7693	63.353	63.9421	64.5367	65.1368	65.7425	66.3538	66.9709	67.5936	68.2221	68.8565	69.4968	70.143	70.7953	71.4536	72.118	72.7886	73.4655	74.1486	74.8381	75.534	76.2364	76.9453	77.6608	78.383	79.1118	79.8475	80.59	81.3393	82.0957	82.8591	83.6296	84.4072	85.1921	85.9843	86.7839	87.5908	88.4053
mux_r02_s183	FL1	Counts	0	0	0	0	0	0	0	0	0	0	1	0	0	0	0	0	0	0	0	0	0	0	0	0	0	0	0	0	0	0	0	0	0	0	0	0	0	0	0	0	0	1	0	0	0	0	0
mux_r02_s183	FL3	Bin Values (MEF)	3.66679	3.70001	3.73354	3.76737	3.8015	3.83595	3.8707	3.90578	3.94117	3.97688	4.01291	4.04927	4.08596	4.12298	4.16034	4.19803	4.23607	4.27445	4.31318	4.35226	4.3917	4.43149	4.47164	4.51216	4.55304	4.5943	4.63593	4.67793	4.72032	4.76309	4.80624	4.84979	4.89373	4.93807	4.98282	5.02797	5.07352	5.11949	5.16588	5.21269	5.25992	5.30758	5.35567	5.40419	5.45316	5.50257	5.55243
mux_r02_s183	FL3	Counts	0	0	0	0	0	0	0	1	0	0	1	0	0	0	0	0	0	0	0	0	0	0	0	0	0	0	0	1	0	0	0	0	0	0	0	0	0	0	0	0	0	0	0	0	0	0	0
mux_r02_s184	FL1	Bin Values (MEF)	57.7524	58.2894	58.8314	59.3785	59.9306	60.4879	61.0504	61.6181	62.191	62.7693	63.353	63.9421	64.5367	65.1368	65.7425	66.3538	66.9709	67.5936	68.2221	68.8565	69.4968	70.143	70.7953	71.4536	72.118	72.7886	73.4655	74.1486	74.8381	75.534	76.2364	76.9453	77.6608	78.383	79.1118	79.8475	80.59	81.3393	82.0957	82.8591	83.6296	84.4072	85.1921	85.9843	86.7839	87.5908	88.4053
mux_r02_s184	FL1	Counts	0	0	0	0	1	0	0	0	1	0	0	0	0	0	0	0	0	0	0	0	0	0	0	0	0	0	0	0	0	0	0	0	0	0	0	0	0	0	0	0	0	0	0	0	0	0	0
mux_r02_s184	FL3	Bin Values (MEF)	3.66679	3.70001	3.73354	3.76737	3.8015	3.83595	3.8707	3.90578	3.94117	3.97688	4.01291	4.04927	4.08596	4.12298	4.16034	4.19803	4.23607	4.27445	4.31318	4.35226	4.3917	4.43149	4.47164	4.51216	4.55304	4.5943	4.63593	4.67793	4.72032	4.76309	4.80624	4.84979	4.89373	4.93807	4.98282	5.02797	5.07352	5.11949	5.16588	5.21269	5.25992	5.30758	5.35567	5.40419	5.45316	5.50257	5.55243
mux_r02_s184	FL3	Counts	0	0	0	0	0	0	0	0	0	0	0	0	0	0	0	0	0	0	0	0	0	0	0	0	0	0	0	0	0	0	0	0	0	0	0	0	0	0	0	0	0	0	0	0	0	0	0
mux_r02_s185	FL1	Bin Values (MEF)	57.7524	58.2894	58.8314	59.3785	59.9306	60.4879	61.0504	61.6181	62.191	62.7693	63.353	63.9421	64.5367	65.1368	65.7425	66.3538	66.9709	67.5936	68.2221	68.8565	69.4968	70.143	70.7953	71.4536	72.118	72.7886	73.4655	74.1486	74.8381	75.534	76.2364	76.9453	77.6608	78.383	79.1118	79.8475	80.59	81.3393	82.0957	82.8591	83.6296	84.4072	85.1921	85.9843	86.7839	87.5908	88.4053
mux_r02_s185	FL1	Counts	0	0	0	0	0	0	0	0	0	0	0	0	0	0	0	0	0	0	0	0	0	0	0	1	0	0	0	0	0	0	0	0	0	0	0	0	0	0	0	0	0	0	0	0	0	0	0
mux_r02_s185	FL3	Bin Values (MEF)	3.66679	3.70001	3.73354	3.76737	3.8015	3.83595	3.8707	3.90578	3.94117	3.97688	4.01291	4.04927	4.08596	4.12298	4.16034	4.19803	4.23607	4.27445	4.31318	4.35226	4.3917	4.43149	4.47164	4.51216	4.55304	4.5943	4.63593	4.67793	4.72032	4.76309	4.80624	4.84979	4.89373	4.93807	4.98282	5.02797	5.07352	5.11949	5.16588	5.21269	5.25992	5.30758	5.35567	5.40419	5.45316	5.50257	5.55243
mux_r02_s185	FL3	Counts	0	0	0	0	0	0	0	0	0	0	0	0	0	0	0	0	0	1	0	0	1	0	0	0	0	0	0	0	0	1	0	1	0	0	0	0	0	0	0	0	0	0	0	0	0	0	0
mux_r02_s186	FL1	Bin Values (MEF)	57.7524	58.2894	58.8314	59.3785	59.9306	60.4879	61.0504	61.6181	62.191	62.7693	63.353	63.9421	64.5367	65.1368	65.7425	66.3538	66.9709	67.5936	68.2221	68.8565	69.4968	70.143	70.7953	71.4536	72.118	72.7886	73.4655	74.1486	74.8381	75.534	76.2364	76.9453	77.6608	78.383	79.1118	79.8475	80.59	81.3393	82.0957	82.8591	83.6296	84.4072	85.1921	85.9843	86.7839	87.5908	88.4053
mux_r02_s186	FL1	Counts	0	0	0	0	0	0	0	0	0	0	0	0	0	0	0	0	1	0	0	0	0	2	0	0	0	0	0	0	0	0	0	0	0	0	0	0	1	0	1	1	0	0	0	0	0	0	0
mux_r02_s186	FL3	Bin Values (MEF)	3.66679	3.70001	3.73354	3.76737	3.8015	3.83595	3.8707	3.90578	3.94117	3.97688	4.01291	4.04927	4.08596	4.12298	4.16034	4.19803	4.23607	4.27445	4.31318	4.35226	4.3917	4.43149	4.47164	4.51216	4.55304	4.5943	4.63593	4.67793	4.72032	4.76309	4.80624	4.84979	4.89373	4.93807	4.98282	5.02797	5.07352	5.11949	5.16588	5.21269	5.25992	5.30758	5.35567	5.40419	5.45316	5.50257	5.55243
mux_r02_s186	FL3	Counts	0	0	0	0	0	0	0	0	0	0	0	0	0	0	0	0	0	0	0	0	1	0	0	0	1	0	0	1	0	0	0	1	0	0	0	0	0	0	0	1	0	0	0	0	0	1	0
mux_r02_s187	FL1	Bin Values (MEF)	57.7524	58.2894	58.8314	59.3785	59.9306	60.4879	61.0504	61.6181	62.191	62.7693	63.353	63.9421	64.5367	65.1368	65.7425	66.3538	66.9709	67.5936	68.2221	68.8565	69.4968	70.143	70.7953	71.4536	72.118	72.7886	73.4655	74.1486	74.8381	75.534	76.2364	76.9453	77.6608	78.383	79.1118	79.8475	80.59	81.3393	82.0957	82.8591	83.6296	84.4072	85.1921	85.9843	86.7839	87.5908	88.4053
mux_r02_s187	FL1	Counts	0	0	0	0	0	0	0	0	0	0	0	0	0	0	0	0	0	0	0	0	1	0	0	0	0	0	0	0	1	0	0	0	0	0	0	0	0	0	0	0	0	0	0	0	0	0	0
mux_r02_s187	FL3	Bin Values (MEF)	3.66679	3.70001	3.73354	3.76737	3.8015	3.83595	3.8707	3.90578	3.94117	3.97688	4.01291	4.04927	4.08596	4.12298	4.16034	4.19803	4.23607	4.27445	4.31318	4.35226	4.3917	4.43149	4.47164	4.51216	4.55304	4.5943	4.63593	4.67793	4.72032	4.76309	4.80624	4.84979	4.89373	4.93807	4.98282	5.02797	5.07352	5.11949	5.16588	5.21269	5.25992	5.30758	5.35567	5.40419	5.45316	5.50257	5.55243
mux_r02_s187	FL3	Counts	0	0	0	0	0	0	0	0	0	0	0	0	0	0	0	0	0	0	0	0	0	0	0	0	0	0	0	0	0	0	0	0	0	0	0	0	0	0	0	0	0	0	0	0	0	0	0
mux_r02_s188	FL1	Bin Values (MEF)	57.7524	58.2894	58.8314	59.3785	59.9306	60.4879	61.0504	61.6181	62.191	62.7693	63.353	63.9421	64.5367	65.1368	65.7425	66.3538	66.9709	67.5936	68.2221	68.8565	69.4968	70.143	70.7953	71.4536	72.118	72.7886	73.4655	74.1486	74.8381	75.534	76.2364	76.9453	77.6608	78.383	79.1118	79.8475	80.59	81.3393	82.0957	82.8591	83.6296	84.4072	85.1921	85.9843	86.7839	87.5908	88.4053
mux_r02_s188	FL1	Counts	0	0	0	0	0	0	0	0	0	0	0	0	0	0	0	0	0	0	0	1	0	0	0	0	0	1	0	0	0	0	0	0	0	0	0	0	0	0	0	0	1	0	0	0	0	0	0
mux_r02_s188	FL3	Bin Values (MEF)	3.66679	3.70001	3.73354	3.76737	3.8015	3.83595	3.8707	3.90578	3.94117	3.97688	4.01291	4.04927	4.08596	4.12298	4.16034	4.19803	4.23607	4.27445	4.31318	4.35226	4.3917	4.43149	4.47164	4.51216	4.55304	4.5943	4.63593	4.67793	4.72032	4.76309	4.80624	4.84979	4.89373	4.93807	4.98282	5.02797	5.07352	5.11949	5.16588	5.21269	5.25992	5.30758	5.35567	5.40419	5.45316	5.50257	5.55243
mux_r02_s188	FL3	Counts	0	0	0	1	0	0	0	0	0	0	0	0	1	0	0	1	0	1	0	1	0	0	1	2	0	0	1	0	0	0	0	0	0	0	0	0	0	0	0	0	0	0	0	0	0	0	0
mux_r02_s189	FL1	Bin Values (MEF)	57.7524	58.2894	58.8314	59.3785	59.9306	60.4879	61.0504	61.6181	62.191	62.7693	63.353	63.9421	64.5367	65.1368	65.7425	66.3538	66.9709	67.5936	68.2221	68.8565	69.4968	70.143	70.7953	71.4536	72.118	72.7886	73.4655	74.1486	74.8381	75.534	76.2364	76.9453	77.6608	78.383	79.1118	79.8475	80.59	81.3393	82.0957	82.8591	83.6296	84.4072	85.1921	85.9843	86.7839	87.5908	88.4053
mux_r02_s189	FL1	Counts	0	1	0	0	0	0	0	0	0	0	1	0	0	0	0	0	0	0	0	0	0	0	0	0	0	0	0	0	0	0	0	0	0	0	0	0	0	0	0	0	0	0	0	0	0	0	0
mux_r02_s189	FL3	Bin Values (MEF)	3.66679	3.70001	3.73354	3.76737	3.8015	3.83595	3.8707	3.90578	3.94117	3.97688	4.01291	4.04927	4.08596	4.12298	4.16034	4.19803	4.23607	4.27445	4.31318	4.35226	4.3917	4.43149	4.47164	4.51216	4.55304	4.5943	4.63593	4.67793	4.72032	4.76309	4.80624	4.84979	4.89373	4.93807	4.98282	5.02797	5.07352	5.11949	5.16588	5.21269	5.25992	5.30758	5.35567	5.40419	5.45316	5.50257	5.55243
mux_r02_s189	FL3	Counts	0	0	0	0	0	0	0	0	0	0	0	0	0	0	0	0	0	0	0	0	1	0	0	0	0	0	0	0	0	0	0	0	0	2	0	0	0	0	0	0	0	0	0	1	0	0	0
mux_r02_s190	FL1	Bin Values (MEF)	57.7524	58.2894	58.8314	59.3785	59.9306	60.4879	61.0504	61.6181	62.191	62.7693	63.353	63.9421	64.5367	65.1368	65.7425	66.3538	66.9709	67.5936	68.2221	68.8565	69.4968	70.143	70.7953	71.4536	72.118	72.7886	73.4655	74.1486	74.8381	75.534	76.2364	76.9453	77.6608	78.383	79.1118	79.8475	80.59	81.3393	82.0957	82.8591	83.6296	84.4072	85.1921	85.9843	86.7839	87.5908	88.4053
mux_r02_s190	FL1	Counts	0	0	0	1	0	0	0	0	0	0	0	0	0	0	0	0	0	0	0	0	0	0	0	0	0	0	0	0	0	0	0	0	0	0	0	0	0	0	0	0	0	0	0	0	0	0	0
mux_r02_s190	FL3	Bin Values (MEF)	3.66679	3.70001	3.73354	3.76737	3.8015	3.83595	3.8707	3.90578	3.94117	3.97688	4.01291	4.04927	4.08596	4.12298	4.16034	4.19803	4.23607	4.27445	4.31318	4.35226	4.3917	4.43149	4.47164	4.51216	4.55304	4.5943	4.63593	4.67793	4.72032	4.76309	4.80624	4.84979	4.89373	4.93807	4.98282	5.02797	5.07352	5.11949	5.16588	5.21269	5.25992	5.30758	5.35567	5.40419	5.45316	5.50257	5.55243
mux_r02_s190	FL3	Counts	0	0	1	0	0	0	0	0	0	0	0	0	0	0	0	0	0	0	1	0	0	0	0	0	0	0	0	0	0	0	0	0	0	0	0	0	0	0	1	0	0	0	0	0	0	0	0
mux_r02_s191	FL1	Bin Values (MEF)	57.7524	58.2894	58.8314	59.3785	59.9306	60.4879	61.0504	61.6181	62.191	62.7693	63.353	63.9421	64.5367	65.1368	65.7425	66.3538	66.9709	67.5936	68.2221	68.8565	69.4968	70.143	70.7953	71.4536	72.118	72.7886	73.4655	74.1486	74.8381	75.534	76.2364	76.9453	77.6608	78.383	79.1118	79.8475	80.59	81.3393	82.0957	82.8591	83.6296	84.4072	85.1921	85.9843	86.7839	87.5908	88.4053
mux_r02_s191	FL1	Counts	0	0	0	0	0	0	0	0	0	0	0	0	0	0	0	1	0	0	0	0	0	0	0	0	0	0	0	0	0	0	0	0	0	0	0	0	0	0	0	0	0	0	0	0	0	0	0
mux_r02_s191	FL3	Bin Values (MEF)	3.66679	3.70001	3.73354	3.76737	3.8015	3.83595	3.8707	3.90578	3.94117	3.97688	4.01291	4.04927	4.08596	4.12298	4.16034	4.19803	4.23607	4.27445	4.31318	4.35226	4.3917	4.43149	4.47164	4.51216	4.55304	4.5943	4.63593	4.67793	4.72032	4.76309	4.80624	4.84979	4.89373	4.93807	4.98282	5.02797	5.07352	5.11949	5.16588	5.21269	5.25992	5.30758	5.35567	5.40419	5.45316	5.50257	5.55243
mux_r02_s191	FL3	Counts	0	0	0	0	0	0	0	1	0	0	0	0	0	0	0	0	0	0	0	0	0	1	0	0	1	0	0	0	0	0	0	0	0	0	0	0	0	0	0	0	1	0	0	0	0	0	0
mux_r02_s192	FL1	Bin Values (MEF)	57.7524	58.2894	58.8314	59.3785	59.9306	60.4879	61.0504	61.6181	62.191	62.7693	63.353	63.9421	64.5367	65.1368	65.7425	66.3538	66.9709	67.5936	68.2221	68.8565	69.4968	70.143	70.7953	71.4536	72.118	72.7886	73.4655	74.1486	74.8381	75.534	76.2364	76.9453	77.6608	78.383	79.1118	79.8475	80.59	81.3393	82.0957	82.8591	83.6296	84.4072	85.1921	85.9843	86.7839	87.5908	88.4053
mux_r02_s192	FL1	Counts	0	0	0	0	0	0	0	0	0	0	0	0	0	0	0	0	0	0	1	0	0	0	0	0	0	0	0	0	0	0	0	0	0	0	0	0	0	0	0	0	0	0	0	0	0	0	0
mux_r02_s192	FL3	Bin Values (MEF)	3.66679	3.70001	3.73354	3.76737	3.8015	3.83595	3.8707	3.90578	3.94117	3.97688	4.01291	4.04927	4.08596	4.12298	4.16034	4.19803	4.23607	4.27445	4.31318	4.35226	4.3917	4.43149	4.47164	4.51216	4.55304	4.5943	4.63593	4.67793	4.72032	4.76309	4.80624	4.84979	4.89373	4.93807	4.98282	5.02797	5.07352	5.11949	5.16588	5.21269	5.25992	5.30758	5.35567	5.40419	5.45316	5.50257	5.55243
mux_r02_s192	FL3	Counts	0	0	0	0	0	0	1	0	0	0	0	0	1	2	0	1	0	0	0	0	0	0	2	0	0	0	0	0	0	0	0	0	0	0	0	0	0	0	0	1	0	0	0	1	0	0	0
mux_r05_s001	FL1	Bin Values (MEF)	58.6855	59.2288	59.7772	60.3306	60.8892	61.4529	62.0218	62.596	63.1756	63.7605	64.3508	64.9465	65.5478	66.1547	66.7671	67.3853	68.0091	68.6388	69.2742	69.9156	70.5629	71.2162	71.8755	72.5409	73.2125	73.8903	74.5744	75.2648	75.9617	76.6649	77.3747	78.091	78.814	79.5437	80.2801	81.0234	81.7735	82.5306	83.2946	84.0658	84.8441	85.6296	86.4224	87.2225	88.03	88.845	89.6675
mux_r05_s001	FL1	Counts	0	0	0	0	0	0	0	0	0	0	0	0	0	0	0	0	0	0	0	0	0	0	0	0	0	0	0	0	0	0	0	0	0	0	0	1	0	0	0	0	0	0	0	0	0	0	0
mux_r05_s001	FL3	Bin Values (MEF)	3.71792	3.7516	3.78557	3.81986	3.85446	3.88936	3.92459	3.96013	3.996	4.03219	4.06871	4.10556	4.14275	4.18027	4.21813	4.25633	4.29488	4.33378	4.37303	4.41263	4.4526	4.49292	4.53362	4.57468	4.61611	4.65792	4.7001	4.74267	4.78563	4.82897	4.8727	4.91684	4.96137	5.0063	5.05164	5.09739	5.14356	5.19015	5.23715	5.28458	5.33245	5.38074	5.42947	5.47865	5.52827	5.57834	5.62886
mux_r05_s001	FL3	Counts	0	0	0	1	0	0	0	0	0	1	0	1	0	0	0	0	1	0	0	0	0	0	0	0	1	0	0	0	0	0	1	0	0	0	0	0	0	0	0	0	0	1	0	0	0	0	0
mux_r05_s002	FL1	Bin Values (MEF)	58.6855	59.2288	59.7772	60.3306	60.8892	61.4529	62.0218	62.596	63.1756	63.7605	64.3508	64.9465	65.5478	66.1547	66.7671	67.3853	68.0091	68.6388	69.2742	69.9156	70.5629	71.2162	71.8755	72.5409	73.2125	73.8903	74.5744	75.2648	75.9617	76.6649	77.3747	78.091	78.814	79.5437	80.2801	81.0234	81.7735	82.5306	83.2946	84.0658	84.8441	85.6296	86.4224	87.2225	88.03	88.845	89.6675
mux_r05_s002	FL1	Counts	0	0	0	0	0	0	0	0	0	0	0	0	0	0	0	0	0	0	0	0	0	0	0	0	0	0	0	0	0	0	0	0	0	0	0	0	0	0	0	0	0	0	1	0	0	0	0
mux_r05_s002	FL3	Bin Values (MEF)	3.71792	3.7516	3.78557	3.81986	3.85446	3.88936	3.92459	3.96013	3.996	4.03219	4.06871	4.10556	4.14275	4.18027	4.21813	4.25633	4.29488	4.33378	4.37303	4.41263	4.4526	4.49292	4.53362	4.57468	4.61611	4.65792	4.7001	4.74267	4.78563	4.82897	4.8727	4.91684	4.96137	5.0063	5.05164	5.09739	5.14356	5.19015	5.23715	5.28458	5.33245	5.38074	5.42947	5.47865	5.52827	5.57834	5.62886
mux_r05_s002	FL3	Counts	0	0	0	0	0	0	0	0	0	0	0	0	0	0	0	0	0	0	0	0	0	0	0	0	0	0	0	0	0	0	0	0	0	0	0	0	0	0	0	0	0	0	0	0	0	0	0
mux_r05_s003	FL1	Bin Values (MEF)	58.6855	59.2288	59.7772	60.3306	60.8892	61.4529	62.0218	62.596	63.1756	63.7605	64.3508	64.9465	65.5478	66.1547	66.7671	67.3853	68.0091	68.6388	69.2742	69.9156	70.5629	71.2162	71.8755	72.5409	73.2125	73.8903	74.5744	75.2648	75.9617	76.6649	77.3747	78.091	78.814	79.5437	80.2801	81.0234	81.7735	82.5306	83.2946	84.0658	84.8441	85.6296	86.4224	87.2225	88.03	88.845	89.6675
mux_r05_s003	FL1	Counts	0	0	0	0	0	0	0	0	0	0	0	0	0	0	0	0	0	0	0	0	0	0	0	0	0	0	0	0	0	0	0	0	0	0	0	0	0	0	0	0	0	0	0	0	0	0	0
mux_r05_s003	FL3	Bin Values (MEF)	3.71792	3.7516	3.78557	3.81986	3.85446	3.88936	3.92459	3.96013	3.996	4.03219	4.06871	4.10556	4.14275	4.18027	4.21813	4.25633	4.29488	4.33378	4.37303	4.41263	4.4526	4.49292	4.53362	4.57468	4.61611	4.65792	4.7001	4.74267	4.78563	4.82897	4.8727	4.91684	4.96137	5.0063	5.05164	5.09739	5.14356	5.19015	5.23715	5.28458	5.33245	5.38074	5.42947	5.47865	5.52827	5.57834	5.62886
mux_r05_s003	FL3	Counts	0	0	0	0	0	0	0	0	0	0	0	0	0	0	0	0	0	0	0	0	0	0	0	0	0	0	0	0	0	0	0	0	0	0	0	0	0	0	0	0	0	0	0	0	0	0	0
mux_r05_s004	FL1	Bin Values (MEF)	58.6855	59.2288	59.7772	60.3306	60.8892	61.4529	62.0218	62.596	63.1756	63.7605	64.3508	64.9465	65.5478	66.1547	66.7671	67.3853	68.0091	68.6388	69.2742	69.9156	70.5629	71.2162	71.8755	72.5409	73.2125	73.8903	74.5744	75.2648	75.9617	76.6649	77.3747	78.091	78.814	79.5437	80.2801	81.0234	81.7735	82.5306	83.2946	84.0658	84.8441	85.6296	86.4224	87.2225	88.03	88.845	89.6675
mux_r05_s004	FL1	Counts	0	0	0	0	0	0	0	0	0	1	0	0	0	0	0	0	0	0	1	0	0	0	0	0	0	0	0	0	0	1	0	0	0	0	0	0	0	0	0	0	0	1	0	0	0	0	0
mux_r05_s004	FL3	Bin Values (MEF)	3.71792	3.7516	3.78557	3.81986	3.85446	3.88936	3.92459	3.96013	3.996	4.03219	4.06871	4.10556	4.14275	4.18027	4.21813	4.25633	4.29488	4.33378	4.37303	4.41263	4.4526	4.49292	4.53362	4.57468	4.61611	4.65792	4.7001	4.74267	4.78563	4.82897	4.8727	4.91684	4.96137	5.0063	5.05164	5.09739	5.14356	5.19015	5.23715	5.28458	5.33245	5.38074	5.42947	5.47865	5.52827	5.57834	5.62886
mux_r05_s004	FL3	Counts	0	0	0	0	0	0	0	0	0	0	0	0	0	0	0	0	0	0	0	0	0	0	0	0	0	0	0	0	0	0	0	0	0	0	0	0	0	0	0	0	0	0	0	0	0	0	0
mux_r05_s005	FL1	Bin Values (MEF)	58.6855	59.2288	59.7772	60.3306	60.8892	61.4529	62.0218	62.596	63.1756	63.7605	64.3508	64.9465	65.5478	66.1547	66.7671	67.3853	68.0091	68.6388	69.2742	69.9156	70.5629	71.2162	71.8755	72.5409	73.2125	73.8903	74.5744	75.2648	75.9617	76.6649	77.3747	78.091	78.814	79.5437	80.2801	81.0234	81.7735	82.5306	83.2946	84.0658	84.8441	85.6296	86.4224	87.2225	88.03	88.845	89.6675
mux_r05_s005	FL1	Counts	0	0	0	0	0	0	0	0	0	0	0	0	0	0	0	1	0	0	0	0	0	0	0	0	0	0	0	0	0	0	0	0	0	0	0	0	0	0	0	0	0	0	0	0	0	0	0
mux_r05_s005	FL3	Bin Values (MEF)	3.71792	3.7516	3.78557	3.81986	3.85446	3.88936	3.92459	3.96013	3.996	4.03219	4.06871	4.10556	4.14275	4.18027	4.21813	4.25633	4.29488	4.33378	4.37303	4.41263	4.4526	4.49292	4.53362	4.57468	4.61611	4.65792	4.7001	4.74267	4.78563	4.82897	4.8727	4.91684	4.96137	5.0063	5.05164	5.09739	5.14356	5.19015	5.23715	5.28458	5.33245	5.38074	5.42947	5.47865	5.52827	5.57834	5.62886
mux_r05_s005	FL3	Counts	0	0	0	0	0	0	0	0	1	0	0	0	0	0	0	0	0	0	0	0	0	0	0	0	0	0	0	0	0	0	0	0	0	0	0	0	0	0	0	0	1	0	0	0	0	0	0
mux_r05_s006	FL1	Bin Values (MEF)	58.6855	59.2288	59.7772	60.3306	60.8892	61.4529	62.0218	62.596	63.1756	63.7605	64.3508	64.9465	65.5478	66.1547	66.7671	67.3853	68.0091	68.6388	69.2742	69.9156	70.5629	71.2162	71.8755	72.5409	73.2125	73.8903	74.5744	75.2648	75.9617	76.6649	77.3747	78.091	78.814	79.5437	80.2801	81.0234	81.7735	82.5306	83.2946	84.0658	84.8441	85.6296	86.4224	87.2225	88.03	88.845	89.6675
mux_r05_s006	FL1	Counts	0	0	0	0	0	0	0	0	0	0	0	0	0	0	0	0	0	0	0	0	0	0	0	0	0	0	0	0	0	0	0	0	0	0	0	0	0	0	0	1	0	0	0	0	0	0	0
mux_r05_s006	FL3	Bin Values (MEF)	3.71792	3.7516	3.78557	3.81986	3.85446	3.88936	3.92459	3.96013	3.996	4.03219	4.06871	4.10556	4.14275	4.18027	4.21813	4.25633	4.29488	4.33378	4.37303	4.41263	4.4526	4.49292	4.53362	4.57468	4.61611	4.65792	4.7001	4.74267	4.78563	4.82897	4.8727	4.91684	4.96137	5.0063	5.05164	5.09739	5.14356	5.19015	5.23715	5.28458	5.33245	5.38074	5.42947	5.47865	5.52827	5.57834	5.62886
mux_r05_s006	FL3	Counts	0	0	0	0	0	0	0	0	0	0	0	0	0	0	0	0	0	0	0	0	0	0	0	0	0	0	0	0	0	0	0	0	0	0	0	0	0	0	0	0	0	0	0	0	0	0	0
mux_r05_s007	FL1	Bin Values (MEF)	58.6855	59.2288	59.7772	60.3306	60.8892	61.4529	62.0218	62.596	63.1756	63.7605	64.3508	64.9465	65.5478	66.1547	66.7671	67.3853	68.0091	68.6388	69.2742	69.9156	70.5629	71.2162	71.8755	72.5409	73.2125	73.8903	74.5744	75.2648	75.9617	76.6649	77.3747	78.091	78.814	79.5437	80.2801	81.0234	81.7735	82.5306	83.2946	84.0658	84.8441	85.6296	86.4224	87.2225	88.03	88.845	89.6675
mux_r05_s007	FL1	Counts	0	0	0	0	0	0	0	0	0	0	0	0	0	0	0	0	0	0	0	0	0	0	0	0	0	0	0	0	0	0	0	0	0	0	0	0	0	0	0	0	0	0	0	0	0	0	0
mux_r05_s007	FL3	Bin Values (MEF)	3.71792	3.7516	3.78557	3.81986	3.85446	3.88936	3.92459	3.96013	3.996	4.03219	4.06871	4.10556	4.14275	4.18027	4.21813	4.25633	4.29488	4.33378	4.37303	4.41263	4.4526	4.49292	4.53362	4.57468	4.61611	4.65792	4.7001	4.74267	4.78563	4.82897	4.8727	4.91684	4.96137	5.0063	5.05164	5.09739	5.14356	5.19015	5.23715	5.28458	5.33245	5.38074	5.42947	5.47865	5.52827	5.57834	5.62886
mux_r05_s007	FL3	Counts	0	0	0	0	0	0	0	0	0	0	0	0	1	0	0	0	0	0	0	0	0	0	0	0	1	0	0	0	0	1	0	0	1	0	0	0	0	0	0	0	0	0	0	0	0	0	0
mux_r05_s008	FL1	Bin Values (MEF)	58.6855	59.2288	59.7772	60.3306	60.8892	61.4529	62.0218	62.596	63.1756	63.7605	64.3508	64.9465	65.5478	66.1547	66.7671	67.3853	68.0091	68.6388	69.2742	69.9156	70.5629	71.2162	71.8755	72.5409	73.2125	73.8903	74.5744	75.2648	75.9617	76.6649	77.3747	78.091	78.814	79.5437	80.2801	81.0234	81.7735	82.5306	83.2946	84.0658	84.8441	85.6296	86.4224	87.2225	88.03	88.845	89.6675
mux_r05_s008	FL1	Counts	0	1	0	0	0	0	0	0	0	0	0	0	0	0	0	0	0	0	0	0	0	0	0	0	0	0	0	0	1	0	0	0	0	0	0	0	0	0	0	0	0	0	0	0	0	0	0
mux_r05_s008	FL3	Bin Values (MEF)	3.71792	3.7516	3.78557	3.81986	3.85446	3.88936	3.92459	3.96013	3.996	4.03219	4.06871	4.10556	4.14275	4.18027	4.21813	4.25633	4.29488	4.33378	4.37303	4.41263	4.4526	4.49292	4.53362	4.57468	4.61611	4.65792	4.7001	4.74267	4.78563	4.82897	4.8727	4.91684	4.96137	5.0063	5.05164	5.09739	5.14356	5.19015	5.23715	5.28458	5.33245	5.38074	5.42947	5.47865	5.52827	5.57834	5.62886
mux_r05_s008	FL3	Counts	0	0	0	0	0	0	0	0	0	0	0	0	0	0	0	0	0	0	0	0	0	0	0	0	1	0	0	0	0	0	0	0	0	0	0	0	0	1	1	0	0	0	0	0	0	0	0
mux_r05_s009	FL1	Bin Values (MEF)	58.6855	59.2288	59.7772	60.3306	60.8892	61.4529	62.0218	62.596	63.1756	63.7605	64.3508	64.9465	65.5478	66.1547	66.7671	67.3853	68.0091	68.6388	69.2742	69.9156	70.5629	71.2162	71.8755	72.5409	73.2125	73.8903	74.5744	75.2648	75.9617	76.6649	77.3747	78.091	78.814	79.5437	80.2801	81.0234	81.7735	82.5306	83.2946	84.0658	84.8441	85.6296	86.4224	87.2225	88.03	88.845	89.6675
mux_r05_s009	FL1	Counts	0	0	0	0	0	0	0	0	0	0	1	0	0	0	0	0	0	0	0	0	0	0	0	0	0	0	0	0	0	0	0	0	0	0	0	0	0	0	0	0	0	0	0	1	1	0	0
mux_r05_s009	FL3	Bin Values (MEF)	3.71792	3.7516	3.78557	3.81986	3.85446	3.88936	3.92459	3.96013	3.996	4.03219	4.06871	4.10556	4.14275	4.18027	4.21813	4.25633	4.29488	4.33378	4.37303	4.41263	4.4526	4.49292	4.53362	4.57468	4.61611	4.65792	4.7001	4.74267	4.78563	4.82897	4.8727	4.91684	4.96137	5.0063	5.05164	5.09739	5.14356	5.19015	5.23715	5.28458	5.33245	5.38074	5.42947	5.47865	5.52827	5.57834	5.62886
mux_r05_s009	FL3	Counts	0	0	0	0	0	0	0	0	0	0	0	0	0	0	0	0	0	0	0	0	0	0	0	0	0	0	0	0	0	0	0	0	0	0	0	0	0	1	0	0	0	1	0	0	0	0	0
mux_r05_s010	FL1	Bin Values (MEF)	58.6855	59.2288	59.7772	60.3306	60.8892	61.4529	62.0218	62.596	63.1756	63.7605	64.3508	64.9465	65.5478	66.1547	66.7671	67.3853	68.0091	68.6388	69.2742	69.9156	70.5629	71.2162	71.8755	72.5409	73.2125	73.8903	74.5744	75.2648	75.9617	76.6649	77.3747	78.091	78.814	79.5437	80.2801	81.0234	81.7735	82.5306	83.2946	84.0658	84.8441	85.6296	86.4224	87.2225	88.03	88.845	89.6675
mux_r05_s010	FL1	Counts	0	0	0	0	0	0	0	0	0	0	0	0	0	0	0	0	0	0	0	0	0	0	0	0	0	0	0	0	0	0	0	0	0	1	0	0	0	0	0	0	0	0	0	0	0	0	0
mux_r05_s010	FL3	Bin Values (MEF)	3.71792	3.7516	3.78557	3.81986	3.85446	3.88936	3.92459	3.96013	3.996	4.03219	4.06871	4.10556	4.14275	4.18027	4.21813	4.25633	4.29488	4.33378	4.37303	4.41263	4.4526	4.49292	4.53362	4.57468	4.61611	4.65792	4.7001	4.74267	4.78563	4.82897	4.8727	4.91684	4.96137	5.0063	5.05164	5.09739	5.14356	5.19015	5.23715	5.28458	5.33245	5.38074	5.42947	5.47865	5.52827	5.57834	5.62886
mux_r05_s010	FL3	Counts	0	1	0	0	0	0	0	0	1	0	0	0	0	0	0	1	0	0	0	0	0	0	0	0	0	0	0	0	0	1	0	1	0	1	0	0	0	0	0	0	0	0	0	0	0	0	0
mux_r05_s011	FL1	Bin Values (MEF)	58.6855	59.2288	59.7772	60.3306	60.8892	61.4529	62.0218	62.596	63.1756	63.7605	64.3508	64.9465	65.5478	66.1547	66.7671	67.3853	68.0091	68.6388	69.2742	69.9156	70.5629	71.2162	71.8755	72.5409	73.2125	73.8903	74.5744	75.2648	75.9617	76.6649	77.3747	78.091	78.814	79.5437	80.2801	81.0234	81.7735	82.5306	83.2946	84.0658	84.8441	85.6296	86.4224	87.2225	88.03	88.845	89.6675
mux_r05_s011	FL1	Counts	0	0	1	0	0	0	0	0	0	0	0	0	0	0	0	1	0	0	0	0	0	0	0	0	0	0	0	0	0	0	0	0	0	0	0	0	0	0	0	0	0	0	0	0	0	0	0
mux_r05_s011	FL3	Bin Values (MEF)	3.71792	3.7516	3.78557	3.81986	3.85446	3.88936	3.92459	3.96013	3.996	4.03219	4.06871	4.10556	4.14275	4.18027	4.21813	4.25633	4.29488	4.33378	4.37303	4.41263	4.4526	4.49292	4.53362	4.57468	4.61611	4.65792	4.7001	4.74267	4.78563	4.82897	4.8727	4.91684	4.96137	5.0063	5.05164	5.09739	5.14356	5.19015	5.23715	5.28458	5.33245	5.38074	5.42947	5.47865	5.52827	5.57834	5.62886
mux_r05_s011	FL3	Counts	0	0	0	0	0	0	0	0	0	0	0	0	0	0	0	0	0	0	0	0	0	0	1	0	0	0	0	0	0	0	0	0	0	0	0	0	0	0	0	0	0	0	0	0	0	0	0
mux_r05_s012	FL1	Bin Values (MEF)	58.6855	59.2288	59.7772	60.3306	60.8892	61.4529	62.0218	62.596	63.1756	63.7605	64.3508	64.9465	65.5478	66.1547	66.7671	67.3853	68.0091	68.6388	69.2742	69.9156	70.5629	71.2162	71.8755	72.5409	73.2125	73.8903	74.5744	75.2648	75.9617	76.6649	77.3747	78.091	78.814	79.5437	80.2801	81.0234	81.7735	82.5306	83.2946	84.0658	84.8441	85.6296	86.4224	87.2225	88.03	88.845	89.6675
mux_r05_s012	FL1	Counts	0	0	0	0	0	0	0	0	0	0	0	1	0	0	0	0	0	0	0	0	0	0	0	0	0	0	0	0	0	0	0	0	0	0	0	0	0	0	0	0	0	0	0	0	0	0	0
mux_r05_s012	FL3	Bin Values (MEF)	3.71792	3.7516	3.78557	3.81986	3.85446	3.88936	3.92459	3.96013	3.996	4.03219	4.06871	4.10556	4.14275	4.18027	4.21813	4.25633	4.29488	4.33378	4.37303	4.41263	4.4526	4.49292	4.53362	4.57468	4.61611	4.65792	4.7001	4.74267	4.78563	4.82897	4.8727	4.91684	4.96137	5.0063	5.05164	5.09739	5.14356	5.19015	5.23715	5.28458	5.33245	5.38074	5.42947	5.47865	5.52827	5.57834	5.62886
mux_r05_s012	FL3	Counts	0	0	0	0	0	0	0	0	0	0	0	0	0	0	0	0	0	0	0	0	0	1	0	0	1	0	1	0	0	1	0	0	1	1	0	0	0	0	0	0	0	0	0	0	0	0	0
mux_r05_s013	FL1	Bin Values (MEF)	58.6855	59.2288	59.7772	60.3306	60.8892	61.4529	62.0218	62.596	63.1756	63.7605	64.3508	64.9465	65.5478	66.1547	66.7671	67.3853	68.0091	68.6388	69.2742	69.9156	70.5629	71.2162	71.8755	72.5409	73.2125	73.8903	74.5744	75.2648	75.9617	76.6649	77.3747	78.091	78.814	79.5437	80.2801	81.0234	81.7735	82.5306	83.2946	84.0658	84.8441	85.6296	86.4224	87.2225	88.03	88.845	89.6675
mux_r05_s013	FL1	Counts	0	0	0	0	0	0	0	0	0	0	1	1	0	0	0	0	0	0	0	0	0	0	0	0	0	0	0	0	0	0	0	0	0	0	0	0	0	0	0	0	0	0	0	0	0	0	0
mux_r05_s013	FL3	Bin Values (MEF)	3.71792	3.7516	3.78557	3.81986	3.85446	3.88936	3.92459	3.96013	3.996	4.03219	4.06871	4.10556	4.14275	4.18027	4.21813	4.25633	4.29488	4.33378	4.37303	4.41263	4.4526	4.49292	4.53362	4.57468	4.61611	4.65792	4.7001	4.74267	4.78563	4.82897	4.8727	4.91684	4.96137	5.0063	5.05164	5.09739	5.14356	5.19015	5.23715	5.28458	5.33245	5.38074	5.42947	5.47865	5.52827	5.57834	5.62886
mux_r05_s013	FL3	Counts	0	0	0	0	0	0	0	0	0	0	0	0	0	0	0	0	0	0	0	0	0	0	0	0	0	0	0	0	1	0	0	0	0	0	0	0	0	0	0	0	0	0	0	0	0	0	0
mux_r05_s014	FL1	Bin Values (MEF)	58.6855	59.2288	59.7772	60.3306	60.8892	61.4529	62.0218	62.596	63.1756	63.7605	64.3508	64.9465	65.5478	66.1547	66.7671	67.3853	68.0091	68.6388	69.2742	69.9156	70.5629	71.2162	71.8755	72.5409	73.2125	73.8903	74.5744	75.2648	75.9617	76.6649	77.3747	78.091	78.814	79.5437	80.2801	81.0234	81.7735	82.5306	83.2946	84.0658	84.8441	85.6296	86.4224	87.2225	88.03	88.845	89.6675
mux_r05_s014	FL1	Counts	0	0	0	0	0	0	0	0	0	0	0	0	0	0	0	0	0	0	0	0	0	0	0	1	0	0	0	0	0	0	0	0	0	0	0	0	0	0	0	0	0	0	0	0	0	0	0
mux_r05_s014	FL3	Bin Values (MEF)	3.71792	3.7516	3.78557	3.81986	3.85446	3.88936	3.92459	3.96013	3.996	4.03219	4.06871	4.10556	4.14275	4.18027	4.21813	4.25633	4.29488	4.33378	4.37303	4.41263	4.4526	4.49292	4.53362	4.57468	4.61611	4.65792	4.7001	4.74267	4.78563	4.82897	4.8727	4.91684	4.96137	5.0063	5.05164	5.09739	5.14356	5.19015	5.23715	5.28458	5.33245	5.38074	5.42947	5.47865	5.52827	5.57834	5.62886
mux_r05_s014	FL3	Counts	0	0	0	0	0	0	0	0	0	0	0	0	0	0	0	0	0	0	0	0	0	0	0	0	0	0	0	0	0	0	0	0	0	0	0	0	0	0	0	0	0	0	0	0	0	0	0
mux_r05_s015	FL1	Bin Values (MEF)	58.6855	59.2288	59.7772	60.3306	60.8892	61.4529	62.0218	62.596	63.1756	63.7605	64.3508	64.9465	65.5478	66.1547	66.7671	67.3853	68.0091	68.6388	69.2742	69.9156	70.5629	71.2162	71.8755	72.5409	73.2125	73.8903	74.5744	75.2648	75.9617	76.6649	77.3747	78.091	78.814	79.5437	80.2801	81.0234	81.7735	82.5306	83.2946	84.0658	84.8441	85.6296	86.4224	87.2225	88.03	88.845	89.6675
mux_r05_s015	FL1	Counts	0	0	0	0	0	0	0	0	0	0	0	0	0	0	0	0	0	0	0	0	0	0	0	0	0	0	0	0	0	0	0	0	0	0	0	0	0	0	0	1	0	0	0	0	0	0	0
mux_r05_s015	FL3	Bin Values (MEF)	3.71792	3.7516	3.78557	3.81986	3.85446	3.88936	3.92459	3.96013	3.996	4.03219	4.06871	4.10556	4.14275	4.18027	4.21813	4.25633	4.29488	4.33378	4.37303	4.41263	4.4526	4.49292	4.53362	4.57468	4.61611	4.65792	4.7001	4.74267	4.78563	4.82897	4.8727	4.91684	4.96137	5.0063	5.05164	5.09739	5.14356	5.19015	5.23715	5.28458	5.33245	5.38074	5.42947	5.47865	5.52827	5.57834	5.62886
mux_r05_s015	FL3	Counts	0	0	0	0	1	0	0	1	0	0	0	0	0	0	0	0	0	0	0	0	0	0	0	0	0	0	0	0	0	0	0	0	0	0	0	0	0	0	0	0	0	0	0	0	0	0	0
mux_r05_s016	FL1	Bin Values (MEF)	58.6855	59.2288	59.7772	60.3306	60.8892	61.4529	62.0218	62.596	63.1756	63.7605	64.3508	64.9465	65.5478	66.1547	66.7671	67.3853	68.0091	68.6388	69.2742	69.9156	70.5629	71.2162	71.8755	72.5409	73.2125	73.8903	74.5744	75.2648	75.9617	76.6649	77.3747	78.091	78.814	79.5437	80.2801	81.0234	81.7735	82.5306	83.2946	84.0658	84.8441	85.6296	86.4224	87.2225	88.03	88.845	89.6675
mux_r05_s016	FL1	Counts	0	0	0	0	0	0	0	0	0	0	0	0	0	0	0	0	0	0	0	0	0	0	0	0	0	0	0	0	0	0	0	0	0	0	0	0	0	0	0	0	0	0	0	0	0	0	0
mux_r05_s016	FL3	Bin Values (MEF)	3.71792	3.7516	3.78557	3.81986	3.85446	3.88936	3.92459	3.96013	3.996	4.03219	4.06871	4.10556	4.14275	4.18027	4.21813	4.25633	4.29488	4.33378	4.37303	4.41263	4.4526	4.49292	4.53362	4.57468	4.61611	4.65792	4.7001	4.74267	4.78563	4.82897	4.8727	4.91684	4.96137	5.0063	5.05164	5.09739	5.14356	5.19015	5.23715	5.28458	5.33245	5.38074	5.42947	5.47865	5.52827	5.57834	5.62886
mux_r05_s016	FL3	Counts	0	0	0	0	0	0	0	0	0	0	0	0	0	0	0	0	0	0	0	0	0	0	0	0	0	0	0	0	0	0	0	0	0	0	0	0	0	0	0	0	0	0	0	0	0	0	0
mux_r05_s017	FL1	Bin Values (MEF)	58.6855	59.2288	59.7772	60.3306	60.8892	61.4529	62.0218	62.596	63.1756	63.7605	64.3508	64.9465	65.5478	66.1547	66.7671	67.3853	68.0091	68.6388	69.2742	69.9156	70.5629	71.2162	71.8755	72.5409	73.2125	73.8903	74.5744	75.2648	75.9617	76.6649	77.3747	78.091	78.814	79.5437	80.2801	81.0234	81.7735	82.5306	83.2946	84.0658	84.8441	85.6296	86.4224	87.2225	88.03	88.845	89.6675
mux_r05_s017	FL1	Counts	0	0	0	0	0	0	0	0	0	0	0	0	0	0	0	0	0	0	0	0	0	0	0	0	0	0	1	0	0	0	0	0	0	0	0	0	0	0	0	0	0	0	0	0	0	0	0
mux_r05_s017	FL3	Bin Values (MEF)	3.71792	3.7516	3.78557	3.81986	3.85446	3.88936	3.92459	3.96013	3.996	4.03219	4.06871	4.10556	4.14275	4.18027	4.21813	4.25633	4.29488	4.33378	4.37303	4.41263	4.4526	4.49292	4.53362	4.57468	4.61611	4.65792	4.7001	4.74267	4.78563	4.82897	4.8727	4.91684	4.96137	5.0063	5.05164	5.09739	5.14356	5.19015	5.23715	5.28458	5.33245	5.38074	5.42947	5.47865	5.52827	5.57834	5.62886
mux_r05_s017	FL3	Counts	0	0	0	0	0	0	0	0	0	0	0	0	0	0	0	0	0	0	0	0	0	0	0	0	0	0	0	0	0	0	0	0	0	0	0	0	0	0	0	0	0	0	0	0	0	0	0
mux_r05_s018	FL1	Bin Values (MEF)	58.6855	59.2288	59.7772	60.3306	60.8892	61.4529	62.0218	62.596	63.1756	63.7605	64.3508	64.9465	65.5478	66.1547	66.7671	67.3853	68.0091	68.6388	69.2742	69.9156	70.5629	71.2162	71.8755	72.5409	73.2125	73.8903	74.5744	75.2648	75.9617	76.6649	77.3747	78.091	78.814	79.5437	80.2801	81.0234	81.7735	82.5306	83.2946	84.0658	84.8441	85.6296	86.4224	87.2225	88.03	88.845	89.6675
mux_r05_s018	FL1	Counts	0	0	0	0	0	0	0	0	0	0	0	0	0	0	0	0	0	0	0	0	0	0	0	0	0	0	0	0	0	0	0	0	0	0	0	0	0	0	0	0	0	0	0	0	0	0	0
mux_r05_s018	FL3	Bin Values (MEF)	3.71792	3.7516	3.78557	3.81986	3.85446	3.88936	3.92459	3.96013	3.996	4.03219	4.06871	4.10556	4.14275	4.18027	4.21813	4.25633	4.29488	4.33378	4.37303	4.41263	4.4526	4.49292	4.53362	4.57468	4.61611	4.65792	4.7001	4.74267	4.78563	4.82897	4.8727	4.91684	4.96137	5.0063	5.05164	5.09739	5.14356	5.19015	5.23715	5.28458	5.33245	5.38074	5.42947	5.47865	5.52827	5.57834	5.62886
mux_r05_s018	FL3	Counts	0	0	0	0	0	0	0	0	0	0	0	0	0	0	0	0	0	0	0	0	0	0	0	0	0	0	0	0	0	0	0	0	0	0	1	0	0	0	0	0	0	0	0	0	0	0	0
mux_r05_s019	FL1	Bin Values (MEF)	58.6855	59.2288	59.7772	60.3306	60.8892	61.4529	62.0218	62.596	63.1756	63.7605	64.3508	64.9465	65.5478	66.1547	66.7671	67.3853	68.0091	68.6388	69.2742	69.9156	70.5629	71.2162	71.8755	72.5409	73.2125	73.8903	74.5744	75.2648	75.9617	76.6649	77.3747	78.091	78.814	79.5437	80.2801	81.0234	81.7735	82.5306	83.2946	84.0658	84.8441	85.6296	86.4224	87.2225	88.03	88.845	89.6675
mux_r05_s019	FL1	Counts	0	0	0	0	0	0	0	0	0	0	0	0	0	0	0	0	0	0	0	0	0	0	0	0	0	0	0	0	0	0	0	0	0	0	0	0	0	0	1	0	1	0	0	0	0	0	0
mux_r05_s019	FL3	Bin Values (MEF)	3.71792	3.7516	3.78557	3.81986	3.85446	3.88936	3.92459	3.96013	3.996	4.03219	4.06871	4.10556	4.14275	4.18027	4.21813	4.25633	4.29488	4.33378	4.37303	4.41263	4.4526	4.49292	4.53362	4.57468	4.61611	4.65792	4.7001	4.74267	4.78563	4.82897	4.8727	4.91684	4.96137	5.0063	5.05164	5.09739	5.14356	5.19015	5.23715	5.28458	5.33245	5.38074	5.42947	5.47865	5.52827	5.57834	5.62886
mux_r05_s019	FL3	Counts	0	0	0	0	0	0	0	0	0	0	1	0	0	0	0	1	0	0	0	0	0	0	0	0	0	0	0	0	0	0	0	0	0	0	0	0	0	0	0	0	0	0	0	0	0	0	0
mux_r05_s020	FL1	Bin Values (MEF)	58.6855	59.2288	59.7772	60.3306	60.8892	61.4529	62.0218	62.596	63.1756	63.7605	64.3508	64.9465	65.5478	66.1547	66.7671	67.3853	68.0091	68.6388	69.2742	69.9156	70.5629	71.2162	71.8755	72.5409	73.2125	73.8903	74.5744	75.2648	75.9617	76.6649	77.3747	78.091	78.814	79.5437	80.2801	81.0234	81.7735	82.5306	83.2946	84.0658	84.8441	85.6296	86.4224	87.2225	88.03	88.845	89.6675
mux_r05_s020	FL1	Counts	0	0	0	0	0	0	0	0	0	0	0	0	0	0	0	0	0	0	0	0	0	0	0	1	0	0	0	0	0	0	0	0	0	0	0	0	0	0	0	0	0	0	0	0	0	0	0
mux_r05_s020	FL3	Bin Values (MEF)	3.71792	3.7516	3.78557	3.81986	3.85446	3.88936	3.92459	3.96013	3.996	4.03219	4.06871	4.10556	4.14275	4.18027	4.21813	4.25633	4.29488	4.33378	4.37303	4.41263	4.4526	4.49292	4.53362	4.57468	4.61611	4.65792	4.7001	4.74267	4.78563	4.82897	4.8727	4.91684	4.96137	5.0063	5.05164	5.09739	5.14356	5.19015	5.23715	5.28458	5.33245	5.38074	5.42947	5.47865	5.52827	5.57834	5.62886
mux_r05_s020	FL3	Counts	0	0	0	0	0	0	0	0	0	0	0	0	0	0	0	0	1	0	0	0	0	0	0	0	0	0	0	0	0	0	0	0	0	0	0	0	0	0	0	0	0	0	0	0	0	0	0
mux_r05_s021	FL1	Bin Values (MEF)	58.6855	59.2288	59.7772	60.3306	60.8892	61.4529	62.0218	62.596	63.1756	63.7605	64.3508	64.9465	65.5478	66.1547	66.7671	67.3853	68.0091	68.6388	69.2742	69.9156	70.5629	71.2162	71.8755	72.5409	73.2125	73.8903	74.5744	75.2648	75.9617	76.6649	77.3747	78.091	78.814	79.5437	80.2801	81.0234	81.7735	82.5306	83.2946	84.0658	84.8441	85.6296	86.4224	87.2225	88.03	88.845	89.6675
mux_r05_s021	FL1	Counts	0	0	0	0	0	0	0	0	0	0	0	0	0	0	0	0	0	0	0	0	0	0	0	0	0	0	0	0	0	0	0	0	0	0	0	0	0	0	0	0	0	0	0	0	0	0	0
mux_r05_s021	FL3	Bin Values (MEF)	3.71792	3.7516	3.78557	3.81986	3.85446	3.88936	3.92459	3.96013	3.996	4.03219	4.06871	4.10556	4.14275	4.18027	4.21813	4.25633	4.29488	4.33378	4.37303	4.41263	4.4526	4.49292	4.53362	4.57468	4.61611	4.65792	4.7001	4.74267	4.78563	4.82897	4.8727	4.91684	4.96137	5.0063	5.05164	5.09739	5.14356	5.19015	5.23715	5.28458	5.33245	5.38074	5.42947	5.47865	5.52827	5.57834	5.62886
mux_r05_s021	FL3	Counts	0	0	0	0	0	0	0	0	0	0	0	0	0	0	0	0	0	0	0	0	0	0	0	0	0	0	0	0	0	0	0	0	0	0	0	0	0	0	0	0	0	0	0	0	0	0	0
mux_r05_s022	FL1	Bin Values (MEF)	58.6855	59.2288	59.7772	60.3306	60.8892	61.4529	62.0218	62.596	63.1756	63.7605	64.3508	64.9465	65.5478	66.1547	66.7671	67.3853	68.0091	68.6388	69.2742	69.9156	70.5629	71.2162	71.8755	72.5409	73.2125	73.8903	74.5744	75.2648	75.9617	76.6649	77.3747	78.091	78.814	79.5437	80.2801	81.0234	81.7735	82.5306	83.2946	84.0658	84.8441	85.6296	86.4224	87.2225	88.03	88.845	89.6675
mux_r05_s022	FL1	Counts	0	0	0	0	0	0	0	0	0	0	0	0	0	0	0	0	0	0	0	0	0	0	0	0	0	0	0	0	0	0	0	0	0	0	0	0	0	0	0	0	1	0	0	0	0	0	0
mux_r05_s022	FL3	Bin Values (MEF)	3.71792	3.7516	3.78557	3.81986	3.85446	3.88936	3.92459	3.96013	3.996	4.03219	4.06871	4.10556	4.14275	4.18027	4.21813	4.25633	4.29488	4.33378	4.37303	4.41263	4.4526	4.49292	4.53362	4.57468	4.61611	4.65792	4.7001	4.74267	4.78563	4.82897	4.8727	4.91684	4.96137	5.0063	5.05164	5.09739	5.14356	5.19015	5.23715	5.28458	5.33245	5.38074	5.42947	5.47865	5.52827	5.57834	5.62886
mux_r05_s022	FL3	Counts	0	0	0	0	1	0	0	0	0	0	0	0	0	0	0	0	0	0	0	0	0	0	0	0	0	0	0	0	0	0	0	0	0	0	0	0	0	0	0	0	0	0	0	0	0	0	0
mux_r05_s023	FL1	Bin Values (MEF)	58.6855	59.2288	59.7772	60.3306	60.8892	61.4529	62.0218	62.596	63.1756	63.7605	64.3508	64.9465	65.5478	66.1547	66.7671	67.3853	68.0091	68.6388	69.2742	69.9156	70.5629	71.2162	71.8755	72.5409	73.2125	73.8903	74.5744	75.2648	75.9617	76.6649	77.3747	78.091	78.814	79.5437	80.2801	81.0234	81.7735	82.5306	83.2946	84.0658	84.8441	85.6296	86.4224	87.2225	88.03	88.845	89.6675
mux_r05_s023	FL1	Counts	0	0	0	0	0	0	0	0	0	0	0	0	0	0	0	0	0	0	0	0	0	0	0	0	0	0	0	0	0	0	1	0	0	0	0	0	0	0	0	0	0	0	0	0	0	1	0
mux_r05_s023	FL3	Bin Values (MEF)	3.71792	3.7516	3.78557	3.81986	3.85446	3.88936	3.92459	3.96013	3.996	4.03219	4.06871	4.10556	4.14275	4.18027	4.21813	4.25633	4.29488	4.33378	4.37303	4.41263	4.4526	4.49292	4.53362	4.57468	4.61611	4.65792	4.7001	4.74267	4.78563	4.82897	4.8727	4.91684	4.96137	5.0063	5.05164	5.09739	5.14356	5.19015	5.23715	5.28458	5.33245	5.38074	5.42947	5.47865	5.52827	5.57834	5.62886
mux_r05_s023	FL3	Counts	0	0	0	0	0	0	0	0	0	0	0	0	0	0	0	0	0	0	0	0	0	0	0	0	0	0	0	0	0	0	0	0	0	0	0	0	0	0	0	0	0	0	0	0	0	0	0
mux_r05_s024	FL1	Bin Values (MEF)	58.6855	59.2288	59.7772	60.3306	60.8892	61.4529	62.0218	62.596	63.1756	63.7605	64.3508	64.9465	65.5478	66.1547	66.7671	67.3853	68.0091	68.6388	69.2742	69.9156	70.5629	71.2162	71.8755	72.5409	73.2125	73.8903	74.5744	75.2648	75.9617	76.6649	77.3747	78.091	78.814	79.5437	80.2801	81.0234	81.7735	82.5306	83.2946	84.0658	84.8441	85.6296	86.4224	87.2225	88.03	88.845	89.6675
mux_r05_s024	FL1	Counts	0	0	0	0	0	0	0	0	0	0	0	0	0	0	0	0	0	0	0	0	0	0	0	0	0	0	0	0	0	0	0	0	0	0	0	0	0	0	0	0	0	0	0	0	0	0	0
mux_r05_s024	FL3	Bin Values (MEF)	3.71792	3.7516	3.78557	3.81986	3.85446	3.88936	3.92459	3.96013	3.996	4.03219	4.06871	4.10556	4.14275	4.18027	4.21813	4.25633	4.29488	4.33378	4.37303	4.41263	4.4526	4.49292	4.53362	4.57468	4.61611	4.65792	4.7001	4.74267	4.78563	4.82897	4.8727	4.91684	4.96137	5.0063	5.05164	5.09739	5.14356	5.19015	5.23715	5.28458	5.33245	5.38074	5.42947	5.47865	5.52827	5.57834	5.62886
mux_r05_s024	FL3	Counts	0	0	0	0	0	0	0	0	0	0	0	0	0	0	0	0	0	0	0	0	0	0	0	0	0	0	0	0	0	0	0	0	0	0	0	0	0	0	0	1	0	0	0	0	0	0	0
mux_r05_s025	FL1	Bin Values (MEF)	58.6855	59.2288	59.7772	60.3306	60.8892	61.4529	62.0218	62.596	63.1756	63.7605	64.3508	64.9465	65.5478	66.1547	66.7671	67.3853	68.0091	68.6388	69.2742	69.9156	70.5629	71.2162	71.8755	72.5409	73.2125	73.8903	74.5744	75.2648	75.9617	76.6649	77.3747	78.091	78.814	79.5437	80.2801	81.0234	81.7735	82.5306	83.2946	84.0658	84.8441	85.6296	86.4224	87.2225	88.03	88.845	89.6675
mux_r05_s025	FL1	Counts	0	0	0	0	0	0	0	0	0	0	0	0	0	0	0	0	0	0	0	0	0	0	0	0	0	0	0	0	0	0	0	0	1	0	0	0	0	0	1	0	0	1	0	0	1	0	1
mux_r05_s025	FL3	Bin Values (MEF)	3.71792	3.7516	3.78557	3.81986	3.85446	3.88936	3.92459	3.96013	3.996	4.03219	4.06871	4.10556	4.14275	4.18027	4.21813	4.25633	4.29488	4.33378	4.37303	4.41263	4.4526	4.49292	4.53362	4.57468	4.61611	4.65792	4.7001	4.74267	4.78563	4.82897	4.8727	4.91684	4.96137	5.0063	5.05164	5.09739	5.14356	5.19015	5.23715	5.28458	5.33245	5.38074	5.42947	5.47865	5.52827	5.57834	5.62886
mux_r05_s025	FL3	Counts	0	0	0	0	0	0	0	0	1	0	0	0	0	0	0	0	0	0	0	0	0	0	0	0	0	0	0	0	0	1	0	0	0	0	0	0	0	0	0	0	0	0	0	0	0	0	0
mux_r05_s026	FL1	Bin Values (MEF)	58.6855	59.2288	59.7772	60.3306	60.8892	61.4529	62.0218	62.596	63.1756	63.7605	64.3508	64.9465	65.5478	66.1547	66.7671	67.3853	68.0091	68.6388	69.2742	69.9156	70.5629	71.2162	71.8755	72.5409	73.2125	73.8903	74.5744	75.2648	75.9617	76.6649	77.3747	78.091	78.814	79.5437	80.2801	81.0234	81.7735	82.5306	83.2946	84.0658	84.8441	85.6296	86.4224	87.2225	88.03	88.845	89.6675
mux_r05_s026	FL1	Counts	0	0	0	0	0	0	1	0	0	0	0	0	0	0	0	0	0	0	0	0	0	0	0	0	0	0	0	0	0	0	0	0	0	0	0	0	0	0	0	0	0	0	0	0	0	0	0
mux_r05_s026	FL3	Bin Values (MEF)	3.71792	3.7516	3.78557	3.81986	3.85446	3.88936	3.92459	3.96013	3.996	4.03219	4.06871	4.10556	4.14275	4.18027	4.21813	4.25633	4.29488	4.33378	4.37303	4.41263	4.4526	4.49292	4.53362	4.57468	4.61611	4.65792	4.7001	4.74267	4.78563	4.82897	4.8727	4.91684	4.96137	5.0063	5.05164	5.09739	5.14356	5.19015	5.23715	5.28458	5.33245	5.38074	5.42947	5.47865	5.52827	5.57834	5.62886
mux_r05_s026	FL3	Counts	0	0	0	0	0	0	0	0	0	0	0	0	0	0	0	0	0	0	0	0	0	0	0	0	0	0	0	0	0	0	0	0	0	0	0	0	0	0	0	0	0	0	0	0	0	0	0
mux_r05_s027	FL1	Bin Values (MEF)	58.6855	59.2288	59.7772	60.3306	60.8892	61.4529	62.0218	62.596	63.1756	63.7605	64.3508	64.9465	65.5478	66.1547	66.7671	67.3853	68.0091	68.6388	69.2742	69.9156	70.5629	71.2162	71.8755	72.5409	73.2125	73.8903	74.5744	75.2648	75.9617	76.6649	77.3747	78.091	78.814	79.5437	80.2801	81.0234	81.7735	82.5306	83.2946	84.0658	84.8441	85.6296	86.4224	87.2225	88.03	88.845	89.6675
mux_r05_s027	FL1	Counts	0	0	0	0	0	0	0	0	0	0	0	0	0	0	0	0	1	0	0	0	1	1	0	0	0	0	0	0	0	0	0	0	0	0	0	0	0	0	0	0	0	0	0	0	0	0	0
mux_r05_s027	FL3	Bin Values (MEF)	3.71792	3.7516	3.78557	3.81986	3.85446	3.88936	3.92459	3.96013	3.996	4.03219	4.06871	4.10556	4.14275	4.18027	4.21813	4.25633	4.29488	4.33378	4.37303	4.41263	4.4526	4.49292	4.53362	4.57468	4.61611	4.65792	4.7001	4.74267	4.78563	4.82897	4.8727	4.91684	4.96137	5.0063	5.05164	5.09739	5.14356	5.19015	5.23715	5.28458	5.33245	5.38074	5.42947	5.47865	5.52827	5.57834	5.62886
mux_r05_s027	FL3	Counts	0	0	0	0	0	0	0	0	0	0	0	0	0	0	0	0	0	0	0	0	0	0	0	0	0	0	0	0	0	0	0	0	0	0	0	0	0	0	0	0	0	0	0	0	0	0	0
mux_r05_s028	FL1	Bin Values (MEF)	58.6855	59.2288	59.7772	60.3306	60.8892	61.4529	62.0218	62.596	63.1756	63.7605	64.3508	64.9465	65.5478	66.1547	66.7671	67.3853	68.0091	68.6388	69.2742	69.9156	70.5629	71.2162	71.8755	72.5409	73.2125	73.8903	74.5744	75.2648	75.9617	76.6649	77.3747	78.091	78.814	79.5437	80.2801	81.0234	81.7735	82.5306	83.2946	84.0658	84.8441	85.6296	86.4224	87.2225	88.03	88.845	89.6675
mux_r05_s028	FL1	Counts	0	0	0	0	0	0	0	0	0	0	0	0	0	0	0	0	0	0	0	0	0	0	0	1	0	0	0	0	0	0	0	0	0	0	0	0	0	0	0	0	1	1	0	0	0	1	0
mux_r05_s028	FL3	Bin Values (MEF)	3.71792	3.7516	3.78557	3.81986	3.85446	3.88936	3.92459	3.96013	3.996	4.03219	4.06871	4.10556	4.14275	4.18027	4.21813	4.25633	4.29488	4.33378	4.37303	4.41263	4.4526	4.49292	4.53362	4.57468	4.61611	4.65792	4.7001	4.74267	4.78563	4.82897	4.8727	4.91684	4.96137	5.0063	5.05164	5.09739	5.14356	5.19015	5.23715	5.28458	5.33245	5.38074	5.42947	5.47865	5.52827	5.57834	5.62886
mux_r05_s028	FL3	Counts	0	0	0	0	0	0	0	0	0	0	0	0	0	0	0	0	0	0	0	1	0	0	0	0	0	0	0	0	0	0	0	0	0	0	0	0	0	0	0	0	0	0	0	0	0	0	0
mux_r05_s029	FL1	Bin Values (MEF)	58.6855	59.2288	59.7772	60.3306	60.8892	61.4529	62.0218	62.596	63.1756	63.7605	64.3508	64.9465	65.5478	66.1547	66.7671	67.3853	68.0091	68.6388	69.2742	69.9156	70.5629	71.2162	71.8755	72.5409	73.2125	73.8903	74.5744	75.2648	75.9617	76.6649	77.3747	78.091	78.814	79.5437	80.2801	81.0234	81.7735	82.5306	83.2946	84.0658	84.8441	85.6296	86.4224	87.2225	88.03	88.845	89.6675
mux_r05_s029	FL1	Counts	0	0	0	0	0	0	0	0	0	0	0	0	0	0	0	0	0	0	0	0	0	0	0	0	0	0	0	0	1	0	0	0	0	0	0	0	0	0	0	0	0	0	0	0	0	0	0
mux_r05_s029	FL3	Bin Values (MEF)	3.71792	3.7516	3.78557	3.81986	3.85446	3.88936	3.92459	3.96013	3.996	4.03219	4.06871	4.10556	4.14275	4.18027	4.21813	4.25633	4.29488	4.33378	4.37303	4.41263	4.4526	4.49292	4.53362	4.57468	4.61611	4.65792	4.7001	4.74267	4.78563	4.82897	4.8727	4.91684	4.96137	5.0063	5.05164	5.09739	5.14356	5.19015	5.23715	5.28458	5.33245	5.38074	5.42947	5.47865	5.52827	5.57834	5.62886
mux_r05_s029	FL3	Counts	0	0	0	0	0	0	0	0	0	0	0	0	0	0	0	0	0	0	0	0	0	0	0	0	0	0	0	0	0	0	0	0	0	0	0	0	0	0	0	0	0	0	0	0	0	0	0
mux_r05_s030	FL1	Bin Values (MEF)	58.6855	59.2288	59.7772	60.3306	60.8892	61.4529	62.0218	62.596	63.1756	63.7605	64.3508	64.9465	65.5478	66.1547	66.7671	67.3853	68.0091	68.6388	69.2742	69.9156	70.5629	71.2162	71.8755	72.5409	73.2125	73.8903	74.5744	75.2648	75.9617	76.6649	77.3747	78.091	78.814	79.5437	80.2801	81.0234	81.7735	82.5306	83.2946	84.0658	84.8441	85.6296	86.4224	87.2225	88.03	88.845	89.6675
mux_r05_s030	FL1	Counts	0	0	0	0	0	0	0	0	0	0	0	0	0	0	0	0	0	0	0	0	0	0	0	0	0	0	1	0	0	0	0	0	0	0	0	0	0	0	0	0	0	0	0	0	0	0	0
mux_r05_s030	FL3	Bin Values (MEF)	3.71792	3.7516	3.78557	3.81986	3.85446	3.88936	3.92459	3.96013	3.996	4.03219	4.06871	4.10556	4.14275	4.18027	4.21813	4.25633	4.29488	4.33378	4.37303	4.41263	4.4526	4.49292	4.53362	4.57468	4.61611	4.65792	4.7001	4.74267	4.78563	4.82897	4.8727	4.91684	4.96137	5.0063	5.05164	5.09739	5.14356	5.19015	5.23715	5.28458	5.33245	5.38074	5.42947	5.47865	5.52827	5.57834	5.62886
mux_r05_s030	FL3	Counts	0	0	0	0	0	0	0	0	0	0	0	0	0	0	0	0	1	0	0	0	0	0	0	0	0	0	0	0	0	0	0	0	0	0	0	0	0	0	0	0	1	0	0	0	0	0	0
mux_r05_s031	FL1	Bin Values (MEF)	58.6855	59.2288	59.7772	60.3306	60.8892	61.4529	62.0218	62.596	63.1756	63.7605	64.3508	64.9465	65.5478	66.1547	66.7671	67.3853	68.0091	68.6388	69.2742	69.9156	70.5629	71.2162	71.8755	72.5409	73.2125	73.8903	74.5744	75.2648	75.9617	76.6649	77.3747	78.091	78.814	79.5437	80.2801	81.0234	81.7735	82.5306	83.2946	84.0658	84.8441	85.6296	86.4224	87.2225	88.03	88.845	89.6675
mux_r05_s031	FL1	Counts	0	0	1	0	0	0	0	1	0	0	0	1	0	0	0	0	0	0	0	0	0	0	0	0	0	0	0	0	0	0	0	0	0	0	0	0	0	0	0	0	0	0	0	0	0	0	0
mux_r05_s031	FL3	Bin Values (MEF)	3.71792	3.7516	3.78557	3.81986	3.85446	3.88936	3.92459	3.96013	3.996	4.03219	4.06871	4.10556	4.14275	4.18027	4.21813	4.25633	4.29488	4.33378	4.37303	4.41263	4.4526	4.49292	4.53362	4.57468	4.61611	4.65792	4.7001	4.74267	4.78563	4.82897	4.8727	4.91684	4.96137	5.0063	5.05164	5.09739	5.14356	5.19015	5.23715	5.28458	5.33245	5.38074	5.42947	5.47865	5.52827	5.57834	5.62886
mux_r05_s031	FL3	Counts	0	0	0	0	0	0	0	0	0	0	0	0	0	0	0	0	0	0	0	0	0	0	0	0	0	0	0	0	0	0	0	0	0	0	0	0	0	0	0	0	0	0	0	0	0	0	0
mux_r05_s032	FL1	Bin Values (MEF)	58.6855	59.2288	59.7772	60.3306	60.8892	61.4529	62.0218	62.596	63.1756	63.7605	64.3508	64.9465	65.5478	66.1547	66.7671	67.3853	68.0091	68.6388	69.2742	69.9156	70.5629	71.2162	71.8755	72.5409	73.2125	73.8903	74.5744	75.2648	75.9617	76.6649	77.3747	78.091	78.814	79.5437	80.2801	81.0234	81.7735	82.5306	83.2946	84.0658	84.8441	85.6296	86.4224	87.2225	88.03	88.845	89.6675
mux_r05_s032	FL1	Counts	0	0	0	0	0	0	0	0	0	0	0	0	0	0	0	0	0	0	0	0	0	1	0	0	1	1	0	0	0	0	0	0	0	0	0	0	0	0	1	0	0	0	1	0	0	1	0
mux_r05_s032	FL3	Bin Values (MEF)	3.71792	3.7516	3.78557	3.81986	3.85446	3.88936	3.92459	3.96013	3.996	4.03219	4.06871	4.10556	4.14275	4.18027	4.21813	4.25633	4.29488	4.33378	4.37303	4.41263	4.4526	4.49292	4.53362	4.57468	4.61611	4.65792	4.7001	4.74267	4.78563	4.82897	4.8727	4.91684	4.96137	5.0063	5.05164	5.09739	5.14356	5.19015	5.23715	5.28458	5.33245	5.38074	5.42947	5.47865	5.52827	5.57834	5.62886
mux_r05_s032	FL3	Counts	0	0	0	0	0	0	0	0	0	0	0	0	0	0	0	1	0	1	0	0	0	0	0	0	0	0	0	0	0	0	0	0	1	0	0	0	1	0	0	0	0	0	0	0	0	0	0
mux_r05_s033	FL1	Bin Values (MEF)	58.6855	59.2288	59.7772	60.3306	60.8892	61.4529	62.0218	62.596	63.1756	63.7605	64.3508	64.9465	65.5478	66.1547	66.7671	67.3853	68.0091	68.6388	69.2742	69.9156	70.5629	71.2162	71.8755	72.5409	73.2125	73.8903	74.5744	75.2648	75.9617	76.6649	77.3747	78.091	78.814	79.5437	80.2801	81.0234	81.7735	82.5306	83.2946	84.0658	84.8441	85.6296	86.4224	87.2225	88.03	88.845	89.6675
mux_r05_s033	FL1	Counts	0	0	0	0	0	0	0	0	0	0	0	0	0	0	0	0	0	0	0	0	0	0	0	1	0	0	0	0	0	0	0	0	0	0	0	0	0	0	0	0	0	0	0	0	0	0	0
mux_r05_s033	FL3	Bin Values (MEF)	3.71792	3.7516	3.78557	3.81986	3.85446	3.88936	3.92459	3.96013	3.996	4.03219	4.06871	4.10556	4.14275	4.18027	4.21813	4.25633	4.29488	4.33378	4.37303	4.41263	4.4526	4.49292	4.53362	4.57468	4.61611	4.65792	4.7001	4.74267	4.78563	4.82897	4.8727	4.91684	4.96137	5.0063	5.05164	5.09739	5.14356	5.19015	5.23715	5.28458	5.33245	5.38074	5.42947	5.47865	5.52827	5.57834	5.62886
mux_r05_s033	FL3	Counts	0	0	0	0	0	0	0	0	0	0	0	0	0	0	0	0	0	0	0	0	0	1	0	0	0	0	0	0	0	0	0	0	0	0	0	0	0	0	0	1	0	0	0	0	0	0	0
mux_r05_s034	FL1	Bin Values (MEF)	58.6855	59.2288	59.7772	60.3306	60.8892	61.4529	62.0218	62.596	63.1756	63.7605	64.3508	64.9465	65.5478	66.1547	66.7671	67.3853	68.0091	68.6388	69.2742	69.9156	70.5629	71.2162	71.8755	72.5409	73.2125	73.8903	74.5744	75.2648	75.9617	76.6649	77.3747	78.091	78.814	79.5437	80.2801	81.0234	81.7735	82.5306	83.2946	84.0658	84.8441	85.6296	86.4224	87.2225	88.03	88.845	89.6675
mux_r05_s034	FL1	Counts	0	0	0	0	0	0	0	0	0	0	0	0	0	0	0	0	0	0	0	0	0	0	0	0	0	0	0	0	0	1	0	0	1	0	0	0	0	0	0	0	0	0	0	0	0	0	0
mux_r05_s034	FL3	Bin Values (MEF)	3.71792	3.7516	3.78557	3.81986	3.85446	3.88936	3.92459	3.96013	3.996	4.03219	4.06871	4.10556	4.14275	4.18027	4.21813	4.25633	4.29488	4.33378	4.37303	4.41263	4.4526	4.49292	4.53362	4.57468	4.61611	4.65792	4.7001	4.74267	4.78563	4.82897	4.8727	4.91684	4.96137	5.0063	5.05164	5.09739	5.14356	5.19015	5.23715	5.28458	5.33245	5.38074	5.42947	5.47865	5.52827	5.57834	5.62886
mux_r05_s034	FL3	Counts	0	0	0	0	0	0	0	0	0	0	0	0	0	0	0	0	0	0	0	0	0	0	0	0	0	0	0	0	0	0	0	1	1	0	0	0	0	0	0	0	0	0	0	0	0	0	0
mux_r05_s035	FL1	Bin Values (MEF)	58.6855	59.2288	59.7772	60.3306	60.8892	61.4529	62.0218	62.596	63.1756	63.7605	64.3508	64.9465	65.5478	66.1547	66.7671	67.3853	68.0091	68.6388	69.2742	69.9156	70.5629	71.2162	71.8755	72.5409	73.2125	73.8903	74.5744	75.2648	75.9617	76.6649	77.3747	78.091	78.814	79.5437	80.2801	81.0234	81.7735	82.5306	83.2946	84.0658	84.8441	85.6296	86.4224	87.2225	88.03	88.845	89.6675
mux_r05_s035	FL1	Counts	0	0	0	1	0	0	0	0	0	0	0	0	0	0	0	0	0	0	0	0	0	0	0	0	0	1	0	0	1	0	0	0	0	0	0	1	0	0	0	0	0	0	0	1	1	0	0
mux_r05_s035	FL3	Bin Values (MEF)	3.71792	3.7516	3.78557	3.81986	3.85446	3.88936	3.92459	3.96013	3.996	4.03219	4.06871	4.10556	4.14275	4.18027	4.21813	4.25633	4.29488	4.33378	4.37303	4.41263	4.4526	4.49292	4.53362	4.57468	4.61611	4.65792	4.7001	4.74267	4.78563	4.82897	4.8727	4.91684	4.96137	5.0063	5.05164	5.09739	5.14356	5.19015	5.23715	5.28458	5.33245	5.38074	5.42947	5.47865	5.52827	5.57834	5.62886
mux_r05_s035	FL3	Counts	0	0	0	0	0	0	0	0	0	0	0	0	0	0	0	0	0	0	0	0	0	0	0	0	0	0	0	0	0	0	0	0	0	0	0	0	0	0	0	0	0	0	0	0	0	0	0
mux_r05_s036	FL1	Bin Values (MEF)	58.6855	59.2288	59.7772	60.3306	60.8892	61.4529	62.0218	62.596	63.1756	63.7605	64.3508	64.9465	65.5478	66.1547	66.7671	67.3853	68.0091	68.6388	69.2742	69.9156	70.5629	71.2162	71.8755	72.5409	73.2125	73.8903	74.5744	75.2648	75.9617	76.6649	77.3747	78.091	78.814	79.5437	80.2801	81.0234	81.7735	82.5306	83.2946	84.0658	84.8441	85.6296	86.4224	87.2225	88.03	88.845	89.6675
mux_r05_s036	FL1	Counts	0	0	0	0	0	0	0	0	0	0	0	0	0	0	0	0	0	0	0	0	0	0	0	0	1	0	0	0	0	0	0	0	0	0	0	0	0	0	0	0	0	0	0	0	0	0	0
mux_r05_s036	FL3	Bin Values (MEF)	3.71792	3.7516	3.78557	3.81986	3.85446	3.88936	3.92459	3.96013	3.996	4.03219	4.06871	4.10556	4.14275	4.18027	4.21813	4.25633	4.29488	4.33378	4.37303	4.41263	4.4526	4.49292	4.53362	4.57468	4.61611	4.65792	4.7001	4.74267	4.78563	4.82897	4.8727	4.91684	4.96137	5.0063	5.05164	5.09739	5.14356	5.19015	5.23715	5.28458	5.33245	5.38074	5.42947	5.47865	5.52827	5.57834	5.62886
mux_r05_s036	FL3	Counts	0	0	1	0	0	0	0	0	0	0	0	0	0	0	0	0	0	1	0	1	0	0	0	0	0	0	0	0	0	0	0	0	0	0	0	0	0	0	0	0	0	0	0	0	0	0	0
mux_r05_s037	FL1	Bin Values (MEF)	58.6855	59.2288	59.7772	60.3306	60.8892	61.4529	62.0218	62.596	63.1756	63.7605	64.3508	64.9465	65.5478	66.1547	66.7671	67.3853	68.0091	68.6388	69.2742	69.9156	70.5629	71.2162	71.8755	72.5409	73.2125	73.8903	74.5744	75.2648	75.9617	76.6649	77.3747	78.091	78.814	79.5437	80.2801	81.0234	81.7735	82.5306	83.2946	84.0658	84.8441	85.6296	86.4224	87.2225	88.03	88.845	89.6675
mux_r05_s037	FL1	Counts	0	0	0	0	1	0	0	0	0	0	0	0	0	0	0	0	0	0	0	0	0	0	0	0	1	0	0	0	0	1	0	0	0	0	0	0	0	0	0	0	0	0	0	0	0	0	0
mux_r05_s037	FL3	Bin Values (MEF)	3.71792	3.7516	3.78557	3.81986	3.85446	3.88936	3.92459	3.96013	3.996	4.03219	4.06871	4.10556	4.14275	4.18027	4.21813	4.25633	4.29488	4.33378	4.37303	4.41263	4.4526	4.49292	4.53362	4.57468	4.61611	4.65792	4.7001	4.74267	4.78563	4.82897	4.8727	4.91684	4.96137	5.0063	5.05164	5.09739	5.14356	5.19015	5.23715	5.28458	5.33245	5.38074	5.42947	5.47865	5.52827	5.57834	5.62886
mux_r05_s037	FL3	Counts	0	0	0	0	0	0	0	0	0	1	0	0	0	0	0	0	0	0	0	0	0	1	0	0	0	0	0	0	0	0	1	0	0	0	2	0	0	0	0	0	0	0	0	0	0	0	1
mux_r05_s038	FL1	Bin Values (MEF)	58.6855	59.2288	59.7772	60.3306	60.8892	61.4529	62.0218	62.596	63.1756	63.7605	64.3508	64.9465	65.5478	66.1547	66.7671	67.3853	68.0091	68.6388	69.2742	69.9156	70.5629	71.2162	71.8755	72.5409	73.2125	73.8903	74.5744	75.2648	75.9617	76.6649	77.3747	78.091	78.814	79.5437	80.2801	81.0234	81.7735	82.5306	83.2946	84.0658	84.8441	85.6296	86.4224	87.2225	88.03	88.845	89.6675
mux_r05_s038	FL1	Counts	0	0	0	0	0	0	0	0	0	0	0	0	0	0	0	0	0	0	0	0	0	0	0	0	0	0	0	0	0	0	0	0	0	1	0	0	0	0	0	0	0	0	0	0	0	0	0
mux_r05_s038	FL3	Bin Values (MEF)	3.71792	3.7516	3.78557	3.81986	3.85446	3.88936	3.92459	3.96013	3.996	4.03219	4.06871	4.10556	4.14275	4.18027	4.21813	4.25633	4.29488	4.33378	4.37303	4.41263	4.4526	4.49292	4.53362	4.57468	4.61611	4.65792	4.7001	4.74267	4.78563	4.82897	4.8727	4.91684	4.96137	5.0063	5.05164	5.09739	5.14356	5.19015	5.23715	5.28458	5.33245	5.38074	5.42947	5.47865	5.52827	5.57834	5.62886
mux_r05_s038	FL3	Counts	0	0	0	0	0	0	0	0	0	0	0	0	0	0	0	0	0	0	0	0	0	0	0	0	0	0	0	0	0	0	0	0	0	0	0	0	0	0	0	0	1	0	0	0	0	0	0
mux_r05_s039	FL1	Bin Values (MEF)	58.6855	59.2288	59.7772	60.3306	60.8892	61.4529	62.0218	62.596	63.1756	63.7605	64.3508	64.9465	65.5478	66.1547	66.7671	67.3853	68.0091	68.6388	69.2742	69.9156	70.5629	71.2162	71.8755	72.5409	73.2125	73.8903	74.5744	75.2648	75.9617	76.6649	77.3747	78.091	78.814	79.5437	80.2801	81.0234	81.7735	82.5306	83.2946	84.0658	84.8441	85.6296	86.4224	87.2225	88.03	88.845	89.6675
mux_r05_s039	FL1	Counts	0	0	0	0	0	0	0	0	0	0	0	0	0	0	0	0	0	0	0	0	0	0	0	0	0	0	0	0	0	0	0	0	0	0	0	0	0	0	0	0	0	0	0	0	0	0	0
mux_r05_s039	FL3	Bin Values (MEF)	3.71792	3.7516	3.78557	3.81986	3.85446	3.88936	3.92459	3.96013	3.996	4.03219	4.06871	4.10556	4.14275	4.18027	4.21813	4.25633	4.29488	4.33378	4.37303	4.41263	4.4526	4.49292	4.53362	4.57468	4.61611	4.65792	4.7001	4.74267	4.78563	4.82897	4.8727	4.91684	4.96137	5.0063	5.05164	5.09739	5.14356	5.19015	5.23715	5.28458	5.33245	5.38074	5.42947	5.47865	5.52827	5.57834	5.62886
mux_r05_s039	FL3	Counts	0	0	0	1	0	0	0	0	0	0	0	0	0	0	0	0	0	0	0	1	0	0	0	0	0	0	0	0	0	0	0	1	0	0	0	0	0	0	0	0	0	0	0	0	0	0	0
mux_r05_s040	FL1	Bin Values (MEF)	58.6855	59.2288	59.7772	60.3306	60.8892	61.4529	62.0218	62.596	63.1756	63.7605	64.3508	64.9465	65.5478	66.1547	66.7671	67.3853	68.0091	68.6388	69.2742	69.9156	70.5629	71.2162	71.8755	72.5409	73.2125	73.8903	74.5744	75.2648	75.9617	76.6649	77.3747	78.091	78.814	79.5437	80.2801	81.0234	81.7735	82.5306	83.2946	84.0658	84.8441	85.6296	86.4224	87.2225	88.03	88.845	89.6675
mux_r05_s040	FL1	Counts	0	0	0	0	0	0	0	0	0	0	0	0	0	0	0	0	0	0	1	0	0	1	0	0	0	0	0	0	1	0	0	0	0	0	0	0	0	0	0	0	0	1	1	1	1	0	0
mux_r05_s040	FL3	Bin Values (MEF)	3.71792	3.7516	3.78557	3.81986	3.85446	3.88936	3.92459	3.96013	3.996	4.03219	4.06871	4.10556	4.14275	4.18027	4.21813	4.25633	4.29488	4.33378	4.37303	4.41263	4.4526	4.49292	4.53362	4.57468	4.61611	4.65792	4.7001	4.74267	4.78563	4.82897	4.8727	4.91684	4.96137	5.0063	5.05164	5.09739	5.14356	5.19015	5.23715	5.28458	5.33245	5.38074	5.42947	5.47865	5.52827	5.57834	5.62886
mux_r05_s040	FL3	Counts	0	0	0	0	0	0	0	0	0	0	0	0	0	0	0	0	1	1	0	0	0	0	0	0	0	0	0	0	0	0	0	0	0	0	0	0	0	0	0	0	0	0	0	0	0	0	0
mux_r05_s041	FL1	Bin Values (MEF)	58.6855	59.2288	59.7772	60.3306	60.8892	61.4529	62.0218	62.596	63.1756	63.7605	64.3508	64.9465	65.5478	66.1547	66.7671	67.3853	68.0091	68.6388	69.2742	69.9156	70.5629	71.2162	71.8755	72.5409	73.2125	73.8903	74.5744	75.2648	75.9617	76.6649	77.3747	78.091	78.814	79.5437	80.2801	81.0234	81.7735	82.5306	83.2946	84.0658	84.8441	85.6296	86.4224	87.2225	88.03	88.845	89.6675
mux_r05_s041	FL1	Counts	0	0	0	0	0	0	0	0	0	0	0	0	0	0	0	0	0	0	0	0	0	0	0	0	0	0	0	0	0	0	0	0	0	0	0	0	1	0	0	0	0	0	0	0	0	0	0
mux_r05_s041	FL3	Bin Values (MEF)	3.71792	3.7516	3.78557	3.81986	3.85446	3.88936	3.92459	3.96013	3.996	4.03219	4.06871	4.10556	4.14275	4.18027	4.21813	4.25633	4.29488	4.33378	4.37303	4.41263	4.4526	4.49292	4.53362	4.57468	4.61611	4.65792	4.7001	4.74267	4.78563	4.82897	4.8727	4.91684	4.96137	5.0063	5.05164	5.09739	5.14356	5.19015	5.23715	5.28458	5.33245	5.38074	5.42947	5.47865	5.52827	5.57834	5.62886
mux_r05_s041	FL3	Counts	0	0	0	0	0	0	0	0	0	0	0	0	0	0	0	0	0	0	0	0	0	0	0	0	0	0	0	0	0	0	0	0	0	0	0	0	0	0	0	0	0	0	0	0	0	0	0
mux_r05_s042	FL1	Bin Values (MEF)	58.6855	59.2288	59.7772	60.3306	60.8892	61.4529	62.0218	62.596	63.1756	63.7605	64.3508	64.9465	65.5478	66.1547	66.7671	67.3853	68.0091	68.6388	69.2742	69.9156	70.5629	71.2162	71.8755	72.5409	73.2125	73.8903	74.5744	75.2648	75.9617	76.6649	77.3747	78.091	78.814	79.5437	80.2801	81.0234	81.7735	82.5306	83.2946	84.0658	84.8441	85.6296	86.4224	87.2225	88.03	88.845	89.6675
mux_r05_s042	FL1	Counts	0	0	0	0	0	0	0	1	0	0	0	0	0	0	0	0	0	0	0	0	0	0	0	0	0	0	0	1	1	0	1	0	0	0	0	0	0	0	0	0	0	1	0	1	0	0	0
mux_r05_s042	FL3	Bin Values (MEF)	3.71792	3.7516	3.78557	3.81986	3.85446	3.88936	3.92459	3.96013	3.996	4.03219	4.06871	4.10556	4.14275	4.18027	4.21813	4.25633	4.29488	4.33378	4.37303	4.41263	4.4526	4.49292	4.53362	4.57468	4.61611	4.65792	4.7001	4.74267	4.78563	4.82897	4.8727	4.91684	4.96137	5.0063	5.05164	5.09739	5.14356	5.19015	5.23715	5.28458	5.33245	5.38074	5.42947	5.47865	5.52827	5.57834	5.62886
mux_r05_s042	FL3	Counts	0	0	0	0	0	0	0	0	0	0	0	0	0	0	0	0	0	0	0	0	0	0	0	0	0	0	0	0	0	0	0	0	0	0	0	0	0	0	1	0	0	0	0	0	0	0	0
mux_r05_s043	FL1	Bin Values (MEF)	58.6855	59.2288	59.7772	60.3306	60.8892	61.4529	62.0218	62.596	63.1756	63.7605	64.3508	64.9465	65.5478	66.1547	66.7671	67.3853	68.0091	68.6388	69.2742	69.9156	70.5629	71.2162	71.8755	72.5409	73.2125	73.8903	74.5744	75.2648	75.9617	76.6649	77.3747	78.091	78.814	79.5437	80.2801	81.0234	81.7735	82.5306	83.2946	84.0658	84.8441	85.6296	86.4224	87.2225	88.03	88.845	89.6675
mux_r05_s043	FL1	Counts	0	0	0	0	0	0	0	0	0	0	0	0	0	0	0	0	0	0	0	0	0	0	0	0	0	0	0	0	0	0	0	0	0	0	0	0	0	0	0	0	0	0	0	0	0	0	0
mux_r05_s043	FL3	Bin Values (MEF)	3.71792	3.7516	3.78557	3.81986	3.85446	3.88936	3.92459	3.96013	3.996	4.03219	4.06871	4.10556	4.14275	4.18027	4.21813	4.25633	4.29488	4.33378	4.37303	4.41263	4.4526	4.49292	4.53362	4.57468	4.61611	4.65792	4.7001	4.74267	4.78563	4.82897	4.8727	4.91684	4.96137	5.0063	5.05164	5.09739	5.14356	5.19015	5.23715	5.28458	5.33245	5.38074	5.42947	5.47865	5.52827	5.57834	5.62886
mux_r05_s043	FL3	Counts	0	0	0	0	0	0	0	0	0	0	0	0	0	0	0	0	0	0	0	0	0	0	0	0	0	0	0	0	0	0	0	0	0	0	0	0	0	0	0	0	0	0	0	0	0	0	0
mux_r05_s044	FL1	Bin Values (MEF)	58.6855	59.2288	59.7772	60.3306	60.8892	61.4529	62.0218	62.596	63.1756	63.7605	64.3508	64.9465	65.5478	66.1547	66.7671	67.3853	68.0091	68.6388	69.2742	69.9156	70.5629	71.2162	71.8755	72.5409	73.2125	73.8903	74.5744	75.2648	75.9617	76.6649	77.3747	78.091	78.814	79.5437	80.2801	81.0234	81.7735	82.5306	83.2946	84.0658	84.8441	85.6296	86.4224	87.2225	88.03	88.845	89.6675
mux_r05_s044	FL1	Counts	0	0	0	0	0	0	1	0	0	0	0	0	0	0	0	0	0	0	0	0	0	0	0	0	0	0	0	0	0	0	0	0	0	0	0	0	0	1	0	0	1	1	0	0	0	0	1
mux_r05_s044	FL3	Bin Values (MEF)	3.71792	3.7516	3.78557	3.81986	3.85446	3.88936	3.92459	3.96013	3.996	4.03219	4.06871	4.10556	4.14275	4.18027	4.21813	4.25633	4.29488	4.33378	4.37303	4.41263	4.4526	4.49292	4.53362	4.57468	4.61611	4.65792	4.7001	4.74267	4.78563	4.82897	4.8727	4.91684	4.96137	5.0063	5.05164	5.09739	5.14356	5.19015	5.23715	5.28458	5.33245	5.38074	5.42947	5.47865	5.52827	5.57834	5.62886
mux_r05_s044	FL3	Counts	0	0	0	0	0	0	0	0	0	0	0	0	0	0	0	0	0	0	0	0	0	0	0	0	0	0	0	0	0	0	0	0	0	0	0	0	0	0	0	0	0	0	0	0	0	0	0
mux_r05_s045	FL1	Bin Values (MEF)	58.6855	59.2288	59.7772	60.3306	60.8892	61.4529	62.0218	62.596	63.1756	63.7605	64.3508	64.9465	65.5478	66.1547	66.7671	67.3853	68.0091	68.6388	69.2742	69.9156	70.5629	71.2162	71.8755	72.5409	73.2125	73.8903	74.5744	75.2648	75.9617	76.6649	77.3747	78.091	78.814	79.5437	80.2801	81.0234	81.7735	82.5306	83.2946	84.0658	84.8441	85.6296	86.4224	87.2225	88.03	88.845	89.6675
mux_r05_s045	FL1	Counts	0	0	0	0	0	0	0	0	0	0	0	0	1	0	0	0	0	0	0	1	0	0	0	0	0	0	0	0	0	0	0	0	0	0	0	0	0	0	0	0	0	0	0	0	0	0	0
mux_r05_s045	FL3	Bin Values (MEF)	3.71792	3.7516	3.78557	3.81986	3.85446	3.88936	3.92459	3.96013	3.996	4.03219	4.06871	4.10556	4.14275	4.18027	4.21813	4.25633	4.29488	4.33378	4.37303	4.41263	4.4526	4.49292	4.53362	4.57468	4.61611	4.65792	4.7001	4.74267	4.78563	4.82897	4.8727	4.91684	4.96137	5.0063	5.05164	5.09739	5.14356	5.19015	5.23715	5.28458	5.33245	5.38074	5.42947	5.47865	5.52827	5.57834	5.62886
mux_r05_s045	FL3	Counts	0	0	0	0	0	0	0	0	0	0	0	0	0	0	0	0	0	0	0	0	0	0	0	0	0	0	0	0	0	0	0	0	0	0	0	0	0	0	0	0	0	0	0	0	0	0	0
mux_r05_s046	FL1	Bin Values (MEF)	58.6855	59.2288	59.7772	60.3306	60.8892	61.4529	62.0218	62.596	63.1756	63.7605	64.3508	64.9465	65.5478	66.1547	66.7671	67.3853	68.0091	68.6388	69.2742	69.9156	70.5629	71.2162	71.8755	72.5409	73.2125	73.8903	74.5744	75.2648	75.9617	76.6649	77.3747	78.091	78.814	79.5437	80.2801	81.0234	81.7735	82.5306	83.2946	84.0658	84.8441	85.6296	86.4224	87.2225	88.03	88.845	89.6675
mux_r05_s046	FL1	Counts	0	0	0	0	0	0	0	0	0	0	0	0	0	0	0	0	0	0	0	0	0	0	0	0	0	0	0	0	0	0	0	0	0	0	0	0	0	0	0	0	0	0	0	0	0	1	1
mux_r05_s046	FL3	Bin Values (MEF)	3.71792	3.7516	3.78557	3.81986	3.85446	3.88936	3.92459	3.96013	3.996	4.03219	4.06871	4.10556	4.14275	4.18027	4.21813	4.25633	4.29488	4.33378	4.37303	4.41263	4.4526	4.49292	4.53362	4.57468	4.61611	4.65792	4.7001	4.74267	4.78563	4.82897	4.8727	4.91684	4.96137	5.0063	5.05164	5.09739	5.14356	5.19015	5.23715	5.28458	5.33245	5.38074	5.42947	5.47865	5.52827	5.57834	5.62886
mux_r05_s046	FL3	Counts	0	0	0	0	0	0	0	0	0	0	0	0	0	0	0	0	0	0	0	0	0	0	0	0	0	0	0	0	0	0	0	0	0	0	0	0	0	0	0	0	0	0	0	0	0	0	0
mux_r05_s047	FL1	Bin Values (MEF)	58.6855	59.2288	59.7772	60.3306	60.8892	61.4529	62.0218	62.596	63.1756	63.7605	64.3508	64.9465	65.5478	66.1547	66.7671	67.3853	68.0091	68.6388	69.2742	69.9156	70.5629	71.2162	71.8755	72.5409	73.2125	73.8903	74.5744	75.2648	75.9617	76.6649	77.3747	78.091	78.814	79.5437	80.2801	81.0234	81.7735	82.5306	83.2946	84.0658	84.8441	85.6296	86.4224	87.2225	88.03	88.845	89.6675
mux_r05_s047	FL1	Counts	0	0	0	0	0	0	0	0	0	0	0	0	0	0	0	1	0	0	0	0	1	0	0	0	0	0	0	0	0	0	0	0	0	0	0	0	0	1	0	0	0	0	0	0	0	0	0
mux_r05_s047	FL3	Bin Values (MEF)	3.71792	3.7516	3.78557	3.81986	3.85446	3.88936	3.92459	3.96013	3.996	4.03219	4.06871	4.10556	4.14275	4.18027	4.21813	4.25633	4.29488	4.33378	4.37303	4.41263	4.4526	4.49292	4.53362	4.57468	4.61611	4.65792	4.7001	4.74267	4.78563	4.82897	4.8727	4.91684	4.96137	5.0063	5.05164	5.09739	5.14356	5.19015	5.23715	5.28458	5.33245	5.38074	5.42947	5.47865	5.52827	5.57834	5.62886
mux_r05_s047	FL3	Counts	0	0	0	0	0	0	0	0	0	0	0	0	0	0	0	0	0	0	0	0	0	0	0	0	0	0	0	0	0	0	0	0	0	0	0	0	0	0	0	0	0	0	0	0	0	0	0
mux_r05_s048	FL1	Bin Values (MEF)	58.6855	59.2288	59.7772	60.3306	60.8892	61.4529	62.0218	62.596	63.1756	63.7605	64.3508	64.9465	65.5478	66.1547	66.7671	67.3853	68.0091	68.6388	69.2742	69.9156	70.5629	71.2162	71.8755	72.5409	73.2125	73.8903	74.5744	75.2648	75.9617	76.6649	77.3747	78.091	78.814	79.5437	80.2801	81.0234	81.7735	82.5306	83.2946	84.0658	84.8441	85.6296	86.4224	87.2225	88.03	88.845	89.6675
mux_r05_s048	FL1	Counts	0	0	0	0	0	0	0	0	0	0	0	0	0	0	0	0	0	0	0	0	0	0	0	0	0	0	1	0	0	0	0	1	0	0	0	0	0	0	0	0	0	0	0	0	0	0	0
mux_r05_s048	FL3	Bin Values (MEF)	3.71792	3.7516	3.78557	3.81986	3.85446	3.88936	3.92459	3.96013	3.996	4.03219	4.06871	4.10556	4.14275	4.18027	4.21813	4.25633	4.29488	4.33378	4.37303	4.41263	4.4526	4.49292	4.53362	4.57468	4.61611	4.65792	4.7001	4.74267	4.78563	4.82897	4.8727	4.91684	4.96137	5.0063	5.05164	5.09739	5.14356	5.19015	5.23715	5.28458	5.33245	5.38074	5.42947	5.47865	5.52827	5.57834	5.62886
mux_r05_s048	FL3	Counts	0	0	0	0	0	0	0	0	0	0	0	0	0	0	0	0	0	0	0	0	0	0	0	0	0	0	0	0	0	0	0	0	0	0	0	0	0	0	0	0	0	0	0	0	0	0	0
mux_r03_s073	FL1	Bin Values (MEF)	61.8439	62.4209	63.0032	63.5909	64.1842	64.783	65.3873	65.9973	66.613	67.2344	67.8617	68.4948	69.1338	69.7787	70.4297	71.0867	71.7499	72.4192	73.0948	73.7768	74.465	75.1597	75.8609	76.5686	77.2829	78.0039	78.7316	79.4661	80.2074	80.9557	81.7109	82.4732	83.2426	84.0191	84.803	85.5941	86.3926	87.1986	88.012	88.8331	89.6618	90.4983	91.3426	92.1947	93.0548	93.9229	94.7991
mux_r03_s073	FL1	Counts	0	0	0	0	0	0	0	0	0	0	0	0	0	0	0	0	0	0	0	0	0	0	0	0	0	0	0	0	0	0	0	0	0	1	0	0	0	0	0	0	0	0	0	0	1	0	1
mux_r03_s073	FL3	Bin Values (MEF)	4.19816	4.23593	4.27405	4.31251	4.35131	4.39047	4.42997	4.46983	4.51005	4.55063	4.59158	4.6329	4.67458	4.71665	4.75909	4.80191	4.84512	4.88871	4.9327	4.97709	5.02187	5.06706	5.11265	5.15866	5.20508	5.25191	5.29917	5.34685	5.39496	5.44351	5.49249	5.54191	5.59178	5.64209	5.69286	5.74408	5.79577	5.84792	5.90054	5.95363	6.00721	6.06126	6.1158	6.17083	6.22635	6.28238	6.33891
mux_r03_s073	FL3	Counts	0	0	0	0	0	0	0	0	0	0	0	0	0	0	0	0	0	0	0	0	0	0	0	0	0	0	0	0	0	0	0	0	0	0	0	0	0	0	0	0	0	1	0	0	1	0	0
mux_r03_s074	FL1	Bin Values (MEF)	61.8439	62.4209	63.0032	63.5909	64.1842	64.783	65.3873	65.9973	66.613	67.2344	67.8617	68.4948	69.1338	69.7787	70.4297	71.0867	71.7499	72.4192	73.0948	73.7768	74.465	75.1597	75.8609	76.5686	77.2829	78.0039	78.7316	79.4661	80.2074	80.9557	81.7109	82.4732	83.2426	84.0191	84.803	85.5941	86.3926	87.1986	88.012	88.8331	89.6618	90.4983	91.3426	92.1947	93.0548	93.9229	94.7991
mux_r03_s074	FL1	Counts	0	0	0	0	0	0	0	0	0	0	0	0	0	0	0	0	0	0	0	0	0	0	0	0	0	0	0	0	0	0	0	0	0	0	0	0	0	0	0	0	0	0	0	0	0	0	0
mux_r03_s074	FL3	Bin Values (MEF)	4.19816	4.23593	4.27405	4.31251	4.35131	4.39047	4.42997	4.46983	4.51005	4.55063	4.59158	4.6329	4.67458	4.71665	4.75909	4.80191	4.84512	4.88871	4.9327	4.97709	5.02187	5.06706	5.11265	5.15866	5.20508	5.25191	5.29917	5.34685	5.39496	5.44351	5.49249	5.54191	5.59178	5.64209	5.69286	5.74408	5.79577	5.84792	5.90054	5.95363	6.00721	6.06126	6.1158	6.17083	6.22635	6.28238	6.33891
mux_r03_s074	FL3	Counts	0	0	0	0	0	0	0	0	0	0	0	0	0	0	0	0	0	0	0	0	0	0	1	0	0	0	0	0	0	0	0	0	0	0	0	1	0	0	0	0	0	0	0	0	0	1	0
mux_r03_s075	FL1	Bin Values (MEF)	61.8439	62.4209	63.0032	63.5909	64.1842	64.783	65.3873	65.9973	66.613	67.2344	67.8617	68.4948	69.1338	69.7787	70.4297	71.0867	71.7499	72.4192	73.0948	73.7768	74.465	75.1597	75.8609	76.5686	77.2829	78.0039	78.7316	79.4661	80.2074	80.9557	81.7109	82.4732	83.2426	84.0191	84.803	85.5941	86.3926	87.1986	88.012	88.8331	89.6618	90.4983	91.3426	92.1947	93.0548	93.9229	94.7991
mux_r03_s075	FL1	Counts	0	0	0	0	0	0	0	0	0	0	0	0	0	0	0	0	0	0	0	0	0	0	0	0	0	0	0	0	0	0	0	0	0	0	1	0	0	0	0	0	0	0	0	0	0	0	0
mux_r03_s075	FL3	Bin Values (MEF)	4.19816	4.23593	4.27405	4.31251	4.35131	4.39047	4.42997	4.46983	4.51005	4.55063	4.59158	4.6329	4.67458	4.71665	4.75909	4.80191	4.84512	4.88871	4.9327	4.97709	5.02187	5.06706	5.11265	5.15866	5.20508	5.25191	5.29917	5.34685	5.39496	5.44351	5.49249	5.54191	5.59178	5.64209	5.69286	5.74408	5.79577	5.84792	5.90054	5.95363	6.00721	6.06126	6.1158	6.17083	6.22635	6.28238	6.33891
mux_r03_s075	FL3	Counts	0	0	0	1	0	0	0	0	0	0	0	0	0	0	0	0	0	0	0	0	0	0	0	0	0	0	0	0	0	0	0	0	0	0	0	0	1	0	0	0	0	0	0	0	0	0	0
mux_r03_s076	FL1	Bin Values (MEF)	61.8439	62.4209	63.0032	63.5909	64.1842	64.783	65.3873	65.9973	66.613	67.2344	67.8617	68.4948	69.1338	69.7787	70.4297	71.0867	71.7499	72.4192	73.0948	73.7768	74.465	75.1597	75.8609	76.5686	77.2829	78.0039	78.7316	79.4661	80.2074	80.9557	81.7109	82.4732	83.2426	84.0191	84.803	85.5941	86.3926	87.1986	88.012	88.8331	89.6618	90.4983	91.3426	92.1947	93.0548	93.9229	94.7991
mux_r03_s076	FL1	Counts	0	0	0	0	0	0	0	0	0	1	0	0	0	0	0	0	0	0	1	0	0	0	0	0	0	0	0	0	0	0	0	0	0	0	0	0	0	0	0	0	0	0	0	1	0	0	0
mux_r03_s076	FL3	Bin Values (MEF)	4.19816	4.23593	4.27405	4.31251	4.35131	4.39047	4.42997	4.46983	4.51005	4.55063	4.59158	4.6329	4.67458	4.71665	4.75909	4.80191	4.84512	4.88871	4.9327	4.97709	5.02187	5.06706	5.11265	5.15866	5.20508	5.25191	5.29917	5.34685	5.39496	5.44351	5.49249	5.54191	5.59178	5.64209	5.69286	5.74408	5.79577	5.84792	5.90054	5.95363	6.00721	6.06126	6.1158	6.17083	6.22635	6.28238	6.33891
mux_r03_s076	FL3	Counts	0	0	2	0	0	0	1	0	0	0	0	0	0	0	0	0	0	0	0	0	0	0	0	0	0	0	0	0	0	0	0	0	0	0	0	0	0	0	1	0	0	0	0	0	0	0	0
mux_r03_s077	FL1	Bin Values (MEF)	61.8439	62.4209	63.0032	63.5909	64.1842	64.783	65.3873	65.9973	66.613	67.2344	67.8617	68.4948	69.1338	69.7787	70.4297	71.0867	71.7499	72.4192	73.0948	73.7768	74.465	75.1597	75.8609	76.5686	77.2829	78.0039	78.7316	79.4661	80.2074	80.9557	81.7109	82.4732	83.2426	84.0191	84.803	85.5941	86.3926	87.1986	88.012	88.8331	89.6618	90.4983	91.3426	92.1947	93.0548	93.9229	94.7991
mux_r03_s077	FL1	Counts	0	0	0	0	0	0	0	0	0	0	0	0	0	0	0	0	0	0	0	0	0	0	0	0	0	0	0	0	0	0	0	0	0	0	0	0	0	0	0	0	0	0	0	0	0	0	0
mux_r03_s077	FL3	Bin Values (MEF)	4.19816	4.23593	4.27405	4.31251	4.35131	4.39047	4.42997	4.46983	4.51005	4.55063	4.59158	4.6329	4.67458	4.71665	4.75909	4.80191	4.84512	4.88871	4.9327	4.97709	5.02187	5.06706	5.11265	5.15866	5.20508	5.25191	5.29917	5.34685	5.39496	5.44351	5.49249	5.54191	5.59178	5.64209	5.69286	5.74408	5.79577	5.84792	5.90054	5.95363	6.00721	6.06126	6.1158	6.17083	6.22635	6.28238	6.33891
mux_r03_s077	FL3	Counts	0	0	0	0	0	0	0	0	0	0	0	0	0	0	0	0	0	0	0	0	0	0	0	0	0	0	0	0	0	0	0	0	0	0	0	0	0	0	0	0	0	0	0	0	0	0	0
mux_r03_s078	FL1	Bin Values (MEF)	61.8439	62.4209	63.0032	63.5909	64.1842	64.783	65.3873	65.9973	66.613	67.2344	67.8617	68.4948	69.1338	69.7787	70.4297	71.0867	71.7499	72.4192	73.0948	73.7768	74.465	75.1597	75.8609	76.5686	77.2829	78.0039	78.7316	79.4661	80.2074	80.9557	81.7109	82.4732	83.2426	84.0191	84.803	85.5941	86.3926	87.1986	88.012	88.8331	89.6618	90.4983	91.3426	92.1947	93.0548	93.9229	94.7991
mux_r03_s078	FL1	Counts	0	0	0	0	0	0	0	0	0	0	0	0	0	0	0	0	0	0	0	0	0	0	0	0	0	0	0	0	0	0	0	0	0	0	1	0	0	0	1	0	0	0	0	0	0	1	1
mux_r03_s078	FL3	Bin Values (MEF)	4.19816	4.23593	4.27405	4.31251	4.35131	4.39047	4.42997	4.46983	4.51005	4.55063	4.59158	4.6329	4.67458	4.71665	4.75909	4.80191	4.84512	4.88871	4.9327	4.97709	5.02187	5.06706	5.11265	5.15866	5.20508	5.25191	5.29917	5.34685	5.39496	5.44351	5.49249	5.54191	5.59178	5.64209	5.69286	5.74408	5.79577	5.84792	5.90054	5.95363	6.00721	6.06126	6.1158	6.17083	6.22635	6.28238	6.33891
mux_r03_s078	FL3	Counts	0	0	0	0	0	0	0	0	0	0	0	0	0	0	0	0	0	0	0	0	0	0	0	0	0	0	0	0	0	0	0	0	0	0	0	0	0	0	0	0	0	0	0	0	0	0	0
mux_r03_s079	FL1	Bin Values (MEF)	61.8439	62.4209	63.0032	63.5909	64.1842	64.783	65.3873	65.9973	66.613	67.2344	67.8617	68.4948	69.1338	69.7787	70.4297	71.0867	71.7499	72.4192	73.0948	73.7768	74.465	75.1597	75.8609	76.5686	77.2829	78.0039	78.7316	79.4661	80.2074	80.9557	81.7109	82.4732	83.2426	84.0191	84.803	85.5941	86.3926	87.1986	88.012	88.8331	89.6618	90.4983	91.3426	92.1947	93.0548	93.9229	94.7991
mux_r03_s079	FL1	Counts	0	1	0	0	0	0	0	0	0	0	0	2	0	0	0	0	0	0	0	0	0	0	0	0	0	0	0	0	1	1	0	0	0	0	0	0	0	0	1	0	0	0	0	0	0	0	0
mux_r03_s079	FL3	Bin Values (MEF)	4.19816	4.23593	4.27405	4.31251	4.35131	4.39047	4.42997	4.46983	4.51005	4.55063	4.59158	4.6329	4.67458	4.71665	4.75909	4.80191	4.84512	4.88871	4.9327	4.97709	5.02187	5.06706	5.11265	5.15866	5.20508	5.25191	5.29917	5.34685	5.39496	5.44351	5.49249	5.54191	5.59178	5.64209	5.69286	5.74408	5.79577	5.84792	5.90054	5.95363	6.00721	6.06126	6.1158	6.17083	6.22635	6.28238	6.33891
mux_r03_s079	FL3	Counts	0	0	0	0	0	0	1	0	0	0	0	0	1	0	0	0	0	1	0	0	1	0	0	0	0	0	0	0	0	1	0	0	0	0	0	0	0	0	0	0	0	0	0	0	0	0	0
mux_r03_s080	FL1	Bin Values (MEF)	61.8439	62.4209	63.0032	63.5909	64.1842	64.783	65.3873	65.9973	66.613	67.2344	67.8617	68.4948	69.1338	69.7787	70.4297	71.0867	71.7499	72.4192	73.0948	73.7768	74.465	75.1597	75.8609	76.5686	77.2829	78.0039	78.7316	79.4661	80.2074	80.9557	81.7109	82.4732	83.2426	84.0191	84.803	85.5941	86.3926	87.1986	88.012	88.8331	89.6618	90.4983	91.3426	92.1947	93.0548	93.9229	94.7991
mux_r03_s080	FL1	Counts	0	0	0	0	0	0	0	1	0	0	0	0	0	0	0	0	0	1	1	0	1	0	0	0	1	0	0	0	0	2	0	0	0	1	1	0	0	3	0	0	0	0	0	0	0	1	2
mux_r03_s080	FL3	Bin Values (MEF)	4.19816	4.23593	4.27405	4.31251	4.35131	4.39047	4.42997	4.46983	4.51005	4.55063	4.59158	4.6329	4.67458	4.71665	4.75909	4.80191	4.84512	4.88871	4.9327	4.97709	5.02187	5.06706	5.11265	5.15866	5.20508	5.25191	5.29917	5.34685	5.39496	5.44351	5.49249	5.54191	5.59178	5.64209	5.69286	5.74408	5.79577	5.84792	5.90054	5.95363	6.00721	6.06126	6.1158	6.17083	6.22635	6.28238	6.33891
mux_r03_s080	FL3	Counts	0	2	2	0	2	1	1	1	1	1	1	0	1	0	1	2	0	0	2	2	2	0	2	0	0	0	2	1	1	0	1	0	1	0	0	2	1	1	1	1	0	0	0	0	0	0	1
mux_r03_s081	FL1	Bin Values (MEF)	61.8439	62.4209	63.0032	63.5909	64.1842	64.783	65.3873	65.9973	66.613	67.2344	67.8617	68.4948	69.1338	69.7787	70.4297	71.0867	71.7499	72.4192	73.0948	73.7768	74.465	75.1597	75.8609	76.5686	77.2829	78.0039	78.7316	79.4661	80.2074	80.9557	81.7109	82.4732	83.2426	84.0191	84.803	85.5941	86.3926	87.1986	88.012	88.8331	89.6618	90.4983	91.3426	92.1947	93.0548	93.9229	94.7991
mux_r03_s081	FL1	Counts	0	0	0	0	0	0	1	0	0	0	0	0	0	0	0	0	1	0	0	0	0	0	0	0	0	1	0	0	0	0	0	0	1	0	0	0	0	0	0	0	0	0	0	0	0	0	0
mux_r03_s081	FL3	Bin Values (MEF)	4.19816	4.23593	4.27405	4.31251	4.35131	4.39047	4.42997	4.46983	4.51005	4.55063	4.59158	4.6329	4.67458	4.71665	4.75909	4.80191	4.84512	4.88871	4.9327	4.97709	5.02187	5.06706	5.11265	5.15866	5.20508	5.25191	5.29917	5.34685	5.39496	5.44351	5.49249	5.54191	5.59178	5.64209	5.69286	5.74408	5.79577	5.84792	5.90054	5.95363	6.00721	6.06126	6.1158	6.17083	6.22635	6.28238	6.33891
mux_r03_s081	FL3	Counts	0	0	0	1	1	0	1	1	0	0	0	0	1	0	0	0	0	0	0	0	0	0	0	0	0	0	0	0	0	0	0	0	0	0	0	0	0	0	1	1	0	0	2	0	0	0	0
mux_r03_s082	FL1	Bin Values (MEF)	61.8439	62.4209	63.0032	63.5909	64.1842	64.783	65.3873	65.9973	66.613	67.2344	67.8617	68.4948	69.1338	69.7787	70.4297	71.0867	71.7499	72.4192	73.0948	73.7768	74.465	75.1597	75.8609	76.5686	77.2829	78.0039	78.7316	79.4661	80.2074	80.9557	81.7109	82.4732	83.2426	84.0191	84.803	85.5941	86.3926	87.1986	88.012	88.8331	89.6618	90.4983	91.3426	92.1947	93.0548	93.9229	94.7991
mux_r03_s082	FL1	Counts	0	0	0	1	0	0	0	0	0	0	0	0	0	0	0	0	1	0	0	0	0	0	0	0	0	1	1	0	0	0	0	0	0	1	0	0	0	0	0	1	0	0	0	1	0	0	0
mux_r03_s082	FL3	Bin Values (MEF)	4.19816	4.23593	4.27405	4.31251	4.35131	4.39047	4.42997	4.46983	4.51005	4.55063	4.59158	4.6329	4.67458	4.71665	4.75909	4.80191	4.84512	4.88871	4.9327	4.97709	5.02187	5.06706	5.11265	5.15866	5.20508	5.25191	5.29917	5.34685	5.39496	5.44351	5.49249	5.54191	5.59178	5.64209	5.69286	5.74408	5.79577	5.84792	5.90054	5.95363	6.00721	6.06126	6.1158	6.17083	6.22635	6.28238	6.33891
mux_r03_s082	FL3	Counts	0	1	1	1	0	0	1	0	0	1	0	1	1	2	2	0	0	0	0	0	0	1	1	2	1	0	0	0	0	1	0	1	0	1	1	0	0	0	0	1	0	0	1	0	0	0	2
mux_r03_s083	FL1	Bin Values (MEF)	61.8439	62.4209	63.0032	63.5909	64.1842	64.783	65.3873	65.9973	66.613	67.2344	67.8617	68.4948	69.1338	69.7787	70.4297	71.0867	71.7499	72.4192	73.0948	73.7768	74.465	75.1597	75.8609	76.5686	77.2829	78.0039	78.7316	79.4661	80.2074	80.9557	81.7109	82.4732	83.2426	84.0191	84.803	85.5941	86.3926	87.1986	88.012	88.8331	89.6618	90.4983	91.3426	92.1947	93.0548	93.9229	94.7991
mux_r03_s083	FL1	Counts	0	0	0	0	0	0	0	0	0	0	0	0	0	0	0	0	0	0	0	0	0	0	1	0	0	0	0	0	0	0	1	0	0	0	0	0	0	0	0	0	0	0	1	0	0	0	0
mux_r03_s083	FL3	Bin Values (MEF)	4.19816	4.23593	4.27405	4.31251	4.35131	4.39047	4.42997	4.46983	4.51005	4.55063	4.59158	4.6329	4.67458	4.71665	4.75909	4.80191	4.84512	4.88871	4.9327	4.97709	5.02187	5.06706	5.11265	5.15866	5.20508	5.25191	5.29917	5.34685	5.39496	5.44351	5.49249	5.54191	5.59178	5.64209	5.69286	5.74408	5.79577	5.84792	5.90054	5.95363	6.00721	6.06126	6.1158	6.17083	6.22635	6.28238	6.33891
mux_r03_s083	FL3	Counts	0	0	0	0	0	0	0	0	0	0	0	0	0	0	0	0	0	0	0	0	0	0	0	0	0	0	0	0	0	0	0	0	0	0	0	0	0	0	0	0	0	0	0	0	0	0	0
mux_r03_s084	FL1	Bin Values (MEF)	61.8439	62.4209	63.0032	63.5909	64.1842	64.783	65.3873	65.9973	66.613	67.2344	67.8617	68.4948	69.1338	69.7787	70.4297	71.0867	71.7499	72.4192	73.0948	73.7768	74.465	75.1597	75.8609	76.5686	77.2829	78.0039	78.7316	79.4661	80.2074	80.9557	81.7109	82.4732	83.2426	84.0191	84.803	85.5941	86.3926	87.1986	88.012	88.8331	89.6618	90.4983	91.3426	92.1947	93.0548	93.9229	94.7991
mux_r03_s084	FL1	Counts	0	0	0	0	0	0	0	0	0	0	0	0	0	0	0	0	0	0	0	0	0	0	0	0	0	0	0	0	0	0	0	0	0	0	0	0	0	0	0	0	0	0	0	0	0	2	0
mux_r03_s084	FL3	Bin Values (MEF)	4.19816	4.23593	4.27405	4.31251	4.35131	4.39047	4.42997	4.46983	4.51005	4.55063	4.59158	4.6329	4.67458	4.71665	4.75909	4.80191	4.84512	4.88871	4.9327	4.97709	5.02187	5.06706	5.11265	5.15866	5.20508	5.25191	5.29917	5.34685	5.39496	5.44351	5.49249	5.54191	5.59178	5.64209	5.69286	5.74408	5.79577	5.84792	5.90054	5.95363	6.00721	6.06126	6.1158	6.17083	6.22635	6.28238	6.33891
mux_r03_s084	FL3	Counts	0	1	0	1	0	1	0	0	0	0	0	1	1	0	1	1	0	0	1	0	0	1	0	0	0	2	1	1	2	0	0	1	1	3	0	0	1	1	1	1	1	0	1	2	0	0	1
mux_r03_s085	FL1	Bin Values (MEF)	61.8439	62.4209	63.0032	63.5909	64.1842	64.783	65.3873	65.9973	66.613	67.2344	67.8617	68.4948	69.1338	69.7787	70.4297	71.0867	71.7499	72.4192	73.0948	73.7768	74.465	75.1597	75.8609	76.5686	77.2829	78.0039	78.7316	79.4661	80.2074	80.9557	81.7109	82.4732	83.2426	84.0191	84.803	85.5941	86.3926	87.1986	88.012	88.8331	89.6618	90.4983	91.3426	92.1947	93.0548	93.9229	94.7991
mux_r03_s085	FL1	Counts	0	0	0	0	0	0	0	0	0	0	0	0	0	0	0	0	0	0	0	0	0	0	0	1	0	0	0	1	0	0	0	0	0	0	0	0	1	0	0	0	0	0	0	0	0	0	0
mux_r03_s085	FL3	Bin Values (MEF)	4.19816	4.23593	4.27405	4.31251	4.35131	4.39047	4.42997	4.46983	4.51005	4.55063	4.59158	4.6329	4.67458	4.71665	4.75909	4.80191	4.84512	4.88871	4.9327	4.97709	5.02187	5.06706	5.11265	5.15866	5.20508	5.25191	5.29917	5.34685	5.39496	5.44351	5.49249	5.54191	5.59178	5.64209	5.69286	5.74408	5.79577	5.84792	5.90054	5.95363	6.00721	6.06126	6.1158	6.17083	6.22635	6.28238	6.33891
mux_r03_s085	FL3	Counts	0	0	0	0	0	0	0	0	0	0	0	0	0	0	0	0	0	0	1	0	0	0	0	0	0	0	2	0	0	0	0	0	0	0	1	0	0	0	0	0	0	0	0	0	0	0	0
mux_r03_s086	FL1	Bin Values (MEF)	61.8439	62.4209	63.0032	63.5909	64.1842	64.783	65.3873	65.9973	66.613	67.2344	67.8617	68.4948	69.1338	69.7787	70.4297	71.0867	71.7499	72.4192	73.0948	73.7768	74.465	75.1597	75.8609	76.5686	77.2829	78.0039	78.7316	79.4661	80.2074	80.9557	81.7109	82.4732	83.2426	84.0191	84.803	85.5941	86.3926	87.1986	88.012	88.8331	89.6618	90.4983	91.3426	92.1947	93.0548	93.9229	94.7991
mux_r03_s086	FL1	Counts	0	0	0	0	0	0	0	0	0	0	0	0	0	0	0	0	0	0	0	0	0	0	0	0	0	0	0	0	0	0	0	0	0	0	0	0	0	0	1	0	0	0	0	0	0	0	0
mux_r03_s086	FL3	Bin Values (MEF)	4.19816	4.23593	4.27405	4.31251	4.35131	4.39047	4.42997	4.46983	4.51005	4.55063	4.59158	4.6329	4.67458	4.71665	4.75909	4.80191	4.84512	4.88871	4.9327	4.97709	5.02187	5.06706	5.11265	5.15866	5.20508	5.25191	5.29917	5.34685	5.39496	5.44351	5.49249	5.54191	5.59178	5.64209	5.69286	5.74408	5.79577	5.84792	5.90054	5.95363	6.00721	6.06126	6.1158	6.17083	6.22635	6.28238	6.33891
mux_r03_s086	FL3	Counts	0	0	0	0	0	0	0	0	0	0	0	0	0	0	0	0	0	0	0	0	0	0	0	0	0	0	0	0	0	0	0	0	0	0	0	0	0	0	0	0	0	0	0	0	0	0	0
mux_r03_s087	FL1	Bin Values (MEF)	61.8439	62.4209	63.0032	63.5909	64.1842	64.783	65.3873	65.9973	66.613	67.2344	67.8617	68.4948	69.1338	69.7787	70.4297	71.0867	71.7499	72.4192	73.0948	73.7768	74.465	75.1597	75.8609	76.5686	77.2829	78.0039	78.7316	79.4661	80.2074	80.9557	81.7109	82.4732	83.2426	84.0191	84.803	85.5941	86.3926	87.1986	88.012	88.8331	89.6618	90.4983	91.3426	92.1947	93.0548	93.9229	94.7991
mux_r03_s087	FL1	Counts	0	0	0	0	0	0	1	0	0	0	0	0	0	0	0	0	0	0	0	0	0	0	1	0	0	0	0	1	0	0	0	0	0	0	0	0	0	0	0	0	0	0	0	0	1	0	1
mux_r03_s087	FL3	Bin Values (MEF)	4.19816	4.23593	4.27405	4.31251	4.35131	4.39047	4.42997	4.46983	4.51005	4.55063	4.59158	4.6329	4.67458	4.71665	4.75909	4.80191	4.84512	4.88871	4.9327	4.97709	5.02187	5.06706	5.11265	5.15866	5.20508	5.25191	5.29917	5.34685	5.39496	5.44351	5.49249	5.54191	5.59178	5.64209	5.69286	5.74408	5.79577	5.84792	5.90054	5.95363	6.00721	6.06126	6.1158	6.17083	6.22635	6.28238	6.33891
mux_r03_s087	FL3	Counts	0	0	0	1	0	0	1	0	0	0	0	0	0	0	1	0	0	0	0	0	0	0	0	0	0	0	0	0	0	0	0	0	0	0	0	0	0	1	0	0	0	0	0	0	0	0	0
mux_r03_s088	FL1	Bin Values (MEF)	61.8439	62.4209	63.0032	63.5909	64.1842	64.783	65.3873	65.9973	66.613	67.2344	67.8617	68.4948	69.1338	69.7787	70.4297	71.0867	71.7499	72.4192	73.0948	73.7768	74.465	75.1597	75.8609	76.5686	77.2829	78.0039	78.7316	79.4661	80.2074	80.9557	81.7109	82.4732	83.2426	84.0191	84.803	85.5941	86.3926	87.1986	88.012	88.8331	89.6618	90.4983	91.3426	92.1947	93.0548	93.9229	94.7991
mux_r03_s088	FL1	Counts	0	1	0	0	0	0	0	0	0	0	0	0	0	0	0	0	0	0	0	1	0	0	0	0	0	0	0	0	0	0	0	0	0	0	0	0	0	0	0	0	1	0	0	0	0	0	0
mux_r03_s088	FL3	Bin Values (MEF)	4.19816	4.23593	4.27405	4.31251	4.35131	4.39047	4.42997	4.46983	4.51005	4.55063	4.59158	4.6329	4.67458	4.71665	4.75909	4.80191	4.84512	4.88871	4.9327	4.97709	5.02187	5.06706	5.11265	5.15866	5.20508	5.25191	5.29917	5.34685	5.39496	5.44351	5.49249	5.54191	5.59178	5.64209	5.69286	5.74408	5.79577	5.84792	5.90054	5.95363	6.00721	6.06126	6.1158	6.17083	6.22635	6.28238	6.33891
mux_r03_s088	FL3	Counts	0	1	0	0	0	0	0	0	2	0	1	0	1	0	2	1	1	1	1	0	0	3	1	0	0	0	0	0	0	0	0	1	0	1	1	2	0	1	1	1	1	0	0	1	0	0	2
mux_r03_s089	FL1	Bin Values (MEF)	61.8439	62.4209	63.0032	63.5909	64.1842	64.783	65.3873	65.9973	66.613	67.2344	67.8617	68.4948	69.1338	69.7787	70.4297	71.0867	71.7499	72.4192	73.0948	73.7768	74.465	75.1597	75.8609	76.5686	77.2829	78.0039	78.7316	79.4661	80.2074	80.9557	81.7109	82.4732	83.2426	84.0191	84.803	85.5941	86.3926	87.1986	88.012	88.8331	89.6618	90.4983	91.3426	92.1947	93.0548	93.9229	94.7991
mux_r03_s089	FL1	Counts	0	0	0	0	0	0	0	0	0	0	0	0	0	0	0	0	0	0	1	0	0	0	0	0	0	0	0	0	0	0	0	0	0	0	0	0	0	0	0	0	0	0	0	0	0	0	0
mux_r03_s089	FL3	Bin Values (MEF)	4.19816	4.23593	4.27405	4.31251	4.35131	4.39047	4.42997	4.46983	4.51005	4.55063	4.59158	4.6329	4.67458	4.71665	4.75909	4.80191	4.84512	4.88871	4.9327	4.97709	5.02187	5.06706	5.11265	5.15866	5.20508	5.25191	5.29917	5.34685	5.39496	5.44351	5.49249	5.54191	5.59178	5.64209	5.69286	5.74408	5.79577	5.84792	5.90054	5.95363	6.00721	6.06126	6.1158	6.17083	6.22635	6.28238	6.33891
mux_r03_s089	FL3	Counts	0	0	0	0	0	0	0	0	0	0	0	0	0	0	1	0	0	0	0	0	0	1	0	0	0	0	0	0	0	0	0	0	0	0	0	0	0	1	0	0	0	0	0	1	0	0	0
mux_r03_s090	FL1	Bin Values (MEF)	61.8439	62.4209	63.0032	63.5909	64.1842	64.783	65.3873	65.9973	66.613	67.2344	67.8617	68.4948	69.1338	69.7787	70.4297	71.0867	71.7499	72.4192	73.0948	73.7768	74.465	75.1597	75.8609	76.5686	77.2829	78.0039	78.7316	79.4661	80.2074	80.9557	81.7109	82.4732	83.2426	84.0191	84.803	85.5941	86.3926	87.1986	88.012	88.8331	89.6618	90.4983	91.3426	92.1947	93.0548	93.9229	94.7991
mux_r03_s090	FL1	Counts	0	0	0	0	0	0	0	0	0	0	0	0	0	0	0	0	0	0	0	0	0	0	0	0	0	0	0	1	0	1	0	0	0	0	0	0	0	0	0	0	0	0	0	0	0	1	0
mux_r03_s090	FL3	Bin Values (MEF)	4.19816	4.23593	4.27405	4.31251	4.35131	4.39047	4.42997	4.46983	4.51005	4.55063	4.59158	4.6329	4.67458	4.71665	4.75909	4.80191	4.84512	4.88871	4.9327	4.97709	5.02187	5.06706	5.11265	5.15866	5.20508	5.25191	5.29917	5.34685	5.39496	5.44351	5.49249	5.54191	5.59178	5.64209	5.69286	5.74408	5.79577	5.84792	5.90054	5.95363	6.00721	6.06126	6.1158	6.17083	6.22635	6.28238	6.33891
mux_r03_s090	FL3	Counts	0	0	0	0	0	0	0	0	0	0	0	0	0	0	0	0	0	0	0	0	0	0	0	0	0	0	0	0	0	0	0	0	0	0	0	0	0	0	0	0	0	0	0	0	0	0	0
mux_r03_s091	FL1	Bin Values (MEF)	61.8439	62.4209	63.0032	63.5909	64.1842	64.783	65.3873	65.9973	66.613	67.2344	67.8617	68.4948	69.1338	69.7787	70.4297	71.0867	71.7499	72.4192	73.0948	73.7768	74.465	75.1597	75.8609	76.5686	77.2829	78.0039	78.7316	79.4661	80.2074	80.9557	81.7109	82.4732	83.2426	84.0191	84.803	85.5941	86.3926	87.1986	88.012	88.8331	89.6618	90.4983	91.3426	92.1947	93.0548	93.9229	94.7991
mux_r03_s091	FL1	Counts	0	0	0	0	0	0	0	0	1	0	0	0	0	0	0	0	0	0	0	0	0	0	0	0	0	0	0	0	0	0	0	0	0	0	0	0	0	0	0	0	0	0	0	0	0	0	1
mux_r03_s091	FL3	Bin Values (MEF)	4.19816	4.23593	4.27405	4.31251	4.35131	4.39047	4.42997	4.46983	4.51005	4.55063	4.59158	4.6329	4.67458	4.71665	4.75909	4.80191	4.84512	4.88871	4.9327	4.97709	5.02187	5.06706	5.11265	5.15866	5.20508	5.25191	5.29917	5.34685	5.39496	5.44351	5.49249	5.54191	5.59178	5.64209	5.69286	5.74408	5.79577	5.84792	5.90054	5.95363	6.00721	6.06126	6.1158	6.17083	6.22635	6.28238	6.33891
mux_r03_s091	FL3	Counts	0	0	0	0	0	0	0	0	0	0	0	0	0	0	0	0	0	0	0	0	0	0	0	0	0	0	0	0	0	0	0	0	0	0	0	0	0	0	0	0	0	0	0	0	0	0	0
mux_r03_s092	FL1	Bin Values (MEF)	61.8439	62.4209	63.0032	63.5909	64.1842	64.783	65.3873	65.9973	66.613	67.2344	67.8617	68.4948	69.1338	69.7787	70.4297	71.0867	71.7499	72.4192	73.0948	73.7768	74.465	75.1597	75.8609	76.5686	77.2829	78.0039	78.7316	79.4661	80.2074	80.9557	81.7109	82.4732	83.2426	84.0191	84.803	85.5941	86.3926	87.1986	88.012	88.8331	89.6618	90.4983	91.3426	92.1947	93.0548	93.9229	94.7991
mux_r03_s092	FL1	Counts	0	0	0	0	0	0	0	0	0	0	0	0	0	0	0	0	0	0	0	0	0	0	0	0	1	0	0	0	0	0	1	0	0	0	0	0	0	0	0	0	0	0	0	0	0	0	0
mux_r03_s092	FL3	Bin Values (MEF)	4.19816	4.23593	4.27405	4.31251	4.35131	4.39047	4.42997	4.46983	4.51005	4.55063	4.59158	4.6329	4.67458	4.71665	4.75909	4.80191	4.84512	4.88871	4.9327	4.97709	5.02187	5.06706	5.11265	5.15866	5.20508	5.25191	5.29917	5.34685	5.39496	5.44351	5.49249	5.54191	5.59178	5.64209	5.69286	5.74408	5.79577	5.84792	5.90054	5.95363	6.00721	6.06126	6.1158	6.17083	6.22635	6.28238	6.33891
mux_r03_s092	FL3	Counts	0	0	0	4	0	0	0	0	1	0	0	0	0	1	1	1	0	0	0	0	0	1	0	0	0	0	0	0	0	1	0	0	0	0	0	0	1	1	1	0	0	0	0	0	1	1	0
mux_r03_s093	FL1	Bin Values (MEF)	61.8439	62.4209	63.0032	63.5909	64.1842	64.783	65.3873	65.9973	66.613	67.2344	67.8617	68.4948	69.1338	69.7787	70.4297	71.0867	71.7499	72.4192	73.0948	73.7768	74.465	75.1597	75.8609	76.5686	77.2829	78.0039	78.7316	79.4661	80.2074	80.9557	81.7109	82.4732	83.2426	84.0191	84.803	85.5941	86.3926	87.1986	88.012	88.8331	89.6618	90.4983	91.3426	92.1947	93.0548	93.9229	94.7991
mux_r03_s093	FL1	Counts	0	0	0	0	0	0	0	0	0	0	0	0	0	0	0	0	0	0	0	0	0	0	0	1	0	0	0	0	0	0	0	0	0	0	0	0	0	0	0	0	1	0	0	0	0	0	0
mux_r03_s093	FL3	Bin Values (MEF)	4.19816	4.23593	4.27405	4.31251	4.35131	4.39047	4.42997	4.46983	4.51005	4.55063	4.59158	4.6329	4.67458	4.71665	4.75909	4.80191	4.84512	4.88871	4.9327	4.97709	5.02187	5.06706	5.11265	5.15866	5.20508	5.25191	5.29917	5.34685	5.39496	5.44351	5.49249	5.54191	5.59178	5.64209	5.69286	5.74408	5.79577	5.84792	5.90054	5.95363	6.00721	6.06126	6.1158	6.17083	6.22635	6.28238	6.33891
mux_r03_s093	FL3	Counts	0	0	1	0	0	0	0	0	0	1	0	0	0	0	0	0	0	1	0	0	0	0	0	1	0	1	0	0	1	0	0	0	0	0	0	0	0	0	0	0	0	0	0	1	0	0	0
mux_r03_s094	FL1	Bin Values (MEF)	61.8439	62.4209	63.0032	63.5909	64.1842	64.783	65.3873	65.9973	66.613	67.2344	67.8617	68.4948	69.1338	69.7787	70.4297	71.0867	71.7499	72.4192	73.0948	73.7768	74.465	75.1597	75.8609	76.5686	77.2829	78.0039	78.7316	79.4661	80.2074	80.9557	81.7109	82.4732	83.2426	84.0191	84.803	85.5941	86.3926	87.1986	88.012	88.8331	89.6618	90.4983	91.3426	92.1947	93.0548	93.9229	94.7991
mux_r03_s094	FL1	Counts	0	0	0	0	1	0	0	0	0	0	0	0	1	0	0	0	0	0	0	0	0	0	0	0	0	0	0	1	0	0	0	0	0	0	1	0	0	1	0	0	0	0	0	0	0	0	0
mux_r03_s094	FL3	Bin Values (MEF)	4.19816	4.23593	4.27405	4.31251	4.35131	4.39047	4.42997	4.46983	4.51005	4.55063	4.59158	4.6329	4.67458	4.71665	4.75909	4.80191	4.84512	4.88871	4.9327	4.97709	5.02187	5.06706	5.11265	5.15866	5.20508	5.25191	5.29917	5.34685	5.39496	5.44351	5.49249	5.54191	5.59178	5.64209	5.69286	5.74408	5.79577	5.84792	5.90054	5.95363	6.00721	6.06126	6.1158	6.17083	6.22635	6.28238	6.33891
mux_r03_s094	FL3	Counts	0	0	0	0	0	1	1	0	0	1	0	0	0	1	0	0	0	0	0	0	0	0	0	0	0	1	0	0	0	0	0	0	0	0	0	0	1	0	0	0	2	0	0	0	0	0	0
mux_r03_s095	FL1	Bin Values (MEF)	61.8439	62.4209	63.0032	63.5909	64.1842	64.783	65.3873	65.9973	66.613	67.2344	67.8617	68.4948	69.1338	69.7787	70.4297	71.0867	71.7499	72.4192	73.0948	73.7768	74.465	75.1597	75.8609	76.5686	77.2829	78.0039	78.7316	79.4661	80.2074	80.9557	81.7109	82.4732	83.2426	84.0191	84.803	85.5941	86.3926	87.1986	88.012	88.8331	89.6618	90.4983	91.3426	92.1947	93.0548	93.9229	94.7991
mux_r03_s095	FL1	Counts	0	0	0	0	0	0	0	0	0	0	0	1	1	0	0	0	0	0	0	0	0	0	0	0	0	0	0	0	0	0	0	0	0	0	0	0	0	0	1	0	0	0	0	0	0	0	0
mux_r03_s095	FL3	Bin Values (MEF)	4.19816	4.23593	4.27405	4.31251	4.35131	4.39047	4.42997	4.46983	4.51005	4.55063	4.59158	4.6329	4.67458	4.71665	4.75909	4.80191	4.84512	4.88871	4.9327	4.97709	5.02187	5.06706	5.11265	5.15866	5.20508	5.25191	5.29917	5.34685	5.39496	5.44351	5.49249	5.54191	5.59178	5.64209	5.69286	5.74408	5.79577	5.84792	5.90054	5.95363	6.00721	6.06126	6.1158	6.17083	6.22635	6.28238	6.33891
mux_r03_s095	FL3	Counts	0	1	0	0	0	1	0	0	0	0	2	0	0	0	0	0	0	0	1	1	0	1	1	0	0	0	0	2	1	0	0	0	1	1	0	0	0	0	1	0	0	1	1	3	0	0	0
mux_r03_s096	FL1	Bin Values (MEF)	61.8439	62.4209	63.0032	63.5909	64.1842	64.783	65.3873	65.9973	66.613	67.2344	67.8617	68.4948	69.1338	69.7787	70.4297	71.0867	71.7499	72.4192	73.0948	73.7768	74.465	75.1597	75.8609	76.5686	77.2829	78.0039	78.7316	79.4661	80.2074	80.9557	81.7109	82.4732	83.2426	84.0191	84.803	85.5941	86.3926	87.1986	88.012	88.8331	89.6618	90.4983	91.3426	92.1947	93.0548	93.9229	94.7991
mux_r03_s096	FL1	Counts	0	0	0	0	0	0	0	0	0	0	0	0	0	0	0	0	0	0	0	0	0	0	0	0	0	1	0	0	0	0	0	0	0	0	0	0	0	0	0	0	0	0	0	0	0	0	0
mux_r03_s096	FL3	Bin Values (MEF)	4.19816	4.23593	4.27405	4.31251	4.35131	4.39047	4.42997	4.46983	4.51005	4.55063	4.59158	4.6329	4.67458	4.71665	4.75909	4.80191	4.84512	4.88871	4.9327	4.97709	5.02187	5.06706	5.11265	5.15866	5.20508	5.25191	5.29917	5.34685	5.39496	5.44351	5.49249	5.54191	5.59178	5.64209	5.69286	5.74408	5.79577	5.84792	5.90054	5.95363	6.00721	6.06126	6.1158	6.17083	6.22635	6.28238	6.33891
mux_r03_s096	FL3	Counts	0	0	0	0	0	0	0	0	0	0	0	0	0	0	0	0	0	0	0	0	0	0	0	0	0	0	0	0	0	0	0	0	0	0	0	0	0	0	0	0	0	0	0	0	0	0	0
mux_r03_s097	FL1	Bin Values (MEF)	61.8439	62.4209	63.0032	63.5909	64.1842	64.783	65.3873	65.9973	66.613	67.2344	67.8617	68.4948	69.1338	69.7787	70.4297	71.0867	71.7499	72.4192	73.0948	73.7768	74.465	75.1597	75.8609	76.5686	77.2829	78.0039	78.7316	79.4661	80.2074	80.9557	81.7109	82.4732	83.2426	84.0191	84.803	85.5941	86.3926	87.1986	88.012	88.8331	89.6618	90.4983	91.3426	92.1947	93.0548	93.9229	94.7991
mux_r03_s097	FL1	Counts	0	0	0	0	0	0	0	0	0	0	0	0	0	0	0	0	0	0	0	0	0	0	0	0	0	0	0	0	1	0	0	0	0	0	0	0	0	0	0	0	1	0	0	0	0	0	0
mux_r03_s097	FL3	Bin Values (MEF)	4.19816	4.23593	4.27405	4.31251	4.35131	4.39047	4.42997	4.46983	4.51005	4.55063	4.59158	4.6329	4.67458	4.71665	4.75909	4.80191	4.84512	4.88871	4.9327	4.97709	5.02187	5.06706	5.11265	5.15866	5.20508	5.25191	5.29917	5.34685	5.39496	5.44351	5.49249	5.54191	5.59178	5.64209	5.69286	5.74408	5.79577	5.84792	5.90054	5.95363	6.00721	6.06126	6.1158	6.17083	6.22635	6.28238	6.33891
mux_r03_s097	FL3	Counts	0	0	0	0	0	0	0	0	1	0	0	0	0	0	0	0	0	0	0	0	0	0	0	0	0	0	0	0	0	0	0	0	0	0	0	0	0	0	0	0	0	0	0	0	0	0	0
mux_r03_s098	FL1	Bin Values (MEF)	61.8439	62.4209	63.0032	63.5909	64.1842	64.783	65.3873	65.9973	66.613	67.2344	67.8617	68.4948	69.1338	69.7787	70.4297	71.0867	71.7499	72.4192	73.0948	73.7768	74.465	75.1597	75.8609	76.5686	77.2829	78.0039	78.7316	79.4661	80.2074	80.9557	81.7109	82.4732	83.2426	84.0191	84.803	85.5941	86.3926	87.1986	88.012	88.8331	89.6618	90.4983	91.3426	92.1947	93.0548	93.9229	94.7991
mux_r03_s098	FL1	Counts	0	0	0	0	0	0	0	0	0	0	0	0	0	0	0	0	0	0	0	0	0	0	0	0	0	0	0	0	0	0	0	0	0	0	0	0	0	0	0	0	0	0	0	0	0	0	0
mux_r03_s098	FL3	Bin Values (MEF)	4.19816	4.23593	4.27405	4.31251	4.35131	4.39047	4.42997	4.46983	4.51005	4.55063	4.59158	4.6329	4.67458	4.71665	4.75909	4.80191	4.84512	4.88871	4.9327	4.97709	5.02187	5.06706	5.11265	5.15866	5.20508	5.25191	5.29917	5.34685	5.39496	5.44351	5.49249	5.54191	5.59178	5.64209	5.69286	5.74408	5.79577	5.84792	5.90054	5.95363	6.00721	6.06126	6.1158	6.17083	6.22635	6.28238	6.33891
mux_r03_s098	FL3	Counts	0	0	0	0	0	0	0	0	0	0	0	0	0	0	0	0	0	0	0	0	0	0	0	0	0	0	0	0	0	0	1	0	0	0	0	0	0	0	0	0	0	0	0	0	0	0	0
mux_r03_s099	FL1	Bin Values (MEF)	61.8439	62.4209	63.0032	63.5909	64.1842	64.783	65.3873	65.9973	66.613	67.2344	67.8617	68.4948	69.1338	69.7787	70.4297	71.0867	71.7499	72.4192	73.0948	73.7768	74.465	75.1597	75.8609	76.5686	77.2829	78.0039	78.7316	79.4661	80.2074	80.9557	81.7109	82.4732	83.2426	84.0191	84.803	85.5941	86.3926	87.1986	88.012	88.8331	89.6618	90.4983	91.3426	92.1947	93.0548	93.9229	94.7991
mux_r03_s099	FL1	Counts	0	0	0	0	0	0	0	0	0	0	0	0	0	0	0	0	0	0	0	1	0	0	0	0	0	0	0	0	0	0	0	0	0	0	0	0	0	0	0	0	0	0	0	0	0	0	0
mux_r03_s099	FL3	Bin Values (MEF)	4.19816	4.23593	4.27405	4.31251	4.35131	4.39047	4.42997	4.46983	4.51005	4.55063	4.59158	4.6329	4.67458	4.71665	4.75909	4.80191	4.84512	4.88871	4.9327	4.97709	5.02187	5.06706	5.11265	5.15866	5.20508	5.25191	5.29917	5.34685	5.39496	5.44351	5.49249	5.54191	5.59178	5.64209	5.69286	5.74408	5.79577	5.84792	5.90054	5.95363	6.00721	6.06126	6.1158	6.17083	6.22635	6.28238	6.33891
mux_r03_s099	FL3	Counts	0	0	0	0	0	0	0	0	0	0	0	0	0	0	0	0	0	0	0	0	0	0	0	0	0	0	1	0	0	0	0	0	0	0	0	0	0	0	0	0	0	0	0	0	0	0	0
mux_r03_s100	FL1	Bin Values (MEF)	61.8439	62.4209	63.0032	63.5909	64.1842	64.783	65.3873	65.9973	66.613	67.2344	67.8617	68.4948	69.1338	69.7787	70.4297	71.0867	71.7499	72.4192	73.0948	73.7768	74.465	75.1597	75.8609	76.5686	77.2829	78.0039	78.7316	79.4661	80.2074	80.9557	81.7109	82.4732	83.2426	84.0191	84.803	85.5941	86.3926	87.1986	88.012	88.8331	89.6618	90.4983	91.3426	92.1947	93.0548	93.9229	94.7991
mux_r03_s100	FL1	Counts	0	0	0	0	0	0	0	0	0	0	0	0	0	0	0	0	0	0	0	0	0	0	0	0	0	0	0	0	0	0	1	0	1	0	0	0	0	0	0	0	0	0	0	0	0	0	0
mux_r03_s100	FL3	Bin Values (MEF)	4.19816	4.23593	4.27405	4.31251	4.35131	4.39047	4.42997	4.46983	4.51005	4.55063	4.59158	4.6329	4.67458	4.71665	4.75909	4.80191	4.84512	4.88871	4.9327	4.97709	5.02187	5.06706	5.11265	5.15866	5.20508	5.25191	5.29917	5.34685	5.39496	5.44351	5.49249	5.54191	5.59178	5.64209	5.69286	5.74408	5.79577	5.84792	5.90054	5.95363	6.00721	6.06126	6.1158	6.17083	6.22635	6.28238	6.33891
mux_r03_s100	FL3	Counts	0	0	0	0	0	0	0	0	0	0	0	1	0	0	0	0	0	0	0	0	0	0	0	0	0	0	0	0	0	0	0	0	0	0	0	0	0	0	0	0	0	0	0	0	0	0	0
mux_r03_s101	FL1	Bin Values (MEF)	61.8439	62.4209	63.0032	63.5909	64.1842	64.783	65.3873	65.9973	66.613	67.2344	67.8617	68.4948	69.1338	69.7787	70.4297	71.0867	71.7499	72.4192	73.0948	73.7768	74.465	75.1597	75.8609	76.5686	77.2829	78.0039	78.7316	79.4661	80.2074	80.9557	81.7109	82.4732	83.2426	84.0191	84.803	85.5941	86.3926	87.1986	88.012	88.8331	89.6618	90.4983	91.3426	92.1947	93.0548	93.9229	94.7991
mux_r03_s101	FL1	Counts	0	0	0	0	0	0	1	0	0	0	0	0	0	0	0	0	0	0	0	0	0	0	0	0	0	0	0	0	0	0	0	0	0	0	0	0	0	0	0	0	0	0	0	0	0	0	0
mux_r03_s101	FL3	Bin Values (MEF)	4.19816	4.23593	4.27405	4.31251	4.35131	4.39047	4.42997	4.46983	4.51005	4.55063	4.59158	4.6329	4.67458	4.71665	4.75909	4.80191	4.84512	4.88871	4.9327	4.97709	5.02187	5.06706	5.11265	5.15866	5.20508	5.25191	5.29917	5.34685	5.39496	5.44351	5.49249	5.54191	5.59178	5.64209	5.69286	5.74408	5.79577	5.84792	5.90054	5.95363	6.00721	6.06126	6.1158	6.17083	6.22635	6.28238	6.33891
mux_r03_s101	FL3	Counts	0	0	0	0	0	0	0	0	0	0	0	0	0	0	0	0	0	0	0	0	0	0	0	0	0	0	0	0	0	0	0	0	0	0	0	0	0	0	0	0	0	0	0	0	0	0	0
mux_r03_s102	FL1	Bin Values (MEF)	61.8439	62.4209	63.0032	63.5909	64.1842	64.783	65.3873	65.9973	66.613	67.2344	67.8617	68.4948	69.1338	69.7787	70.4297	71.0867	71.7499	72.4192	73.0948	73.7768	74.465	75.1597	75.8609	76.5686	77.2829	78.0039	78.7316	79.4661	80.2074	80.9557	81.7109	82.4732	83.2426	84.0191	84.803	85.5941	86.3926	87.1986	88.012	88.8331	89.6618	90.4983	91.3426	92.1947	93.0548	93.9229	94.7991
mux_r03_s102	FL1	Counts	0	0	0	0	0	0	0	0	0	0	0	0	0	0	0	0	0	0	0	0	0	0	0	0	0	0	0	0	0	0	0	0	0	0	0	0	0	0	0	0	0	0	0	0	0	0	0
mux_r03_s102	FL3	Bin Values (MEF)	4.19816	4.23593	4.27405	4.31251	4.35131	4.39047	4.42997	4.46983	4.51005	4.55063	4.59158	4.6329	4.67458	4.71665	4.75909	4.80191	4.84512	4.88871	4.9327	4.97709	5.02187	5.06706	5.11265	5.15866	5.20508	5.25191	5.29917	5.34685	5.39496	5.44351	5.49249	5.54191	5.59178	5.64209	5.69286	5.74408	5.79577	5.84792	5.90054	5.95363	6.00721	6.06126	6.1158	6.17083	6.22635	6.28238	6.33891
mux_r03_s102	FL3	Counts	0	0	0	0	0	0	0	0	0	0	0	0	0	0	0	0	0	0	0	0	0	0	0	0	0	0	0	0	0	0	0	0	0	0	0	0	0	0	0	0	0	0	0	0	0	0	0
mux_r03_s103	FL1	Bin Values (MEF)	61.8439	62.4209	63.0032	63.5909	64.1842	64.783	65.3873	65.9973	66.613	67.2344	67.8617	68.4948	69.1338	69.7787	70.4297	71.0867	71.7499	72.4192	73.0948	73.7768	74.465	75.1597	75.8609	76.5686	77.2829	78.0039	78.7316	79.4661	80.2074	80.9557	81.7109	82.4732	83.2426	84.0191	84.803	85.5941	86.3926	87.1986	88.012	88.8331	89.6618	90.4983	91.3426	92.1947	93.0548	93.9229	94.7991
mux_r03_s103	FL1	Counts	0	0	0	0	0	0	0	0	0	0	0	0	0	0	0	0	0	0	0	0	0	0	0	0	0	0	0	0	0	0	0	0	0	0	0	0	0	0	0	0	0	0	0	0	0	0	0
mux_r03_s103	FL3	Bin Values (MEF)	4.19816	4.23593	4.27405	4.31251	4.35131	4.39047	4.42997	4.46983	4.51005	4.55063	4.59158	4.6329	4.67458	4.71665	4.75909	4.80191	4.84512	4.88871	4.9327	4.97709	5.02187	5.06706	5.11265	5.15866	5.20508	5.25191	5.29917	5.34685	5.39496	5.44351	5.49249	5.54191	5.59178	5.64209	5.69286	5.74408	5.79577	5.84792	5.90054	5.95363	6.00721	6.06126	6.1158	6.17083	6.22635	6.28238	6.33891
mux_r03_s103	FL3	Counts	0	0	0	0	0	0	0	0	0	0	0	0	0	0	0	0	0	0	1	1	0	0	0	1	0	0	0	0	1	0	0	0	0	0	0	0	0	0	0	0	0	0	0	0	1	0	0
mux_r03_s104	FL1	Bin Values (MEF)	61.8439	62.4209	63.0032	63.5909	64.1842	64.783	65.3873	65.9973	66.613	67.2344	67.8617	68.4948	69.1338	69.7787	70.4297	71.0867	71.7499	72.4192	73.0948	73.7768	74.465	75.1597	75.8609	76.5686	77.2829	78.0039	78.7316	79.4661	80.2074	80.9557	81.7109	82.4732	83.2426	84.0191	84.803	85.5941	86.3926	87.1986	88.012	88.8331	89.6618	90.4983	91.3426	92.1947	93.0548	93.9229	94.7991
mux_r03_s104	FL1	Counts	0	0	0	0	0	0	0	1	0	0	0	0	0	0	0	0	0	0	0	0	0	0	0	0	0	1	1	0	0	0	0	0	0	0	0	0	0	0	0	0	0	0	0	0	0	0	0
mux_r03_s104	FL3	Bin Values (MEF)	4.19816	4.23593	4.27405	4.31251	4.35131	4.39047	4.42997	4.46983	4.51005	4.55063	4.59158	4.6329	4.67458	4.71665	4.75909	4.80191	4.84512	4.88871	4.9327	4.97709	5.02187	5.06706	5.11265	5.15866	5.20508	5.25191	5.29917	5.34685	5.39496	5.44351	5.49249	5.54191	5.59178	5.64209	5.69286	5.74408	5.79577	5.84792	5.90054	5.95363	6.00721	6.06126	6.1158	6.17083	6.22635	6.28238	6.33891
mux_r03_s104	FL3	Counts	0	0	0	0	0	0	0	0	0	0	0	0	0	0	0	0	0	0	0	0	0	0	0	0	0	0	0	0	0	0	0	0	0	0	0	0	0	0	0	0	0	0	0	0	0	0	0
mux_r03_s105	FL1	Bin Values (MEF)	61.8439	62.4209	63.0032	63.5909	64.1842	64.783	65.3873	65.9973	66.613	67.2344	67.8617	68.4948	69.1338	69.7787	70.4297	71.0867	71.7499	72.4192	73.0948	73.7768	74.465	75.1597	75.8609	76.5686	77.2829	78.0039	78.7316	79.4661	80.2074	80.9557	81.7109	82.4732	83.2426	84.0191	84.803	85.5941	86.3926	87.1986	88.012	88.8331	89.6618	90.4983	91.3426	92.1947	93.0548	93.9229	94.7991
mux_r03_s105	FL1	Counts	0	0	0	0	0	0	0	0	0	0	0	0	0	0	0	0	0	0	1	0	0	0	0	0	0	0	0	0	0	0	0	0	0	0	0	0	0	0	0	0	0	0	0	0	0	0	0
mux_r03_s105	FL3	Bin Values (MEF)	4.19816	4.23593	4.27405	4.31251	4.35131	4.39047	4.42997	4.46983	4.51005	4.55063	4.59158	4.6329	4.67458	4.71665	4.75909	4.80191	4.84512	4.88871	4.9327	4.97709	5.02187	5.06706	5.11265	5.15866	5.20508	5.25191	5.29917	5.34685	5.39496	5.44351	5.49249	5.54191	5.59178	5.64209	5.69286	5.74408	5.79577	5.84792	5.90054	5.95363	6.00721	6.06126	6.1158	6.17083	6.22635	6.28238	6.33891
mux_r03_s105	FL3	Counts	0	0	0	0	0	0	0	0	0	0	0	0	0	0	0	0	0	0	0	0	0	0	0	0	0	0	0	0	0	0	0	0	0	0	0	0	0	0	0	0	0	0	0	0	0	0	0
mux_r03_s106	FL1	Bin Values (MEF)	61.8439	62.4209	63.0032	63.5909	64.1842	64.783	65.3873	65.9973	66.613	67.2344	67.8617	68.4948	69.1338	69.7787	70.4297	71.0867	71.7499	72.4192	73.0948	73.7768	74.465	75.1597	75.8609	76.5686	77.2829	78.0039	78.7316	79.4661	80.2074	80.9557	81.7109	82.4732	83.2426	84.0191	84.803	85.5941	86.3926	87.1986	88.012	88.8331	89.6618	90.4983	91.3426	92.1947	93.0548	93.9229	94.7991
mux_r03_s106	FL1	Counts	0	0	0	0	0	0	0	0	0	0	0	0	0	0	0	0	0	0	0	0	0	0	0	0	0	0	0	0	0	0	0	0	0	0	0	0	0	0	0	0	0	0	0	0	0	0	0
mux_r03_s106	FL3	Bin Values (MEF)	4.19816	4.23593	4.27405	4.31251	4.35131	4.39047	4.42997	4.46983	4.51005	4.55063	4.59158	4.6329	4.67458	4.71665	4.75909	4.80191	4.84512	4.88871	4.9327	4.97709	5.02187	5.06706	5.11265	5.15866	5.20508	5.25191	5.29917	5.34685	5.39496	5.44351	5.49249	5.54191	5.59178	5.64209	5.69286	5.74408	5.79577	5.84792	5.90054	5.95363	6.00721	6.06126	6.1158	6.17083	6.22635	6.28238	6.33891
mux_r03_s106	FL3	Counts	0	0	0	0	0	0	0	0	0	0	1	0	0	0	0	0	1	0	0	0	0	0	0	0	0	0	0	0	0	0	0	0	0	0	0	0	1	0	0	0	0	0	0	0	1	1	0
mux_r03_s107	FL1	Bin Values (MEF)	61.8439	62.4209	63.0032	63.5909	64.1842	64.783	65.3873	65.9973	66.613	67.2344	67.8617	68.4948	69.1338	69.7787	70.4297	71.0867	71.7499	72.4192	73.0948	73.7768	74.465	75.1597	75.8609	76.5686	77.2829	78.0039	78.7316	79.4661	80.2074	80.9557	81.7109	82.4732	83.2426	84.0191	84.803	85.5941	86.3926	87.1986	88.012	88.8331	89.6618	90.4983	91.3426	92.1947	93.0548	93.9229	94.7991
mux_r03_s107	FL1	Counts	0	0	0	0	0	0	0	0	1	0	0	1	0	0	0	1	0	0	0	0	0	0	0	0	0	0	0	0	0	0	0	0	0	0	0	1	0	0	0	0	1	0	1	0	0	0	0
mux_r03_s107	FL3	Bin Values (MEF)	4.19816	4.23593	4.27405	4.31251	4.35131	4.39047	4.42997	4.46983	4.51005	4.55063	4.59158	4.6329	4.67458	4.71665	4.75909	4.80191	4.84512	4.88871	4.9327	4.97709	5.02187	5.06706	5.11265	5.15866	5.20508	5.25191	5.29917	5.34685	5.39496	5.44351	5.49249	5.54191	5.59178	5.64209	5.69286	5.74408	5.79577	5.84792	5.90054	5.95363	6.00721	6.06126	6.1158	6.17083	6.22635	6.28238	6.33891
mux_r03_s107	FL3	Counts	0	0	0	0	0	0	0	0	0	0	0	0	0	0	0	0	0	0	0	0	0	0	1	0	0	0	0	1	0	0	0	0	0	0	0	0	0	0	0	0	0	0	0	0	0	0	0
mux_r03_s108	FL1	Bin Values (MEF)	61.8439	62.4209	63.0032	63.5909	64.1842	64.783	65.3873	65.9973	66.613	67.2344	67.8617	68.4948	69.1338	69.7787	70.4297	71.0867	71.7499	72.4192	73.0948	73.7768	74.465	75.1597	75.8609	76.5686	77.2829	78.0039	78.7316	79.4661	80.2074	80.9557	81.7109	82.4732	83.2426	84.0191	84.803	85.5941	86.3926	87.1986	88.012	88.8331	89.6618	90.4983	91.3426	92.1947	93.0548	93.9229	94.7991
mux_r03_s108	FL1	Counts	0	0	0	0	0	0	0	0	0	0	0	0	0	0	0	0	0	0	0	0	0	0	0	0	0	0	0	0	0	0	0	0	0	0	0	0	0	0	0	0	0	0	0	0	0	0	0
mux_r03_s108	FL3	Bin Values (MEF)	4.19816	4.23593	4.27405	4.31251	4.35131	4.39047	4.42997	4.46983	4.51005	4.55063	4.59158	4.6329	4.67458	4.71665	4.75909	4.80191	4.84512	4.88871	4.9327	4.97709	5.02187	5.06706	5.11265	5.15866	5.20508	5.25191	5.29917	5.34685	5.39496	5.44351	5.49249	5.54191	5.59178	5.64209	5.69286	5.74408	5.79577	5.84792	5.90054	5.95363	6.00721	6.06126	6.1158	6.17083	6.22635	6.28238	6.33891
mux_r03_s108	FL3	Counts	0	0	0	0	0	0	0	0	0	0	0	0	0	0	0	0	0	0	0	0	0	0	0	0	0	0	0	0	0	0	0	0	0	0	0	0	0	0	0	0	0	0	0	0	0	0	0
mux_r03_s109	FL1	Bin Values (MEF)	61.8439	62.4209	63.0032	63.5909	64.1842	64.783	65.3873	65.9973	66.613	67.2344	67.8617	68.4948	69.1338	69.7787	70.4297	71.0867	71.7499	72.4192	73.0948	73.7768	74.465	75.1597	75.8609	76.5686	77.2829	78.0039	78.7316	79.4661	80.2074	80.9557	81.7109	82.4732	83.2426	84.0191	84.803	85.5941	86.3926	87.1986	88.012	88.8331	89.6618	90.4983	91.3426	92.1947	93.0548	93.9229	94.7991
mux_r03_s109	FL1	Counts	0	0	0	0	0	0	0	0	0	0	0	0	0	0	0	1	0	0	0	0	0	0	0	0	0	0	0	0	0	0	0	0	0	0	0	0	0	0	0	0	0	0	0	0	0	0	0
mux_r03_s109	FL3	Bin Values (MEF)	4.19816	4.23593	4.27405	4.31251	4.35131	4.39047	4.42997	4.46983	4.51005	4.55063	4.59158	4.6329	4.67458	4.71665	4.75909	4.80191	4.84512	4.88871	4.9327	4.97709	5.02187	5.06706	5.11265	5.15866	5.20508	5.25191	5.29917	5.34685	5.39496	5.44351	5.49249	5.54191	5.59178	5.64209	5.69286	5.74408	5.79577	5.84792	5.90054	5.95363	6.00721	6.06126	6.1158	6.17083	6.22635	6.28238	6.33891
mux_r03_s109	FL3	Counts	0	0	0	0	0	0	0	0	0	0	0	0	0	0	0	0	0	0	0	0	0	0	0	0	0	0	0	0	0	0	0	0	0	0	0	0	0	0	0	0	0	0	0	0	0	0	0
mux_r03_s110	FL1	Bin Values (MEF)	61.8439	62.4209	63.0032	63.5909	64.1842	64.783	65.3873	65.9973	66.613	67.2344	67.8617	68.4948	69.1338	69.7787	70.4297	71.0867	71.7499	72.4192	73.0948	73.7768	74.465	75.1597	75.8609	76.5686	77.2829	78.0039	78.7316	79.4661	80.2074	80.9557	81.7109	82.4732	83.2426	84.0191	84.803	85.5941	86.3926	87.1986	88.012	88.8331	89.6618	90.4983	91.3426	92.1947	93.0548	93.9229	94.7991
mux_r03_s110	FL1	Counts	0	0	0	0	0	0	0	0	0	0	0	0	0	0	0	0	0	0	0	0	0	0	0	0	0	0	0	0	0	0	0	1	0	0	0	0	0	0	0	0	0	0	0	0	1	0	0
mux_r03_s110	FL3	Bin Values (MEF)	4.19816	4.23593	4.27405	4.31251	4.35131	4.39047	4.42997	4.46983	4.51005	4.55063	4.59158	4.6329	4.67458	4.71665	4.75909	4.80191	4.84512	4.88871	4.9327	4.97709	5.02187	5.06706	5.11265	5.15866	5.20508	5.25191	5.29917	5.34685	5.39496	5.44351	5.49249	5.54191	5.59178	5.64209	5.69286	5.74408	5.79577	5.84792	5.90054	5.95363	6.00721	6.06126	6.1158	6.17083	6.22635	6.28238	6.33891
mux_r03_s110	FL3	Counts	0	0	0	1	0	0	0	0	0	0	1	0	0	0	0	0	0	0	0	0	0	0	0	0	0	0	0	0	0	0	0	0	0	0	0	0	0	0	0	0	0	0	0	0	0	0	0
mux_r03_s111	FL1	Bin Values (MEF)	61.8439	62.4209	63.0032	63.5909	64.1842	64.783	65.3873	65.9973	66.613	67.2344	67.8617	68.4948	69.1338	69.7787	70.4297	71.0867	71.7499	72.4192	73.0948	73.7768	74.465	75.1597	75.8609	76.5686	77.2829	78.0039	78.7316	79.4661	80.2074	80.9557	81.7109	82.4732	83.2426	84.0191	84.803	85.5941	86.3926	87.1986	88.012	88.8331	89.6618	90.4983	91.3426	92.1947	93.0548	93.9229	94.7991
mux_r03_s111	FL1	Counts	0	0	0	0	0	0	0	0	0	0	0	0	0	0	0	0	0	0	0	0	0	0	0	0	0	0	0	0	0	0	0	0	1	0	1	0	0	0	0	0	0	0	0	0	0	0	0
mux_r03_s111	FL3	Bin Values (MEF)	4.19816	4.23593	4.27405	4.31251	4.35131	4.39047	4.42997	4.46983	4.51005	4.55063	4.59158	4.6329	4.67458	4.71665	4.75909	4.80191	4.84512	4.88871	4.9327	4.97709	5.02187	5.06706	5.11265	5.15866	5.20508	5.25191	5.29917	5.34685	5.39496	5.44351	5.49249	5.54191	5.59178	5.64209	5.69286	5.74408	5.79577	5.84792	5.90054	5.95363	6.00721	6.06126	6.1158	6.17083	6.22635	6.28238	6.33891
mux_r03_s111	FL3	Counts	0	0	0	0	0	0	0	0	0	1	0	0	0	0	0	0	0	0	0	0	1	0	1	0	0	0	0	0	0	0	0	0	0	0	0	0	0	0	1	0	0	0	1	0	0	0	0
mux_r03_s112	FL1	Bin Values (MEF)	61.8439	62.4209	63.0032	63.5909	64.1842	64.783	65.3873	65.9973	66.613	67.2344	67.8617	68.4948	69.1338	69.7787	70.4297	71.0867	71.7499	72.4192	73.0948	73.7768	74.465	75.1597	75.8609	76.5686	77.2829	78.0039	78.7316	79.4661	80.2074	80.9557	81.7109	82.4732	83.2426	84.0191	84.803	85.5941	86.3926	87.1986	88.012	88.8331	89.6618	90.4983	91.3426	92.1947	93.0548	93.9229	94.7991
mux_r03_s112	FL1	Counts	0	0	0	0	0	0	0	0	0	0	0	0	0	0	0	0	0	0	0	0	0	0	0	0	0	0	0	0	0	0	0	0	0	0	0	0	0	1	0	0	0	0	0	1	0	0	0
mux_r03_s112	FL3	Bin Values (MEF)	4.19816	4.23593	4.27405	4.31251	4.35131	4.39047	4.42997	4.46983	4.51005	4.55063	4.59158	4.6329	4.67458	4.71665	4.75909	4.80191	4.84512	4.88871	4.9327	4.97709	5.02187	5.06706	5.11265	5.15866	5.20508	5.25191	5.29917	5.34685	5.39496	5.44351	5.49249	5.54191	5.59178	5.64209	5.69286	5.74408	5.79577	5.84792	5.90054	5.95363	6.00721	6.06126	6.1158	6.17083	6.22635	6.28238	6.33891
mux_r03_s112	FL3	Counts	0	0	0	0	0	0	0	0	0	0	0	0	0	0	0	0	0	0	1	0	0	0	0	1	0	0	0	0	0	0	0	0	0	1	0	0	0	0	0	0	0	0	0	0	0	0	1
mux_r03_s113	FL1	Bin Values (MEF)	61.8439	62.4209	63.0032	63.5909	64.1842	64.783	65.3873	65.9973	66.613	67.2344	67.8617	68.4948	69.1338	69.7787	70.4297	71.0867	71.7499	72.4192	73.0948	73.7768	74.465	75.1597	75.8609	76.5686	77.2829	78.0039	78.7316	79.4661	80.2074	80.9557	81.7109	82.4732	83.2426	84.0191	84.803	85.5941	86.3926	87.1986	88.012	88.8331	89.6618	90.4983	91.3426	92.1947	93.0548	93.9229	94.7991
mux_r03_s113	FL1	Counts	0	0	0	0	0	0	0	0	0	0	0	0	0	0	0	0	0	0	0	0	0	0	0	0	0	0	0	0	0	0	0	0	0	0	1	0	0	0	0	0	0	0	0	0	0	0	0
mux_r03_s113	FL3	Bin Values (MEF)	4.19816	4.23593	4.27405	4.31251	4.35131	4.39047	4.42997	4.46983	4.51005	4.55063	4.59158	4.6329	4.67458	4.71665	4.75909	4.80191	4.84512	4.88871	4.9327	4.97709	5.02187	5.06706	5.11265	5.15866	5.20508	5.25191	5.29917	5.34685	5.39496	5.44351	5.49249	5.54191	5.59178	5.64209	5.69286	5.74408	5.79577	5.84792	5.90054	5.95363	6.00721	6.06126	6.1158	6.17083	6.22635	6.28238	6.33891
mux_r03_s113	FL3	Counts	0	0	1	0	0	0	0	0	0	0	0	0	0	0	0	0	0	0	0	0	0	0	0	0	0	0	0	0	0	0	0	0	0	0	0	0	1	0	0	0	0	0	0	1	0	0	0
mux_r03_s114	FL1	Bin Values (MEF)	61.8439	62.4209	63.0032	63.5909	64.1842	64.783	65.3873	65.9973	66.613	67.2344	67.8617	68.4948	69.1338	69.7787	70.4297	71.0867	71.7499	72.4192	73.0948	73.7768	74.465	75.1597	75.8609	76.5686	77.2829	78.0039	78.7316	79.4661	80.2074	80.9557	81.7109	82.4732	83.2426	84.0191	84.803	85.5941	86.3926	87.1986	88.012	88.8331	89.6618	90.4983	91.3426	92.1947	93.0548	93.9229	94.7991
mux_r03_s114	FL1	Counts	0	0	0	0	0	0	0	0	0	0	0	0	0	0	0	0	0	0	0	0	0	0	0	0	0	0	0	0	0	0	0	0	0	0	0	0	0	0	0	1	0	0	0	1	0	0	0
mux_r03_s114	FL3	Bin Values (MEF)	4.19816	4.23593	4.27405	4.31251	4.35131	4.39047	4.42997	4.46983	4.51005	4.55063	4.59158	4.6329	4.67458	4.71665	4.75909	4.80191	4.84512	4.88871	4.9327	4.97709	5.02187	5.06706	5.11265	5.15866	5.20508	5.25191	5.29917	5.34685	5.39496	5.44351	5.49249	5.54191	5.59178	5.64209	5.69286	5.74408	5.79577	5.84792	5.90054	5.95363	6.00721	6.06126	6.1158	6.17083	6.22635	6.28238	6.33891
mux_r03_s114	FL3	Counts	0	0	0	0	0	0	0	0	0	1	0	1	0	0	0	0	1	0	0	0	1	0	1	0	1	1	0	0	0	0	0	1	1	0	1	0	0	0	1	0	0	0	0	0	0	0	0
mux_r03_s115	FL1	Bin Values (MEF)	61.8439	62.4209	63.0032	63.5909	64.1842	64.783	65.3873	65.9973	66.613	67.2344	67.8617	68.4948	69.1338	69.7787	70.4297	71.0867	71.7499	72.4192	73.0948	73.7768	74.465	75.1597	75.8609	76.5686	77.2829	78.0039	78.7316	79.4661	80.2074	80.9557	81.7109	82.4732	83.2426	84.0191	84.803	85.5941	86.3926	87.1986	88.012	88.8331	89.6618	90.4983	91.3426	92.1947	93.0548	93.9229	94.7991
mux_r03_s115	FL1	Counts	0	0	0	0	0	0	0	0	0	0	0	0	0	0	0	0	0	0	0	0	0	0	0	0	0	0	0	0	0	0	0	1	0	1	0	0	0	0	0	0	0	0	0	0	0	0	0
mux_r03_s115	FL3	Bin Values (MEF)	4.19816	4.23593	4.27405	4.31251	4.35131	4.39047	4.42997	4.46983	4.51005	4.55063	4.59158	4.6329	4.67458	4.71665	4.75909	4.80191	4.84512	4.88871	4.9327	4.97709	5.02187	5.06706	5.11265	5.15866	5.20508	5.25191	5.29917	5.34685	5.39496	5.44351	5.49249	5.54191	5.59178	5.64209	5.69286	5.74408	5.79577	5.84792	5.90054	5.95363	6.00721	6.06126	6.1158	6.17083	6.22635	6.28238	6.33891
mux_r03_s115	FL3	Counts	0	0	0	0	0	0	0	0	0	0	0	0	0	0	0	0	0	0	0	0	0	0	0	0	0	0	0	0	0	0	0	0	0	0	0	0	0	0	0	0	0	0	0	0	0	0	0
mux_r03_s116	FL1	Bin Values (MEF)	61.8439	62.4209	63.0032	63.5909	64.1842	64.783	65.3873	65.9973	66.613	67.2344	67.8617	68.4948	69.1338	69.7787	70.4297	71.0867	71.7499	72.4192	73.0948	73.7768	74.465	75.1597	75.8609	76.5686	77.2829	78.0039	78.7316	79.4661	80.2074	80.9557	81.7109	82.4732	83.2426	84.0191	84.803	85.5941	86.3926	87.1986	88.012	88.8331	89.6618	90.4983	91.3426	92.1947	93.0548	93.9229	94.7991
mux_r03_s116	FL1	Counts	0	0	0	0	0	0	0	0	0	0	0	0	0	0	0	0	0	0	0	0	0	0	0	0	0	0	0	0	0	0	0	0	0	0	0	0	0	0	0	0	0	0	0	0	0	0	0
mux_r03_s116	FL3	Bin Values (MEF)	4.19816	4.23593	4.27405	4.31251	4.35131	4.39047	4.42997	4.46983	4.51005	4.55063	4.59158	4.6329	4.67458	4.71665	4.75909	4.80191	4.84512	4.88871	4.9327	4.97709	5.02187	5.06706	5.11265	5.15866	5.20508	5.25191	5.29917	5.34685	5.39496	5.44351	5.49249	5.54191	5.59178	5.64209	5.69286	5.74408	5.79577	5.84792	5.90054	5.95363	6.00721	6.06126	6.1158	6.17083	6.22635	6.28238	6.33891
mux_r03_s116	FL3	Counts	0	0	0	0	0	0	0	0	0	0	0	0	0	0	0	0	0	0	0	0	0	0	0	0	0	0	0	0	0	0	0	0	0	0	0	0	0	0	0	0	0	0	0	0	0	0	0
mux_r03_s117	FL1	Bin Values (MEF)	61.8439	62.4209	63.0032	63.5909	64.1842	64.783	65.3873	65.9973	66.613	67.2344	67.8617	68.4948	69.1338	69.7787	70.4297	71.0867	71.7499	72.4192	73.0948	73.7768	74.465	75.1597	75.8609	76.5686	77.2829	78.0039	78.7316	79.4661	80.2074	80.9557	81.7109	82.4732	83.2426	84.0191	84.803	85.5941	86.3926	87.1986	88.012	88.8331	89.6618	90.4983	91.3426	92.1947	93.0548	93.9229	94.7991
mux_r03_s117	FL1	Counts	0	0	0	0	0	0	0	0	0	0	0	0	0	0	1	0	0	0	0	0	0	0	0	0	0	0	0	0	0	0	0	0	0	1	0	0	0	0	0	0	0	0	0	0	1	0	0
mux_r03_s117	FL3	Bin Values (MEF)	4.19816	4.23593	4.27405	4.31251	4.35131	4.39047	4.42997	4.46983	4.51005	4.55063	4.59158	4.6329	4.67458	4.71665	4.75909	4.80191	4.84512	4.88871	4.9327	4.97709	5.02187	5.06706	5.11265	5.15866	5.20508	5.25191	5.29917	5.34685	5.39496	5.44351	5.49249	5.54191	5.59178	5.64209	5.69286	5.74408	5.79577	5.84792	5.90054	5.95363	6.00721	6.06126	6.1158	6.17083	6.22635	6.28238	6.33891
mux_r03_s117	FL3	Counts	0	0	0	0	0	0	0	0	0	0	0	0	0	0	0	0	0	0	0	0	0	0	0	0	0	0	0	0	0	0	0	0	0	0	0	0	0	0	0	0	0	0	0	0	0	0	0
mux_r03_s118	FL1	Bin Values (MEF)	61.8439	62.4209	63.0032	63.5909	64.1842	64.783	65.3873	65.9973	66.613	67.2344	67.8617	68.4948	69.1338	69.7787	70.4297	71.0867	71.7499	72.4192	73.0948	73.7768	74.465	75.1597	75.8609	76.5686	77.2829	78.0039	78.7316	79.4661	80.2074	80.9557	81.7109	82.4732	83.2426	84.0191	84.803	85.5941	86.3926	87.1986	88.012	88.8331	89.6618	90.4983	91.3426	92.1947	93.0548	93.9229	94.7991
mux_r03_s118	FL1	Counts	0	0	0	0	0	0	0	0	0	0	0	0	0	0	0	0	0	0	0	0	0	0	0	0	0	0	0	0	0	0	0	0	0	0	0	0	0	0	0	0	1	0	0	0	0	0	0
mux_r03_s118	FL3	Bin Values (MEF)	4.19816	4.23593	4.27405	4.31251	4.35131	4.39047	4.42997	4.46983	4.51005	4.55063	4.59158	4.6329	4.67458	4.71665	4.75909	4.80191	4.84512	4.88871	4.9327	4.97709	5.02187	5.06706	5.11265	5.15866	5.20508	5.25191	5.29917	5.34685	5.39496	5.44351	5.49249	5.54191	5.59178	5.64209	5.69286	5.74408	5.79577	5.84792	5.90054	5.95363	6.00721	6.06126	6.1158	6.17083	6.22635	6.28238	6.33891
mux_r03_s118	FL3	Counts	0	0	0	0	0	0	0	0	0	0	0	0	0	0	0	0	0	0	0	0	0	0	0	0	0	0	0	0	0	0	0	0	0	0	0	0	0	0	0	0	1	0	0	0	0	0	0
mux_r03_s119	FL1	Bin Values (MEF)	61.8439	62.4209	63.0032	63.5909	64.1842	64.783	65.3873	65.9973	66.613	67.2344	67.8617	68.4948	69.1338	69.7787	70.4297	71.0867	71.7499	72.4192	73.0948	73.7768	74.465	75.1597	75.8609	76.5686	77.2829	78.0039	78.7316	79.4661	80.2074	80.9557	81.7109	82.4732	83.2426	84.0191	84.803	85.5941	86.3926	87.1986	88.012	88.8331	89.6618	90.4983	91.3426	92.1947	93.0548	93.9229	94.7991
mux_r03_s119	FL1	Counts	0	0	0	0	0	0	0	0	0	0	0	0	0	0	0	0	0	0	0	0	0	0	0	0	0	0	0	0	0	0	0	0	0	0	0	0	0	0	0	0	0	0	0	0	0	0	0
mux_r03_s119	FL3	Bin Values (MEF)	4.19816	4.23593	4.27405	4.31251	4.35131	4.39047	4.42997	4.46983	4.51005	4.55063	4.59158	4.6329	4.67458	4.71665	4.75909	4.80191	4.84512	4.88871	4.9327	4.97709	5.02187	5.06706	5.11265	5.15866	5.20508	5.25191	5.29917	5.34685	5.39496	5.44351	5.49249	5.54191	5.59178	5.64209	5.69286	5.74408	5.79577	5.84792	5.90054	5.95363	6.00721	6.06126	6.1158	6.17083	6.22635	6.28238	6.33891
mux_r03_s119	FL3	Counts	0	0	0	0	0	0	0	0	0	0	0	1	0	0	0	0	0	0	0	0	0	0	0	0	0	0	0	0	0	0	0	0	0	0	0	0	0	0	0	0	0	0	0	0	0	0	0
mux_r03_s120	FL1	Bin Values (MEF)	61.8439	62.4209	63.0032	63.5909	64.1842	64.783	65.3873	65.9973	66.613	67.2344	67.8617	68.4948	69.1338	69.7787	70.4297	71.0867	71.7499	72.4192	73.0948	73.7768	74.465	75.1597	75.8609	76.5686	77.2829	78.0039	78.7316	79.4661	80.2074	80.9557	81.7109	82.4732	83.2426	84.0191	84.803	85.5941	86.3926	87.1986	88.012	88.8331	89.6618	90.4983	91.3426	92.1947	93.0548	93.9229	94.7991
mux_r03_s120	FL1	Counts	0	0	0	0	0	0	0	0	0	0	0	0	0	1	0	0	0	0	0	0	0	0	0	0	0	0	0	0	0	0	0	0	0	0	0	0	0	0	0	0	0	0	0	0	0	0	0
mux_r03_s120	FL3	Bin Values (MEF)	4.19816	4.23593	4.27405	4.31251	4.35131	4.39047	4.42997	4.46983	4.51005	4.55063	4.59158	4.6329	4.67458	4.71665	4.75909	4.80191	4.84512	4.88871	4.9327	4.97709	5.02187	5.06706	5.11265	5.15866	5.20508	5.25191	5.29917	5.34685	5.39496	5.44351	5.49249	5.54191	5.59178	5.64209	5.69286	5.74408	5.79577	5.84792	5.90054	5.95363	6.00721	6.06126	6.1158	6.17083	6.22635	6.28238	6.33891
mux_r03_s120	FL3	Counts	0	0	0	0	0	0	0	0	0	0	0	0	0	0	0	0	0	0	0	0	0	1	0	0	0	2	0	0	0	0	0	0	0	0	0	0	0	1	0	0	0	0	0	0	0	0	0
mux_r03_s121	FL1	Bin Values (MEF)	61.8439	62.4209	63.0032	63.5909	64.1842	64.783	65.3873	65.9973	66.613	67.2344	67.8617	68.4948	69.1338	69.7787	70.4297	71.0867	71.7499	72.4192	73.0948	73.7768	74.465	75.1597	75.8609	76.5686	77.2829	78.0039	78.7316	79.4661	80.2074	80.9557	81.7109	82.4732	83.2426	84.0191	84.803	85.5941	86.3926	87.1986	88.012	88.8331	89.6618	90.4983	91.3426	92.1947	93.0548	93.9229	94.7991
mux_r03_s121	FL1	Counts	0	0	0	0	0	0	0	0	0	0	0	0	1	0	0	0	0	0	0	0	0	0	0	0	0	0	0	0	0	0	0	0	0	0	0	0	0	0	0	0	0	0	0	0	0	0	0
mux_r03_s121	FL3	Bin Values (MEF)	4.19816	4.23593	4.27405	4.31251	4.35131	4.39047	4.42997	4.46983	4.51005	4.55063	4.59158	4.6329	4.67458	4.71665	4.75909	4.80191	4.84512	4.88871	4.9327	4.97709	5.02187	5.06706	5.11265	5.15866	5.20508	5.25191	5.29917	5.34685	5.39496	5.44351	5.49249	5.54191	5.59178	5.64209	5.69286	5.74408	5.79577	5.84792	5.90054	5.95363	6.00721	6.06126	6.1158	6.17083	6.22635	6.28238	6.33891
mux_r03_s121	FL3	Counts	0	0	0	0	0	0	0	0	0	0	0	0	0	0	0	0	0	0	0	0	0	0	0	0	0	0	0	0	0	0	0	0	0	1	0	0	0	0	0	0	0	0	0	0	0	0	0
mux_r03_s122	FL1	Bin Values (MEF)	61.8439	62.4209	63.0032	63.5909	64.1842	64.783	65.3873	65.9973	66.613	67.2344	67.8617	68.4948	69.1338	69.7787	70.4297	71.0867	71.7499	72.4192	73.0948	73.7768	74.465	75.1597	75.8609	76.5686	77.2829	78.0039	78.7316	79.4661	80.2074	80.9557	81.7109	82.4732	83.2426	84.0191	84.803	85.5941	86.3926	87.1986	88.012	88.8331	89.6618	90.4983	91.3426	92.1947	93.0548	93.9229	94.7991
mux_r03_s122	FL1	Counts	0	0	0	0	0	0	0	0	0	0	0	0	0	0	0	0	0	0	1	0	0	0	0	0	0	0	0	0	0	0	0	0	0	0	0	0	0	0	0	0	0	0	0	1	0	0	0
mux_r03_s122	FL3	Bin Values (MEF)	4.19816	4.23593	4.27405	4.31251	4.35131	4.39047	4.42997	4.46983	4.51005	4.55063	4.59158	4.6329	4.67458	4.71665	4.75909	4.80191	4.84512	4.88871	4.9327	4.97709	5.02187	5.06706	5.11265	5.15866	5.20508	5.25191	5.29917	5.34685	5.39496	5.44351	5.49249	5.54191	5.59178	5.64209	5.69286	5.74408	5.79577	5.84792	5.90054	5.95363	6.00721	6.06126	6.1158	6.17083	6.22635	6.28238	6.33891
mux_r03_s122	FL3	Counts	0	0	0	0	0	0	0	0	0	0	0	1	0	0	0	0	0	0	1	0	0	0	0	0	0	0	1	0	0	0	0	0	0	0	0	0	0	0	0	0	0	0	0	0	0	0	0
mux_r03_s123	FL1	Bin Values (MEF)	61.8439	62.4209	63.0032	63.5909	64.1842	64.783	65.3873	65.9973	66.613	67.2344	67.8617	68.4948	69.1338	69.7787	70.4297	71.0867	71.7499	72.4192	73.0948	73.7768	74.465	75.1597	75.8609	76.5686	77.2829	78.0039	78.7316	79.4661	80.2074	80.9557	81.7109	82.4732	83.2426	84.0191	84.803	85.5941	86.3926	87.1986	88.012	88.8331	89.6618	90.4983	91.3426	92.1947	93.0548	93.9229	94.7991
mux_r03_s123	FL1	Counts	0	0	0	0	0	0	0	0	0	0	0	1	0	0	1	0	0	0	0	0	0	0	0	0	0	1	1	0	1	0	0	0	0	0	0	0	1	0	0	0	0	0	0	0	0	1	1
mux_r03_s123	FL3	Bin Values (MEF)	4.19816	4.23593	4.27405	4.31251	4.35131	4.39047	4.42997	4.46983	4.51005	4.55063	4.59158	4.6329	4.67458	4.71665	4.75909	4.80191	4.84512	4.88871	4.9327	4.97709	5.02187	5.06706	5.11265	5.15866	5.20508	5.25191	5.29917	5.34685	5.39496	5.44351	5.49249	5.54191	5.59178	5.64209	5.69286	5.74408	5.79577	5.84792	5.90054	5.95363	6.00721	6.06126	6.1158	6.17083	6.22635	6.28238	6.33891
mux_r03_s123	FL3	Counts	0	0	0	0	0	0	0	0	0	0	0	0	0	0	0	0	0	0	0	0	0	0	0	0	0	0	0	0	0	0	0	0	0	0	0	0	0	0	0	0	0	0	0	1	0	0	0
mux_r03_s124	FL1	Bin Values (MEF)	61.8439	62.4209	63.0032	63.5909	64.1842	64.783	65.3873	65.9973	66.613	67.2344	67.8617	68.4948	69.1338	69.7787	70.4297	71.0867	71.7499	72.4192	73.0948	73.7768	74.465	75.1597	75.8609	76.5686	77.2829	78.0039	78.7316	79.4661	80.2074	80.9557	81.7109	82.4732	83.2426	84.0191	84.803	85.5941	86.3926	87.1986	88.012	88.8331	89.6618	90.4983	91.3426	92.1947	93.0548	93.9229	94.7991
mux_r03_s124	FL1	Counts	0	0	0	1	0	1	0	0	0	0	0	1	0	0	0	0	0	0	0	1	0	0	0	0	0	0	0	0	0	0	0	0	0	0	0	0	0	0	0	0	0	0	0	0	0	0	0
mux_r03_s124	FL3	Bin Values (MEF)	4.19816	4.23593	4.27405	4.31251	4.35131	4.39047	4.42997	4.46983	4.51005	4.55063	4.59158	4.6329	4.67458	4.71665	4.75909	4.80191	4.84512	4.88871	4.9327	4.97709	5.02187	5.06706	5.11265	5.15866	5.20508	5.25191	5.29917	5.34685	5.39496	5.44351	5.49249	5.54191	5.59178	5.64209	5.69286	5.74408	5.79577	5.84792	5.90054	5.95363	6.00721	6.06126	6.1158	6.17083	6.22635	6.28238	6.33891
mux_r03_s124	FL3	Counts	0	0	0	0	0	0	0	0	0	0	0	0	0	0	0	0	0	0	0	0	0	0	0	0	0	0	0	0	0	0	0	0	0	0	0	0	0	0	0	0	0	0	0	0	0	0	0
mux_r03_s125	FL1	Bin Values (MEF)	61.8439	62.4209	63.0032	63.5909	64.1842	64.783	65.3873	65.9973	66.613	67.2344	67.8617	68.4948	69.1338	69.7787	70.4297	71.0867	71.7499	72.4192	73.0948	73.7768	74.465	75.1597	75.8609	76.5686	77.2829	78.0039	78.7316	79.4661	80.2074	80.9557	81.7109	82.4732	83.2426	84.0191	84.803	85.5941	86.3926	87.1986	88.012	88.8331	89.6618	90.4983	91.3426	92.1947	93.0548	93.9229	94.7991
mux_r03_s125	FL1	Counts	0	0	0	0	0	0	0	0	0	0	0	0	0	0	1	0	1	0	0	0	1	0	0	0	0	0	1	0	0	0	0	0	0	0	1	0	1	0	0	1	0	0	0	0	0	0	0
mux_r03_s125	FL3	Bin Values (MEF)	4.19816	4.23593	4.27405	4.31251	4.35131	4.39047	4.42997	4.46983	4.51005	4.55063	4.59158	4.6329	4.67458	4.71665	4.75909	4.80191	4.84512	4.88871	4.9327	4.97709	5.02187	5.06706	5.11265	5.15866	5.20508	5.25191	5.29917	5.34685	5.39496	5.44351	5.49249	5.54191	5.59178	5.64209	5.69286	5.74408	5.79577	5.84792	5.90054	5.95363	6.00721	6.06126	6.1158	6.17083	6.22635	6.28238	6.33891
mux_r03_s125	FL3	Counts	0	0	0	0	0	0	0	0	0	0	0	0	0	0	0	0	0	0	0	0	0	0	0	0	0	0	0	0	0	0	0	0	0	0	0	0	0	0	0	0	0	0	0	0	0	0	0
mux_r03_s126	FL1	Bin Values (MEF)	61.8439	62.4209	63.0032	63.5909	64.1842	64.783	65.3873	65.9973	66.613	67.2344	67.8617	68.4948	69.1338	69.7787	70.4297	71.0867	71.7499	72.4192	73.0948	73.7768	74.465	75.1597	75.8609	76.5686	77.2829	78.0039	78.7316	79.4661	80.2074	80.9557	81.7109	82.4732	83.2426	84.0191	84.803	85.5941	86.3926	87.1986	88.012	88.8331	89.6618	90.4983	91.3426	92.1947	93.0548	93.9229	94.7991
mux_r03_s126	FL1	Counts	0	0	0	0	0	0	0	1	0	0	0	0	0	0	0	0	0	0	0	0	0	0	0	0	0	0	0	0	0	0	0	0	0	0	0	1	0	0	0	0	0	0	0	0	0	0	0
mux_r03_s126	FL3	Bin Values (MEF)	4.19816	4.23593	4.27405	4.31251	4.35131	4.39047	4.42997	4.46983	4.51005	4.55063	4.59158	4.6329	4.67458	4.71665	4.75909	4.80191	4.84512	4.88871	4.9327	4.97709	5.02187	5.06706	5.11265	5.15866	5.20508	5.25191	5.29917	5.34685	5.39496	5.44351	5.49249	5.54191	5.59178	5.64209	5.69286	5.74408	5.79577	5.84792	5.90054	5.95363	6.00721	6.06126	6.1158	6.17083	6.22635	6.28238	6.33891
mux_r03_s126	FL3	Counts	0	0	0	0	0	0	0	0	0	1	0	2	0	0	0	0	0	0	0	0	0	0	0	0	0	0	0	0	0	0	0	0	0	0	0	1	0	0	0	1	0	0	0	0	0	0	0
mux_r03_s127	FL1	Bin Values (MEF)	61.8439	62.4209	63.0032	63.5909	64.1842	64.783	65.3873	65.9973	66.613	67.2344	67.8617	68.4948	69.1338	69.7787	70.4297	71.0867	71.7499	72.4192	73.0948	73.7768	74.465	75.1597	75.8609	76.5686	77.2829	78.0039	78.7316	79.4661	80.2074	80.9557	81.7109	82.4732	83.2426	84.0191	84.803	85.5941	86.3926	87.1986	88.012	88.8331	89.6618	90.4983	91.3426	92.1947	93.0548	93.9229	94.7991
mux_r03_s127	FL1	Counts	0	0	0	0	0	0	0	0	0	0	1	0	0	0	0	0	0	0	0	0	0	0	0	0	0	0	0	0	1	0	0	0	0	0	0	0	0	0	0	1	0	0	1	0	0	0	0
mux_r03_s127	FL3	Bin Values (MEF)	4.19816	4.23593	4.27405	4.31251	4.35131	4.39047	4.42997	4.46983	4.51005	4.55063	4.59158	4.6329	4.67458	4.71665	4.75909	4.80191	4.84512	4.88871	4.9327	4.97709	5.02187	5.06706	5.11265	5.15866	5.20508	5.25191	5.29917	5.34685	5.39496	5.44351	5.49249	5.54191	5.59178	5.64209	5.69286	5.74408	5.79577	5.84792	5.90054	5.95363	6.00721	6.06126	6.1158	6.17083	6.22635	6.28238	6.33891
mux_r03_s127	FL3	Counts	0	0	0	0	0	0	0	0	0	0	0	0	0	0	0	0	0	0	0	0	0	0	0	0	0	0	0	0	0	0	0	0	0	0	0	0	0	0	0	0	0	0	0	0	0	0	0
mux_r03_s128	FL1	Bin Values (MEF)	61.8439	62.4209	63.0032	63.5909	64.1842	64.783	65.3873	65.9973	66.613	67.2344	67.8617	68.4948	69.1338	69.7787	70.4297	71.0867	71.7499	72.4192	73.0948	73.7768	74.465	75.1597	75.8609	76.5686	77.2829	78.0039	78.7316	79.4661	80.2074	80.9557	81.7109	82.4732	83.2426	84.0191	84.803	85.5941	86.3926	87.1986	88.012	88.8331	89.6618	90.4983	91.3426	92.1947	93.0548	93.9229	94.7991
mux_r03_s128	FL1	Counts	0	0	0	0	0	0	1	0	0	0	0	0	0	0	0	0	0	0	0	0	0	0	0	0	0	0	0	0	0	0	0	0	0	0	0	0	0	0	0	0	0	0	1	0	0	0	0
mux_r03_s128	FL3	Bin Values (MEF)	4.19816	4.23593	4.27405	4.31251	4.35131	4.39047	4.42997	4.46983	4.51005	4.55063	4.59158	4.6329	4.67458	4.71665	4.75909	4.80191	4.84512	4.88871	4.9327	4.97709	5.02187	5.06706	5.11265	5.15866	5.20508	5.25191	5.29917	5.34685	5.39496	5.44351	5.49249	5.54191	5.59178	5.64209	5.69286	5.74408	5.79577	5.84792	5.90054	5.95363	6.00721	6.06126	6.1158	6.17083	6.22635	6.28238	6.33891
mux_r03_s128	FL3	Counts	0	0	0	0	0	0	0	0	0	0	0	0	0	0	0	0	0	0	0	0	0	0	1	0	0	0	0	0	0	0	0	0	0	0	0	0	0	0	0	0	1	0	0	0	0	0	0
mux_r03_s129	FL1	Bin Values (MEF)	61.8439	62.4209	63.0032	63.5909	64.1842	64.783	65.3873	65.9973	66.613	67.2344	67.8617	68.4948	69.1338	69.7787	70.4297	71.0867	71.7499	72.4192	73.0948	73.7768	74.465	75.1597	75.8609	76.5686	77.2829	78.0039	78.7316	79.4661	80.2074	80.9557	81.7109	82.4732	83.2426	84.0191	84.803	85.5941	86.3926	87.1986	88.012	88.8331	89.6618	90.4983	91.3426	92.1947	93.0548	93.9229	94.7991
mux_r03_s129	FL1	Counts	0	0	0	0	0	0	0	0	0	0	0	0	1	0	0	0	0	0	1	0	0	0	0	0	0	1	0	0	1	0	2	0	0	0	0	0	0	0	0	0	0	0	0	0	0	0	0
mux_r03_s129	FL3	Bin Values (MEF)	4.19816	4.23593	4.27405	4.31251	4.35131	4.39047	4.42997	4.46983	4.51005	4.55063	4.59158	4.6329	4.67458	4.71665	4.75909	4.80191	4.84512	4.88871	4.9327	4.97709	5.02187	5.06706	5.11265	5.15866	5.20508	5.25191	5.29917	5.34685	5.39496	5.44351	5.49249	5.54191	5.59178	5.64209	5.69286	5.74408	5.79577	5.84792	5.90054	5.95363	6.00721	6.06126	6.1158	6.17083	6.22635	6.28238	6.33891
mux_r03_s129	FL3	Counts	0	0	0	0	0	0	0	1	0	0	0	0	0	0	0	0	0	0	0	0	0	0	0	0	0	0	0	0	0	0	0	0	0	0	0	0	0	0	0	0	0	0	0	0	0	0	0
mux_r03_s130	FL1	Bin Values (MEF)	61.8439	62.4209	63.0032	63.5909	64.1842	64.783	65.3873	65.9973	66.613	67.2344	67.8617	68.4948	69.1338	69.7787	70.4297	71.0867	71.7499	72.4192	73.0948	73.7768	74.465	75.1597	75.8609	76.5686	77.2829	78.0039	78.7316	79.4661	80.2074	80.9557	81.7109	82.4732	83.2426	84.0191	84.803	85.5941	86.3926	87.1986	88.012	88.8331	89.6618	90.4983	91.3426	92.1947	93.0548	93.9229	94.7991
mux_r03_s130	FL1	Counts	0	0	0	0	0	0	1	0	0	0	0	0	0	0	0	0	0	0	0	0	0	0	0	0	0	0	0	0	0	0	0	0	0	1	0	0	0	0	0	0	0	1	0	1	0	0	0
mux_r03_s130	FL3	Bin Values (MEF)	4.19816	4.23593	4.27405	4.31251	4.35131	4.39047	4.42997	4.46983	4.51005	4.55063	4.59158	4.6329	4.67458	4.71665	4.75909	4.80191	4.84512	4.88871	4.9327	4.97709	5.02187	5.06706	5.11265	5.15866	5.20508	5.25191	5.29917	5.34685	5.39496	5.44351	5.49249	5.54191	5.59178	5.64209	5.69286	5.74408	5.79577	5.84792	5.90054	5.95363	6.00721	6.06126	6.1158	6.17083	6.22635	6.28238	6.33891
mux_r03_s130	FL3	Counts	0	0	0	0	0	0	0	0	0	0	0	0	0	0	0	0	0	0	0	0	0	0	0	0	0	0	0	0	0	0	0	0	0	0	0	0	0	0	0	0	0	0	0	0	0	0	0
mux_r03_s131	FL1	Bin Values (MEF)	61.8439	62.4209	63.0032	63.5909	64.1842	64.783	65.3873	65.9973	66.613	67.2344	67.8617	68.4948	69.1338	69.7787	70.4297	71.0867	71.7499	72.4192	73.0948	73.7768	74.465	75.1597	75.8609	76.5686	77.2829	78.0039	78.7316	79.4661	80.2074	80.9557	81.7109	82.4732	83.2426	84.0191	84.803	85.5941	86.3926	87.1986	88.012	88.8331	89.6618	90.4983	91.3426	92.1947	93.0548	93.9229	94.7991
mux_r03_s131	FL1	Counts	0	0	0	0	0	0	0	0	0	0	0	0	0	0	1	0	0	0	0	0	0	0	0	0	0	0	0	0	0	0	0	0	0	0	0	0	0	0	0	0	0	0	0	0	0	0	0
mux_r03_s131	FL3	Bin Values (MEF)	4.19816	4.23593	4.27405	4.31251	4.35131	4.39047	4.42997	4.46983	4.51005	4.55063	4.59158	4.6329	4.67458	4.71665	4.75909	4.80191	4.84512	4.88871	4.9327	4.97709	5.02187	5.06706	5.11265	5.15866	5.20508	5.25191	5.29917	5.34685	5.39496	5.44351	5.49249	5.54191	5.59178	5.64209	5.69286	5.74408	5.79577	5.84792	5.90054	5.95363	6.00721	6.06126	6.1158	6.17083	6.22635	6.28238	6.33891
mux_r03_s131	FL3	Counts	0	0	0	0	0	0	0	0	0	0	0	0	0	0	0	0	0	0	0	0	0	0	0	0	1	0	0	0	0	0	0	0	0	0	0	0	0	0	0	0	0	0	0	0	0	0	0
mux_r03_s132	FL1	Bin Values (MEF)	61.8439	62.4209	63.0032	63.5909	64.1842	64.783	65.3873	65.9973	66.613	67.2344	67.8617	68.4948	69.1338	69.7787	70.4297	71.0867	71.7499	72.4192	73.0948	73.7768	74.465	75.1597	75.8609	76.5686	77.2829	78.0039	78.7316	79.4661	80.2074	80.9557	81.7109	82.4732	83.2426	84.0191	84.803	85.5941	86.3926	87.1986	88.012	88.8331	89.6618	90.4983	91.3426	92.1947	93.0548	93.9229	94.7991
mux_r03_s132	FL1	Counts	0	0	0	0	0	0	0	0	0	0	0	0	0	0	0	0	0	0	0	0	0	0	0	0	1	0	0	0	0	0	0	0	0	0	0	0	0	1	0	0	0	0	0	0	0	1	0
mux_r03_s132	FL3	Bin Values (MEF)	4.19816	4.23593	4.27405	4.31251	4.35131	4.39047	4.42997	4.46983	4.51005	4.55063	4.59158	4.6329	4.67458	4.71665	4.75909	4.80191	4.84512	4.88871	4.9327	4.97709	5.02187	5.06706	5.11265	5.15866	5.20508	5.25191	5.29917	5.34685	5.39496	5.44351	5.49249	5.54191	5.59178	5.64209	5.69286	5.74408	5.79577	5.84792	5.90054	5.95363	6.00721	6.06126	6.1158	6.17083	6.22635	6.28238	6.33891
mux_r03_s132	FL3	Counts	0	0	0	1	0	0	0	0	1	0	0	0	0	0	0	0	0	1	0	0	0	0	0	0	0	0	0	0	0	0	0	0	0	0	0	0	0	0	0	0	1	1	0	0	0	0	0
mux_r03_s133	FL1	Bin Values (MEF)	61.8439	62.4209	63.0032	63.5909	64.1842	64.783	65.3873	65.9973	66.613	67.2344	67.8617	68.4948	69.1338	69.7787	70.4297	71.0867	71.7499	72.4192	73.0948	73.7768	74.465	75.1597	75.8609	76.5686	77.2829	78.0039	78.7316	79.4661	80.2074	80.9557	81.7109	82.4732	83.2426	84.0191	84.803	85.5941	86.3926	87.1986	88.012	88.8331	89.6618	90.4983	91.3426	92.1947	93.0548	93.9229	94.7991
mux_r03_s133	FL1	Counts	0	0	0	0	0	0	0	0	0	0	0	1	0	0	0	0	0	0	0	0	0	0	0	1	0	0	0	0	0	1	0	0	0	0	0	0	0	0	0	1	0	0	0	0	0	0	1
mux_r03_s133	FL3	Bin Values (MEF)	4.19816	4.23593	4.27405	4.31251	4.35131	4.39047	4.42997	4.46983	4.51005	4.55063	4.59158	4.6329	4.67458	4.71665	4.75909	4.80191	4.84512	4.88871	4.9327	4.97709	5.02187	5.06706	5.11265	5.15866	5.20508	5.25191	5.29917	5.34685	5.39496	5.44351	5.49249	5.54191	5.59178	5.64209	5.69286	5.74408	5.79577	5.84792	5.90054	5.95363	6.00721	6.06126	6.1158	6.17083	6.22635	6.28238	6.33891
mux_r03_s133	FL3	Counts	0	0	0	0	0	0	0	0	0	0	0	0	0	0	0	0	0	0	0	0	0	0	0	1	0	0	0	1	0	0	0	0	0	0	0	0	0	0	0	0	0	0	0	0	0	0	0
mux_r03_s134	FL1	Bin Values (MEF)	61.8439	62.4209	63.0032	63.5909	64.1842	64.783	65.3873	65.9973	66.613	67.2344	67.8617	68.4948	69.1338	69.7787	70.4297	71.0867	71.7499	72.4192	73.0948	73.7768	74.465	75.1597	75.8609	76.5686	77.2829	78.0039	78.7316	79.4661	80.2074	80.9557	81.7109	82.4732	83.2426	84.0191	84.803	85.5941	86.3926	87.1986	88.012	88.8331	89.6618	90.4983	91.3426	92.1947	93.0548	93.9229	94.7991
mux_r03_s134	FL1	Counts	0	0	0	0	0	0	0	0	0	0	0	0	0	0	0	0	0	0	0	0	0	0	0	0	0	0	0	0	0	0	0	0	0	0	0	0	1	0	0	0	0	0	0	0	0	0	0
mux_r03_s134	FL3	Bin Values (MEF)	4.19816	4.23593	4.27405	4.31251	4.35131	4.39047	4.42997	4.46983	4.51005	4.55063	4.59158	4.6329	4.67458	4.71665	4.75909	4.80191	4.84512	4.88871	4.9327	4.97709	5.02187	5.06706	5.11265	5.15866	5.20508	5.25191	5.29917	5.34685	5.39496	5.44351	5.49249	5.54191	5.59178	5.64209	5.69286	5.74408	5.79577	5.84792	5.90054	5.95363	6.00721	6.06126	6.1158	6.17083	6.22635	6.28238	6.33891
mux_r03_s134	FL3	Counts	0	0	0	0	0	1	1	0	0	0	0	0	0	0	0	0	0	0	0	0	1	1	0	1	0	0	0	0	0	0	0	0	0	1	0	0	0	1	0	0	2	0	0	0	0	0	0
mux_r03_s135	FL1	Bin Values (MEF)	61.8439	62.4209	63.0032	63.5909	64.1842	64.783	65.3873	65.9973	66.613	67.2344	67.8617	68.4948	69.1338	69.7787	70.4297	71.0867	71.7499	72.4192	73.0948	73.7768	74.465	75.1597	75.8609	76.5686	77.2829	78.0039	78.7316	79.4661	80.2074	80.9557	81.7109	82.4732	83.2426	84.0191	84.803	85.5941	86.3926	87.1986	88.012	88.8331	89.6618	90.4983	91.3426	92.1947	93.0548	93.9229	94.7991
mux_r03_s135	FL1	Counts	0	1	1	0	0	0	0	0	0	0	0	0	0	0	0	0	0	0	0	0	0	0	1	0	0	0	0	0	0	0	0	0	0	0	0	0	0	0	0	0	0	0	0	0	0	0	0
mux_r03_s135	FL3	Bin Values (MEF)	4.19816	4.23593	4.27405	4.31251	4.35131	4.39047	4.42997	4.46983	4.51005	4.55063	4.59158	4.6329	4.67458	4.71665	4.75909	4.80191	4.84512	4.88871	4.9327	4.97709	5.02187	5.06706	5.11265	5.15866	5.20508	5.25191	5.29917	5.34685	5.39496	5.44351	5.49249	5.54191	5.59178	5.64209	5.69286	5.74408	5.79577	5.84792	5.90054	5.95363	6.00721	6.06126	6.1158	6.17083	6.22635	6.28238	6.33891
mux_r03_s135	FL3	Counts	0	0	0	0	0	0	0	0	0	0	0	0	0	0	0	0	0	0	0	0	0	0	0	0	0	0	0	0	0	0	0	0	0	0	0	0	0	0	0	0	0	0	0	0	0	0	0
mux_r03_s136	FL1	Bin Values (MEF)	61.8439	62.4209	63.0032	63.5909	64.1842	64.783	65.3873	65.9973	66.613	67.2344	67.8617	68.4948	69.1338	69.7787	70.4297	71.0867	71.7499	72.4192	73.0948	73.7768	74.465	75.1597	75.8609	76.5686	77.2829	78.0039	78.7316	79.4661	80.2074	80.9557	81.7109	82.4732	83.2426	84.0191	84.803	85.5941	86.3926	87.1986	88.012	88.8331	89.6618	90.4983	91.3426	92.1947	93.0548	93.9229	94.7991
mux_r03_s136	FL1	Counts	0	0	0	0	0	0	0	0	0	0	0	0	0	0	0	0	0	1	0	0	0	0	0	0	1	0	0	0	0	0	0	0	0	1	0	0	0	0	0	0	0	0	0	0	0	0	0
mux_r03_s136	FL3	Bin Values (MEF)	4.19816	4.23593	4.27405	4.31251	4.35131	4.39047	4.42997	4.46983	4.51005	4.55063	4.59158	4.6329	4.67458	4.71665	4.75909	4.80191	4.84512	4.88871	4.9327	4.97709	5.02187	5.06706	5.11265	5.15866	5.20508	5.25191	5.29917	5.34685	5.39496	5.44351	5.49249	5.54191	5.59178	5.64209	5.69286	5.74408	5.79577	5.84792	5.90054	5.95363	6.00721	6.06126	6.1158	6.17083	6.22635	6.28238	6.33891
mux_r03_s136	FL3	Counts	0	0	0	0	0	0	0	0	0	0	1	0	1	0	0	0	0	0	1	0	1	0	0	0	0	0	0	0	0	0	0	0	1	0	0	1	0	0	0	1	0	1	0	0	0	0	0
mux_r03_s137	FL1	Bin Values (MEF)	61.8439	62.4209	63.0032	63.5909	64.1842	64.783	65.3873	65.9973	66.613	67.2344	67.8617	68.4948	69.1338	69.7787	70.4297	71.0867	71.7499	72.4192	73.0948	73.7768	74.465	75.1597	75.8609	76.5686	77.2829	78.0039	78.7316	79.4661	80.2074	80.9557	81.7109	82.4732	83.2426	84.0191	84.803	85.5941	86.3926	87.1986	88.012	88.8331	89.6618	90.4983	91.3426	92.1947	93.0548	93.9229	94.7991
mux_r03_s137	FL1	Counts	0	0	0	0	0	0	0	0	0	0	0	0	0	1	0	0	0	0	0	0	1	0	0	0	0	0	0	0	0	0	0	0	0	0	0	0	0	0	0	0	0	0	0	0	0	0	0
mux_r03_s137	FL3	Bin Values (MEF)	4.19816	4.23593	4.27405	4.31251	4.35131	4.39047	4.42997	4.46983	4.51005	4.55063	4.59158	4.6329	4.67458	4.71665	4.75909	4.80191	4.84512	4.88871	4.9327	4.97709	5.02187	5.06706	5.11265	5.15866	5.20508	5.25191	5.29917	5.34685	5.39496	5.44351	5.49249	5.54191	5.59178	5.64209	5.69286	5.74408	5.79577	5.84792	5.90054	5.95363	6.00721	6.06126	6.1158	6.17083	6.22635	6.28238	6.33891
mux_r03_s137	FL3	Counts	0	0	0	0	0	0	0	0	0	0	0	0	0	0	0	0	1	0	1	0	1	0	0	0	0	0	0	0	0	0	0	0	0	0	0	0	2	0	0	0	0	0	0	0	0	0	0
mux_r03_s138	FL1	Bin Values (MEF)	61.8439	62.4209	63.0032	63.5909	64.1842	64.783	65.3873	65.9973	66.613	67.2344	67.8617	68.4948	69.1338	69.7787	70.4297	71.0867	71.7499	72.4192	73.0948	73.7768	74.465	75.1597	75.8609	76.5686	77.2829	78.0039	78.7316	79.4661	80.2074	80.9557	81.7109	82.4732	83.2426	84.0191	84.803	85.5941	86.3926	87.1986	88.012	88.8331	89.6618	90.4983	91.3426	92.1947	93.0548	93.9229	94.7991
mux_r03_s138	FL1	Counts	0	0	0	0	1	0	0	0	0	0	0	0	0	0	0	0	0	0	0	0	0	1	0	0	0	0	0	0	0	0	0	0	0	0	0	1	0	0	0	1	0	0	0	0	1	0	1
mux_r03_s138	FL3	Bin Values (MEF)	4.19816	4.23593	4.27405	4.31251	4.35131	4.39047	4.42997	4.46983	4.51005	4.55063	4.59158	4.6329	4.67458	4.71665	4.75909	4.80191	4.84512	4.88871	4.9327	4.97709	5.02187	5.06706	5.11265	5.15866	5.20508	5.25191	5.29917	5.34685	5.39496	5.44351	5.49249	5.54191	5.59178	5.64209	5.69286	5.74408	5.79577	5.84792	5.90054	5.95363	6.00721	6.06126	6.1158	6.17083	6.22635	6.28238	6.33891
mux_r03_s138	FL3	Counts	0	0	0	0	0	0	0	0	0	0	0	0	0	0	0	0	0	0	0	1	0	0	0	0	0	0	0	0	0	0	0	0	0	0	0	0	0	0	0	0	0	0	0	0	0	0	0
mux_r03_s139	FL1	Bin Values (MEF)	61.8439	62.4209	63.0032	63.5909	64.1842	64.783	65.3873	65.9973	66.613	67.2344	67.8617	68.4948	69.1338	69.7787	70.4297	71.0867	71.7499	72.4192	73.0948	73.7768	74.465	75.1597	75.8609	76.5686	77.2829	78.0039	78.7316	79.4661	80.2074	80.9557	81.7109	82.4732	83.2426	84.0191	84.803	85.5941	86.3926	87.1986	88.012	88.8331	89.6618	90.4983	91.3426	92.1947	93.0548	93.9229	94.7991
mux_r03_s139	FL1	Counts	0	0	0	0	0	0	0	0	0	0	0	1	0	0	0	0	0	0	0	0	0	0	0	0	0	0	0	0	0	0	0	0	0	0	0	0	0	0	0	0	0	0	0	0	0	0	0
mux_r03_s139	FL3	Bin Values (MEF)	4.19816	4.23593	4.27405	4.31251	4.35131	4.39047	4.42997	4.46983	4.51005	4.55063	4.59158	4.6329	4.67458	4.71665	4.75909	4.80191	4.84512	4.88871	4.9327	4.97709	5.02187	5.06706	5.11265	5.15866	5.20508	5.25191	5.29917	5.34685	5.39496	5.44351	5.49249	5.54191	5.59178	5.64209	5.69286	5.74408	5.79577	5.84792	5.90054	5.95363	6.00721	6.06126	6.1158	6.17083	6.22635	6.28238	6.33891
mux_r03_s139	FL3	Counts	0	0	0	0	0	0	0	0	0	0	0	1	0	0	0	0	0	0	0	0	0	0	0	0	0	0	0	0	0	0	0	0	0	0	0	0	0	0	1	0	0	0	0	0	0	0	0
mux_r03_s140	FL1	Bin Values (MEF)	61.8439	62.4209	63.0032	63.5909	64.1842	64.783	65.3873	65.9973	66.613	67.2344	67.8617	68.4948	69.1338	69.7787	70.4297	71.0867	71.7499	72.4192	73.0948	73.7768	74.465	75.1597	75.8609	76.5686	77.2829	78.0039	78.7316	79.4661	80.2074	80.9557	81.7109	82.4732	83.2426	84.0191	84.803	85.5941	86.3926	87.1986	88.012	88.8331	89.6618	90.4983	91.3426	92.1947	93.0548	93.9229	94.7991
mux_r03_s140	FL1	Counts	0	0	0	0	0	0	0	0	0	0	0	0	0	0	0	0	1	0	0	0	0	0	0	0	0	0	1	0	0	0	0	1	0	0	1	0	0	0	0	0	0	0	0	0	0	1	0
mux_r03_s140	FL3	Bin Values (MEF)	4.19816	4.23593	4.27405	4.31251	4.35131	4.39047	4.42997	4.46983	4.51005	4.55063	4.59158	4.6329	4.67458	4.71665	4.75909	4.80191	4.84512	4.88871	4.9327	4.97709	5.02187	5.06706	5.11265	5.15866	5.20508	5.25191	5.29917	5.34685	5.39496	5.44351	5.49249	5.54191	5.59178	5.64209	5.69286	5.74408	5.79577	5.84792	5.90054	5.95363	6.00721	6.06126	6.1158	6.17083	6.22635	6.28238	6.33891
mux_r03_s140	FL3	Counts	0	0	0	0	0	0	0	0	0	0	0	0	0	0	0	0	0	0	0	0	0	0	0	0	0	0	0	0	0	0	0	0	0	0	0	0	0	0	0	0	0	0	0	0	0	0	0
mux_r03_s141	FL1	Bin Values (MEF)	61.8439	62.4209	63.0032	63.5909	64.1842	64.783	65.3873	65.9973	66.613	67.2344	67.8617	68.4948	69.1338	69.7787	70.4297	71.0867	71.7499	72.4192	73.0948	73.7768	74.465	75.1597	75.8609	76.5686	77.2829	78.0039	78.7316	79.4661	80.2074	80.9557	81.7109	82.4732	83.2426	84.0191	84.803	85.5941	86.3926	87.1986	88.012	88.8331	89.6618	90.4983	91.3426	92.1947	93.0548	93.9229	94.7991
mux_r03_s141	FL1	Counts	0	1	0	0	0	0	0	0	0	0	0	0	0	2	0	0	0	0	0	0	0	0	0	0	0	0	0	1	0	1	0	0	0	0	0	1	0	1	0	1	0	0	0	0	0	0	1
mux_r03_s141	FL3	Bin Values (MEF)	4.19816	4.23593	4.27405	4.31251	4.35131	4.39047	4.42997	4.46983	4.51005	4.55063	4.59158	4.6329	4.67458	4.71665	4.75909	4.80191	4.84512	4.88871	4.9327	4.97709	5.02187	5.06706	5.11265	5.15866	5.20508	5.25191	5.29917	5.34685	5.39496	5.44351	5.49249	5.54191	5.59178	5.64209	5.69286	5.74408	5.79577	5.84792	5.90054	5.95363	6.00721	6.06126	6.1158	6.17083	6.22635	6.28238	6.33891
mux_r03_s141	FL3	Counts	0	0	0	0	0	0	0	0	0	0	0	0	0	0	0	0	0	0	0	0	0	0	0	0	0	0	0	0	0	0	0	0	0	0	0	0	0	0	0	0	0	0	0	0	0	0	0
mux_r03_s142	FL1	Bin Values (MEF)	61.8439	62.4209	63.0032	63.5909	64.1842	64.783	65.3873	65.9973	66.613	67.2344	67.8617	68.4948	69.1338	69.7787	70.4297	71.0867	71.7499	72.4192	73.0948	73.7768	74.465	75.1597	75.8609	76.5686	77.2829	78.0039	78.7316	79.4661	80.2074	80.9557	81.7109	82.4732	83.2426	84.0191	84.803	85.5941	86.3926	87.1986	88.012	88.8331	89.6618	90.4983	91.3426	92.1947	93.0548	93.9229	94.7991
mux_r03_s142	FL1	Counts	0	0	0	0	0	0	0	0	0	0	0	0	0	0	0	0	0	0	0	0	0	1	0	0	0	0	0	1	1	0	0	0	0	0	1	0	1	1	0	0	1	0	0	0	1	0	0
mux_r03_s142	FL3	Bin Values (MEF)	4.19816	4.23593	4.27405	4.31251	4.35131	4.39047	4.42997	4.46983	4.51005	4.55063	4.59158	4.6329	4.67458	4.71665	4.75909	4.80191	4.84512	4.88871	4.9327	4.97709	5.02187	5.06706	5.11265	5.15866	5.20508	5.25191	5.29917	5.34685	5.39496	5.44351	5.49249	5.54191	5.59178	5.64209	5.69286	5.74408	5.79577	5.84792	5.90054	5.95363	6.00721	6.06126	6.1158	6.17083	6.22635	6.28238	6.33891
mux_r03_s142	FL3	Counts	0	0	0	0	0	0	0	0	0	0	0	0	0	0	0	0	0	0	0	0	0	0	0	0	0	0	0	0	0	0	0	0	1	0	0	0	0	0	0	0	0	0	0	0	0	0	0
mux_r03_s143	FL1	Bin Values (MEF)	61.8439	62.4209	63.0032	63.5909	64.1842	64.783	65.3873	65.9973	66.613	67.2344	67.8617	68.4948	69.1338	69.7787	70.4297	71.0867	71.7499	72.4192	73.0948	73.7768	74.465	75.1597	75.8609	76.5686	77.2829	78.0039	78.7316	79.4661	80.2074	80.9557	81.7109	82.4732	83.2426	84.0191	84.803	85.5941	86.3926	87.1986	88.012	88.8331	89.6618	90.4983	91.3426	92.1947	93.0548	93.9229	94.7991
mux_r03_s143	FL1	Counts	0	0	0	0	0	0	0	0	0	0	0	0	0	0	0	0	1	0	0	0	1	1	0	0	0	0	0	3	0	0	1	0	0	0	0	0	0	0	0	1	0	0	0	0	0	1	0
mux_r03_s143	FL3	Bin Values (MEF)	4.19816	4.23593	4.27405	4.31251	4.35131	4.39047	4.42997	4.46983	4.51005	4.55063	4.59158	4.6329	4.67458	4.71665	4.75909	4.80191	4.84512	4.88871	4.9327	4.97709	5.02187	5.06706	5.11265	5.15866	5.20508	5.25191	5.29917	5.34685	5.39496	5.44351	5.49249	5.54191	5.59178	5.64209	5.69286	5.74408	5.79577	5.84792	5.90054	5.95363	6.00721	6.06126	6.1158	6.17083	6.22635	6.28238	6.33891
mux_r03_s143	FL3	Counts	0	0	0	0	0	0	0	0	0	0	0	0	0	0	0	0	0	0	0	0	0	0	0	0	0	0	0	0	0	0	0	0	0	0	0	0	0	0	0	0	0	0	0	0	0	0	0
mux_r03_s144	FL1	Bin Values (MEF)	61.8439	62.4209	63.0032	63.5909	64.1842	64.783	65.3873	65.9973	66.613	67.2344	67.8617	68.4948	69.1338	69.7787	70.4297	71.0867	71.7499	72.4192	73.0948	73.7768	74.465	75.1597	75.8609	76.5686	77.2829	78.0039	78.7316	79.4661	80.2074	80.9557	81.7109	82.4732	83.2426	84.0191	84.803	85.5941	86.3926	87.1986	88.012	88.8331	89.6618	90.4983	91.3426	92.1947	93.0548	93.9229	94.7991
mux_r03_s144	FL1	Counts	0	0	0	0	0	0	0	1	0	0	0	0	0	0	0	0	0	0	0	0	0	0	0	0	0	0	0	0	0	0	1	0	0	0	1	0	0	0	0	0	0	0	0	0	0	0	0
mux_r03_s144	FL3	Bin Values (MEF)	4.19816	4.23593	4.27405	4.31251	4.35131	4.39047	4.42997	4.46983	4.51005	4.55063	4.59158	4.6329	4.67458	4.71665	4.75909	4.80191	4.84512	4.88871	4.9327	4.97709	5.02187	5.06706	5.11265	5.15866	5.20508	5.25191	5.29917	5.34685	5.39496	5.44351	5.49249	5.54191	5.59178	5.64209	5.69286	5.74408	5.79577	5.84792	5.90054	5.95363	6.00721	6.06126	6.1158	6.17083	6.22635	6.28238	6.33891
mux_r03_s144	FL3	Counts	0	0	0	0	0	0	0	1	0	0	0	0	0	0	0	0	0	0	0	0	0	0	0	0	0	0	0	0	0	0	0	0	0	0	0	0	0	0	0	0	0	0	0	0	0	0	0
mux_r03_s145	FL1	Bin Values (MEF)	61.8439	62.4209	63.0032	63.5909	64.1842	64.783	65.3873	65.9973	66.613	67.2344	67.8617	68.4948	69.1338	69.7787	70.4297	71.0867	71.7499	72.4192	73.0948	73.7768	74.465	75.1597	75.8609	76.5686	77.2829	78.0039	78.7316	79.4661	80.2074	80.9557	81.7109	82.4732	83.2426	84.0191	84.803	85.5941	86.3926	87.1986	88.012	88.8331	89.6618	90.4983	91.3426	92.1947	93.0548	93.9229	94.7991
mux_r03_s145	FL1	Counts	0	0	0	0	0	0	0	0	0	0	0	1	0	0	0	0	0	0	0	0	0	0	1	1	0	0	0	1	0	0	0	0	0	0	0	0	0	0	0	0	0	2	0	1	0	0	1
mux_r03_s145	FL3	Bin Values (MEF)	4.19816	4.23593	4.27405	4.31251	4.35131	4.39047	4.42997	4.46983	4.51005	4.55063	4.59158	4.6329	4.67458	4.71665	4.75909	4.80191	4.84512	4.88871	4.9327	4.97709	5.02187	5.06706	5.11265	5.15866	5.20508	5.25191	5.29917	5.34685	5.39496	5.44351	5.49249	5.54191	5.59178	5.64209	5.69286	5.74408	5.79577	5.84792	5.90054	5.95363	6.00721	6.06126	6.1158	6.17083	6.22635	6.28238	6.33891
mux_r03_s145	FL3	Counts	0	0	0	0	1	0	0	0	0	0	0	0	0	0	0	0	0	0	0	0	0	0	0	0	0	0	0	0	0	0	0	0	0	0	0	0	0	0	0	0	0	0	0	0	0	0	0
mux_r03_s146	FL1	Bin Values (MEF)	61.8439	62.4209	63.0032	63.5909	64.1842	64.783	65.3873	65.9973	66.613	67.2344	67.8617	68.4948	69.1338	69.7787	70.4297	71.0867	71.7499	72.4192	73.0948	73.7768	74.465	75.1597	75.8609	76.5686	77.2829	78.0039	78.7316	79.4661	80.2074	80.9557	81.7109	82.4732	83.2426	84.0191	84.803	85.5941	86.3926	87.1986	88.012	88.8331	89.6618	90.4983	91.3426	92.1947	93.0548	93.9229	94.7991
mux_r03_s146	FL1	Counts	0	0	0	0	0	0	0	0	0	0	0	0	0	0	0	0	0	0	0	0	0	0	0	0	0	1	0	0	0	0	0	0	0	0	0	1	0	0	0	0	0	0	0	0	0	0	0
mux_r03_s146	FL3	Bin Values (MEF)	4.19816	4.23593	4.27405	4.31251	4.35131	4.39047	4.42997	4.46983	4.51005	4.55063	4.59158	4.6329	4.67458	4.71665	4.75909	4.80191	4.84512	4.88871	4.9327	4.97709	5.02187	5.06706	5.11265	5.15866	5.20508	5.25191	5.29917	5.34685	5.39496	5.44351	5.49249	5.54191	5.59178	5.64209	5.69286	5.74408	5.79577	5.84792	5.90054	5.95363	6.00721	6.06126	6.1158	6.17083	6.22635	6.28238	6.33891
mux_r03_s146	FL3	Counts	0	0	0	0	0	0	0	0	0	0	0	0	0	0	0	0	0	0	0	0	0	0	0	0	0	0	0	0	0	0	0	0	0	0	0	0	0	0	0	0	0	0	0	0	0	0	0
mux_r03_s147	FL1	Bin Values (MEF)	61.8439	62.4209	63.0032	63.5909	64.1842	64.783	65.3873	65.9973	66.613	67.2344	67.8617	68.4948	69.1338	69.7787	70.4297	71.0867	71.7499	72.4192	73.0948	73.7768	74.465	75.1597	75.8609	76.5686	77.2829	78.0039	78.7316	79.4661	80.2074	80.9557	81.7109	82.4732	83.2426	84.0191	84.803	85.5941	86.3926	87.1986	88.012	88.8331	89.6618	90.4983	91.3426	92.1947	93.0548	93.9229	94.7991
mux_r03_s147	FL1	Counts	0	0	0	0	0	0	0	0	0	0	0	0	0	0	0	0	0	0	0	0	0	0	0	0	0	0	0	0	0	0	0	0	0	0	0	0	0	0	0	0	0	0	0	0	0	0	0
mux_r03_s147	FL3	Bin Values (MEF)	4.19816	4.23593	4.27405	4.31251	4.35131	4.39047	4.42997	4.46983	4.51005	4.55063	4.59158	4.6329	4.67458	4.71665	4.75909	4.80191	4.84512	4.88871	4.9327	4.97709	5.02187	5.06706	5.11265	5.15866	5.20508	5.25191	5.29917	5.34685	5.39496	5.44351	5.49249	5.54191	5.59178	5.64209	5.69286	5.74408	5.79577	5.84792	5.90054	5.95363	6.00721	6.06126	6.1158	6.17083	6.22635	6.28238	6.33891
mux_r03_s147	FL3	Counts	0	0	0	0	0	0	0	0	0	0	0	0	0	0	0	0	0	0	1	0	0	0	0	0	0	0	0	0	0	0	0	0	0	0	0	0	0	0	0	0	0	0	0	0	0	0	0
mux_r03_s148	FL1	Bin Values (MEF)	61.8439	62.4209	63.0032	63.5909	64.1842	64.783	65.3873	65.9973	66.613	67.2344	67.8617	68.4948	69.1338	69.7787	70.4297	71.0867	71.7499	72.4192	73.0948	73.7768	74.465	75.1597	75.8609	76.5686	77.2829	78.0039	78.7316	79.4661	80.2074	80.9557	81.7109	82.4732	83.2426	84.0191	84.803	85.5941	86.3926	87.1986	88.012	88.8331	89.6618	90.4983	91.3426	92.1947	93.0548	93.9229	94.7991
mux_r03_s148	FL1	Counts	0	0	0	0	0	0	0	0	0	0	0	0	0	1	0	0	0	0	0	0	0	0	0	0	0	1	0	0	0	0	0	0	0	0	0	0	0	0	0	0	0	0	1	0	0	0	0
mux_r03_s148	FL3	Bin Values (MEF)	4.19816	4.23593	4.27405	4.31251	4.35131	4.39047	4.42997	4.46983	4.51005	4.55063	4.59158	4.6329	4.67458	4.71665	4.75909	4.80191	4.84512	4.88871	4.9327	4.97709	5.02187	5.06706	5.11265	5.15866	5.20508	5.25191	5.29917	5.34685	5.39496	5.44351	5.49249	5.54191	5.59178	5.64209	5.69286	5.74408	5.79577	5.84792	5.90054	5.95363	6.00721	6.06126	6.1158	6.17083	6.22635	6.28238	6.33891
mux_r03_s148	FL3	Counts	0	0	0	0	0	0	0	0	0	0	0	0	0	0	0	0	0	0	0	0	0	0	0	0	0	0	0	0	0	0	0	0	0	0	0	0	0	0	0	0	0	0	0	0	0	0	0
mux_r03_s149	FL1	Bin Values (MEF)	61.8439	62.4209	63.0032	63.5909	64.1842	64.783	65.3873	65.9973	66.613	67.2344	67.8617	68.4948	69.1338	69.7787	70.4297	71.0867	71.7499	72.4192	73.0948	73.7768	74.465	75.1597	75.8609	76.5686	77.2829	78.0039	78.7316	79.4661	80.2074	80.9557	81.7109	82.4732	83.2426	84.0191	84.803	85.5941	86.3926	87.1986	88.012	88.8331	89.6618	90.4983	91.3426	92.1947	93.0548	93.9229	94.7991
mux_r03_s149	FL1	Counts	0	0	0	0	0	0	0	0	0	0	0	0	0	0	0	1	0	0	0	1	1	0	0	0	0	0	0	0	0	1	0	0	0	0	0	0	0	0	0	0	1	0	0	0	0	0	0
mux_r03_s149	FL3	Bin Values (MEF)	4.19816	4.23593	4.27405	4.31251	4.35131	4.39047	4.42997	4.46983	4.51005	4.55063	4.59158	4.6329	4.67458	4.71665	4.75909	4.80191	4.84512	4.88871	4.9327	4.97709	5.02187	5.06706	5.11265	5.15866	5.20508	5.25191	5.29917	5.34685	5.39496	5.44351	5.49249	5.54191	5.59178	5.64209	5.69286	5.74408	5.79577	5.84792	5.90054	5.95363	6.00721	6.06126	6.1158	6.17083	6.22635	6.28238	6.33891
mux_r03_s149	FL3	Counts	0	0	0	0	0	0	0	0	0	0	0	0	0	0	0	0	0	0	0	0	0	0	0	0	0	0	0	0	0	0	0	0	0	0	0	0	0	0	0	0	0	0	0	0	0	0	0
mux_r03_s150	FL1	Bin Values (MEF)	61.8439	62.4209	63.0032	63.5909	64.1842	64.783	65.3873	65.9973	66.613	67.2344	67.8617	68.4948	69.1338	69.7787	70.4297	71.0867	71.7499	72.4192	73.0948	73.7768	74.465	75.1597	75.8609	76.5686	77.2829	78.0039	78.7316	79.4661	80.2074	80.9557	81.7109	82.4732	83.2426	84.0191	84.803	85.5941	86.3926	87.1986	88.012	88.8331	89.6618	90.4983	91.3426	92.1947	93.0548	93.9229	94.7991
mux_r03_s150	FL1	Counts	0	0	0	0	0	0	0	0	0	0	0	0	0	0	0	0	0	0	0	0	0	0	0	0	0	0	0	0	0	0	0	0	0	0	0	0	0	1	1	0	0	0	0	0	0	0	0
mux_r03_s150	FL3	Bin Values (MEF)	4.19816	4.23593	4.27405	4.31251	4.35131	4.39047	4.42997	4.46983	4.51005	4.55063	4.59158	4.6329	4.67458	4.71665	4.75909	4.80191	4.84512	4.88871	4.9327	4.97709	5.02187	5.06706	5.11265	5.15866	5.20508	5.25191	5.29917	5.34685	5.39496	5.44351	5.49249	5.54191	5.59178	5.64209	5.69286	5.74408	5.79577	5.84792	5.90054	5.95363	6.00721	6.06126	6.1158	6.17083	6.22635	6.28238	6.33891
mux_r03_s150	FL3	Counts	0	1	0	0	0	0	0	0	0	0	0	0	0	0	0	0	0	0	0	0	0	0	0	0	0	0	0	0	0	0	0	0	0	0	0	0	0	0	0	0	0	1	0	0	0	0	0
mux_r03_s151	FL1	Bin Values (MEF)	61.8439	62.4209	63.0032	63.5909	64.1842	64.783	65.3873	65.9973	66.613	67.2344	67.8617	68.4948	69.1338	69.7787	70.4297	71.0867	71.7499	72.4192	73.0948	73.7768	74.465	75.1597	75.8609	76.5686	77.2829	78.0039	78.7316	79.4661	80.2074	80.9557	81.7109	82.4732	83.2426	84.0191	84.803	85.5941	86.3926	87.1986	88.012	88.8331	89.6618	90.4983	91.3426	92.1947	93.0548	93.9229	94.7991
mux_r03_s151	FL1	Counts	0	0	0	0	0	0	0	0	1	0	1	0	0	0	0	0	0	0	0	1	0	0	0	1	2	0	0	0	0	0	1	1	1	1	0	0	0	0	1	0	0	1	1	0	1	1	0
mux_r03_s151	FL3	Bin Values (MEF)	4.19816	4.23593	4.27405	4.31251	4.35131	4.39047	4.42997	4.46983	4.51005	4.55063	4.59158	4.6329	4.67458	4.71665	4.75909	4.80191	4.84512	4.88871	4.9327	4.97709	5.02187	5.06706	5.11265	5.15866	5.20508	5.25191	5.29917	5.34685	5.39496	5.44351	5.49249	5.54191	5.59178	5.64209	5.69286	5.74408	5.79577	5.84792	5.90054	5.95363	6.00721	6.06126	6.1158	6.17083	6.22635	6.28238	6.33891
mux_r03_s151	FL3	Counts	0	0	0	0	0	0	0	0	0	0	0	0	0	0	0	0	0	0	0	0	0	0	0	0	0	1	0	0	0	0	0	0	0	0	0	0	0	0	0	1	0	0	0	0	0	0	0
mux_r03_s152	FL1	Bin Values (MEF)	61.8439	62.4209	63.0032	63.5909	64.1842	64.783	65.3873	65.9973	66.613	67.2344	67.8617	68.4948	69.1338	69.7787	70.4297	71.0867	71.7499	72.4192	73.0948	73.7768	74.465	75.1597	75.8609	76.5686	77.2829	78.0039	78.7316	79.4661	80.2074	80.9557	81.7109	82.4732	83.2426	84.0191	84.803	85.5941	86.3926	87.1986	88.012	88.8331	89.6618	90.4983	91.3426	92.1947	93.0548	93.9229	94.7991
mux_r03_s152	FL1	Counts	0	0	0	0	0	0	0	0	1	0	0	0	0	0	0	1	0	0	0	0	0	0	1	0	0	0	0	0	0	0	0	0	0	0	1	0	1	1	0	0	1	0	1	1	1	0	1
mux_r03_s152	FL3	Bin Values (MEF)	4.19816	4.23593	4.27405	4.31251	4.35131	4.39047	4.42997	4.46983	4.51005	4.55063	4.59158	4.6329	4.67458	4.71665	4.75909	4.80191	4.84512	4.88871	4.9327	4.97709	5.02187	5.06706	5.11265	5.15866	5.20508	5.25191	5.29917	5.34685	5.39496	5.44351	5.49249	5.54191	5.59178	5.64209	5.69286	5.74408	5.79577	5.84792	5.90054	5.95363	6.00721	6.06126	6.1158	6.17083	6.22635	6.28238	6.33891
mux_r03_s152	FL3	Counts	0	0	0	0	0	0	0	0	0	0	0	0	0	0	0	0	0	0	0	0	0	0	0	0	0	0	0	0	0	0	0	0	0	0	0	0	0	0	0	0	0	0	0	0	1	0	0
mux_r03_s153	FL1	Bin Values (MEF)	61.8439	62.4209	63.0032	63.5909	64.1842	64.783	65.3873	65.9973	66.613	67.2344	67.8617	68.4948	69.1338	69.7787	70.4297	71.0867	71.7499	72.4192	73.0948	73.7768	74.465	75.1597	75.8609	76.5686	77.2829	78.0039	78.7316	79.4661	80.2074	80.9557	81.7109	82.4732	83.2426	84.0191	84.803	85.5941	86.3926	87.1986	88.012	88.8331	89.6618	90.4983	91.3426	92.1947	93.0548	93.9229	94.7991
mux_r03_s153	FL1	Counts	0	0	0	0	0	0	0	0	0	0	0	0	0	0	0	0	0	0	1	0	0	0	0	0	0	0	0	0	1	0	1	0	0	0	0	0	0	0	0	0	0	0	0	0	0	0	0
mux_r03_s153	FL3	Bin Values (MEF)	4.19816	4.23593	4.27405	4.31251	4.35131	4.39047	4.42997	4.46983	4.51005	4.55063	4.59158	4.6329	4.67458	4.71665	4.75909	4.80191	4.84512	4.88871	4.9327	4.97709	5.02187	5.06706	5.11265	5.15866	5.20508	5.25191	5.29917	5.34685	5.39496	5.44351	5.49249	5.54191	5.59178	5.64209	5.69286	5.74408	5.79577	5.84792	5.90054	5.95363	6.00721	6.06126	6.1158	6.17083	6.22635	6.28238	6.33891
mux_r03_s153	FL3	Counts	0	0	0	0	0	0	0	0	0	0	0	0	0	0	0	0	0	0	0	0	0	0	0	0	0	0	0	0	0	0	0	0	0	0	0	0	0	0	0	0	0	0	0	0	0	0	0
mux_r03_s154	FL1	Bin Values (MEF)	61.8439	62.4209	63.0032	63.5909	64.1842	64.783	65.3873	65.9973	66.613	67.2344	67.8617	68.4948	69.1338	69.7787	70.4297	71.0867	71.7499	72.4192	73.0948	73.7768	74.465	75.1597	75.8609	76.5686	77.2829	78.0039	78.7316	79.4661	80.2074	80.9557	81.7109	82.4732	83.2426	84.0191	84.803	85.5941	86.3926	87.1986	88.012	88.8331	89.6618	90.4983	91.3426	92.1947	93.0548	93.9229	94.7991
mux_r03_s154	FL1	Counts	0	0	0	0	0	0	0	0	0	0	0	0	0	0	0	0	0	0	0	0	0	0	0	0	0	0	1	0	0	0	0	0	0	0	1	1	0	0	0	0	0	0	0	0	0	1	0
mux_r03_s154	FL3	Bin Values (MEF)	4.19816	4.23593	4.27405	4.31251	4.35131	4.39047	4.42997	4.46983	4.51005	4.55063	4.59158	4.6329	4.67458	4.71665	4.75909	4.80191	4.84512	4.88871	4.9327	4.97709	5.02187	5.06706	5.11265	5.15866	5.20508	5.25191	5.29917	5.34685	5.39496	5.44351	5.49249	5.54191	5.59178	5.64209	5.69286	5.74408	5.79577	5.84792	5.90054	5.95363	6.00721	6.06126	6.1158	6.17083	6.22635	6.28238	6.33891
mux_r03_s154	FL3	Counts	0	0	0	0	0	0	0	0	0	1	0	0	0	0	0	0	0	0	0	0	0	0	0	0	1	0	0	0	0	0	0	0	0	0	0	0	0	0	0	0	0	0	0	0	0	1	0
mux_r03_s155	FL1	Bin Values (MEF)	61.8439	62.4209	63.0032	63.5909	64.1842	64.783	65.3873	65.9973	66.613	67.2344	67.8617	68.4948	69.1338	69.7787	70.4297	71.0867	71.7499	72.4192	73.0948	73.7768	74.465	75.1597	75.8609	76.5686	77.2829	78.0039	78.7316	79.4661	80.2074	80.9557	81.7109	82.4732	83.2426	84.0191	84.803	85.5941	86.3926	87.1986	88.012	88.8331	89.6618	90.4983	91.3426	92.1947	93.0548	93.9229	94.7991
mux_r03_s155	FL1	Counts	0	0	0	0	0	0	0	0	0	0	0	0	0	0	0	0	0	1	0	0	0	0	0	0	0	0	0	0	0	0	0	0	0	0	0	0	0	0	0	0	0	0	0	0	0	0	0
mux_r03_s155	FL3	Bin Values (MEF)	4.19816	4.23593	4.27405	4.31251	4.35131	4.39047	4.42997	4.46983	4.51005	4.55063	4.59158	4.6329	4.67458	4.71665	4.75909	4.80191	4.84512	4.88871	4.9327	4.97709	5.02187	5.06706	5.11265	5.15866	5.20508	5.25191	5.29917	5.34685	5.39496	5.44351	5.49249	5.54191	5.59178	5.64209	5.69286	5.74408	5.79577	5.84792	5.90054	5.95363	6.00721	6.06126	6.1158	6.17083	6.22635	6.28238	6.33891
mux_r03_s155	FL3	Counts	0	0	0	0	0	0	0	0	0	0	0	0	0	0	0	0	0	0	0	0	0	0	0	0	0	0	0	0	0	0	0	0	0	0	0	0	0	0	0	0	0	0	0	0	0	0	0
mux_r03_s156	FL1	Bin Values (MEF)	61.8439	62.4209	63.0032	63.5909	64.1842	64.783	65.3873	65.9973	66.613	67.2344	67.8617	68.4948	69.1338	69.7787	70.4297	71.0867	71.7499	72.4192	73.0948	73.7768	74.465	75.1597	75.8609	76.5686	77.2829	78.0039	78.7316	79.4661	80.2074	80.9557	81.7109	82.4732	83.2426	84.0191	84.803	85.5941	86.3926	87.1986	88.012	88.8331	89.6618	90.4983	91.3426	92.1947	93.0548	93.9229	94.7991
mux_r03_s156	FL1	Counts	0	1	0	0	0	0	0	0	0	0	0	0	0	0	0	0	0	0	0	0	1	0	0	0	0	0	0	0	0	0	0	0	0	0	0	0	0	0	0	0	1	0	1	0	0	0	0
mux_r03_s156	FL3	Bin Values (MEF)	4.19816	4.23593	4.27405	4.31251	4.35131	4.39047	4.42997	4.46983	4.51005	4.55063	4.59158	4.6329	4.67458	4.71665	4.75909	4.80191	4.84512	4.88871	4.9327	4.97709	5.02187	5.06706	5.11265	5.15866	5.20508	5.25191	5.29917	5.34685	5.39496	5.44351	5.49249	5.54191	5.59178	5.64209	5.69286	5.74408	5.79577	5.84792	5.90054	5.95363	6.00721	6.06126	6.1158	6.17083	6.22635	6.28238	6.33891
mux_r03_s156	FL3	Counts	0	0	0	0	0	0	0	0	0	0	0	0	0	0	0	0	0	0	0	0	0	0	0	0	0	0	0	0	0	0	0	0	0	0	0	0	0	0	0	0	0	0	0	0	0	0	0
mux_r03_s157	FL1	Bin Values (MEF)	61.8439	62.4209	63.0032	63.5909	64.1842	64.783	65.3873	65.9973	66.613	67.2344	67.8617	68.4948	69.1338	69.7787	70.4297	71.0867	71.7499	72.4192	73.0948	73.7768	74.465	75.1597	75.8609	76.5686	77.2829	78.0039	78.7316	79.4661	80.2074	80.9557	81.7109	82.4732	83.2426	84.0191	84.803	85.5941	86.3926	87.1986	88.012	88.8331	89.6618	90.4983	91.3426	92.1947	93.0548	93.9229	94.7991
mux_r03_s157	FL1	Counts	0	0	0	1	0	0	0	0	0	0	0	0	0	0	0	0	0	0	1	0	0	0	1	0	0	0	0	0	0	0	0	0	0	0	0	1	0	0	0	0	0	0	0	0	0	0	0
mux_r03_s157	FL3	Bin Values (MEF)	4.19816	4.23593	4.27405	4.31251	4.35131	4.39047	4.42997	4.46983	4.51005	4.55063	4.59158	4.6329	4.67458	4.71665	4.75909	4.80191	4.84512	4.88871	4.9327	4.97709	5.02187	5.06706	5.11265	5.15866	5.20508	5.25191	5.29917	5.34685	5.39496	5.44351	5.49249	5.54191	5.59178	5.64209	5.69286	5.74408	5.79577	5.84792	5.90054	5.95363	6.00721	6.06126	6.1158	6.17083	6.22635	6.28238	6.33891
mux_r03_s157	FL3	Counts	0	0	0	0	0	0	0	0	0	0	0	0	0	0	0	0	0	0	0	0	0	0	0	0	0	0	1	0	0	0	0	0	0	0	0	0	0	0	0	0	0	0	0	0	0	0	0
mux_r03_s158	FL1	Bin Values (MEF)	61.8439	62.4209	63.0032	63.5909	64.1842	64.783	65.3873	65.9973	66.613	67.2344	67.8617	68.4948	69.1338	69.7787	70.4297	71.0867	71.7499	72.4192	73.0948	73.7768	74.465	75.1597	75.8609	76.5686	77.2829	78.0039	78.7316	79.4661	80.2074	80.9557	81.7109	82.4732	83.2426	84.0191	84.803	85.5941	86.3926	87.1986	88.012	88.8331	89.6618	90.4983	91.3426	92.1947	93.0548	93.9229	94.7991
mux_r03_s158	FL1	Counts	0	0	0	0	0	0	0	0	0	0	0	0	0	0	0	0	2	0	0	0	0	0	0	1	0	1	0	0	0	0	0	0	0	0	0	0	0	0	0	0	0	0	0	0	0	0	0
mux_r03_s158	FL3	Bin Values (MEF)	4.19816	4.23593	4.27405	4.31251	4.35131	4.39047	4.42997	4.46983	4.51005	4.55063	4.59158	4.6329	4.67458	4.71665	4.75909	4.80191	4.84512	4.88871	4.9327	4.97709	5.02187	5.06706	5.11265	5.15866	5.20508	5.25191	5.29917	5.34685	5.39496	5.44351	5.49249	5.54191	5.59178	5.64209	5.69286	5.74408	5.79577	5.84792	5.90054	5.95363	6.00721	6.06126	6.1158	6.17083	6.22635	6.28238	6.33891
mux_r03_s158	FL3	Counts	0	0	0	0	0	0	0	0	0	0	0	0	0	0	0	0	0	0	0	0	0	1	0	0	0	2	0	0	0	0	0	0	0	0	0	0	0	0	0	0	0	1	1	0	1	0	0
mux_r03_s159	FL1	Bin Values (MEF)	61.8439	62.4209	63.0032	63.5909	64.1842	64.783	65.3873	65.9973	66.613	67.2344	67.8617	68.4948	69.1338	69.7787	70.4297	71.0867	71.7499	72.4192	73.0948	73.7768	74.465	75.1597	75.8609	76.5686	77.2829	78.0039	78.7316	79.4661	80.2074	80.9557	81.7109	82.4732	83.2426	84.0191	84.803	85.5941	86.3926	87.1986	88.012	88.8331	89.6618	90.4983	91.3426	92.1947	93.0548	93.9229	94.7991
mux_r03_s159	FL1	Counts	0	0	1	0	0	0	0	0	0	0	0	0	0	0	0	0	0	0	0	0	0	0	0	0	1	0	0	0	0	2	1	0	0	0	0	0	2	1	0	0	0	0	0	0	0	0	0
mux_r03_s159	FL3	Bin Values (MEF)	4.19816	4.23593	4.27405	4.31251	4.35131	4.39047	4.42997	4.46983	4.51005	4.55063	4.59158	4.6329	4.67458	4.71665	4.75909	4.80191	4.84512	4.88871	4.9327	4.97709	5.02187	5.06706	5.11265	5.15866	5.20508	5.25191	5.29917	5.34685	5.39496	5.44351	5.49249	5.54191	5.59178	5.64209	5.69286	5.74408	5.79577	5.84792	5.90054	5.95363	6.00721	6.06126	6.1158	6.17083	6.22635	6.28238	6.33891
mux_r03_s159	FL3	Counts	0	0	0	0	0	0	0	0	0	0	0	0	0	0	0	0	0	0	0	0	0	0	0	1	0	0	0	0	0	0	0	0	1	0	0	0	0	0	0	0	0	0	0	0	0	0	0
mux_r03_s160	FL1	Bin Values (MEF)	61.8439	62.4209	63.0032	63.5909	64.1842	64.783	65.3873	65.9973	66.613	67.2344	67.8617	68.4948	69.1338	69.7787	70.4297	71.0867	71.7499	72.4192	73.0948	73.7768	74.465	75.1597	75.8609	76.5686	77.2829	78.0039	78.7316	79.4661	80.2074	80.9557	81.7109	82.4732	83.2426	84.0191	84.803	85.5941	86.3926	87.1986	88.012	88.8331	89.6618	90.4983	91.3426	92.1947	93.0548	93.9229	94.7991
mux_r03_s160	FL1	Counts	0	0	0	0	0	0	0	0	0	1	0	0	0	0	0	0	0	0	0	0	0	0	0	0	0	0	0	0	0	0	0	0	0	0	0	0	0	0	0	0	1	1	0	0	0	0	0
mux_r03_s160	FL3	Bin Values (MEF)	4.19816	4.23593	4.27405	4.31251	4.35131	4.39047	4.42997	4.46983	4.51005	4.55063	4.59158	4.6329	4.67458	4.71665	4.75909	4.80191	4.84512	4.88871	4.9327	4.97709	5.02187	5.06706	5.11265	5.15866	5.20508	5.25191	5.29917	5.34685	5.39496	5.44351	5.49249	5.54191	5.59178	5.64209	5.69286	5.74408	5.79577	5.84792	5.90054	5.95363	6.00721	6.06126	6.1158	6.17083	6.22635	6.28238	6.33891
mux_r03_s160	FL3	Counts	0	0	0	0	0	0	0	1	0	0	0	0	0	0	0	0	0	0	0	0	0	0	0	0	1	0	0	0	0	0	0	1	0	0	0	0	0	0	0	0	0	1	0	0	0	0	1
mux_r03_s161	FL1	Bin Values (MEF)	61.8439	62.4209	63.0032	63.5909	64.1842	64.783	65.3873	65.9973	66.613	67.2344	67.8617	68.4948	69.1338	69.7787	70.4297	71.0867	71.7499	72.4192	73.0948	73.7768	74.465	75.1597	75.8609	76.5686	77.2829	78.0039	78.7316	79.4661	80.2074	80.9557	81.7109	82.4732	83.2426	84.0191	84.803	85.5941	86.3926	87.1986	88.012	88.8331	89.6618	90.4983	91.3426	92.1947	93.0548	93.9229	94.7991
mux_r03_s161	FL1	Counts	0	0	1	0	0	0	1	0	0	0	1	0	0	0	0	0	0	0	0	0	1	0	0	0	0	0	0	0	1	1	1	0	0	0	0	0	0	0	1	2	1	1	1	0	0	1	2
mux_r03_s161	FL3	Bin Values (MEF)	4.19816	4.23593	4.27405	4.31251	4.35131	4.39047	4.42997	4.46983	4.51005	4.55063	4.59158	4.6329	4.67458	4.71665	4.75909	4.80191	4.84512	4.88871	4.9327	4.97709	5.02187	5.06706	5.11265	5.15866	5.20508	5.25191	5.29917	5.34685	5.39496	5.44351	5.49249	5.54191	5.59178	5.64209	5.69286	5.74408	5.79577	5.84792	5.90054	5.95363	6.00721	6.06126	6.1158	6.17083	6.22635	6.28238	6.33891
mux_r03_s161	FL3	Counts	0	0	0	0	0	0	0	0	0	0	0	0	0	0	0	0	0	0	0	0	0	0	0	0	0	0	0	0	0	0	0	0	0	0	0	0	0	0	0	0	0	0	0	0	0	0	0
mux_r03_s162	FL1	Bin Values (MEF)	61.8439	62.4209	63.0032	63.5909	64.1842	64.783	65.3873	65.9973	66.613	67.2344	67.8617	68.4948	69.1338	69.7787	70.4297	71.0867	71.7499	72.4192	73.0948	73.7768	74.465	75.1597	75.8609	76.5686	77.2829	78.0039	78.7316	79.4661	80.2074	80.9557	81.7109	82.4732	83.2426	84.0191	84.803	85.5941	86.3926	87.1986	88.012	88.8331	89.6618	90.4983	91.3426	92.1947	93.0548	93.9229	94.7991
mux_r03_s162	FL1	Counts	0	0	0	1	0	0	0	1	0	0	0	0	0	0	0	0	0	0	0	0	0	0	0	1	0	1	0	0	0	0	0	0	0	1	0	0	1	0	0	0	0	0	0	0	0	0	1
mux_r03_s162	FL3	Bin Values (MEF)	4.19816	4.23593	4.27405	4.31251	4.35131	4.39047	4.42997	4.46983	4.51005	4.55063	4.59158	4.6329	4.67458	4.71665	4.75909	4.80191	4.84512	4.88871	4.9327	4.97709	5.02187	5.06706	5.11265	5.15866	5.20508	5.25191	5.29917	5.34685	5.39496	5.44351	5.49249	5.54191	5.59178	5.64209	5.69286	5.74408	5.79577	5.84792	5.90054	5.95363	6.00721	6.06126	6.1158	6.17083	6.22635	6.28238	6.33891
mux_r03_s162	FL3	Counts	0	0	0	0	0	0	0	0	0	0	0	0	0	0	0	0	0	0	0	0	0	0	0	0	0	0	0	0	0	0	0	0	0	0	0	0	0	0	0	0	0	0	0	0	0	0	0
mux_r03_s163	FL1	Bin Values (MEF)	61.8439	62.4209	63.0032	63.5909	64.1842	64.783	65.3873	65.9973	66.613	67.2344	67.8617	68.4948	69.1338	69.7787	70.4297	71.0867	71.7499	72.4192	73.0948	73.7768	74.465	75.1597	75.8609	76.5686	77.2829	78.0039	78.7316	79.4661	80.2074	80.9557	81.7109	82.4732	83.2426	84.0191	84.803	85.5941	86.3926	87.1986	88.012	88.8331	89.6618	90.4983	91.3426	92.1947	93.0548	93.9229	94.7991
mux_r03_s163	FL1	Counts	0	0	0	0	0	0	0	0	0	1	0	0	0	0	0	0	0	0	0	1	0	0	1	0	0	0	0	0	0	1	0	0	1	0	0	0	0	0	0	0	0	0	0	0	0	1	0
mux_r03_s163	FL3	Bin Values (MEF)	4.19816	4.23593	4.27405	4.31251	4.35131	4.39047	4.42997	4.46983	4.51005	4.55063	4.59158	4.6329	4.67458	4.71665	4.75909	4.80191	4.84512	4.88871	4.9327	4.97709	5.02187	5.06706	5.11265	5.15866	5.20508	5.25191	5.29917	5.34685	5.39496	5.44351	5.49249	5.54191	5.59178	5.64209	5.69286	5.74408	5.79577	5.84792	5.90054	5.95363	6.00721	6.06126	6.1158	6.17083	6.22635	6.28238	6.33891
mux_r03_s163	FL3	Counts	0	0	0	0	0	0	0	0	0	0	0	0	0	0	0	0	0	0	0	0	0	0	0	0	0	0	0	0	0	0	0	0	0	0	0	0	0	0	0	0	0	0	0	0	0	0	0
mux_r03_s164	FL1	Bin Values (MEF)	61.8439	62.4209	63.0032	63.5909	64.1842	64.783	65.3873	65.9973	66.613	67.2344	67.8617	68.4948	69.1338	69.7787	70.4297	71.0867	71.7499	72.4192	73.0948	73.7768	74.465	75.1597	75.8609	76.5686	77.2829	78.0039	78.7316	79.4661	80.2074	80.9557	81.7109	82.4732	83.2426	84.0191	84.803	85.5941	86.3926	87.1986	88.012	88.8331	89.6618	90.4983	91.3426	92.1947	93.0548	93.9229	94.7991
mux_r03_s164	FL1	Counts	0	0	0	0	0	0	0	0	0	0	0	0	1	0	0	0	0	0	0	0	0	0	0	0	0	0	0	0	0	0	0	0	0	0	0	0	0	0	0	0	1	0	0	0	0	0	0
mux_r03_s164	FL3	Bin Values (MEF)	4.19816	4.23593	4.27405	4.31251	4.35131	4.39047	4.42997	4.46983	4.51005	4.55063	4.59158	4.6329	4.67458	4.71665	4.75909	4.80191	4.84512	4.88871	4.9327	4.97709	5.02187	5.06706	5.11265	5.15866	5.20508	5.25191	5.29917	5.34685	5.39496	5.44351	5.49249	5.54191	5.59178	5.64209	5.69286	5.74408	5.79577	5.84792	5.90054	5.95363	6.00721	6.06126	6.1158	6.17083	6.22635	6.28238	6.33891
mux_r03_s164	FL3	Counts	0	0	0	0	0	0	0	0	0	0	0	0	0	0	1	0	0	0	0	0	0	0	0	0	0	0	0	0	0	0	0	0	0	0	0	0	0	0	0	0	0	0	0	0	0	0	0
mux_r03_s165	FL1	Bin Values (MEF)	61.8439	62.4209	63.0032	63.5909	64.1842	64.783	65.3873	65.9973	66.613	67.2344	67.8617	68.4948	69.1338	69.7787	70.4297	71.0867	71.7499	72.4192	73.0948	73.7768	74.465	75.1597	75.8609	76.5686	77.2829	78.0039	78.7316	79.4661	80.2074	80.9557	81.7109	82.4732	83.2426	84.0191	84.803	85.5941	86.3926	87.1986	88.012	88.8331	89.6618	90.4983	91.3426	92.1947	93.0548	93.9229	94.7991
mux_r03_s165	FL1	Counts	0	0	0	0	0	0	0	0	0	0	0	0	0	0	0	0	0	0	0	0	0	0	0	0	0	0	0	0	0	0	0	0	0	0	0	0	0	0	0	0	1	0	0	0	0	0	0
mux_r03_s165	FL3	Bin Values (MEF)	4.19816	4.23593	4.27405	4.31251	4.35131	4.39047	4.42997	4.46983	4.51005	4.55063	4.59158	4.6329	4.67458	4.71665	4.75909	4.80191	4.84512	4.88871	4.9327	4.97709	5.02187	5.06706	5.11265	5.15866	5.20508	5.25191	5.29917	5.34685	5.39496	5.44351	5.49249	5.54191	5.59178	5.64209	5.69286	5.74408	5.79577	5.84792	5.90054	5.95363	6.00721	6.06126	6.1158	6.17083	6.22635	6.28238	6.33891
mux_r03_s165	FL3	Counts	0	0	0	0	0	0	0	0	0	0	0	0	0	0	0	0	0	0	0	0	0	0	0	0	0	0	0	0	1	0	0	0	0	0	0	0	0	0	0	0	0	0	1	0	0	0	0
mux_r03_s166	FL1	Bin Values (MEF)	61.8439	62.4209	63.0032	63.5909	64.1842	64.783	65.3873	65.9973	66.613	67.2344	67.8617	68.4948	69.1338	69.7787	70.4297	71.0867	71.7499	72.4192	73.0948	73.7768	74.465	75.1597	75.8609	76.5686	77.2829	78.0039	78.7316	79.4661	80.2074	80.9557	81.7109	82.4732	83.2426	84.0191	84.803	85.5941	86.3926	87.1986	88.012	88.8331	89.6618	90.4983	91.3426	92.1947	93.0548	93.9229	94.7991
mux_r03_s166	FL1	Counts	0	0	0	0	0	1	0	0	0	0	0	0	0	0	0	0	0	0	0	0	0	0	0	0	0	0	0	0	0	0	0	1	0	0	0	0	0	1	0	0	0	0	0	0	0	0	0
mux_r03_s166	FL3	Bin Values (MEF)	4.19816	4.23593	4.27405	4.31251	4.35131	4.39047	4.42997	4.46983	4.51005	4.55063	4.59158	4.6329	4.67458	4.71665	4.75909	4.80191	4.84512	4.88871	4.9327	4.97709	5.02187	5.06706	5.11265	5.15866	5.20508	5.25191	5.29917	5.34685	5.39496	5.44351	5.49249	5.54191	5.59178	5.64209	5.69286	5.74408	5.79577	5.84792	5.90054	5.95363	6.00721	6.06126	6.1158	6.17083	6.22635	6.28238	6.33891
mux_r03_s166	FL3	Counts	0	0	0	0	0	0	0	0	0	0	0	0	0	0	0	0	0	0	0	0	0	0	0	0	0	0	0	0	0	0	0	0	0	0	0	0	0	0	0	0	0	0	0	0	0	0	0
mux_r03_s167	FL1	Bin Values (MEF)	61.8439	62.4209	63.0032	63.5909	64.1842	64.783	65.3873	65.9973	66.613	67.2344	67.8617	68.4948	69.1338	69.7787	70.4297	71.0867	71.7499	72.4192	73.0948	73.7768	74.465	75.1597	75.8609	76.5686	77.2829	78.0039	78.7316	79.4661	80.2074	80.9557	81.7109	82.4732	83.2426	84.0191	84.803	85.5941	86.3926	87.1986	88.012	88.8331	89.6618	90.4983	91.3426	92.1947	93.0548	93.9229	94.7991
mux_r03_s167	FL1	Counts	0	0	0	1	0	0	0	0	0	0	0	0	0	0	0	0	0	0	0	0	0	0	0	1	1	0	0	0	0	0	0	0	0	1	0	0	0	0	0	1	0	0	0	0	0	0	0
mux_r03_s167	FL3	Bin Values (MEF)	4.19816	4.23593	4.27405	4.31251	4.35131	4.39047	4.42997	4.46983	4.51005	4.55063	4.59158	4.6329	4.67458	4.71665	4.75909	4.80191	4.84512	4.88871	4.9327	4.97709	5.02187	5.06706	5.11265	5.15866	5.20508	5.25191	5.29917	5.34685	5.39496	5.44351	5.49249	5.54191	5.59178	5.64209	5.69286	5.74408	5.79577	5.84792	5.90054	5.95363	6.00721	6.06126	6.1158	6.17083	6.22635	6.28238	6.33891
mux_r03_s167	FL3	Counts	0	0	0	0	0	0	0	0	0	0	0	0	0	0	0	0	0	0	0	0	0	0	0	0	0	0	0	0	0	1	0	0	0	0	0	0	0	0	0	0	0	0	0	0	0	0	0
mux_r03_s168	FL1	Bin Values (MEF)	61.8439	62.4209	63.0032	63.5909	64.1842	64.783	65.3873	65.9973	66.613	67.2344	67.8617	68.4948	69.1338	69.7787	70.4297	71.0867	71.7499	72.4192	73.0948	73.7768	74.465	75.1597	75.8609	76.5686	77.2829	78.0039	78.7316	79.4661	80.2074	80.9557	81.7109	82.4732	83.2426	84.0191	84.803	85.5941	86.3926	87.1986	88.012	88.8331	89.6618	90.4983	91.3426	92.1947	93.0548	93.9229	94.7991
mux_r03_s168	FL1	Counts	0	0	0	0	0	0	0	0	0	0	0	0	0	0	0	0	0	0	0	0	0	0	0	0	0	0	0	1	0	0	0	0	0	0	0	0	0	0	0	0	0	0	0	0	0	0	0
mux_r03_s168	FL3	Bin Values (MEF)	4.19816	4.23593	4.27405	4.31251	4.35131	4.39047	4.42997	4.46983	4.51005	4.55063	4.59158	4.6329	4.67458	4.71665	4.75909	4.80191	4.84512	4.88871	4.9327	4.97709	5.02187	5.06706	5.11265	5.15866	5.20508	5.25191	5.29917	5.34685	5.39496	5.44351	5.49249	5.54191	5.59178	5.64209	5.69286	5.74408	5.79577	5.84792	5.90054	5.95363	6.00721	6.06126	6.1158	6.17083	6.22635	6.28238	6.33891
mux_r03_s168	FL3	Counts	0	1	0	0	0	0	0	0	0	0	0	0	0	0	0	0	0	0	0	0	1	0	0	1	0	0	0	0	0	0	0	1	0	1	0	0	0	0	0	0	0	0	0	0	0	0	0
mux_r03_s169	FL1	Bin Values (MEF)	61.8439	62.4209	63.0032	63.5909	64.1842	64.783	65.3873	65.9973	66.613	67.2344	67.8617	68.4948	69.1338	69.7787	70.4297	71.0867	71.7499	72.4192	73.0948	73.7768	74.465	75.1597	75.8609	76.5686	77.2829	78.0039	78.7316	79.4661	80.2074	80.9557	81.7109	82.4732	83.2426	84.0191	84.803	85.5941	86.3926	87.1986	88.012	88.8331	89.6618	90.4983	91.3426	92.1947	93.0548	93.9229	94.7991
mux_r03_s169	FL1	Counts	0	0	0	0	0	0	0	0	0	0	0	0	0	0	0	0	0	0	0	0	0	0	0	0	0	0	0	0	0	0	0	0	0	0	0	0	0	0	0	0	0	0	0	0	0	0	0
mux_r03_s169	FL3	Bin Values (MEF)	4.19816	4.23593	4.27405	4.31251	4.35131	4.39047	4.42997	4.46983	4.51005	4.55063	4.59158	4.6329	4.67458	4.71665	4.75909	4.80191	4.84512	4.88871	4.9327	4.97709	5.02187	5.06706	5.11265	5.15866	5.20508	5.25191	5.29917	5.34685	5.39496	5.44351	5.49249	5.54191	5.59178	5.64209	5.69286	5.74408	5.79577	5.84792	5.90054	5.95363	6.00721	6.06126	6.1158	6.17083	6.22635	6.28238	6.33891
mux_r03_s169	FL3	Counts	0	0	0	0	0	0	0	0	0	0	0	0	0	0	0	0	0	0	0	0	0	0	0	0	0	0	0	0	0	0	0	0	0	0	0	0	0	0	0	0	0	0	0	0	0	0	0
mux_r03_s170	FL1	Bin Values (MEF)	61.8439	62.4209	63.0032	63.5909	64.1842	64.783	65.3873	65.9973	66.613	67.2344	67.8617	68.4948	69.1338	69.7787	70.4297	71.0867	71.7499	72.4192	73.0948	73.7768	74.465	75.1597	75.8609	76.5686	77.2829	78.0039	78.7316	79.4661	80.2074	80.9557	81.7109	82.4732	83.2426	84.0191	84.803	85.5941	86.3926	87.1986	88.012	88.8331	89.6618	90.4983	91.3426	92.1947	93.0548	93.9229	94.7991
mux_r03_s170	FL1	Counts	0	0	0	0	0	0	0	0	0	0	0	0	0	0	0	0	0	0	0	0	0	0	0	0	0	0	0	0	0	0	0	0	0	1	0	0	0	0	0	0	0	0	0	0	1	0	0
mux_r03_s170	FL3	Bin Values (MEF)	4.19816	4.23593	4.27405	4.31251	4.35131	4.39047	4.42997	4.46983	4.51005	4.55063	4.59158	4.6329	4.67458	4.71665	4.75909	4.80191	4.84512	4.88871	4.9327	4.97709	5.02187	5.06706	5.11265	5.15866	5.20508	5.25191	5.29917	5.34685	5.39496	5.44351	5.49249	5.54191	5.59178	5.64209	5.69286	5.74408	5.79577	5.84792	5.90054	5.95363	6.00721	6.06126	6.1158	6.17083	6.22635	6.28238	6.33891
mux_r03_s170	FL3	Counts	0	0	0	0	0	0	0	0	0	0	0	0	0	0	0	0	0	0	0	0	0	0	0	0	0	0	0	0	0	0	0	0	0	0	0	0	0	0	0	0	0	0	0	0	0	0	0
mux_r03_s171	FL1	Bin Values (MEF)	61.8439	62.4209	63.0032	63.5909	64.1842	64.783	65.3873	65.9973	66.613	67.2344	67.8617	68.4948	69.1338	69.7787	70.4297	71.0867	71.7499	72.4192	73.0948	73.7768	74.465	75.1597	75.8609	76.5686	77.2829	78.0039	78.7316	79.4661	80.2074	80.9557	81.7109	82.4732	83.2426	84.0191	84.803	85.5941	86.3926	87.1986	88.012	88.8331	89.6618	90.4983	91.3426	92.1947	93.0548	93.9229	94.7991
mux_r03_s171	FL1	Counts	0	0	0	0	0	0	1	0	0	0	0	0	0	0	0	0	0	1	0	0	0	0	0	0	0	0	0	0	0	0	0	0	0	0	0	0	1	0	0	0	1	0	0	0	0	0	0
mux_r03_s171	FL3	Bin Values (MEF)	4.19816	4.23593	4.27405	4.31251	4.35131	4.39047	4.42997	4.46983	4.51005	4.55063	4.59158	4.6329	4.67458	4.71665	4.75909	4.80191	4.84512	4.88871	4.9327	4.97709	5.02187	5.06706	5.11265	5.15866	5.20508	5.25191	5.29917	5.34685	5.39496	5.44351	5.49249	5.54191	5.59178	5.64209	5.69286	5.74408	5.79577	5.84792	5.90054	5.95363	6.00721	6.06126	6.1158	6.17083	6.22635	6.28238	6.33891
mux_r03_s171	FL3	Counts	0	0	0	0	0	0	0	0	0	0	0	0	0	0	0	0	2	0	0	1	1	0	0	0	0	0	0	0	0	0	0	0	0	0	0	0	1	0	0	1	0	1	0	0	0	1	0
mux_r03_s172	FL1	Bin Values (MEF)	61.8439	62.4209	63.0032	63.5909	64.1842	64.783	65.3873	65.9973	66.613	67.2344	67.8617	68.4948	69.1338	69.7787	70.4297	71.0867	71.7499	72.4192	73.0948	73.7768	74.465	75.1597	75.8609	76.5686	77.2829	78.0039	78.7316	79.4661	80.2074	80.9557	81.7109	82.4732	83.2426	84.0191	84.803	85.5941	86.3926	87.1986	88.012	88.8331	89.6618	90.4983	91.3426	92.1947	93.0548	93.9229	94.7991
mux_r03_s172	FL1	Counts	0	0	0	0	0	0	0	0	0	0	1	0	0	0	0	0	0	0	0	0	0	0	0	0	0	0	0	0	0	0	0	0	0	0	0	0	0	0	0	0	0	0	0	0	0	0	0
mux_r03_s172	FL3	Bin Values (MEF)	4.19816	4.23593	4.27405	4.31251	4.35131	4.39047	4.42997	4.46983	4.51005	4.55063	4.59158	4.6329	4.67458	4.71665	4.75909	4.80191	4.84512	4.88871	4.9327	4.97709	5.02187	5.06706	5.11265	5.15866	5.20508	5.25191	5.29917	5.34685	5.39496	5.44351	5.49249	5.54191	5.59178	5.64209	5.69286	5.74408	5.79577	5.84792	5.90054	5.95363	6.00721	6.06126	6.1158	6.17083	6.22635	6.28238	6.33891
mux_r03_s172	FL3	Counts	0	0	0	0	0	0	0	0	0	0	0	0	0	0	0	0	0	0	0	0	0	0	0	0	0	0	0	0	0	0	0	0	0	0	0	0	0	0	0	0	0	0	0	0	0	0	0
mux_r03_s173	FL1	Bin Values (MEF)	61.8439	62.4209	63.0032	63.5909	64.1842	64.783	65.3873	65.9973	66.613	67.2344	67.8617	68.4948	69.1338	69.7787	70.4297	71.0867	71.7499	72.4192	73.0948	73.7768	74.465	75.1597	75.8609	76.5686	77.2829	78.0039	78.7316	79.4661	80.2074	80.9557	81.7109	82.4732	83.2426	84.0191	84.803	85.5941	86.3926	87.1986	88.012	88.8331	89.6618	90.4983	91.3426	92.1947	93.0548	93.9229	94.7991
mux_r03_s173	FL1	Counts	0	0	0	1	0	0	0	0	0	0	0	0	0	0	0	0	0	0	1	0	0	0	0	0	0	0	0	0	0	0	1	0	0	2	0	0	2	0	1	0	0	0	0	0	0	2	0
mux_r03_s173	FL3	Bin Values (MEF)	4.19816	4.23593	4.27405	4.31251	4.35131	4.39047	4.42997	4.46983	4.51005	4.55063	4.59158	4.6329	4.67458	4.71665	4.75909	4.80191	4.84512	4.88871	4.9327	4.97709	5.02187	5.06706	5.11265	5.15866	5.20508	5.25191	5.29917	5.34685	5.39496	5.44351	5.49249	5.54191	5.59178	5.64209	5.69286	5.74408	5.79577	5.84792	5.90054	5.95363	6.00721	6.06126	6.1158	6.17083	6.22635	6.28238	6.33891
mux_r03_s173	FL3	Counts	0	0	0	0	0	0	0	1	0	0	0	1	0	0	0	0	0	0	0	0	0	0	0	2	0	0	0	0	0	0	0	0	0	0	0	0	0	0	0	0	0	0	0	0	0	0	0
mux_r03_s174	FL1	Bin Values (MEF)	61.8439	62.4209	63.0032	63.5909	64.1842	64.783	65.3873	65.9973	66.613	67.2344	67.8617	68.4948	69.1338	69.7787	70.4297	71.0867	71.7499	72.4192	73.0948	73.7768	74.465	75.1597	75.8609	76.5686	77.2829	78.0039	78.7316	79.4661	80.2074	80.9557	81.7109	82.4732	83.2426	84.0191	84.803	85.5941	86.3926	87.1986	88.012	88.8331	89.6618	90.4983	91.3426	92.1947	93.0548	93.9229	94.7991
mux_r03_s174	FL1	Counts	0	0	0	0	0	0	0	0	0	0	0	0	0	0	0	0	0	0	0	0	0	0	0	0	0	0	1	0	0	0	0	0	0	0	0	0	0	0	0	1	0	0	0	0	0	0	0
mux_r03_s174	FL3	Bin Values (MEF)	4.19816	4.23593	4.27405	4.31251	4.35131	4.39047	4.42997	4.46983	4.51005	4.55063	4.59158	4.6329	4.67458	4.71665	4.75909	4.80191	4.84512	4.88871	4.9327	4.97709	5.02187	5.06706	5.11265	5.15866	5.20508	5.25191	5.29917	5.34685	5.39496	5.44351	5.49249	5.54191	5.59178	5.64209	5.69286	5.74408	5.79577	5.84792	5.90054	5.95363	6.00721	6.06126	6.1158	6.17083	6.22635	6.28238	6.33891
mux_r03_s174	FL3	Counts	0	0	0	0	0	0	0	0	0	0	0	0	0	0	0	0	0	0	0	0	0	0	0	0	0	0	0	0	0	0	0	0	0	0	0	0	0	0	0	0	0	0	0	0	0	0	0
mux_r03_s175	FL1	Bin Values (MEF)	61.8439	62.4209	63.0032	63.5909	64.1842	64.783	65.3873	65.9973	66.613	67.2344	67.8617	68.4948	69.1338	69.7787	70.4297	71.0867	71.7499	72.4192	73.0948	73.7768	74.465	75.1597	75.8609	76.5686	77.2829	78.0039	78.7316	79.4661	80.2074	80.9557	81.7109	82.4732	83.2426	84.0191	84.803	85.5941	86.3926	87.1986	88.012	88.8331	89.6618	90.4983	91.3426	92.1947	93.0548	93.9229	94.7991
mux_r03_s175	FL1	Counts	0	0	0	0	0	0	0	0	0	0	0	0	0	0	0	0	0	0	1	0	0	0	0	0	0	0	0	1	0	0	0	1	0	1	0	0	0	0	0	0	0	0	0	0	0	1	0
mux_r03_s175	FL3	Bin Values (MEF)	4.19816	4.23593	4.27405	4.31251	4.35131	4.39047	4.42997	4.46983	4.51005	4.55063	4.59158	4.6329	4.67458	4.71665	4.75909	4.80191	4.84512	4.88871	4.9327	4.97709	5.02187	5.06706	5.11265	5.15866	5.20508	5.25191	5.29917	5.34685	5.39496	5.44351	5.49249	5.54191	5.59178	5.64209	5.69286	5.74408	5.79577	5.84792	5.90054	5.95363	6.00721	6.06126	6.1158	6.17083	6.22635	6.28238	6.33891
mux_r03_s175	FL3	Counts	0	0	0	0	0	0	0	0	0	0	0	1	0	0	0	0	0	0	0	0	0	0	0	0	0	0	0	0	0	0	0	0	0	0	0	0	0	0	0	0	0	0	0	0	0	0	0
mux_r03_s176	FL1	Bin Values (MEF)	61.8439	62.4209	63.0032	63.5909	64.1842	64.783	65.3873	65.9973	66.613	67.2344	67.8617	68.4948	69.1338	69.7787	70.4297	71.0867	71.7499	72.4192	73.0948	73.7768	74.465	75.1597	75.8609	76.5686	77.2829	78.0039	78.7316	79.4661	80.2074	80.9557	81.7109	82.4732	83.2426	84.0191	84.803	85.5941	86.3926	87.1986	88.012	88.8331	89.6618	90.4983	91.3426	92.1947	93.0548	93.9229	94.7991
mux_r03_s176	FL1	Counts	0	0	0	0	0	0	0	0	0	0	0	0	0	0	0	0	0	0	0	0	0	0	0	0	0	0	0	0	0	0	0	0	0	0	0	0	0	0	0	0	0	0	0	0	0	0	0
mux_r03_s176	FL3	Bin Values (MEF)	4.19816	4.23593	4.27405	4.31251	4.35131	4.39047	4.42997	4.46983	4.51005	4.55063	4.59158	4.6329	4.67458	4.71665	4.75909	4.80191	4.84512	4.88871	4.9327	4.97709	5.02187	5.06706	5.11265	5.15866	5.20508	5.25191	5.29917	5.34685	5.39496	5.44351	5.49249	5.54191	5.59178	5.64209	5.69286	5.74408	5.79577	5.84792	5.90054	5.95363	6.00721	6.06126	6.1158	6.17083	6.22635	6.28238	6.33891
mux_r03_s176	FL3	Counts	0	0	0	0	0	0	0	0	0	0	0	0	0	0	0	0	0	0	0	0	0	0	0	0	0	0	0	0	0	0	0	0	0	0	0	0	0	0	0	0	0	0	0	0	0	0	0
mux_r03_s177	FL1	Bin Values (MEF)	61.8439	62.4209	63.0032	63.5909	64.1842	64.783	65.3873	65.9973	66.613	67.2344	67.8617	68.4948	69.1338	69.7787	70.4297	71.0867	71.7499	72.4192	73.0948	73.7768	74.465	75.1597	75.8609	76.5686	77.2829	78.0039	78.7316	79.4661	80.2074	80.9557	81.7109	82.4732	83.2426	84.0191	84.803	85.5941	86.3926	87.1986	88.012	88.8331	89.6618	90.4983	91.3426	92.1947	93.0548	93.9229	94.7991
mux_r03_s177	FL1	Counts	0	0	0	0	0	0	0	0	0	0	0	0	0	0	0	0	0	0	0	0	0	0	0	0	0	0	0	0	0	0	0	0	0	0	0	0	0	0	0	0	0	0	0	0	0	0	0
mux_r03_s177	FL3	Bin Values (MEF)	4.19816	4.23593	4.27405	4.31251	4.35131	4.39047	4.42997	4.46983	4.51005	4.55063	4.59158	4.6329	4.67458	4.71665	4.75909	4.80191	4.84512	4.88871	4.9327	4.97709	5.02187	5.06706	5.11265	5.15866	5.20508	5.25191	5.29917	5.34685	5.39496	5.44351	5.49249	5.54191	5.59178	5.64209	5.69286	5.74408	5.79577	5.84792	5.90054	5.95363	6.00721	6.06126	6.1158	6.17083	6.22635	6.28238	6.33891
mux_r03_s177	FL3	Counts	0	0	0	0	0	0	0	0	0	0	0	0	0	0	0	0	0	0	0	0	0	0	0	0	2	0	1	0	0	0	0	0	0	0	0	0	0	0	0	0	0	0	0	0	0	0	0
mux_r03_s178	FL1	Bin Values (MEF)	61.8439	62.4209	63.0032	63.5909	64.1842	64.783	65.3873	65.9973	66.613	67.2344	67.8617	68.4948	69.1338	69.7787	70.4297	71.0867	71.7499	72.4192	73.0948	73.7768	74.465	75.1597	75.8609	76.5686	77.2829	78.0039	78.7316	79.4661	80.2074	80.9557	81.7109	82.4732	83.2426	84.0191	84.803	85.5941	86.3926	87.1986	88.012	88.8331	89.6618	90.4983	91.3426	92.1947	93.0548	93.9229	94.7991
mux_r03_s178	FL1	Counts	0	0	0	0	0	0	0	0	0	0	0	0	0	0	0	0	0	0	0	0	0	0	0	0	0	0	0	0	1	0	0	0	0	0	0	0	0	0	0	0	0	0	1	0	0	0	0
mux_r03_s178	FL3	Bin Values (MEF)	4.19816	4.23593	4.27405	4.31251	4.35131	4.39047	4.42997	4.46983	4.51005	4.55063	4.59158	4.6329	4.67458	4.71665	4.75909	4.80191	4.84512	4.88871	4.9327	4.97709	5.02187	5.06706	5.11265	5.15866	5.20508	5.25191	5.29917	5.34685	5.39496	5.44351	5.49249	5.54191	5.59178	5.64209	5.69286	5.74408	5.79577	5.84792	5.90054	5.95363	6.00721	6.06126	6.1158	6.17083	6.22635	6.28238	6.33891
mux_r03_s178	FL3	Counts	0	0	0	0	0	0	0	0	0	0	0	0	0	0	0	0	0	0	0	0	0	0	0	0	0	0	0	0	0	0	0	0	0	1	0	0	0	0	0	0	0	0	0	0	0	0	0
mux_r03_s179	FL1	Bin Values (MEF)	61.8439	62.4209	63.0032	63.5909	64.1842	64.783	65.3873	65.9973	66.613	67.2344	67.8617	68.4948	69.1338	69.7787	70.4297	71.0867	71.7499	72.4192	73.0948	73.7768	74.465	75.1597	75.8609	76.5686	77.2829	78.0039	78.7316	79.4661	80.2074	80.9557	81.7109	82.4732	83.2426	84.0191	84.803	85.5941	86.3926	87.1986	88.012	88.8331	89.6618	90.4983	91.3426	92.1947	93.0548	93.9229	94.7991
mux_r03_s179	FL1	Counts	0	0	0	0	0	0	1	0	0	0	0	0	0	0	0	0	0	0	0	1	0	0	0	0	0	0	1	0	0	0	0	0	0	1	0	0	0	0	0	0	1	0	0	1	0	0	0
mux_r03_s179	FL3	Bin Values (MEF)	4.19816	4.23593	4.27405	4.31251	4.35131	4.39047	4.42997	4.46983	4.51005	4.55063	4.59158	4.6329	4.67458	4.71665	4.75909	4.80191	4.84512	4.88871	4.9327	4.97709	5.02187	5.06706	5.11265	5.15866	5.20508	5.25191	5.29917	5.34685	5.39496	5.44351	5.49249	5.54191	5.59178	5.64209	5.69286	5.74408	5.79577	5.84792	5.90054	5.95363	6.00721	6.06126	6.1158	6.17083	6.22635	6.28238	6.33891
mux_r03_s179	FL3	Counts	0	0	0	0	0	0	0	0	0	0	0	0	0	0	0	0	0	0	0	0	0	0	0	0	0	0	0	0	0	0	0	0	0	0	1	0	0	0	0	0	0	0	0	0	1	0	0
mux_r03_s180	FL1	Bin Values (MEF)	61.8439	62.4209	63.0032	63.5909	64.1842	64.783	65.3873	65.9973	66.613	67.2344	67.8617	68.4948	69.1338	69.7787	70.4297	71.0867	71.7499	72.4192	73.0948	73.7768	74.465	75.1597	75.8609	76.5686	77.2829	78.0039	78.7316	79.4661	80.2074	80.9557	81.7109	82.4732	83.2426	84.0191	84.803	85.5941	86.3926	87.1986	88.012	88.8331	89.6618	90.4983	91.3426	92.1947	93.0548	93.9229	94.7991
mux_r03_s180	FL1	Counts	0	0	0	0	0	0	0	0	0	0	0	0	0	0	0	0	0	0	0	0	0	0	0	0	0	0	0	0	0	0	0	0	0	0	0	0	0	0	0	0	0	0	0	0	1	0	0
mux_r03_s180	FL3	Bin Values (MEF)	4.19816	4.23593	4.27405	4.31251	4.35131	4.39047	4.42997	4.46983	4.51005	4.55063	4.59158	4.6329	4.67458	4.71665	4.75909	4.80191	4.84512	4.88871	4.9327	4.97709	5.02187	5.06706	5.11265	5.15866	5.20508	5.25191	5.29917	5.34685	5.39496	5.44351	5.49249	5.54191	5.59178	5.64209	5.69286	5.74408	5.79577	5.84792	5.90054	5.95363	6.00721	6.06126	6.1158	6.17083	6.22635	6.28238	6.33891
mux_r03_s180	FL3	Counts	0	0	0	0	0	0	0	0	0	0	0	0	0	0	0	0	0	0	0	0	0	0	0	1	0	0	0	0	1	0	0	0	0	0	0	1	0	0	0	0	0	0	0	0	0	0	0
mux_r03_s181	FL1	Bin Values (MEF)	61.8439	62.4209	63.0032	63.5909	64.1842	64.783	65.3873	65.9973	66.613	67.2344	67.8617	68.4948	69.1338	69.7787	70.4297	71.0867	71.7499	72.4192	73.0948	73.7768	74.465	75.1597	75.8609	76.5686	77.2829	78.0039	78.7316	79.4661	80.2074	80.9557	81.7109	82.4732	83.2426	84.0191	84.803	85.5941	86.3926	87.1986	88.012	88.8331	89.6618	90.4983	91.3426	92.1947	93.0548	93.9229	94.7991
mux_r03_s181	FL1	Counts	0	0	0	0	0	0	0	0	0	0	0	0	0	0	0	0	0	0	0	0	0	0	0	0	0	0	0	0	0	0	0	0	0	0	0	0	0	0	0	1	0	0	0	0	0	1	0
mux_r03_s181	FL3	Bin Values (MEF)	4.19816	4.23593	4.27405	4.31251	4.35131	4.39047	4.42997	4.46983	4.51005	4.55063	4.59158	4.6329	4.67458	4.71665	4.75909	4.80191	4.84512	4.88871	4.9327	4.97709	5.02187	5.06706	5.11265	5.15866	5.20508	5.25191	5.29917	5.34685	5.39496	5.44351	5.49249	5.54191	5.59178	5.64209	5.69286	5.74408	5.79577	5.84792	5.90054	5.95363	6.00721	6.06126	6.1158	6.17083	6.22635	6.28238	6.33891
mux_r03_s181	FL3	Counts	0	0	0	0	0	0	0	0	0	0	0	0	0	0	0	0	0	0	0	0	0	0	0	0	0	0	0	0	0	0	0	0	0	0	0	0	0	0	0	0	0	0	0	0	0	0	0
mux_r03_s182	FL1	Bin Values (MEF)	61.8439	62.4209	63.0032	63.5909	64.1842	64.783	65.3873	65.9973	66.613	67.2344	67.8617	68.4948	69.1338	69.7787	70.4297	71.0867	71.7499	72.4192	73.0948	73.7768	74.465	75.1597	75.8609	76.5686	77.2829	78.0039	78.7316	79.4661	80.2074	80.9557	81.7109	82.4732	83.2426	84.0191	84.803	85.5941	86.3926	87.1986	88.012	88.8331	89.6618	90.4983	91.3426	92.1947	93.0548	93.9229	94.7991
mux_r03_s182	FL1	Counts	0	0	0	0	0	0	0	0	0	0	0	0	0	0	0	0	0	0	0	0	0	0	0	0	0	0	0	0	0	0	0	0	0	0	0	0	0	0	0	0	0	0	0	0	0	0	0
mux_r03_s182	FL3	Bin Values (MEF)	4.19816	4.23593	4.27405	4.31251	4.35131	4.39047	4.42997	4.46983	4.51005	4.55063	4.59158	4.6329	4.67458	4.71665	4.75909	4.80191	4.84512	4.88871	4.9327	4.97709	5.02187	5.06706	5.11265	5.15866	5.20508	5.25191	5.29917	5.34685	5.39496	5.44351	5.49249	5.54191	5.59178	5.64209	5.69286	5.74408	5.79577	5.84792	5.90054	5.95363	6.00721	6.06126	6.1158	6.17083	6.22635	6.28238	6.33891
mux_r03_s182	FL3	Counts	0	0	0	1	0	0	0	0	0	0	0	0	0	0	0	1	0	1	2	0	2	0	0	0	0	0	0	0	0	0	0	0	0	0	0	0	0	0	0	0	0	0	0	0	0	0	1
mux_r03_s183	FL1	Bin Values (MEF)	61.8439	62.4209	63.0032	63.5909	64.1842	64.783	65.3873	65.9973	66.613	67.2344	67.8617	68.4948	69.1338	69.7787	70.4297	71.0867	71.7499	72.4192	73.0948	73.7768	74.465	75.1597	75.8609	76.5686	77.2829	78.0039	78.7316	79.4661	80.2074	80.9557	81.7109	82.4732	83.2426	84.0191	84.803	85.5941	86.3926	87.1986	88.012	88.8331	89.6618	90.4983	91.3426	92.1947	93.0548	93.9229	94.7991
mux_r03_s183	FL1	Counts	0	0	0	0	0	0	0	0	0	0	0	0	0	0	0	0	0	0	0	0	0	0	0	0	0	0	0	0	0	1	0	0	0	0	0	0	0	0	0	0	0	0	0	0	0	0	0
mux_r03_s183	FL3	Bin Values (MEF)	4.19816	4.23593	4.27405	4.31251	4.35131	4.39047	4.42997	4.46983	4.51005	4.55063	4.59158	4.6329	4.67458	4.71665	4.75909	4.80191	4.84512	4.88871	4.9327	4.97709	5.02187	5.06706	5.11265	5.15866	5.20508	5.25191	5.29917	5.34685	5.39496	5.44351	5.49249	5.54191	5.59178	5.64209	5.69286	5.74408	5.79577	5.84792	5.90054	5.95363	6.00721	6.06126	6.1158	6.17083	6.22635	6.28238	6.33891
mux_r03_s183	FL3	Counts	0	0	0	0	0	0	0	0	0	0	0	0	0	0	0	0	0	0	0	0	0	2	0	0	0	0	1	0	0	0	0	0	0	0	0	0	0	0	0	0	0	0	0	0	1	0	0
mux_r03_s184	FL1	Bin Values (MEF)	61.8439	62.4209	63.0032	63.5909	64.1842	64.783	65.3873	65.9973	66.613	67.2344	67.8617	68.4948	69.1338	69.7787	70.4297	71.0867	71.7499	72.4192	73.0948	73.7768	74.465	75.1597	75.8609	76.5686	77.2829	78.0039	78.7316	79.4661	80.2074	80.9557	81.7109	82.4732	83.2426	84.0191	84.803	85.5941	86.3926	87.1986	88.012	88.8331	89.6618	90.4983	91.3426	92.1947	93.0548	93.9229	94.7991
mux_r03_s184	FL1	Counts	0	0	0	1	0	2	0	0	0	1	0	0	0	0	0	0	0	1	0	0	0	0	0	0	0	0	0	0	0	0	0	0	0	0	0	0	0	0	0	0	0	0	0	1	0	0	0
mux_r03_s184	FL3	Bin Values (MEF)	4.19816	4.23593	4.27405	4.31251	4.35131	4.39047	4.42997	4.46983	4.51005	4.55063	4.59158	4.6329	4.67458	4.71665	4.75909	4.80191	4.84512	4.88871	4.9327	4.97709	5.02187	5.06706	5.11265	5.15866	5.20508	5.25191	5.29917	5.34685	5.39496	5.44351	5.49249	5.54191	5.59178	5.64209	5.69286	5.74408	5.79577	5.84792	5.90054	5.95363	6.00721	6.06126	6.1158	6.17083	6.22635	6.28238	6.33891
mux_r03_s184	FL3	Counts	0	0	1	0	0	0	1	0	0	0	0	0	0	0	0	0	0	0	0	0	0	1	0	1	0	0	2	0	0	0	1	0	0	0	0	0	0	0	0	2	0	0	0	0	0	0	0
mux_r03_s185	FL1	Bin Values (MEF)	61.8439	62.4209	63.0032	63.5909	64.1842	64.783	65.3873	65.9973	66.613	67.2344	67.8617	68.4948	69.1338	69.7787	70.4297	71.0867	71.7499	72.4192	73.0948	73.7768	74.465	75.1597	75.8609	76.5686	77.2829	78.0039	78.7316	79.4661	80.2074	80.9557	81.7109	82.4732	83.2426	84.0191	84.803	85.5941	86.3926	87.1986	88.012	88.8331	89.6618	90.4983	91.3426	92.1947	93.0548	93.9229	94.7991
mux_r03_s185	FL1	Counts	0	0	0	0	0	0	0	0	0	0	0	0	0	0	0	0	0	0	0	0	0	0	0	0	0	0	0	0	0	0	0	0	0	0	0	0	0	0	0	0	1	0	0	0	0	0	0
mux_r03_s185	FL3	Bin Values (MEF)	4.19816	4.23593	4.27405	4.31251	4.35131	4.39047	4.42997	4.46983	4.51005	4.55063	4.59158	4.6329	4.67458	4.71665	4.75909	4.80191	4.84512	4.88871	4.9327	4.97709	5.02187	5.06706	5.11265	5.15866	5.20508	5.25191	5.29917	5.34685	5.39496	5.44351	5.49249	5.54191	5.59178	5.64209	5.69286	5.74408	5.79577	5.84792	5.90054	5.95363	6.00721	6.06126	6.1158	6.17083	6.22635	6.28238	6.33891
mux_r03_s185	FL3	Counts	0	0	0	0	0	0	0	1	0	0	0	0	1	1	0	0	0	0	0	0	1	0	0	1	0	0	0	0	0	1	0	0	0	0	1	0	0	0	0	0	0	0	1	0	0	0	0
mux_r03_s186	FL1	Bin Values (MEF)	61.8439	62.4209	63.0032	63.5909	64.1842	64.783	65.3873	65.9973	66.613	67.2344	67.8617	68.4948	69.1338	69.7787	70.4297	71.0867	71.7499	72.4192	73.0948	73.7768	74.465	75.1597	75.8609	76.5686	77.2829	78.0039	78.7316	79.4661	80.2074	80.9557	81.7109	82.4732	83.2426	84.0191	84.803	85.5941	86.3926	87.1986	88.012	88.8331	89.6618	90.4983	91.3426	92.1947	93.0548	93.9229	94.7991
mux_r03_s186	FL1	Counts	0	0	0	0	0	0	0	0	0	0	1	0	0	0	0	0	0	0	0	1	0	0	0	0	0	0	0	0	0	1	0	0	0	0	0	0	0	0	0	0	0	0	0	0	0	0	0
mux_r03_s186	FL3	Bin Values (MEF)	4.19816	4.23593	4.27405	4.31251	4.35131	4.39047	4.42997	4.46983	4.51005	4.55063	4.59158	4.6329	4.67458	4.71665	4.75909	4.80191	4.84512	4.88871	4.9327	4.97709	5.02187	5.06706	5.11265	5.15866	5.20508	5.25191	5.29917	5.34685	5.39496	5.44351	5.49249	5.54191	5.59178	5.64209	5.69286	5.74408	5.79577	5.84792	5.90054	5.95363	6.00721	6.06126	6.1158	6.17083	6.22635	6.28238	6.33891
mux_r03_s186	FL3	Counts	0	0	0	0	0	0	0	0	0	0	0	0	0	0	0	0	0	0	0	0	0	0	0	0	0	0	1	0	0	0	0	0	0	0	1	0	0	0	0	0	0	0	0	0	0	0	0
mux_r03_s187	FL1	Bin Values (MEF)	61.8439	62.4209	63.0032	63.5909	64.1842	64.783	65.3873	65.9973	66.613	67.2344	67.8617	68.4948	69.1338	69.7787	70.4297	71.0867	71.7499	72.4192	73.0948	73.7768	74.465	75.1597	75.8609	76.5686	77.2829	78.0039	78.7316	79.4661	80.2074	80.9557	81.7109	82.4732	83.2426	84.0191	84.803	85.5941	86.3926	87.1986	88.012	88.8331	89.6618	90.4983	91.3426	92.1947	93.0548	93.9229	94.7991
mux_r03_s187	FL1	Counts	0	0	0	0	1	0	0	0	0	0	0	0	0	0	0	0	0	0	0	0	0	0	0	0	0	0	0	0	0	0	0	0	0	0	0	0	0	0	0	0	0	0	0	0	0	0	0
mux_r03_s187	FL3	Bin Values (MEF)	4.19816	4.23593	4.27405	4.31251	4.35131	4.39047	4.42997	4.46983	4.51005	4.55063	4.59158	4.6329	4.67458	4.71665	4.75909	4.80191	4.84512	4.88871	4.9327	4.97709	5.02187	5.06706	5.11265	5.15866	5.20508	5.25191	5.29917	5.34685	5.39496	5.44351	5.49249	5.54191	5.59178	5.64209	5.69286	5.74408	5.79577	5.84792	5.90054	5.95363	6.00721	6.06126	6.1158	6.17083	6.22635	6.28238	6.33891
mux_r03_s187	FL3	Counts	0	0	0	0	0	0	0	0	0	0	0	0	0	0	0	0	1	0	0	0	0	0	0	0	0	0	0	0	0	0	0	0	0	0	0	0	0	0	0	0	0	0	0	0	0	0	0
mux_r03_s188	FL1	Bin Values (MEF)	61.8439	62.4209	63.0032	63.5909	64.1842	64.783	65.3873	65.9973	66.613	67.2344	67.8617	68.4948	69.1338	69.7787	70.4297	71.0867	71.7499	72.4192	73.0948	73.7768	74.465	75.1597	75.8609	76.5686	77.2829	78.0039	78.7316	79.4661	80.2074	80.9557	81.7109	82.4732	83.2426	84.0191	84.803	85.5941	86.3926	87.1986	88.012	88.8331	89.6618	90.4983	91.3426	92.1947	93.0548	93.9229	94.7991
mux_r03_s188	FL1	Counts	0	0	0	1	0	0	0	0	0	0	0	0	0	0	0	0	0	0	0	0	1	0	0	0	0	0	0	0	0	0	0	0	0	0	0	0	0	1	0	0	0	1	0	0	0	0	0
mux_r03_s188	FL3	Bin Values (MEF)	4.19816	4.23593	4.27405	4.31251	4.35131	4.39047	4.42997	4.46983	4.51005	4.55063	4.59158	4.6329	4.67458	4.71665	4.75909	4.80191	4.84512	4.88871	4.9327	4.97709	5.02187	5.06706	5.11265	5.15866	5.20508	5.25191	5.29917	5.34685	5.39496	5.44351	5.49249	5.54191	5.59178	5.64209	5.69286	5.74408	5.79577	5.84792	5.90054	5.95363	6.00721	6.06126	6.1158	6.17083	6.22635	6.28238	6.33891
mux_r03_s188	FL3	Counts	0	0	0	0	0	0	0	0	0	0	0	0	0	0	0	0	0	0	0	0	0	0	0	0	0	0	0	1	0	0	0	0	0	0	0	0	0	0	0	0	0	0	0	0	0	0	0
mux_r03_s189	FL1	Bin Values (MEF)	61.8439	62.4209	63.0032	63.5909	64.1842	64.783	65.3873	65.9973	66.613	67.2344	67.8617	68.4948	69.1338	69.7787	70.4297	71.0867	71.7499	72.4192	73.0948	73.7768	74.465	75.1597	75.8609	76.5686	77.2829	78.0039	78.7316	79.4661	80.2074	80.9557	81.7109	82.4732	83.2426	84.0191	84.803	85.5941	86.3926	87.1986	88.012	88.8331	89.6618	90.4983	91.3426	92.1947	93.0548	93.9229	94.7991
mux_r03_s189	FL1	Counts	0	0	0	0	0	0	0	0	0	0	0	0	0	0	0	0	0	0	1	0	0	0	0	0	0	0	0	0	1	0	0	0	0	0	0	0	0	0	0	0	0	0	0	0	0	0	0
mux_r03_s189	FL3	Bin Values (MEF)	4.19816	4.23593	4.27405	4.31251	4.35131	4.39047	4.42997	4.46983	4.51005	4.55063	4.59158	4.6329	4.67458	4.71665	4.75909	4.80191	4.84512	4.88871	4.9327	4.97709	5.02187	5.06706	5.11265	5.15866	5.20508	5.25191	5.29917	5.34685	5.39496	5.44351	5.49249	5.54191	5.59178	5.64209	5.69286	5.74408	5.79577	5.84792	5.90054	5.95363	6.00721	6.06126	6.1158	6.17083	6.22635	6.28238	6.33891
mux_r03_s189	FL3	Counts	0	0	0	0	0	0	1	0	0	0	0	0	0	0	0	0	0	0	0	0	0	0	0	0	0	0	0	0	0	0	0	0	0	1	0	0	0	0	0	0	0	0	0	0	0	0	0
mux_r03_s190	FL1	Bin Values (MEF)	61.8439	62.4209	63.0032	63.5909	64.1842	64.783	65.3873	65.9973	66.613	67.2344	67.8617	68.4948	69.1338	69.7787	70.4297	71.0867	71.7499	72.4192	73.0948	73.7768	74.465	75.1597	75.8609	76.5686	77.2829	78.0039	78.7316	79.4661	80.2074	80.9557	81.7109	82.4732	83.2426	84.0191	84.803	85.5941	86.3926	87.1986	88.012	88.8331	89.6618	90.4983	91.3426	92.1947	93.0548	93.9229	94.7991
mux_r03_s190	FL1	Counts	0	0	0	0	0	0	0	0	0	0	0	0	0	0	0	0	0	0	0	0	0	0	0	0	0	0	0	0	0	0	0	0	0	0	0	0	0	0	0	0	0	1	0	0	0	0	0
mux_r03_s190	FL3	Bin Values (MEF)	4.19816	4.23593	4.27405	4.31251	4.35131	4.39047	4.42997	4.46983	4.51005	4.55063	4.59158	4.6329	4.67458	4.71665	4.75909	4.80191	4.84512	4.88871	4.9327	4.97709	5.02187	5.06706	5.11265	5.15866	5.20508	5.25191	5.29917	5.34685	5.39496	5.44351	5.49249	5.54191	5.59178	5.64209	5.69286	5.74408	5.79577	5.84792	5.90054	5.95363	6.00721	6.06126	6.1158	6.17083	6.22635	6.28238	6.33891
mux_r03_s190	FL3	Counts	0	0	0	1	0	0	0	0	0	0	0	0	0	0	0	0	0	0	0	0	0	0	0	0	0	0	0	0	0	0	0	0	0	0	0	0	0	0	0	0	0	1	0	0	0	0	0
mux_r03_s191	FL1	Bin Values (MEF)	61.8439	62.4209	63.0032	63.5909	64.1842	64.783	65.3873	65.9973	66.613	67.2344	67.8617	68.4948	69.1338	69.7787	70.4297	71.0867	71.7499	72.4192	73.0948	73.7768	74.465	75.1597	75.8609	76.5686	77.2829	78.0039	78.7316	79.4661	80.2074	80.9557	81.7109	82.4732	83.2426	84.0191	84.803	85.5941	86.3926	87.1986	88.012	88.8331	89.6618	90.4983	91.3426	92.1947	93.0548	93.9229	94.7991
mux_r03_s191	FL1	Counts	0	0	0	0	0	0	0	0	0	0	0	0	0	0	0	0	0	0	0	0	0	0	0	0	0	0	0	0	0	0	0	0	0	0	0	0	0	0	0	0	0	0	0	0	0	0	1
mux_r03_s191	FL3	Bin Values (MEF)	4.19816	4.23593	4.27405	4.31251	4.35131	4.39047	4.42997	4.46983	4.51005	4.55063	4.59158	4.6329	4.67458	4.71665	4.75909	4.80191	4.84512	4.88871	4.9327	4.97709	5.02187	5.06706	5.11265	5.15866	5.20508	5.25191	5.29917	5.34685	5.39496	5.44351	5.49249	5.54191	5.59178	5.64209	5.69286	5.74408	5.79577	5.84792	5.90054	5.95363	6.00721	6.06126	6.1158	6.17083	6.22635	6.28238	6.33891
mux_r03_s191	FL3	Counts	0	0	0	0	0	0	0	0	0	0	0	0	0	0	0	0	0	1	0	0	0	0	0	0	0	0	0	0	0	0	0	0	0	0	0	0	0	0	0	0	0	0	0	0	0	0	0
mux_r03_s192	FL1	Bin Values (MEF)	61.8439	62.4209	63.0032	63.5909	64.1842	64.783	65.3873	65.9973	66.613	67.2344	67.8617	68.4948	69.1338	69.7787	70.4297	71.0867	71.7499	72.4192	73.0948	73.7768	74.465	75.1597	75.8609	76.5686	77.2829	78.0039	78.7316	79.4661	80.2074	80.9557	81.7109	82.4732	83.2426	84.0191	84.803	85.5941	86.3926	87.1986	88.012	88.8331	89.6618	90.4983	91.3426	92.1947	93.0548	93.9229	94.7991
mux_r03_s192	FL1	Counts	0	0	0	0	0	0	0	0	0	0	0	0	0	0	0	0	0	0	0	0	0	0	0	0	0	0	0	1	0	0	0	0	0	0	0	0	0	0	0	0	0	0	0	0	0	0	0
mux_r03_s192	FL3	Bin Values (MEF)	4.19816	4.23593	4.27405	4.31251	4.35131	4.39047	4.42997	4.46983	4.51005	4.55063	4.59158	4.6329	4.67458	4.71665	4.75909	4.80191	4.84512	4.88871	4.9327	4.97709	5.02187	5.06706	5.11265	5.15866	5.20508	5.25191	5.29917	5.34685	5.39496	5.44351	5.49249	5.54191	5.59178	5.64209	5.69286	5.74408	5.79577	5.84792	5.90054	5.95363	6.00721	6.06126	6.1158	6.17083	6.22635	6.28238	6.33891
mux_r03_s192	FL3	Counts	0	0	0	0	0	0	0	0	0	0	0	0	0	0	0	0	0	0	0	1	0	0	0	0	0	0	0	0	0	0	0	0	0	0	0	0	0	0	0	0	0	0	0	0	0	0	0
mux_r01_s073	FL1	Bin Values (MEF)	58.9839	59.5317	60.0845	60.6426	61.2058	61.7742	62.3479	62.9269	63.5113	64.1012	64.6965	65.2973	65.9038	66.5158	67.1336	67.757	68.3863	69.0214	69.6624	70.3094	70.9624	71.6214	72.2866	72.9579	73.6355	74.3193	75.0095	75.7062	76.4093	77.1189	77.8351	78.558	79.2875	80.0239	80.7671	81.5172	82.2743	83.0383	83.8095	84.5879	85.3735	86.1663	86.9666	87.7742	88.5894	89.4122	90.2425
mux_r01_s073	FL1	Counts	0	0	0	0	0	0	0	0	0	0	0	0	0	0	0	0	0	1	0	0	0	0	0	0	0	0	0	0	0	0	0	0	0	0	0	0	0	1	0	1	1	0	0	0	1	0	0
mux_r01_s073	FL3	Bin Values (MEF)	3.60921	3.64197	3.67503	3.70839	3.74205	3.77602	3.81029	3.84488	3.87978	3.915	3.95054	3.98639	4.02258	4.05909	4.09594	4.13312	4.17063	4.20849	4.24669	4.28524	4.32414	4.36339	4.40299	4.44296	4.48329	4.52399	4.56505	4.60649	4.6483	4.69049	4.73307	4.77603	4.81939	4.86313	4.90728	4.95182	4.99677	5.04212	5.08789	5.13407	5.18068	5.2277	5.27516	5.32304	5.37136	5.42011	5.46931
mux_r01_s073	FL3	Counts	0	0	0	0	0	0	0	0	0	0	0	0	0	0	0	0	0	0	0	0	0	0	0	0	0	0	0	0	0	0	0	0	0	0	0	0	0	0	0	0	0	0	0	0	0	0	0
mux_r01_s074	FL1	Bin Values (MEF)	58.9839	59.5317	60.0845	60.6426	61.2058	61.7742	62.3479	62.9269	63.5113	64.1012	64.6965	65.2973	65.9038	66.5158	67.1336	67.757	68.3863	69.0214	69.6624	70.3094	70.9624	71.6214	72.2866	72.9579	73.6355	74.3193	75.0095	75.7062	76.4093	77.1189	77.8351	78.558	79.2875	80.0239	80.7671	81.5172	82.2743	83.0383	83.8095	84.5879	85.3735	86.1663	86.9666	87.7742	88.5894	89.4122	90.2425
mux_r01_s074	FL1	Counts	0	0	0	0	0	0	0	0	0	0	0	0	0	0	0	0	0	0	0	0	0	0	0	1	0	0	0	0	0	0	0	0	0	0	0	0	0	0	0	0	0	1	0	0	0	0	0
mux_r01_s074	FL3	Bin Values (MEF)	3.60921	3.64197	3.67503	3.70839	3.74205	3.77602	3.81029	3.84488	3.87978	3.915	3.95054	3.98639	4.02258	4.05909	4.09594	4.13312	4.17063	4.20849	4.24669	4.28524	4.32414	4.36339	4.40299	4.44296	4.48329	4.52399	4.56505	4.60649	4.6483	4.69049	4.73307	4.77603	4.81939	4.86313	4.90728	4.95182	4.99677	5.04212	5.08789	5.13407	5.18068	5.2277	5.27516	5.32304	5.37136	5.42011	5.46931
mux_r01_s074	FL3	Counts	0	0	0	0	0	0	0	0	0	0	0	0	0	0	0	0	0	0	0	0	0	0	0	0	0	0	0	0	0	0	0	0	0	0	0	0	0	0	0	0	0	0	1	0	0	0	0
mux_r01_s075	FL1	Bin Values (MEF)	58.9839	59.5317	60.0845	60.6426	61.2058	61.7742	62.3479	62.9269	63.5113	64.1012	64.6965	65.2973	65.9038	66.5158	67.1336	67.757	68.3863	69.0214	69.6624	70.3094	70.9624	71.6214	72.2866	72.9579	73.6355	74.3193	75.0095	75.7062	76.4093	77.1189	77.8351	78.558	79.2875	80.0239	80.7671	81.5172	82.2743	83.0383	83.8095	84.5879	85.3735	86.1663	86.9666	87.7742	88.5894	89.4122	90.2425
mux_r01_s075	FL1	Counts	0	0	0	0	0	0	1	0	0	0	0	0	0	0	0	0	0	0	0	0	0	0	0	0	0	0	0	0	0	0	0	0	0	0	1	0	0	0	0	0	0	0	0	0	1	0	0
mux_r01_s075	FL3	Bin Values (MEF)	3.60921	3.64197	3.67503	3.70839	3.74205	3.77602	3.81029	3.84488	3.87978	3.915	3.95054	3.98639	4.02258	4.05909	4.09594	4.13312	4.17063	4.20849	4.24669	4.28524	4.32414	4.36339	4.40299	4.44296	4.48329	4.52399	4.56505	4.60649	4.6483	4.69049	4.73307	4.77603	4.81939	4.86313	4.90728	4.95182	4.99677	5.04212	5.08789	5.13407	5.18068	5.2277	5.27516	5.32304	5.37136	5.42011	5.46931
mux_r01_s075	FL3	Counts	0	0	0	1	0	1	3	1	1	0	0	0	1	0	0	0	1	0	1	1	0	1	1	2	0	0	1	1	0	0	1	1	0	0	0	0	0	0	1	0	1	1	1	0	0	1	1
mux_r01_s076	FL1	Bin Values (MEF)	58.9839	59.5317	60.0845	60.6426	61.2058	61.7742	62.3479	62.9269	63.5113	64.1012	64.6965	65.2973	65.9038	66.5158	67.1336	67.757	68.3863	69.0214	69.6624	70.3094	70.9624	71.6214	72.2866	72.9579	73.6355	74.3193	75.0095	75.7062	76.4093	77.1189	77.8351	78.558	79.2875	80.0239	80.7671	81.5172	82.2743	83.0383	83.8095	84.5879	85.3735	86.1663	86.9666	87.7742	88.5894	89.4122	90.2425
mux_r01_s076	FL1	Counts	0	0	0	0	0	0	0	0	0	0	0	0	1	0	0	0	0	0	2	0	0	0	0	0	0	0	0	0	0	0	0	0	0	0	0	0	0	0	0	0	1	0	0	0	0	1	0
mux_r01_s076	FL3	Bin Values (MEF)	3.60921	3.64197	3.67503	3.70839	3.74205	3.77602	3.81029	3.84488	3.87978	3.915	3.95054	3.98639	4.02258	4.05909	4.09594	4.13312	4.17063	4.20849	4.24669	4.28524	4.32414	4.36339	4.40299	4.44296	4.48329	4.52399	4.56505	4.60649	4.6483	4.69049	4.73307	4.77603	4.81939	4.86313	4.90728	4.95182	4.99677	5.04212	5.08789	5.13407	5.18068	5.2277	5.27516	5.32304	5.37136	5.42011	5.46931
mux_r01_s076	FL3	Counts	0	0	0	0	0	0	0	1	0	0	0	0	0	0	0	0	0	2	0	0	0	0	1	0	0	0	0	0	0	0	0	1	0	0	0	0	0	1	1	0	0	0	0	0	0	0	0
mux_r01_s077	FL1	Bin Values (MEF)	58.9839	59.5317	60.0845	60.6426	61.2058	61.7742	62.3479	62.9269	63.5113	64.1012	64.6965	65.2973	65.9038	66.5158	67.1336	67.757	68.3863	69.0214	69.6624	70.3094	70.9624	71.6214	72.2866	72.9579	73.6355	74.3193	75.0095	75.7062	76.4093	77.1189	77.8351	78.558	79.2875	80.0239	80.7671	81.5172	82.2743	83.0383	83.8095	84.5879	85.3735	86.1663	86.9666	87.7742	88.5894	89.4122	90.2425
mux_r01_s077	FL1	Counts	0	0	0	0	0	0	0	0	0	0	0	0	0	0	0	0	0	0	0	0	0	0	0	0	0	0	0	0	0	0	0	0	0	0	0	0	0	0	0	1	0	0	0	0	0	0	0
mux_r01_s077	FL3	Bin Values (MEF)	3.60921	3.64197	3.67503	3.70839	3.74205	3.77602	3.81029	3.84488	3.87978	3.915	3.95054	3.98639	4.02258	4.05909	4.09594	4.13312	4.17063	4.20849	4.24669	4.28524	4.32414	4.36339	4.40299	4.44296	4.48329	4.52399	4.56505	4.60649	4.6483	4.69049	4.73307	4.77603	4.81939	4.86313	4.90728	4.95182	4.99677	5.04212	5.08789	5.13407	5.18068	5.2277	5.27516	5.32304	5.37136	5.42011	5.46931
mux_r01_s077	FL3	Counts	0	1	1	0	0	0	0	0	0	0	0	1	0	0	0	0	0	0	0	0	0	0	1	0	0	0	0	0	0	0	0	0	0	0	0	0	0	0	0	0	0	0	0	1	0	0	0
mux_r01_s078	FL1	Bin Values (MEF)	58.9839	59.5317	60.0845	60.6426	61.2058	61.7742	62.3479	62.9269	63.5113	64.1012	64.6965	65.2973	65.9038	66.5158	67.1336	67.757	68.3863	69.0214	69.6624	70.3094	70.9624	71.6214	72.2866	72.9579	73.6355	74.3193	75.0095	75.7062	76.4093	77.1189	77.8351	78.558	79.2875	80.0239	80.7671	81.5172	82.2743	83.0383	83.8095	84.5879	85.3735	86.1663	86.9666	87.7742	88.5894	89.4122	90.2425
mux_r01_s078	FL1	Counts	0	0	0	0	0	0	1	0	0	0	0	0	0	0	0	0	0	0	0	0	0	0	0	0	0	0	0	0	0	0	0	0	0	0	0	0	0	0	0	0	0	0	0	0	0	0	0
mux_r01_s078	FL3	Bin Values (MEF)	3.60921	3.64197	3.67503	3.70839	3.74205	3.77602	3.81029	3.84488	3.87978	3.915	3.95054	3.98639	4.02258	4.05909	4.09594	4.13312	4.17063	4.20849	4.24669	4.28524	4.32414	4.36339	4.40299	4.44296	4.48329	4.52399	4.56505	4.60649	4.6483	4.69049	4.73307	4.77603	4.81939	4.86313	4.90728	4.95182	4.99677	5.04212	5.08789	5.13407	5.18068	5.2277	5.27516	5.32304	5.37136	5.42011	5.46931
mux_r01_s078	FL3	Counts	0	0	0	0	0	0	0	0	0	0	0	0	1	0	0	0	0	0	0	0	0	0	0	0	0	0	1	0	0	0	0	0	0	0	0	0	0	0	0	0	0	0	0	0	0	0	0
mux_r01_s079	FL1	Bin Values (MEF)	58.9839	59.5317	60.0845	60.6426	61.2058	61.7742	62.3479	62.9269	63.5113	64.1012	64.6965	65.2973	65.9038	66.5158	67.1336	67.757	68.3863	69.0214	69.6624	70.3094	70.9624	71.6214	72.2866	72.9579	73.6355	74.3193	75.0095	75.7062	76.4093	77.1189	77.8351	78.558	79.2875	80.0239	80.7671	81.5172	82.2743	83.0383	83.8095	84.5879	85.3735	86.1663	86.9666	87.7742	88.5894	89.4122	90.2425
mux_r01_s079	FL1	Counts	0	0	0	0	0	0	0	0	0	0	0	0	0	0	0	0	0	0	0	0	0	0	0	1	0	0	0	0	0	0	0	0	0	0	0	0	1	0	0	0	0	0	0	0	0	0	0
mux_r01_s079	FL3	Bin Values (MEF)	3.60921	3.64197	3.67503	3.70839	3.74205	3.77602	3.81029	3.84488	3.87978	3.915	3.95054	3.98639	4.02258	4.05909	4.09594	4.13312	4.17063	4.20849	4.24669	4.28524	4.32414	4.36339	4.40299	4.44296	4.48329	4.52399	4.56505	4.60649	4.6483	4.69049	4.73307	4.77603	4.81939	4.86313	4.90728	4.95182	4.99677	5.04212	5.08789	5.13407	5.18068	5.2277	5.27516	5.32304	5.37136	5.42011	5.46931
mux_r01_s079	FL3	Counts	0	0	0	0	0	1	0	0	0	0	0	0	0	0	0	0	0	0	0	0	0	0	0	0	0	1	0	0	0	0	0	0	0	0	0	0	0	0	0	0	0	0	0	0	0	0	0
mux_r01_s080	FL1	Bin Values (MEF)	58.9839	59.5317	60.0845	60.6426	61.2058	61.7742	62.3479	62.9269	63.5113	64.1012	64.6965	65.2973	65.9038	66.5158	67.1336	67.757	68.3863	69.0214	69.6624	70.3094	70.9624	71.6214	72.2866	72.9579	73.6355	74.3193	75.0095	75.7062	76.4093	77.1189	77.8351	78.558	79.2875	80.0239	80.7671	81.5172	82.2743	83.0383	83.8095	84.5879	85.3735	86.1663	86.9666	87.7742	88.5894	89.4122	90.2425
mux_r01_s080	FL1	Counts	0	0	0	0	1	0	0	0	0	0	0	0	0	0	0	0	0	0	0	0	0	0	0	0	0	0	0	0	0	0	0	0	0	0	1	0	0	0	0	1	0	0	0	0	1	0	0
mux_r01_s080	FL3	Bin Values (MEF)	3.60921	3.64197	3.67503	3.70839	3.74205	3.77602	3.81029	3.84488	3.87978	3.915	3.95054	3.98639	4.02258	4.05909	4.09594	4.13312	4.17063	4.20849	4.24669	4.28524	4.32414	4.36339	4.40299	4.44296	4.48329	4.52399	4.56505	4.60649	4.6483	4.69049	4.73307	4.77603	4.81939	4.86313	4.90728	4.95182	4.99677	5.04212	5.08789	5.13407	5.18068	5.2277	5.27516	5.32304	5.37136	5.42011	5.46931
mux_r01_s080	FL3	Counts	0	0	0	0	0	0	0	0	0	0	0	0	0	0	0	0	0	0	0	0	0	0	0	0	0	0	0	0	0	0	0	0	0	0	0	0	0	0	0	0	0	0	0	0	0	0	0
mux_r01_s081	FL1	Bin Values (MEF)	58.9839	59.5317	60.0845	60.6426	61.2058	61.7742	62.3479	62.9269	63.5113	64.1012	64.6965	65.2973	65.9038	66.5158	67.1336	67.757	68.3863	69.0214	69.6624	70.3094	70.9624	71.6214	72.2866	72.9579	73.6355	74.3193	75.0095	75.7062	76.4093	77.1189	77.8351	78.558	79.2875	80.0239	80.7671	81.5172	82.2743	83.0383	83.8095	84.5879	85.3735	86.1663	86.9666	87.7742	88.5894	89.4122	90.2425
mux_r01_s081	FL1	Counts	0	0	1	0	0	0	0	0	0	0	0	0	0	0	0	0	0	0	0	0	0	1	0	0	0	0	0	0	0	0	0	0	0	0	0	0	0	0	1	0	0	0	0	0	0	1	0
mux_r01_s081	FL3	Bin Values (MEF)	3.60921	3.64197	3.67503	3.70839	3.74205	3.77602	3.81029	3.84488	3.87978	3.915	3.95054	3.98639	4.02258	4.05909	4.09594	4.13312	4.17063	4.20849	4.24669	4.28524	4.32414	4.36339	4.40299	4.44296	4.48329	4.52399	4.56505	4.60649	4.6483	4.69049	4.73307	4.77603	4.81939	4.86313	4.90728	4.95182	4.99677	5.04212	5.08789	5.13407	5.18068	5.2277	5.27516	5.32304	5.37136	5.42011	5.46931
mux_r01_s081	FL3	Counts	0	0	1	0	0	0	0	0	0	0	0	0	0	3	1	0	2	0	0	0	0	0	0	0	0	0	1	0	1	0	0	0	0	0	1	0	0	0	1	1	0	0	0	0	0	1	0
mux_r01_s082	FL1	Bin Values (MEF)	58.9839	59.5317	60.0845	60.6426	61.2058	61.7742	62.3479	62.9269	63.5113	64.1012	64.6965	65.2973	65.9038	66.5158	67.1336	67.757	68.3863	69.0214	69.6624	70.3094	70.9624	71.6214	72.2866	72.9579	73.6355	74.3193	75.0095	75.7062	76.4093	77.1189	77.8351	78.558	79.2875	80.0239	80.7671	81.5172	82.2743	83.0383	83.8095	84.5879	85.3735	86.1663	86.9666	87.7742	88.5894	89.4122	90.2425
mux_r01_s082	FL1	Counts	0	0	0	0	1	0	0	0	0	0	0	0	0	0	0	0	0	0	0	0	0	0	0	0	0	0	0	0	0	0	0	0	0	0	0	0	0	0	0	0	0	0	0	0	0	0	0
mux_r01_s082	FL3	Bin Values (MEF)	3.60921	3.64197	3.67503	3.70839	3.74205	3.77602	3.81029	3.84488	3.87978	3.915	3.95054	3.98639	4.02258	4.05909	4.09594	4.13312	4.17063	4.20849	4.24669	4.28524	4.32414	4.36339	4.40299	4.44296	4.48329	4.52399	4.56505	4.60649	4.6483	4.69049	4.73307	4.77603	4.81939	4.86313	4.90728	4.95182	4.99677	5.04212	5.08789	5.13407	5.18068	5.2277	5.27516	5.32304	5.37136	5.42011	5.46931
mux_r01_s082	FL3	Counts	0	0	0	0	0	0	0	0	0	0	0	0	0	1	0	0	0	0	0	0	0	0	0	0	0	0	0	0	0	0	0	0	0	0	1	0	0	0	0	0	0	0	0	0	0	0	1
mux_r01_s083	FL1	Bin Values (MEF)	58.9839	59.5317	60.0845	60.6426	61.2058	61.7742	62.3479	62.9269	63.5113	64.1012	64.6965	65.2973	65.9038	66.5158	67.1336	67.757	68.3863	69.0214	69.6624	70.3094	70.9624	71.6214	72.2866	72.9579	73.6355	74.3193	75.0095	75.7062	76.4093	77.1189	77.8351	78.558	79.2875	80.0239	80.7671	81.5172	82.2743	83.0383	83.8095	84.5879	85.3735	86.1663	86.9666	87.7742	88.5894	89.4122	90.2425
mux_r01_s083	FL1	Counts	0	0	0	0	0	1	0	0	0	0	0	0	0	0	0	0	0	0	0	0	0	0	0	0	0	0	0	0	0	0	0	0	0	0	0	0	0	0	0	0	0	0	0	0	0	0	1
mux_r01_s083	FL3	Bin Values (MEF)	3.60921	3.64197	3.67503	3.70839	3.74205	3.77602	3.81029	3.84488	3.87978	3.915	3.95054	3.98639	4.02258	4.05909	4.09594	4.13312	4.17063	4.20849	4.24669	4.28524	4.32414	4.36339	4.40299	4.44296	4.48329	4.52399	4.56505	4.60649	4.6483	4.69049	4.73307	4.77603	4.81939	4.86313	4.90728	4.95182	4.99677	5.04212	5.08789	5.13407	5.18068	5.2277	5.27516	5.32304	5.37136	5.42011	5.46931
mux_r01_s083	FL3	Counts	0	0	0	0	0	0	0	0	0	0	0	0	0	0	0	0	0	1	0	0	0	0	0	0	0	0	0	0	0	0	0	0	0	1	0	0	0	0	0	0	0	0	0	0	0	0	0
mux_r01_s084	FL1	Bin Values (MEF)	58.9839	59.5317	60.0845	60.6426	61.2058	61.7742	62.3479	62.9269	63.5113	64.1012	64.6965	65.2973	65.9038	66.5158	67.1336	67.757	68.3863	69.0214	69.6624	70.3094	70.9624	71.6214	72.2866	72.9579	73.6355	74.3193	75.0095	75.7062	76.4093	77.1189	77.8351	78.558	79.2875	80.0239	80.7671	81.5172	82.2743	83.0383	83.8095	84.5879	85.3735	86.1663	86.9666	87.7742	88.5894	89.4122	90.2425
mux_r01_s084	FL1	Counts	0	0	0	0	0	0	0	0	0	0	0	0	0	0	0	0	0	0	0	0	0	0	0	0	0	0	0	0	0	0	0	0	0	0	0	0	0	0	0	1	0	0	0	0	0	0	0
mux_r01_s084	FL3	Bin Values (MEF)	3.60921	3.64197	3.67503	3.70839	3.74205	3.77602	3.81029	3.84488	3.87978	3.915	3.95054	3.98639	4.02258	4.05909	4.09594	4.13312	4.17063	4.20849	4.24669	4.28524	4.32414	4.36339	4.40299	4.44296	4.48329	4.52399	4.56505	4.60649	4.6483	4.69049	4.73307	4.77603	4.81939	4.86313	4.90728	4.95182	4.99677	5.04212	5.08789	5.13407	5.18068	5.2277	5.27516	5.32304	5.37136	5.42011	5.46931
mux_r01_s084	FL3	Counts	0	0	1	0	0	0	0	0	0	0	0	0	0	0	0	0	0	0	0	0	0	0	0	0	0	0	0	0	0	0	0	0	0	0	0	0	0	0	0	0	0	0	0	0	0	0	0
mux_r01_s085	FL1	Bin Values (MEF)	58.9839	59.5317	60.0845	60.6426	61.2058	61.7742	62.3479	62.9269	63.5113	64.1012	64.6965	65.2973	65.9038	66.5158	67.1336	67.757	68.3863	69.0214	69.6624	70.3094	70.9624	71.6214	72.2866	72.9579	73.6355	74.3193	75.0095	75.7062	76.4093	77.1189	77.8351	78.558	79.2875	80.0239	80.7671	81.5172	82.2743	83.0383	83.8095	84.5879	85.3735	86.1663	86.9666	87.7742	88.5894	89.4122	90.2425
mux_r01_s085	FL1	Counts	0	0	0	0	0	0	0	0	0	0	0	0	0	0	0	1	0	0	0	0	0	0	0	0	0	0	0	0	0	0	0	0	0	1	0	0	1	0	0	0	0	0	0	0	0	0	0
mux_r01_s085	FL3	Bin Values (MEF)	3.60921	3.64197	3.67503	3.70839	3.74205	3.77602	3.81029	3.84488	3.87978	3.915	3.95054	3.98639	4.02258	4.05909	4.09594	4.13312	4.17063	4.20849	4.24669	4.28524	4.32414	4.36339	4.40299	4.44296	4.48329	4.52399	4.56505	4.60649	4.6483	4.69049	4.73307	4.77603	4.81939	4.86313	4.90728	4.95182	4.99677	5.04212	5.08789	5.13407	5.18068	5.2277	5.27516	5.32304	5.37136	5.42011	5.46931
mux_r01_s085	FL3	Counts	0	0	0	1	0	0	0	2	0	0	1	0	0	0	0	1	0	1	0	0	0	0	0	0	0	1	0	1	0	0	0	1	1	0	2	2	0	1	0	0	0	1	0	0	0	0	0
mux_r01_s086	FL1	Bin Values (MEF)	58.9839	59.5317	60.0845	60.6426	61.2058	61.7742	62.3479	62.9269	63.5113	64.1012	64.6965	65.2973	65.9038	66.5158	67.1336	67.757	68.3863	69.0214	69.6624	70.3094	70.9624	71.6214	72.2866	72.9579	73.6355	74.3193	75.0095	75.7062	76.4093	77.1189	77.8351	78.558	79.2875	80.0239	80.7671	81.5172	82.2743	83.0383	83.8095	84.5879	85.3735	86.1663	86.9666	87.7742	88.5894	89.4122	90.2425
mux_r01_s086	FL1	Counts	0	0	0	0	0	0	0	1	0	0	0	0	1	0	0	0	0	0	0	0	0	0	0	0	0	0	0	0	0	0	0	0	0	0	0	0	0	0	0	0	0	0	0	0	0	0	0
mux_r01_s086	FL3	Bin Values (MEF)	3.60921	3.64197	3.67503	3.70839	3.74205	3.77602	3.81029	3.84488	3.87978	3.915	3.95054	3.98639	4.02258	4.05909	4.09594	4.13312	4.17063	4.20849	4.24669	4.28524	4.32414	4.36339	4.40299	4.44296	4.48329	4.52399	4.56505	4.60649	4.6483	4.69049	4.73307	4.77603	4.81939	4.86313	4.90728	4.95182	4.99677	5.04212	5.08789	5.13407	5.18068	5.2277	5.27516	5.32304	5.37136	5.42011	5.46931
mux_r01_s086	FL3	Counts	0	0	0	0	1	0	0	0	1	1	0	0	0	0	0	0	1	0	0	0	0	0	0	0	1	0	0	0	0	0	1	1	0	0	0	0	0	1	1	1	0	0	0	0	0	0	1
mux_r01_s087	FL1	Bin Values (MEF)	58.9839	59.5317	60.0845	60.6426	61.2058	61.7742	62.3479	62.9269	63.5113	64.1012	64.6965	65.2973	65.9038	66.5158	67.1336	67.757	68.3863	69.0214	69.6624	70.3094	70.9624	71.6214	72.2866	72.9579	73.6355	74.3193	75.0095	75.7062	76.4093	77.1189	77.8351	78.558	79.2875	80.0239	80.7671	81.5172	82.2743	83.0383	83.8095	84.5879	85.3735	86.1663	86.9666	87.7742	88.5894	89.4122	90.2425
mux_r01_s087	FL1	Counts	0	0	0	1	0	0	0	0	0	0	1	0	0	0	0	0	0	0	0	0	0	1	0	0	0	0	0	0	0	0	0	1	0	0	0	0	1	0	0	0	0	0	0	0	0	0	0
mux_r01_s087	FL3	Bin Values (MEF)	3.60921	3.64197	3.67503	3.70839	3.74205	3.77602	3.81029	3.84488	3.87978	3.915	3.95054	3.98639	4.02258	4.05909	4.09594	4.13312	4.17063	4.20849	4.24669	4.28524	4.32414	4.36339	4.40299	4.44296	4.48329	4.52399	4.56505	4.60649	4.6483	4.69049	4.73307	4.77603	4.81939	4.86313	4.90728	4.95182	4.99677	5.04212	5.08789	5.13407	5.18068	5.2277	5.27516	5.32304	5.37136	5.42011	5.46931
mux_r01_s087	FL3	Counts	0	0	1	0	1	1	0	0	0	0	0	0	0	1	0	0	0	0	0	0	0	0	0	0	0	0	0	0	0	0	1	0	0	0	0	0	1	0	0	0	0	0	0	0	0	0	0
mux_r01_s088	FL1	Bin Values (MEF)	58.9839	59.5317	60.0845	60.6426	61.2058	61.7742	62.3479	62.9269	63.5113	64.1012	64.6965	65.2973	65.9038	66.5158	67.1336	67.757	68.3863	69.0214	69.6624	70.3094	70.9624	71.6214	72.2866	72.9579	73.6355	74.3193	75.0095	75.7062	76.4093	77.1189	77.8351	78.558	79.2875	80.0239	80.7671	81.5172	82.2743	83.0383	83.8095	84.5879	85.3735	86.1663	86.9666	87.7742	88.5894	89.4122	90.2425
mux_r01_s088	FL1	Counts	0	0	0	1	0	0	1	1	0	0	0	0	0	0	0	0	0	0	0	0	1	0	1	0	0	0	0	0	0	0	1	0	1	1	0	0	0	0	2	0	0	2	0	0	0	0	0
mux_r01_s088	FL3	Bin Values (MEF)	3.60921	3.64197	3.67503	3.70839	3.74205	3.77602	3.81029	3.84488	3.87978	3.915	3.95054	3.98639	4.02258	4.05909	4.09594	4.13312	4.17063	4.20849	4.24669	4.28524	4.32414	4.36339	4.40299	4.44296	4.48329	4.52399	4.56505	4.60649	4.6483	4.69049	4.73307	4.77603	4.81939	4.86313	4.90728	4.95182	4.99677	5.04212	5.08789	5.13407	5.18068	5.2277	5.27516	5.32304	5.37136	5.42011	5.46931
mux_r01_s088	FL3	Counts	0	0	1	0	2	2	4	2	1	1	2	1	0	0	1	3	1	3	2	0	2	0	1	1	2	1	0	0	0	1	0	0	1	3	4	0	3	0	1	1	0	0	0	0	0	0	0
mux_r01_s089	FL1	Bin Values (MEF)	58.9839	59.5317	60.0845	60.6426	61.2058	61.7742	62.3479	62.9269	63.5113	64.1012	64.6965	65.2973	65.9038	66.5158	67.1336	67.757	68.3863	69.0214	69.6624	70.3094	70.9624	71.6214	72.2866	72.9579	73.6355	74.3193	75.0095	75.7062	76.4093	77.1189	77.8351	78.558	79.2875	80.0239	80.7671	81.5172	82.2743	83.0383	83.8095	84.5879	85.3735	86.1663	86.9666	87.7742	88.5894	89.4122	90.2425
mux_r01_s089	FL1	Counts	0	0	1	0	0	0	0	0	0	0	0	0	0	0	0	0	0	0	0	0	0	1	1	0	0	1	0	0	1	1	0	0	0	0	1	1	1	0	1	0	1	1	1	1	0	1	2
mux_r01_s089	FL3	Bin Values (MEF)	3.60921	3.64197	3.67503	3.70839	3.74205	3.77602	3.81029	3.84488	3.87978	3.915	3.95054	3.98639	4.02258	4.05909	4.09594	4.13312	4.17063	4.20849	4.24669	4.28524	4.32414	4.36339	4.40299	4.44296	4.48329	4.52399	4.56505	4.60649	4.6483	4.69049	4.73307	4.77603	4.81939	4.86313	4.90728	4.95182	4.99677	5.04212	5.08789	5.13407	5.18068	5.2277	5.27516	5.32304	5.37136	5.42011	5.46931
mux_r01_s089	FL3	Counts	0	3	0	1	0	0	0	1	1	0	0	0	0	0	1	3	1	2	0	1	2	1	0	0	0	0	0	0	0	2	0	0	1	0	1	0	0	2	0	2	0	3	0	1	0	0	1
mux_r01_s090	FL1	Bin Values (MEF)	58.9839	59.5317	60.0845	60.6426	61.2058	61.7742	62.3479	62.9269	63.5113	64.1012	64.6965	65.2973	65.9038	66.5158	67.1336	67.757	68.3863	69.0214	69.6624	70.3094	70.9624	71.6214	72.2866	72.9579	73.6355	74.3193	75.0095	75.7062	76.4093	77.1189	77.8351	78.558	79.2875	80.0239	80.7671	81.5172	82.2743	83.0383	83.8095	84.5879	85.3735	86.1663	86.9666	87.7742	88.5894	89.4122	90.2425
mux_r01_s090	FL1	Counts	0	0	0	0	0	0	0	0	0	0	0	0	0	0	0	0	0	0	0	0	0	0	0	0	0	0	0	0	0	0	0	1	0	0	0	0	0	0	0	0	0	0	0	0	1	0	0
mux_r01_s090	FL3	Bin Values (MEF)	3.60921	3.64197	3.67503	3.70839	3.74205	3.77602	3.81029	3.84488	3.87978	3.915	3.95054	3.98639	4.02258	4.05909	4.09594	4.13312	4.17063	4.20849	4.24669	4.28524	4.32414	4.36339	4.40299	4.44296	4.48329	4.52399	4.56505	4.60649	4.6483	4.69049	4.73307	4.77603	4.81939	4.86313	4.90728	4.95182	4.99677	5.04212	5.08789	5.13407	5.18068	5.2277	5.27516	5.32304	5.37136	5.42011	5.46931
mux_r01_s090	FL3	Counts	0	0	0	0	0	0	0	0	0	0	0	0	0	0	0	0	0	0	0	0	0	0	0	0	0	0	0	0	0	0	0	0	0	0	0	0	0	0	0	0	0	0	0	0	0	0	0
mux_r01_s091	FL1	Bin Values (MEF)	58.9839	59.5317	60.0845	60.6426	61.2058	61.7742	62.3479	62.9269	63.5113	64.1012	64.6965	65.2973	65.9038	66.5158	67.1336	67.757	68.3863	69.0214	69.6624	70.3094	70.9624	71.6214	72.2866	72.9579	73.6355	74.3193	75.0095	75.7062	76.4093	77.1189	77.8351	78.558	79.2875	80.0239	80.7671	81.5172	82.2743	83.0383	83.8095	84.5879	85.3735	86.1663	86.9666	87.7742	88.5894	89.4122	90.2425
mux_r01_s091	FL1	Counts	0	0	0	0	0	0	0	0	0	0	0	0	0	0	0	0	0	0	0	0	0	0	0	0	1	0	0	0	0	0	0	0	0	1	1	0	0	0	0	0	0	0	1	0	0	0	0
mux_r01_s091	FL3	Bin Values (MEF)	3.60921	3.64197	3.67503	3.70839	3.74205	3.77602	3.81029	3.84488	3.87978	3.915	3.95054	3.98639	4.02258	4.05909	4.09594	4.13312	4.17063	4.20849	4.24669	4.28524	4.32414	4.36339	4.40299	4.44296	4.48329	4.52399	4.56505	4.60649	4.6483	4.69049	4.73307	4.77603	4.81939	4.86313	4.90728	4.95182	4.99677	5.04212	5.08789	5.13407	5.18068	5.2277	5.27516	5.32304	5.37136	5.42011	5.46931
mux_r01_s091	FL3	Counts	0	0	0	2	1	0	0	0	2	0	1	1	0	0	0	0	1	2	1	1	1	0	2	0	0	0	1	1	0	0	0	0	2	1	0	0	1	0	0	0	0	0	0	0	0	0	1
mux_r01_s092	FL1	Bin Values (MEF)	58.9839	59.5317	60.0845	60.6426	61.2058	61.7742	62.3479	62.9269	63.5113	64.1012	64.6965	65.2973	65.9038	66.5158	67.1336	67.757	68.3863	69.0214	69.6624	70.3094	70.9624	71.6214	72.2866	72.9579	73.6355	74.3193	75.0095	75.7062	76.4093	77.1189	77.8351	78.558	79.2875	80.0239	80.7671	81.5172	82.2743	83.0383	83.8095	84.5879	85.3735	86.1663	86.9666	87.7742	88.5894	89.4122	90.2425
mux_r01_s092	FL1	Counts	0	0	0	0	0	0	0	0	1	0	0	0	0	0	0	0	0	0	0	0	0	0	0	0	0	0	1	0	0	0	1	0	0	0	0	0	0	0	0	0	0	0	0	0	1	0	0
mux_r01_s092	FL3	Bin Values (MEF)	3.60921	3.64197	3.67503	3.70839	3.74205	3.77602	3.81029	3.84488	3.87978	3.915	3.95054	3.98639	4.02258	4.05909	4.09594	4.13312	4.17063	4.20849	4.24669	4.28524	4.32414	4.36339	4.40299	4.44296	4.48329	4.52399	4.56505	4.60649	4.6483	4.69049	4.73307	4.77603	4.81939	4.86313	4.90728	4.95182	4.99677	5.04212	5.08789	5.13407	5.18068	5.2277	5.27516	5.32304	5.37136	5.42011	5.46931
mux_r01_s092	FL3	Counts	0	0	0	0	0	0	0	0	0	0	0	1	0	0	0	0	0	1	0	0	0	0	0	0	0	0	0	1	0	0	0	0	0	0	0	0	0	0	0	0	1	0	0	0	1	0	0
mux_r01_s093	FL1	Bin Values (MEF)	58.9839	59.5317	60.0845	60.6426	61.2058	61.7742	62.3479	62.9269	63.5113	64.1012	64.6965	65.2973	65.9038	66.5158	67.1336	67.757	68.3863	69.0214	69.6624	70.3094	70.9624	71.6214	72.2866	72.9579	73.6355	74.3193	75.0095	75.7062	76.4093	77.1189	77.8351	78.558	79.2875	80.0239	80.7671	81.5172	82.2743	83.0383	83.8095	84.5879	85.3735	86.1663	86.9666	87.7742	88.5894	89.4122	90.2425
mux_r01_s093	FL1	Counts	0	0	0	0	0	0	0	0	0	0	0	0	1	0	0	0	1	0	0	0	0	0	0	0	1	0	0	0	0	0	0	0	0	0	0	0	0	0	0	0	0	0	0	0	0	0	0
mux_r01_s093	FL3	Bin Values (MEF)	3.60921	3.64197	3.67503	3.70839	3.74205	3.77602	3.81029	3.84488	3.87978	3.915	3.95054	3.98639	4.02258	4.05909	4.09594	4.13312	4.17063	4.20849	4.24669	4.28524	4.32414	4.36339	4.40299	4.44296	4.48329	4.52399	4.56505	4.60649	4.6483	4.69049	4.73307	4.77603	4.81939	4.86313	4.90728	4.95182	4.99677	5.04212	5.08789	5.13407	5.18068	5.2277	5.27516	5.32304	5.37136	5.42011	5.46931
mux_r01_s093	FL3	Counts	0	0	0	0	0	0	0	0	0	0	0	0	0	0	0	0	0	0	0	0	1	0	0	0	0	0	0	0	0	0	0	0	0	0	1	0	0	0	0	0	0	0	0	0	0	0	0
mux_r01_s094	FL1	Bin Values (MEF)	58.9839	59.5317	60.0845	60.6426	61.2058	61.7742	62.3479	62.9269	63.5113	64.1012	64.6965	65.2973	65.9038	66.5158	67.1336	67.757	68.3863	69.0214	69.6624	70.3094	70.9624	71.6214	72.2866	72.9579	73.6355	74.3193	75.0095	75.7062	76.4093	77.1189	77.8351	78.558	79.2875	80.0239	80.7671	81.5172	82.2743	83.0383	83.8095	84.5879	85.3735	86.1663	86.9666	87.7742	88.5894	89.4122	90.2425
mux_r01_s094	FL1	Counts	0	0	0	0	0	0	0	0	0	1	0	0	0	0	0	0	0	1	0	0	0	0	0	0	0	0	0	0	0	0	0	0	0	0	0	0	0	0	0	0	0	0	0	0	0	0	0
mux_r01_s094	FL3	Bin Values (MEF)	3.60921	3.64197	3.67503	3.70839	3.74205	3.77602	3.81029	3.84488	3.87978	3.915	3.95054	3.98639	4.02258	4.05909	4.09594	4.13312	4.17063	4.20849	4.24669	4.28524	4.32414	4.36339	4.40299	4.44296	4.48329	4.52399	4.56505	4.60649	4.6483	4.69049	4.73307	4.77603	4.81939	4.86313	4.90728	4.95182	4.99677	5.04212	5.08789	5.13407	5.18068	5.2277	5.27516	5.32304	5.37136	5.42011	5.46931
mux_r01_s094	FL3	Counts	0	0	0	0	0	0	0	0	0	0	0	0	0	0	0	1	0	0	0	0	0	0	0	0	0	0	0	0	0	0	0	0	0	0	0	0	0	0	0	0	0	0	0	0	0	0	0
mux_r01_s095	FL1	Bin Values (MEF)	58.9839	59.5317	60.0845	60.6426	61.2058	61.7742	62.3479	62.9269	63.5113	64.1012	64.6965	65.2973	65.9038	66.5158	67.1336	67.757	68.3863	69.0214	69.6624	70.3094	70.9624	71.6214	72.2866	72.9579	73.6355	74.3193	75.0095	75.7062	76.4093	77.1189	77.8351	78.558	79.2875	80.0239	80.7671	81.5172	82.2743	83.0383	83.8095	84.5879	85.3735	86.1663	86.9666	87.7742	88.5894	89.4122	90.2425
mux_r01_s095	FL1	Counts	0	0	0	0	0	0	0	0	0	0	0	0	0	0	0	0	0	0	0	0	0	0	0	0	0	0	0	0	0	0	0	0	0	0	0	0	0	0	0	0	0	0	0	0	0	2	0
mux_r01_s095	FL3	Bin Values (MEF)	3.60921	3.64197	3.67503	3.70839	3.74205	3.77602	3.81029	3.84488	3.87978	3.915	3.95054	3.98639	4.02258	4.05909	4.09594	4.13312	4.17063	4.20849	4.24669	4.28524	4.32414	4.36339	4.40299	4.44296	4.48329	4.52399	4.56505	4.60649	4.6483	4.69049	4.73307	4.77603	4.81939	4.86313	4.90728	4.95182	4.99677	5.04212	5.08789	5.13407	5.18068	5.2277	5.27516	5.32304	5.37136	5.42011	5.46931
mux_r01_s095	FL3	Counts	0	0	0	0	0	0	0	0	0	0	0	0	0	0	0	0	0	0	0	0	0	0	0	0	0	0	0	0	0	0	1	0	0	0	0	0	0	1	0	0	0	0	0	0	0	0	0
mux_r01_s096	FL1	Bin Values (MEF)	58.9839	59.5317	60.0845	60.6426	61.2058	61.7742	62.3479	62.9269	63.5113	64.1012	64.6965	65.2973	65.9038	66.5158	67.1336	67.757	68.3863	69.0214	69.6624	70.3094	70.9624	71.6214	72.2866	72.9579	73.6355	74.3193	75.0095	75.7062	76.4093	77.1189	77.8351	78.558	79.2875	80.0239	80.7671	81.5172	82.2743	83.0383	83.8095	84.5879	85.3735	86.1663	86.9666	87.7742	88.5894	89.4122	90.2425
mux_r01_s096	FL1	Counts	0	0	0	0	0	0	0	0	0	0	0	0	0	0	0	0	0	0	0	0	0	0	0	0	0	0	0	0	0	0	0	0	0	0	0	0	0	0	0	0	1	0	0	0	0	0	0
mux_r01_s096	FL3	Bin Values (MEF)	3.60921	3.64197	3.67503	3.70839	3.74205	3.77602	3.81029	3.84488	3.87978	3.915	3.95054	3.98639	4.02258	4.05909	4.09594	4.13312	4.17063	4.20849	4.24669	4.28524	4.32414	4.36339	4.40299	4.44296	4.48329	4.52399	4.56505	4.60649	4.6483	4.69049	4.73307	4.77603	4.81939	4.86313	4.90728	4.95182	4.99677	5.04212	5.08789	5.13407	5.18068	5.2277	5.27516	5.32304	5.37136	5.42011	5.46931
mux_r01_s096	FL3	Counts	0	0	0	0	0	0	0	0	0	0	0	0	0	0	0	0	0	0	0	0	0	0	0	0	0	0	0	0	0	0	0	0	0	0	0	0	0	0	0	0	0	0	0	0	0	0	0
mux_r01_s097	FL1	Bin Values (MEF)	58.9839	59.5317	60.0845	60.6426	61.2058	61.7742	62.3479	62.9269	63.5113	64.1012	64.6965	65.2973	65.9038	66.5158	67.1336	67.757	68.3863	69.0214	69.6624	70.3094	70.9624	71.6214	72.2866	72.9579	73.6355	74.3193	75.0095	75.7062	76.4093	77.1189	77.8351	78.558	79.2875	80.0239	80.7671	81.5172	82.2743	83.0383	83.8095	84.5879	85.3735	86.1663	86.9666	87.7742	88.5894	89.4122	90.2425
mux_r01_s097	FL1	Counts	0	0	0	0	0	0	0	0	0	0	0	0	0	0	0	0	0	0	0	0	0	0	0	0	0	0	0	0	0	0	0	0	0	0	0	0	1	0	0	0	0	0	0	0	0	0	0
mux_r01_s097	FL3	Bin Values (MEF)	3.60921	3.64197	3.67503	3.70839	3.74205	3.77602	3.81029	3.84488	3.87978	3.915	3.95054	3.98639	4.02258	4.05909	4.09594	4.13312	4.17063	4.20849	4.24669	4.28524	4.32414	4.36339	4.40299	4.44296	4.48329	4.52399	4.56505	4.60649	4.6483	4.69049	4.73307	4.77603	4.81939	4.86313	4.90728	4.95182	4.99677	5.04212	5.08789	5.13407	5.18068	5.2277	5.27516	5.32304	5.37136	5.42011	5.46931
mux_r01_s097	FL3	Counts	0	0	0	0	0	0	0	0	0	0	0	0	0	0	0	0	0	0	0	0	0	0	0	0	0	0	0	0	0	0	0	0	0	0	0	0	0	0	0	0	0	0	0	0	0	0	0
mux_r01_s098	FL1	Bin Values (MEF)	58.9839	59.5317	60.0845	60.6426	61.2058	61.7742	62.3479	62.9269	63.5113	64.1012	64.6965	65.2973	65.9038	66.5158	67.1336	67.757	68.3863	69.0214	69.6624	70.3094	70.9624	71.6214	72.2866	72.9579	73.6355	74.3193	75.0095	75.7062	76.4093	77.1189	77.8351	78.558	79.2875	80.0239	80.7671	81.5172	82.2743	83.0383	83.8095	84.5879	85.3735	86.1663	86.9666	87.7742	88.5894	89.4122	90.2425
mux_r01_s098	FL1	Counts	0	0	0	0	0	0	0	0	0	0	0	0	0	0	0	0	0	0	0	0	0	2	0	0	0	0	0	0	0	0	0	0	2	0	0	0	0	0	0	1	0	0	0	0	0	0	0
mux_r01_s098	FL3	Bin Values (MEF)	3.60921	3.64197	3.67503	3.70839	3.74205	3.77602	3.81029	3.84488	3.87978	3.915	3.95054	3.98639	4.02258	4.05909	4.09594	4.13312	4.17063	4.20849	4.24669	4.28524	4.32414	4.36339	4.40299	4.44296	4.48329	4.52399	4.56505	4.60649	4.6483	4.69049	4.73307	4.77603	4.81939	4.86313	4.90728	4.95182	4.99677	5.04212	5.08789	5.13407	5.18068	5.2277	5.27516	5.32304	5.37136	5.42011	5.46931
mux_r01_s098	FL3	Counts	0	0	0	1	0	0	0	0	0	0	0	0	0	0	0	1	0	0	0	0	0	0	0	0	0	0	0	0	0	0	0	0	0	0	0	0	0	0	0	0	0	0	0	0	0	0	0
mux_r01_s099	FL1	Bin Values (MEF)	58.9839	59.5317	60.0845	60.6426	61.2058	61.7742	62.3479	62.9269	63.5113	64.1012	64.6965	65.2973	65.9038	66.5158	67.1336	67.757	68.3863	69.0214	69.6624	70.3094	70.9624	71.6214	72.2866	72.9579	73.6355	74.3193	75.0095	75.7062	76.4093	77.1189	77.8351	78.558	79.2875	80.0239	80.7671	81.5172	82.2743	83.0383	83.8095	84.5879	85.3735	86.1663	86.9666	87.7742	88.5894	89.4122	90.2425
mux_r01_s099	FL1	Counts	0	0	0	0	0	0	0	0	0	0	0	0	0	0	0	0	0	0	0	0	0	0	0	0	0	0	0	0	0	0	1	0	0	0	0	0	0	0	0	0	0	0	0	0	0	0	0
mux_r01_s099	FL3	Bin Values (MEF)	3.60921	3.64197	3.67503	3.70839	3.74205	3.77602	3.81029	3.84488	3.87978	3.915	3.95054	3.98639	4.02258	4.05909	4.09594	4.13312	4.17063	4.20849	4.24669	4.28524	4.32414	4.36339	4.40299	4.44296	4.48329	4.52399	4.56505	4.60649	4.6483	4.69049	4.73307	4.77603	4.81939	4.86313	4.90728	4.95182	4.99677	5.04212	5.08789	5.13407	5.18068	5.2277	5.27516	5.32304	5.37136	5.42011	5.46931
mux_r01_s099	FL3	Counts	0	0	0	0	0	0	2	0	0	0	1	0	0	0	0	0	0	0	0	0	0	0	0	0	1	0	0	0	0	0	0	0	0	0	0	0	0	0	0	0	0	0	0	0	0	0	0
mux_r01_s100	FL1	Bin Values (MEF)	58.9839	59.5317	60.0845	60.6426	61.2058	61.7742	62.3479	62.9269	63.5113	64.1012	64.6965	65.2973	65.9038	66.5158	67.1336	67.757	68.3863	69.0214	69.6624	70.3094	70.9624	71.6214	72.2866	72.9579	73.6355	74.3193	75.0095	75.7062	76.4093	77.1189	77.8351	78.558	79.2875	80.0239	80.7671	81.5172	82.2743	83.0383	83.8095	84.5879	85.3735	86.1663	86.9666	87.7742	88.5894	89.4122	90.2425
mux_r01_s100	FL1	Counts	0	0	0	0	0	0	0	0	0	0	0	0	0	0	0	0	0	0	0	0	0	0	0	0	0	0	0	0	0	0	0	0	0	0	0	0	0	0	0	0	0	0	0	0	0	0	0
mux_r01_s100	FL3	Bin Values (MEF)	3.60921	3.64197	3.67503	3.70839	3.74205	3.77602	3.81029	3.84488	3.87978	3.915	3.95054	3.98639	4.02258	4.05909	4.09594	4.13312	4.17063	4.20849	4.24669	4.28524	4.32414	4.36339	4.40299	4.44296	4.48329	4.52399	4.56505	4.60649	4.6483	4.69049	4.73307	4.77603	4.81939	4.86313	4.90728	4.95182	4.99677	5.04212	5.08789	5.13407	5.18068	5.2277	5.27516	5.32304	5.37136	5.42011	5.46931
mux_r01_s100	FL3	Counts	0	0	0	0	0	0	0	0	0	0	0	0	0	0	0	0	0	0	0	0	0	0	0	0	0	0	0	0	0	0	0	0	0	0	0	0	0	0	0	0	0	0	0	0	0	0	0
mux_r01_s101	FL1	Bin Values (MEF)	58.9839	59.5317	60.0845	60.6426	61.2058	61.7742	62.3479	62.9269	63.5113	64.1012	64.6965	65.2973	65.9038	66.5158	67.1336	67.757	68.3863	69.0214	69.6624	70.3094	70.9624	71.6214	72.2866	72.9579	73.6355	74.3193	75.0095	75.7062	76.4093	77.1189	77.8351	78.558	79.2875	80.0239	80.7671	81.5172	82.2743	83.0383	83.8095	84.5879	85.3735	86.1663	86.9666	87.7742	88.5894	89.4122	90.2425
mux_r01_s101	FL1	Counts	0	0	0	0	0	0	0	0	0	0	0	0	0	0	0	0	0	0	0	0	0	0	0	0	0	0	0	0	0	0	0	0	0	0	1	0	0	0	0	0	0	0	0	0	1	0	0
mux_r01_s101	FL3	Bin Values (MEF)	3.60921	3.64197	3.67503	3.70839	3.74205	3.77602	3.81029	3.84488	3.87978	3.915	3.95054	3.98639	4.02258	4.05909	4.09594	4.13312	4.17063	4.20849	4.24669	4.28524	4.32414	4.36339	4.40299	4.44296	4.48329	4.52399	4.56505	4.60649	4.6483	4.69049	4.73307	4.77603	4.81939	4.86313	4.90728	4.95182	4.99677	5.04212	5.08789	5.13407	5.18068	5.2277	5.27516	5.32304	5.37136	5.42011	5.46931
mux_r01_s101	FL3	Counts	0	0	0	0	0	0	0	0	0	0	0	0	0	0	0	0	0	0	0	0	0	0	1	0	0	0	0	0	0	0	0	0	0	0	0	0	0	0	0	0	0	0	0	0	0	0	0
mux_r01_s102	FL1	Bin Values (MEF)	58.9839	59.5317	60.0845	60.6426	61.2058	61.7742	62.3479	62.9269	63.5113	64.1012	64.6965	65.2973	65.9038	66.5158	67.1336	67.757	68.3863	69.0214	69.6624	70.3094	70.9624	71.6214	72.2866	72.9579	73.6355	74.3193	75.0095	75.7062	76.4093	77.1189	77.8351	78.558	79.2875	80.0239	80.7671	81.5172	82.2743	83.0383	83.8095	84.5879	85.3735	86.1663	86.9666	87.7742	88.5894	89.4122	90.2425
mux_r01_s102	FL1	Counts	0	0	0	0	0	0	0	1	0	0	0	0	0	0	0	0	0	0	0	0	0	0	0	0	0	0	0	0	0	0	0	0	0	0	0	0	0	0	0	0	0	0	0	0	0	0	0
mux_r01_s102	FL3	Bin Values (MEF)	3.60921	3.64197	3.67503	3.70839	3.74205	3.77602	3.81029	3.84488	3.87978	3.915	3.95054	3.98639	4.02258	4.05909	4.09594	4.13312	4.17063	4.20849	4.24669	4.28524	4.32414	4.36339	4.40299	4.44296	4.48329	4.52399	4.56505	4.60649	4.6483	4.69049	4.73307	4.77603	4.81939	4.86313	4.90728	4.95182	4.99677	5.04212	5.08789	5.13407	5.18068	5.2277	5.27516	5.32304	5.37136	5.42011	5.46931
mux_r01_s102	FL3	Counts	0	0	0	0	0	0	0	0	0	0	0	0	0	0	0	0	0	0	0	0	0	0	0	0	0	0	0	0	0	0	0	1	0	1	0	0	0	0	0	0	0	0	0	0	0	0	0
mux_r01_s103	FL1	Bin Values (MEF)	58.9839	59.5317	60.0845	60.6426	61.2058	61.7742	62.3479	62.9269	63.5113	64.1012	64.6965	65.2973	65.9038	66.5158	67.1336	67.757	68.3863	69.0214	69.6624	70.3094	70.9624	71.6214	72.2866	72.9579	73.6355	74.3193	75.0095	75.7062	76.4093	77.1189	77.8351	78.558	79.2875	80.0239	80.7671	81.5172	82.2743	83.0383	83.8095	84.5879	85.3735	86.1663	86.9666	87.7742	88.5894	89.4122	90.2425
mux_r01_s103	FL1	Counts	0	0	0	0	1	0	0	0	0	0	0	0	0	0	0	0	0	0	0	0	0	0	0	0	0	0	0	0	0	0	0	0	0	0	0	0	0	0	0	0	0	0	0	0	0	0	0
mux_r01_s103	FL3	Bin Values (MEF)	3.60921	3.64197	3.67503	3.70839	3.74205	3.77602	3.81029	3.84488	3.87978	3.915	3.95054	3.98639	4.02258	4.05909	4.09594	4.13312	4.17063	4.20849	4.24669	4.28524	4.32414	4.36339	4.40299	4.44296	4.48329	4.52399	4.56505	4.60649	4.6483	4.69049	4.73307	4.77603	4.81939	4.86313	4.90728	4.95182	4.99677	5.04212	5.08789	5.13407	5.18068	5.2277	5.27516	5.32304	5.37136	5.42011	5.46931
mux_r01_s103	FL3	Counts	0	0	0	0	0	0	0	0	0	0	0	0	0	0	0	0	0	0	0	0	0	0	0	0	0	0	0	0	0	0	0	0	0	0	0	0	0	0	0	0	0	0	0	0	0	0	0
mux_r01_s104	FL1	Bin Values (MEF)	58.9839	59.5317	60.0845	60.6426	61.2058	61.7742	62.3479	62.9269	63.5113	64.1012	64.6965	65.2973	65.9038	66.5158	67.1336	67.757	68.3863	69.0214	69.6624	70.3094	70.9624	71.6214	72.2866	72.9579	73.6355	74.3193	75.0095	75.7062	76.4093	77.1189	77.8351	78.558	79.2875	80.0239	80.7671	81.5172	82.2743	83.0383	83.8095	84.5879	85.3735	86.1663	86.9666	87.7742	88.5894	89.4122	90.2425
mux_r01_s104	FL1	Counts	0	0	0	0	0	0	0	0	0	0	0	0	0	0	0	1	0	0	0	0	0	0	0	0	0	0	0	0	0	0	0	0	0	0	0	0	0	0	0	0	0	0	0	0	0	0	0
mux_r01_s104	FL3	Bin Values (MEF)	3.60921	3.64197	3.67503	3.70839	3.74205	3.77602	3.81029	3.84488	3.87978	3.915	3.95054	3.98639	4.02258	4.05909	4.09594	4.13312	4.17063	4.20849	4.24669	4.28524	4.32414	4.36339	4.40299	4.44296	4.48329	4.52399	4.56505	4.60649	4.6483	4.69049	4.73307	4.77603	4.81939	4.86313	4.90728	4.95182	4.99677	5.04212	5.08789	5.13407	5.18068	5.2277	5.27516	5.32304	5.37136	5.42011	5.46931
mux_r01_s104	FL3	Counts	0	0	0	0	0	0	0	0	0	0	0	0	0	0	0	0	0	0	0	0	0	0	0	0	0	0	0	0	0	0	0	0	0	0	0	0	0	0	0	0	0	0	0	0	0	0	0
mux_r01_s105	FL1	Bin Values (MEF)	58.9839	59.5317	60.0845	60.6426	61.2058	61.7742	62.3479	62.9269	63.5113	64.1012	64.6965	65.2973	65.9038	66.5158	67.1336	67.757	68.3863	69.0214	69.6624	70.3094	70.9624	71.6214	72.2866	72.9579	73.6355	74.3193	75.0095	75.7062	76.4093	77.1189	77.8351	78.558	79.2875	80.0239	80.7671	81.5172	82.2743	83.0383	83.8095	84.5879	85.3735	86.1663	86.9666	87.7742	88.5894	89.4122	90.2425
mux_r01_s105	FL1	Counts	0	0	0	0	0	0	0	0	0	0	0	0	0	0	0	0	0	0	0	0	0	0	0	0	0	0	0	0	0	0	0	0	0	0	0	0	0	0	0	0	0	0	0	0	0	0	0
mux_r01_s105	FL3	Bin Values (MEF)	3.60921	3.64197	3.67503	3.70839	3.74205	3.77602	3.81029	3.84488	3.87978	3.915	3.95054	3.98639	4.02258	4.05909	4.09594	4.13312	4.17063	4.20849	4.24669	4.28524	4.32414	4.36339	4.40299	4.44296	4.48329	4.52399	4.56505	4.60649	4.6483	4.69049	4.73307	4.77603	4.81939	4.86313	4.90728	4.95182	4.99677	5.04212	5.08789	5.13407	5.18068	5.2277	5.27516	5.32304	5.37136	5.42011	5.46931
mux_r01_s105	FL3	Counts	0	0	0	0	0	0	0	0	0	0	0	0	0	0	0	0	0	0	0	0	0	0	0	1	0	0	0	0	0	0	0	0	0	0	0	0	0	0	0	0	0	0	0	0	0	0	0
mux_r01_s106	FL1	Bin Values (MEF)	58.9839	59.5317	60.0845	60.6426	61.2058	61.7742	62.3479	62.9269	63.5113	64.1012	64.6965	65.2973	65.9038	66.5158	67.1336	67.757	68.3863	69.0214	69.6624	70.3094	70.9624	71.6214	72.2866	72.9579	73.6355	74.3193	75.0095	75.7062	76.4093	77.1189	77.8351	78.558	79.2875	80.0239	80.7671	81.5172	82.2743	83.0383	83.8095	84.5879	85.3735	86.1663	86.9666	87.7742	88.5894	89.4122	90.2425
mux_r01_s106	FL1	Counts	0	0	0	0	0	0	0	0	0	0	0	0	0	0	0	0	0	0	0	0	0	0	0	1	0	0	0	0	0	0	0	0	0	0	0	0	0	0	0	0	0	0	0	0	0	0	0
mux_r01_s106	FL3	Bin Values (MEF)	3.60921	3.64197	3.67503	3.70839	3.74205	3.77602	3.81029	3.84488	3.87978	3.915	3.95054	3.98639	4.02258	4.05909	4.09594	4.13312	4.17063	4.20849	4.24669	4.28524	4.32414	4.36339	4.40299	4.44296	4.48329	4.52399	4.56505	4.60649	4.6483	4.69049	4.73307	4.77603	4.81939	4.86313	4.90728	4.95182	4.99677	5.04212	5.08789	5.13407	5.18068	5.2277	5.27516	5.32304	5.37136	5.42011	5.46931
mux_r01_s106	FL3	Counts	0	0	0	0	0	0	0	0	1	0	0	0	0	0	0	0	0	0	0	0	0	0	0	0	0	0	0	0	0	0	0	1	0	0	0	0	0	0	0	0	0	0	1	0	0	0	0
mux_r01_s107	FL1	Bin Values (MEF)	58.9839	59.5317	60.0845	60.6426	61.2058	61.7742	62.3479	62.9269	63.5113	64.1012	64.6965	65.2973	65.9038	66.5158	67.1336	67.757	68.3863	69.0214	69.6624	70.3094	70.9624	71.6214	72.2866	72.9579	73.6355	74.3193	75.0095	75.7062	76.4093	77.1189	77.8351	78.558	79.2875	80.0239	80.7671	81.5172	82.2743	83.0383	83.8095	84.5879	85.3735	86.1663	86.9666	87.7742	88.5894	89.4122	90.2425
mux_r01_s107	FL1	Counts	0	1	0	0	0	0	0	0	0	0	0	0	0	0	0	0	0	0	0	0	0	0	0	0	0	0	0	0	0	0	0	0	0	0	0	0	0	0	0	0	0	0	0	0	1	0	0
mux_r01_s107	FL3	Bin Values (MEF)	3.60921	3.64197	3.67503	3.70839	3.74205	3.77602	3.81029	3.84488	3.87978	3.915	3.95054	3.98639	4.02258	4.05909	4.09594	4.13312	4.17063	4.20849	4.24669	4.28524	4.32414	4.36339	4.40299	4.44296	4.48329	4.52399	4.56505	4.60649	4.6483	4.69049	4.73307	4.77603	4.81939	4.86313	4.90728	4.95182	4.99677	5.04212	5.08789	5.13407	5.18068	5.2277	5.27516	5.32304	5.37136	5.42011	5.46931
mux_r01_s107	FL3	Counts	0	0	0	0	0	0	0	0	0	0	0	0	0	0	0	0	0	0	0	0	0	0	0	0	0	0	0	0	0	0	0	0	0	0	0	0	0	0	0	0	0	0	0	0	0	0	0
mux_r01_s108	FL1	Bin Values (MEF)	58.9839	59.5317	60.0845	60.6426	61.2058	61.7742	62.3479	62.9269	63.5113	64.1012	64.6965	65.2973	65.9038	66.5158	67.1336	67.757	68.3863	69.0214	69.6624	70.3094	70.9624	71.6214	72.2866	72.9579	73.6355	74.3193	75.0095	75.7062	76.4093	77.1189	77.8351	78.558	79.2875	80.0239	80.7671	81.5172	82.2743	83.0383	83.8095	84.5879	85.3735	86.1663	86.9666	87.7742	88.5894	89.4122	90.2425
mux_r01_s108	FL1	Counts	0	0	0	0	0	0	0	0	0	0	0	0	0	0	0	0	0	0	0	0	0	0	1	0	0	0	0	1	0	0	0	0	0	0	0	0	0	0	0	0	0	0	0	0	0	0	0
mux_r01_s108	FL3	Bin Values (MEF)	3.60921	3.64197	3.67503	3.70839	3.74205	3.77602	3.81029	3.84488	3.87978	3.915	3.95054	3.98639	4.02258	4.05909	4.09594	4.13312	4.17063	4.20849	4.24669	4.28524	4.32414	4.36339	4.40299	4.44296	4.48329	4.52399	4.56505	4.60649	4.6483	4.69049	4.73307	4.77603	4.81939	4.86313	4.90728	4.95182	4.99677	5.04212	5.08789	5.13407	5.18068	5.2277	5.27516	5.32304	5.37136	5.42011	5.46931
mux_r01_s108	FL3	Counts	0	0	0	0	0	0	0	0	0	0	0	0	0	0	0	0	0	0	0	0	0	0	0	0	0	0	0	0	0	0	0	0	0	0	0	0	0	0	0	0	0	0	0	0	0	0	0
mux_r01_s109	FL1	Bin Values (MEF)	58.9839	59.5317	60.0845	60.6426	61.2058	61.7742	62.3479	62.9269	63.5113	64.1012	64.6965	65.2973	65.9038	66.5158	67.1336	67.757	68.3863	69.0214	69.6624	70.3094	70.9624	71.6214	72.2866	72.9579	73.6355	74.3193	75.0095	75.7062	76.4093	77.1189	77.8351	78.558	79.2875	80.0239	80.7671	81.5172	82.2743	83.0383	83.8095	84.5879	85.3735	86.1663	86.9666	87.7742	88.5894	89.4122	90.2425
mux_r01_s109	FL1	Counts	0	0	0	0	0	0	0	0	0	0	0	0	0	0	0	0	0	0	0	0	0	0	0	1	0	0	0	0	0	0	0	0	0	0	0	0	0	0	0	0	0	0	0	0	0	1	0
mux_r01_s109	FL3	Bin Values (MEF)	3.60921	3.64197	3.67503	3.70839	3.74205	3.77602	3.81029	3.84488	3.87978	3.915	3.95054	3.98639	4.02258	4.05909	4.09594	4.13312	4.17063	4.20849	4.24669	4.28524	4.32414	4.36339	4.40299	4.44296	4.48329	4.52399	4.56505	4.60649	4.6483	4.69049	4.73307	4.77603	4.81939	4.86313	4.90728	4.95182	4.99677	5.04212	5.08789	5.13407	5.18068	5.2277	5.27516	5.32304	5.37136	5.42011	5.46931
mux_r01_s109	FL3	Counts	0	0	0	0	2	0	0	0	0	0	0	0	0	0	0	0	0	0	0	0	0	0	0	0	0	0	0	0	0	0	0	0	0	0	0	0	0	0	0	0	0	0	1	0	0	0	0
mux_r01_s110	FL1	Bin Values (MEF)	58.9839	59.5317	60.0845	60.6426	61.2058	61.7742	62.3479	62.9269	63.5113	64.1012	64.6965	65.2973	65.9038	66.5158	67.1336	67.757	68.3863	69.0214	69.6624	70.3094	70.9624	71.6214	72.2866	72.9579	73.6355	74.3193	75.0095	75.7062	76.4093	77.1189	77.8351	78.558	79.2875	80.0239	80.7671	81.5172	82.2743	83.0383	83.8095	84.5879	85.3735	86.1663	86.9666	87.7742	88.5894	89.4122	90.2425
mux_r01_s110	FL1	Counts	0	0	0	0	0	0	0	0	0	0	0	0	0	0	0	0	0	0	1	0	0	0	0	0	0	0	0	0	1	0	0	0	0	0	0	0	0	0	0	0	0	0	0	0	0	0	0
mux_r01_s110	FL3	Bin Values (MEF)	3.60921	3.64197	3.67503	3.70839	3.74205	3.77602	3.81029	3.84488	3.87978	3.915	3.95054	3.98639	4.02258	4.05909	4.09594	4.13312	4.17063	4.20849	4.24669	4.28524	4.32414	4.36339	4.40299	4.44296	4.48329	4.52399	4.56505	4.60649	4.6483	4.69049	4.73307	4.77603	4.81939	4.86313	4.90728	4.95182	4.99677	5.04212	5.08789	5.13407	5.18068	5.2277	5.27516	5.32304	5.37136	5.42011	5.46931
mux_r01_s110	FL3	Counts	0	0	0	0	0	0	0	1	0	0	0	0	0	0	0	0	0	0	0	0	0	0	0	0	1	1	2	0	0	0	0	0	0	0	0	0	0	0	0	0	0	0	0	0	0	0	0
mux_r01_s111	FL1	Bin Values (MEF)	58.9839	59.5317	60.0845	60.6426	61.2058	61.7742	62.3479	62.9269	63.5113	64.1012	64.6965	65.2973	65.9038	66.5158	67.1336	67.757	68.3863	69.0214	69.6624	70.3094	70.9624	71.6214	72.2866	72.9579	73.6355	74.3193	75.0095	75.7062	76.4093	77.1189	77.8351	78.558	79.2875	80.0239	80.7671	81.5172	82.2743	83.0383	83.8095	84.5879	85.3735	86.1663	86.9666	87.7742	88.5894	89.4122	90.2425
mux_r01_s111	FL1	Counts	0	0	0	0	0	0	0	0	0	0	0	0	0	0	0	0	0	0	0	0	0	0	0	0	0	0	0	0	0	0	0	0	0	0	0	0	0	0	0	0	0	0	0	0	0	0	0
mux_r01_s111	FL3	Bin Values (MEF)	3.60921	3.64197	3.67503	3.70839	3.74205	3.77602	3.81029	3.84488	3.87978	3.915	3.95054	3.98639	4.02258	4.05909	4.09594	4.13312	4.17063	4.20849	4.24669	4.28524	4.32414	4.36339	4.40299	4.44296	4.48329	4.52399	4.56505	4.60649	4.6483	4.69049	4.73307	4.77603	4.81939	4.86313	4.90728	4.95182	4.99677	5.04212	5.08789	5.13407	5.18068	5.2277	5.27516	5.32304	5.37136	5.42011	5.46931
mux_r01_s111	FL3	Counts	0	0	0	0	0	0	0	0	0	0	0	0	0	0	0	0	0	0	0	0	0	0	0	0	0	0	0	0	0	0	0	0	0	0	0	0	0	0	0	0	0	0	0	0	0	0	0
mux_r01_s112	FL1	Bin Values (MEF)	58.9839	59.5317	60.0845	60.6426	61.2058	61.7742	62.3479	62.9269	63.5113	64.1012	64.6965	65.2973	65.9038	66.5158	67.1336	67.757	68.3863	69.0214	69.6624	70.3094	70.9624	71.6214	72.2866	72.9579	73.6355	74.3193	75.0095	75.7062	76.4093	77.1189	77.8351	78.558	79.2875	80.0239	80.7671	81.5172	82.2743	83.0383	83.8095	84.5879	85.3735	86.1663	86.9666	87.7742	88.5894	89.4122	90.2425
mux_r01_s112	FL1	Counts	0	0	1	0	0	0	0	0	0	0	1	0	0	0	0	0	0	0	0	0	0	0	0	0	0	0	0	0	0	0	0	0	0	0	0	0	0	0	0	0	0	0	1	0	0	0	0
mux_r01_s112	FL3	Bin Values (MEF)	3.60921	3.64197	3.67503	3.70839	3.74205	3.77602	3.81029	3.84488	3.87978	3.915	3.95054	3.98639	4.02258	4.05909	4.09594	4.13312	4.17063	4.20849	4.24669	4.28524	4.32414	4.36339	4.40299	4.44296	4.48329	4.52399	4.56505	4.60649	4.6483	4.69049	4.73307	4.77603	4.81939	4.86313	4.90728	4.95182	4.99677	5.04212	5.08789	5.13407	5.18068	5.2277	5.27516	5.32304	5.37136	5.42011	5.46931
mux_r01_s112	FL3	Counts	0	0	0	0	0	0	0	0	0	0	0	0	0	0	0	1	0	0	0	0	0	0	1	0	0	0	0	0	1	0	0	0	0	0	1	0	0	0	0	0	0	0	0	0	0	0	0
mux_r01_s113	FL1	Bin Values (MEF)	58.9839	59.5317	60.0845	60.6426	61.2058	61.7742	62.3479	62.9269	63.5113	64.1012	64.6965	65.2973	65.9038	66.5158	67.1336	67.757	68.3863	69.0214	69.6624	70.3094	70.9624	71.6214	72.2866	72.9579	73.6355	74.3193	75.0095	75.7062	76.4093	77.1189	77.8351	78.558	79.2875	80.0239	80.7671	81.5172	82.2743	83.0383	83.8095	84.5879	85.3735	86.1663	86.9666	87.7742	88.5894	89.4122	90.2425
mux_r01_s113	FL1	Counts	0	0	0	0	0	0	0	0	0	0	0	0	0	0	0	0	0	0	0	0	0	0	0	0	0	0	0	0	0	0	0	0	0	0	0	0	0	0	1	0	1	0	0	0	0	0	0
mux_r01_s113	FL3	Bin Values (MEF)	3.60921	3.64197	3.67503	3.70839	3.74205	3.77602	3.81029	3.84488	3.87978	3.915	3.95054	3.98639	4.02258	4.05909	4.09594	4.13312	4.17063	4.20849	4.24669	4.28524	4.32414	4.36339	4.40299	4.44296	4.48329	4.52399	4.56505	4.60649	4.6483	4.69049	4.73307	4.77603	4.81939	4.86313	4.90728	4.95182	4.99677	5.04212	5.08789	5.13407	5.18068	5.2277	5.27516	5.32304	5.37136	5.42011	5.46931
mux_r01_s113	FL3	Counts	0	0	0	0	0	0	0	0	0	0	0	0	0	0	0	0	0	0	0	0	0	0	0	0	0	0	0	0	0	0	0	0	0	0	0	0	0	1	0	0	0	0	0	0	0	0	0
mux_r01_s114	FL1	Bin Values (MEF)	58.9839	59.5317	60.0845	60.6426	61.2058	61.7742	62.3479	62.9269	63.5113	64.1012	64.6965	65.2973	65.9038	66.5158	67.1336	67.757	68.3863	69.0214	69.6624	70.3094	70.9624	71.6214	72.2866	72.9579	73.6355	74.3193	75.0095	75.7062	76.4093	77.1189	77.8351	78.558	79.2875	80.0239	80.7671	81.5172	82.2743	83.0383	83.8095	84.5879	85.3735	86.1663	86.9666	87.7742	88.5894	89.4122	90.2425
mux_r01_s114	FL1	Counts	0	0	0	0	0	0	0	0	0	1	0	0	0	0	0	0	0	0	0	0	0	0	0	0	0	0	0	0	0	0	0	0	0	0	0	0	0	0	0	0	0	0	0	0	0	0	0
mux_r01_s114	FL3	Bin Values (MEF)	3.60921	3.64197	3.67503	3.70839	3.74205	3.77602	3.81029	3.84488	3.87978	3.915	3.95054	3.98639	4.02258	4.05909	4.09594	4.13312	4.17063	4.20849	4.24669	4.28524	4.32414	4.36339	4.40299	4.44296	4.48329	4.52399	4.56505	4.60649	4.6483	4.69049	4.73307	4.77603	4.81939	4.86313	4.90728	4.95182	4.99677	5.04212	5.08789	5.13407	5.18068	5.2277	5.27516	5.32304	5.37136	5.42011	5.46931
mux_r01_s114	FL3	Counts	0	0	0	0	0	0	0	0	0	0	0	0	0	0	0	0	0	2	0	0	0	0	0	0	0	0	0	0	0	0	1	0	0	0	0	0	0	0	0	1	0	0	0	0	0	0	0
mux_r01_s115	FL1	Bin Values (MEF)	58.9839	59.5317	60.0845	60.6426	61.2058	61.7742	62.3479	62.9269	63.5113	64.1012	64.6965	65.2973	65.9038	66.5158	67.1336	67.757	68.3863	69.0214	69.6624	70.3094	70.9624	71.6214	72.2866	72.9579	73.6355	74.3193	75.0095	75.7062	76.4093	77.1189	77.8351	78.558	79.2875	80.0239	80.7671	81.5172	82.2743	83.0383	83.8095	84.5879	85.3735	86.1663	86.9666	87.7742	88.5894	89.4122	90.2425
mux_r01_s115	FL1	Counts	0	0	0	0	0	0	0	0	0	0	0	0	0	0	0	0	0	0	0	0	0	1	0	0	0	0	0	0	0	0	0	1	0	0	0	0	0	0	0	0	0	0	1	0	0	1	1
mux_r01_s115	FL3	Bin Values (MEF)	3.60921	3.64197	3.67503	3.70839	3.74205	3.77602	3.81029	3.84488	3.87978	3.915	3.95054	3.98639	4.02258	4.05909	4.09594	4.13312	4.17063	4.20849	4.24669	4.28524	4.32414	4.36339	4.40299	4.44296	4.48329	4.52399	4.56505	4.60649	4.6483	4.69049	4.73307	4.77603	4.81939	4.86313	4.90728	4.95182	4.99677	5.04212	5.08789	5.13407	5.18068	5.2277	5.27516	5.32304	5.37136	5.42011	5.46931
mux_r01_s115	FL3	Counts	0	0	0	0	0	0	0	0	0	0	0	0	0	0	0	0	0	0	0	0	0	0	0	0	0	0	0	0	0	0	0	0	0	0	0	0	0	0	0	0	0	0	0	0	0	0	0
mux_r01_s116	FL1	Bin Values (MEF)	58.9839	59.5317	60.0845	60.6426	61.2058	61.7742	62.3479	62.9269	63.5113	64.1012	64.6965	65.2973	65.9038	66.5158	67.1336	67.757	68.3863	69.0214	69.6624	70.3094	70.9624	71.6214	72.2866	72.9579	73.6355	74.3193	75.0095	75.7062	76.4093	77.1189	77.8351	78.558	79.2875	80.0239	80.7671	81.5172	82.2743	83.0383	83.8095	84.5879	85.3735	86.1663	86.9666	87.7742	88.5894	89.4122	90.2425
mux_r01_s116	FL1	Counts	0	0	0	0	0	0	0	0	0	0	0	0	0	0	0	0	0	0	0	0	0	0	0	0	0	0	1	0	0	0	0	0	0	0	0	0	1	0	0	0	0	0	0	0	0	0	0
mux_r01_s116	FL3	Bin Values (MEF)	3.60921	3.64197	3.67503	3.70839	3.74205	3.77602	3.81029	3.84488	3.87978	3.915	3.95054	3.98639	4.02258	4.05909	4.09594	4.13312	4.17063	4.20849	4.24669	4.28524	4.32414	4.36339	4.40299	4.44296	4.48329	4.52399	4.56505	4.60649	4.6483	4.69049	4.73307	4.77603	4.81939	4.86313	4.90728	4.95182	4.99677	5.04212	5.08789	5.13407	5.18068	5.2277	5.27516	5.32304	5.37136	5.42011	5.46931
mux_r01_s116	FL3	Counts	0	0	0	0	0	0	0	0	0	0	0	0	0	0	0	0	0	0	0	0	0	0	0	0	0	0	0	0	0	0	0	0	0	0	0	0	0	0	0	0	0	0	0	0	0	0	0
mux_r01_s117	FL1	Bin Values (MEF)	58.9839	59.5317	60.0845	60.6426	61.2058	61.7742	62.3479	62.9269	63.5113	64.1012	64.6965	65.2973	65.9038	66.5158	67.1336	67.757	68.3863	69.0214	69.6624	70.3094	70.9624	71.6214	72.2866	72.9579	73.6355	74.3193	75.0095	75.7062	76.4093	77.1189	77.8351	78.558	79.2875	80.0239	80.7671	81.5172	82.2743	83.0383	83.8095	84.5879	85.3735	86.1663	86.9666	87.7742	88.5894	89.4122	90.2425
mux_r01_s117	FL1	Counts	0	0	0	0	0	0	0	1	0	0	0	0	0	0	1	0	0	0	0	0	1	0	0	0	0	0	0	0	0	0	0	0	0	0	0	0	0	0	1	0	0	2	0	0	0	0	0
mux_r01_s117	FL3	Bin Values (MEF)	3.60921	3.64197	3.67503	3.70839	3.74205	3.77602	3.81029	3.84488	3.87978	3.915	3.95054	3.98639	4.02258	4.05909	4.09594	4.13312	4.17063	4.20849	4.24669	4.28524	4.32414	4.36339	4.40299	4.44296	4.48329	4.52399	4.56505	4.60649	4.6483	4.69049	4.73307	4.77603	4.81939	4.86313	4.90728	4.95182	4.99677	5.04212	5.08789	5.13407	5.18068	5.2277	5.27516	5.32304	5.37136	5.42011	5.46931
mux_r01_s117	FL3	Counts	0	0	0	0	0	0	0	0	0	0	0	0	0	0	0	0	0	0	0	0	0	0	0	0	0	0	0	0	0	0	0	0	0	0	0	0	0	0	0	0	0	0	0	0	0	0	0
mux_r01_s118	FL1	Bin Values (MEF)	58.9839	59.5317	60.0845	60.6426	61.2058	61.7742	62.3479	62.9269	63.5113	64.1012	64.6965	65.2973	65.9038	66.5158	67.1336	67.757	68.3863	69.0214	69.6624	70.3094	70.9624	71.6214	72.2866	72.9579	73.6355	74.3193	75.0095	75.7062	76.4093	77.1189	77.8351	78.558	79.2875	80.0239	80.7671	81.5172	82.2743	83.0383	83.8095	84.5879	85.3735	86.1663	86.9666	87.7742	88.5894	89.4122	90.2425
mux_r01_s118	FL1	Counts	0	0	0	0	0	0	0	0	0	0	0	0	0	0	0	0	0	0	0	0	1	0	0	0	0	0	0	0	0	0	0	0	0	1	0	0	0	0	0	0	0	0	0	0	0	0	0
mux_r01_s118	FL3	Bin Values (MEF)	3.60921	3.64197	3.67503	3.70839	3.74205	3.77602	3.81029	3.84488	3.87978	3.915	3.95054	3.98639	4.02258	4.05909	4.09594	4.13312	4.17063	4.20849	4.24669	4.28524	4.32414	4.36339	4.40299	4.44296	4.48329	4.52399	4.56505	4.60649	4.6483	4.69049	4.73307	4.77603	4.81939	4.86313	4.90728	4.95182	4.99677	5.04212	5.08789	5.13407	5.18068	5.2277	5.27516	5.32304	5.37136	5.42011	5.46931
mux_r01_s118	FL3	Counts	0	0	0	0	0	0	0	0	0	0	0	0	0	0	0	0	0	0	0	0	0	0	0	0	0	0	0	0	0	0	0	0	0	0	0	0	0	0	0	0	0	0	0	0	0	0	0
mux_r01_s119	FL1	Bin Values (MEF)	58.9839	59.5317	60.0845	60.6426	61.2058	61.7742	62.3479	62.9269	63.5113	64.1012	64.6965	65.2973	65.9038	66.5158	67.1336	67.757	68.3863	69.0214	69.6624	70.3094	70.9624	71.6214	72.2866	72.9579	73.6355	74.3193	75.0095	75.7062	76.4093	77.1189	77.8351	78.558	79.2875	80.0239	80.7671	81.5172	82.2743	83.0383	83.8095	84.5879	85.3735	86.1663	86.9666	87.7742	88.5894	89.4122	90.2425
mux_r01_s119	FL1	Counts	0	0	0	0	0	0	0	0	0	0	1	0	0	0	0	0	0	0	0	0	0	1	0	0	0	0	0	0	0	0	0	0	0	0	0	0	0	0	0	0	0	0	1	0	0	0	0
mux_r01_s119	FL3	Bin Values (MEF)	3.60921	3.64197	3.67503	3.70839	3.74205	3.77602	3.81029	3.84488	3.87978	3.915	3.95054	3.98639	4.02258	4.05909	4.09594	4.13312	4.17063	4.20849	4.24669	4.28524	4.32414	4.36339	4.40299	4.44296	4.48329	4.52399	4.56505	4.60649	4.6483	4.69049	4.73307	4.77603	4.81939	4.86313	4.90728	4.95182	4.99677	5.04212	5.08789	5.13407	5.18068	5.2277	5.27516	5.32304	5.37136	5.42011	5.46931
mux_r01_s119	FL3	Counts	0	0	0	0	0	0	0	0	0	0	0	0	0	0	0	0	0	0	0	0	0	0	0	0	0	0	0	0	1	0	0	0	0	0	0	0	0	0	0	0	0	0	0	0	0	0	0
mux_r01_s120	FL1	Bin Values (MEF)	58.9839	59.5317	60.0845	60.6426	61.2058	61.7742	62.3479	62.9269	63.5113	64.1012	64.6965	65.2973	65.9038	66.5158	67.1336	67.757	68.3863	69.0214	69.6624	70.3094	70.9624	71.6214	72.2866	72.9579	73.6355	74.3193	75.0095	75.7062	76.4093	77.1189	77.8351	78.558	79.2875	80.0239	80.7671	81.5172	82.2743	83.0383	83.8095	84.5879	85.3735	86.1663	86.9666	87.7742	88.5894	89.4122	90.2425
mux_r01_s120	FL1	Counts	0	0	0	0	0	0	0	0	0	0	0	0	0	0	0	0	0	0	0	0	0	0	0	0	0	0	0	0	0	0	0	0	0	1	0	0	0	0	0	0	0	0	0	0	0	0	0
mux_r01_s120	FL3	Bin Values (MEF)	3.60921	3.64197	3.67503	3.70839	3.74205	3.77602	3.81029	3.84488	3.87978	3.915	3.95054	3.98639	4.02258	4.05909	4.09594	4.13312	4.17063	4.20849	4.24669	4.28524	4.32414	4.36339	4.40299	4.44296	4.48329	4.52399	4.56505	4.60649	4.6483	4.69049	4.73307	4.77603	4.81939	4.86313	4.90728	4.95182	4.99677	5.04212	5.08789	5.13407	5.18068	5.2277	5.27516	5.32304	5.37136	5.42011	5.46931
mux_r01_s120	FL3	Counts	0	0	0	0	0	0	0	0	0	0	0	0	0	1	0	0	0	0	0	0	0	0	0	0	0	0	0	0	0	0	0	0	0	0	0	0	0	0	0	0	0	0	0	0	0	0	0
mux_r01_s121	FL1	Bin Values (MEF)	58.9839	59.5317	60.0845	60.6426	61.2058	61.7742	62.3479	62.9269	63.5113	64.1012	64.6965	65.2973	65.9038	66.5158	67.1336	67.757	68.3863	69.0214	69.6624	70.3094	70.9624	71.6214	72.2866	72.9579	73.6355	74.3193	75.0095	75.7062	76.4093	77.1189	77.8351	78.558	79.2875	80.0239	80.7671	81.5172	82.2743	83.0383	83.8095	84.5879	85.3735	86.1663	86.9666	87.7742	88.5894	89.4122	90.2425
mux_r01_s121	FL1	Counts	0	0	0	0	0	0	0	0	0	0	0	0	1	0	0	0	0	1	0	0	0	0	0	0	0	0	0	0	0	0	0	0	0	0	0	0	0	3	0	0	0	1	0	0	0	2	0
mux_r01_s121	FL3	Bin Values (MEF)	3.60921	3.64197	3.67503	3.70839	3.74205	3.77602	3.81029	3.84488	3.87978	3.915	3.95054	3.98639	4.02258	4.05909	4.09594	4.13312	4.17063	4.20849	4.24669	4.28524	4.32414	4.36339	4.40299	4.44296	4.48329	4.52399	4.56505	4.60649	4.6483	4.69049	4.73307	4.77603	4.81939	4.86313	4.90728	4.95182	4.99677	5.04212	5.08789	5.13407	5.18068	5.2277	5.27516	5.32304	5.37136	5.42011	5.46931
mux_r01_s121	FL3	Counts	0	0	0	0	0	0	0	0	0	0	0	0	0	0	0	0	0	0	0	0	0	0	0	0	0	0	0	0	0	0	0	0	0	0	0	0	0	0	0	0	0	0	0	0	0	0	0
mux_r01_s122	FL1	Bin Values (MEF)	58.9839	59.5317	60.0845	60.6426	61.2058	61.7742	62.3479	62.9269	63.5113	64.1012	64.6965	65.2973	65.9038	66.5158	67.1336	67.757	68.3863	69.0214	69.6624	70.3094	70.9624	71.6214	72.2866	72.9579	73.6355	74.3193	75.0095	75.7062	76.4093	77.1189	77.8351	78.558	79.2875	80.0239	80.7671	81.5172	82.2743	83.0383	83.8095	84.5879	85.3735	86.1663	86.9666	87.7742	88.5894	89.4122	90.2425
mux_r01_s122	FL1	Counts	0	0	0	0	0	0	0	0	0	0	0	0	0	0	0	0	1	0	0	0	0	0	0	0	0	1	0	0	1	0	0	0	0	0	0	0	0	0	0	0	0	0	0	0	0	0	0
mux_r01_s122	FL3	Bin Values (MEF)	3.60921	3.64197	3.67503	3.70839	3.74205	3.77602	3.81029	3.84488	3.87978	3.915	3.95054	3.98639	4.02258	4.05909	4.09594	4.13312	4.17063	4.20849	4.24669	4.28524	4.32414	4.36339	4.40299	4.44296	4.48329	4.52399	4.56505	4.60649	4.6483	4.69049	4.73307	4.77603	4.81939	4.86313	4.90728	4.95182	4.99677	5.04212	5.08789	5.13407	5.18068	5.2277	5.27516	5.32304	5.37136	5.42011	5.46931
mux_r01_s122	FL3	Counts	0	0	0	0	0	0	0	0	0	0	0	0	0	0	0	0	0	0	0	0	0	0	0	0	0	0	0	0	0	0	0	0	0	0	0	0	0	0	0	0	0	0	0	0	0	0	0
mux_r01_s123	FL1	Bin Values (MEF)	58.9839	59.5317	60.0845	60.6426	61.2058	61.7742	62.3479	62.9269	63.5113	64.1012	64.6965	65.2973	65.9038	66.5158	67.1336	67.757	68.3863	69.0214	69.6624	70.3094	70.9624	71.6214	72.2866	72.9579	73.6355	74.3193	75.0095	75.7062	76.4093	77.1189	77.8351	78.558	79.2875	80.0239	80.7671	81.5172	82.2743	83.0383	83.8095	84.5879	85.3735	86.1663	86.9666	87.7742	88.5894	89.4122	90.2425
mux_r01_s123	FL1	Counts	0	0	0	0	0	0	0	0	0	0	0	0	1	0	0	0	0	0	0	0	0	0	0	0	0	0	0	0	0	0	0	0	0	0	0	0	0	0	0	0	0	0	0	0	0	0	0
mux_r01_s123	FL3	Bin Values (MEF)	3.60921	3.64197	3.67503	3.70839	3.74205	3.77602	3.81029	3.84488	3.87978	3.915	3.95054	3.98639	4.02258	4.05909	4.09594	4.13312	4.17063	4.20849	4.24669	4.28524	4.32414	4.36339	4.40299	4.44296	4.48329	4.52399	4.56505	4.60649	4.6483	4.69049	4.73307	4.77603	4.81939	4.86313	4.90728	4.95182	4.99677	5.04212	5.08789	5.13407	5.18068	5.2277	5.27516	5.32304	5.37136	5.42011	5.46931
mux_r01_s123	FL3	Counts	0	0	0	0	0	0	0	0	0	0	0	0	0	0	0	0	0	0	0	0	0	0	0	0	0	0	0	0	0	0	0	1	1	0	0	0	0	0	0	0	0	0	0	0	0	0	0
mux_r01_s124	FL1	Bin Values (MEF)	58.9839	59.5317	60.0845	60.6426	61.2058	61.7742	62.3479	62.9269	63.5113	64.1012	64.6965	65.2973	65.9038	66.5158	67.1336	67.757	68.3863	69.0214	69.6624	70.3094	70.9624	71.6214	72.2866	72.9579	73.6355	74.3193	75.0095	75.7062	76.4093	77.1189	77.8351	78.558	79.2875	80.0239	80.7671	81.5172	82.2743	83.0383	83.8095	84.5879	85.3735	86.1663	86.9666	87.7742	88.5894	89.4122	90.2425
mux_r01_s124	FL1	Counts	0	0	0	0	0	0	0	0	0	0	0	0	1	0	0	1	0	0	0	0	0	1	0	0	0	0	1	0	0	0	0	0	0	0	0	0	0	0	0	0	0	0	1	0	0	0	0
mux_r01_s124	FL3	Bin Values (MEF)	3.60921	3.64197	3.67503	3.70839	3.74205	3.77602	3.81029	3.84488	3.87978	3.915	3.95054	3.98639	4.02258	4.05909	4.09594	4.13312	4.17063	4.20849	4.24669	4.28524	4.32414	4.36339	4.40299	4.44296	4.48329	4.52399	4.56505	4.60649	4.6483	4.69049	4.73307	4.77603	4.81939	4.86313	4.90728	4.95182	4.99677	5.04212	5.08789	5.13407	5.18068	5.2277	5.27516	5.32304	5.37136	5.42011	5.46931
mux_r01_s124	FL3	Counts	0	0	0	0	0	0	0	0	0	0	0	0	0	0	0	0	0	0	0	0	0	0	0	0	0	0	0	0	0	0	0	0	0	0	0	0	0	0	0	0	0	0	0	0	0	0	0
mux_r01_s125	FL1	Bin Values (MEF)	58.9839	59.5317	60.0845	60.6426	61.2058	61.7742	62.3479	62.9269	63.5113	64.1012	64.6965	65.2973	65.9038	66.5158	67.1336	67.757	68.3863	69.0214	69.6624	70.3094	70.9624	71.6214	72.2866	72.9579	73.6355	74.3193	75.0095	75.7062	76.4093	77.1189	77.8351	78.558	79.2875	80.0239	80.7671	81.5172	82.2743	83.0383	83.8095	84.5879	85.3735	86.1663	86.9666	87.7742	88.5894	89.4122	90.2425
mux_r01_s125	FL1	Counts	0	0	1	0	0	0	0	0	0	1	0	0	0	0	0	0	0	0	0	0	0	0	0	0	0	0	0	0	0	0	0	0	0	0	0	0	0	1	0	0	0	1	0	1	0	0	0
mux_r01_s125	FL3	Bin Values (MEF)	3.60921	3.64197	3.67503	3.70839	3.74205	3.77602	3.81029	3.84488	3.87978	3.915	3.95054	3.98639	4.02258	4.05909	4.09594	4.13312	4.17063	4.20849	4.24669	4.28524	4.32414	4.36339	4.40299	4.44296	4.48329	4.52399	4.56505	4.60649	4.6483	4.69049	4.73307	4.77603	4.81939	4.86313	4.90728	4.95182	4.99677	5.04212	5.08789	5.13407	5.18068	5.2277	5.27516	5.32304	5.37136	5.42011	5.46931
mux_r01_s125	FL3	Counts	0	0	0	0	0	0	0	0	0	0	0	0	0	0	0	0	0	0	0	0	0	0	0	0	0	0	0	0	0	0	0	0	0	0	0	0	0	0	0	0	0	0	0	0	0	0	0
mux_r01_s126	FL1	Bin Values (MEF)	58.9839	59.5317	60.0845	60.6426	61.2058	61.7742	62.3479	62.9269	63.5113	64.1012	64.6965	65.2973	65.9038	66.5158	67.1336	67.757	68.3863	69.0214	69.6624	70.3094	70.9624	71.6214	72.2866	72.9579	73.6355	74.3193	75.0095	75.7062	76.4093	77.1189	77.8351	78.558	79.2875	80.0239	80.7671	81.5172	82.2743	83.0383	83.8095	84.5879	85.3735	86.1663	86.9666	87.7742	88.5894	89.4122	90.2425
mux_r01_s126	FL1	Counts	0	0	0	0	0	0	0	0	0	0	0	0	0	0	0	0	0	0	0	0	0	0	0	0	1	0	1	0	0	0	0	0	0	0	0	0	0	0	0	0	0	0	0	0	0	0	0
mux_r01_s126	FL3	Bin Values (MEF)	3.60921	3.64197	3.67503	3.70839	3.74205	3.77602	3.81029	3.84488	3.87978	3.915	3.95054	3.98639	4.02258	4.05909	4.09594	4.13312	4.17063	4.20849	4.24669	4.28524	4.32414	4.36339	4.40299	4.44296	4.48329	4.52399	4.56505	4.60649	4.6483	4.69049	4.73307	4.77603	4.81939	4.86313	4.90728	4.95182	4.99677	5.04212	5.08789	5.13407	5.18068	5.2277	5.27516	5.32304	5.37136	5.42011	5.46931
mux_r01_s126	FL3	Counts	0	0	0	0	0	0	0	0	0	0	0	0	0	1	0	0	0	0	0	0	0	0	0	0	0	0	0	0	1	0	0	0	0	0	0	0	0	2	0	0	0	0	0	0	0	0	0
mux_r01_s127	FL1	Bin Values (MEF)	58.9839	59.5317	60.0845	60.6426	61.2058	61.7742	62.3479	62.9269	63.5113	64.1012	64.6965	65.2973	65.9038	66.5158	67.1336	67.757	68.3863	69.0214	69.6624	70.3094	70.9624	71.6214	72.2866	72.9579	73.6355	74.3193	75.0095	75.7062	76.4093	77.1189	77.8351	78.558	79.2875	80.0239	80.7671	81.5172	82.2743	83.0383	83.8095	84.5879	85.3735	86.1663	86.9666	87.7742	88.5894	89.4122	90.2425
mux_r01_s127	FL1	Counts	0	0	0	0	0	0	0	0	0	0	0	0	0	0	0	0	0	0	0	0	0	0	0	0	0	0	0	0	0	0	0	0	0	0	0	0	0	0	0	0	0	0	0	0	0	0	0
mux_r01_s127	FL3	Bin Values (MEF)	3.60921	3.64197	3.67503	3.70839	3.74205	3.77602	3.81029	3.84488	3.87978	3.915	3.95054	3.98639	4.02258	4.05909	4.09594	4.13312	4.17063	4.20849	4.24669	4.28524	4.32414	4.36339	4.40299	4.44296	4.48329	4.52399	4.56505	4.60649	4.6483	4.69049	4.73307	4.77603	4.81939	4.86313	4.90728	4.95182	4.99677	5.04212	5.08789	5.13407	5.18068	5.2277	5.27516	5.32304	5.37136	5.42011	5.46931
mux_r01_s127	FL3	Counts	0	0	0	0	0	0	0	0	0	0	0	0	0	0	0	0	0	0	0	0	0	0	0	0	0	0	0	0	0	1	0	0	0	0	0	0	0	0	0	0	0	0	0	0	0	0	0
mux_r01_s128	FL1	Bin Values (MEF)	58.9839	59.5317	60.0845	60.6426	61.2058	61.7742	62.3479	62.9269	63.5113	64.1012	64.6965	65.2973	65.9038	66.5158	67.1336	67.757	68.3863	69.0214	69.6624	70.3094	70.9624	71.6214	72.2866	72.9579	73.6355	74.3193	75.0095	75.7062	76.4093	77.1189	77.8351	78.558	79.2875	80.0239	80.7671	81.5172	82.2743	83.0383	83.8095	84.5879	85.3735	86.1663	86.9666	87.7742	88.5894	89.4122	90.2425
mux_r01_s128	FL1	Counts	0	0	0	0	0	0	0	0	0	0	0	0	0	0	0	0	0	0	0	0	1	0	0	0	0	0	0	0	0	0	0	1	0	1	0	0	0	0	1	0	0	1	0	0	0	0	0
mux_r01_s128	FL3	Bin Values (MEF)	3.60921	3.64197	3.67503	3.70839	3.74205	3.77602	3.81029	3.84488	3.87978	3.915	3.95054	3.98639	4.02258	4.05909	4.09594	4.13312	4.17063	4.20849	4.24669	4.28524	4.32414	4.36339	4.40299	4.44296	4.48329	4.52399	4.56505	4.60649	4.6483	4.69049	4.73307	4.77603	4.81939	4.86313	4.90728	4.95182	4.99677	5.04212	5.08789	5.13407	5.18068	5.2277	5.27516	5.32304	5.37136	5.42011	5.46931
mux_r01_s128	FL3	Counts	0	0	0	0	0	0	0	0	0	0	0	0	0	0	0	0	0	0	0	0	0	0	0	0	0	0	0	0	0	0	0	0	0	0	0	0	0	0	0	0	0	0	0	0	0	0	0
mux_r01_s129	FL1	Bin Values (MEF)	58.9839	59.5317	60.0845	60.6426	61.2058	61.7742	62.3479	62.9269	63.5113	64.1012	64.6965	65.2973	65.9038	66.5158	67.1336	67.757	68.3863	69.0214	69.6624	70.3094	70.9624	71.6214	72.2866	72.9579	73.6355	74.3193	75.0095	75.7062	76.4093	77.1189	77.8351	78.558	79.2875	80.0239	80.7671	81.5172	82.2743	83.0383	83.8095	84.5879	85.3735	86.1663	86.9666	87.7742	88.5894	89.4122	90.2425
mux_r01_s129	FL1	Counts	0	0	1	0	0	0	0	1	0	0	0	0	0	0	0	0	0	0	0	0	0	0	0	0	0	0	0	0	0	0	1	1	2	0	0	0	0	0	0	0	2	0	0	0	0	0	0
mux_r01_s129	FL3	Bin Values (MEF)	3.60921	3.64197	3.67503	3.70839	3.74205	3.77602	3.81029	3.84488	3.87978	3.915	3.95054	3.98639	4.02258	4.05909	4.09594	4.13312	4.17063	4.20849	4.24669	4.28524	4.32414	4.36339	4.40299	4.44296	4.48329	4.52399	4.56505	4.60649	4.6483	4.69049	4.73307	4.77603	4.81939	4.86313	4.90728	4.95182	4.99677	5.04212	5.08789	5.13407	5.18068	5.2277	5.27516	5.32304	5.37136	5.42011	5.46931
mux_r01_s129	FL3	Counts	0	0	0	0	0	0	0	0	0	0	0	0	0	0	0	0	0	0	0	0	0	0	0	0	0	0	0	1	0	0	0	0	0	0	0	0	0	0	0	0	0	0	0	0	0	0	0
mux_r01_s130	FL1	Bin Values (MEF)	58.9839	59.5317	60.0845	60.6426	61.2058	61.7742	62.3479	62.9269	63.5113	64.1012	64.6965	65.2973	65.9038	66.5158	67.1336	67.757	68.3863	69.0214	69.6624	70.3094	70.9624	71.6214	72.2866	72.9579	73.6355	74.3193	75.0095	75.7062	76.4093	77.1189	77.8351	78.558	79.2875	80.0239	80.7671	81.5172	82.2743	83.0383	83.8095	84.5879	85.3735	86.1663	86.9666	87.7742	88.5894	89.4122	90.2425
mux_r01_s130	FL1	Counts	0	0	0	0	0	0	0	0	0	0	0	0	1	0	0	1	0	0	1	1	0	0	0	0	0	0	0	0	0	1	1	1	0	0	0	0	0	0	0	2	0	0	0	0	1	0	0
mux_r01_s130	FL3	Bin Values (MEF)	3.60921	3.64197	3.67503	3.70839	3.74205	3.77602	3.81029	3.84488	3.87978	3.915	3.95054	3.98639	4.02258	4.05909	4.09594	4.13312	4.17063	4.20849	4.24669	4.28524	4.32414	4.36339	4.40299	4.44296	4.48329	4.52399	4.56505	4.60649	4.6483	4.69049	4.73307	4.77603	4.81939	4.86313	4.90728	4.95182	4.99677	5.04212	5.08789	5.13407	5.18068	5.2277	5.27516	5.32304	5.37136	5.42011	5.46931
mux_r01_s130	FL3	Counts	0	0	0	0	0	0	0	0	0	0	0	0	0	0	0	0	0	0	0	0	0	0	0	0	0	0	0	0	0	0	0	0	0	0	0	0	0	0	0	0	0	0	0	0	0	0	0
mux_r01_s131	FL1	Bin Values (MEF)	58.9839	59.5317	60.0845	60.6426	61.2058	61.7742	62.3479	62.9269	63.5113	64.1012	64.6965	65.2973	65.9038	66.5158	67.1336	67.757	68.3863	69.0214	69.6624	70.3094	70.9624	71.6214	72.2866	72.9579	73.6355	74.3193	75.0095	75.7062	76.4093	77.1189	77.8351	78.558	79.2875	80.0239	80.7671	81.5172	82.2743	83.0383	83.8095	84.5879	85.3735	86.1663	86.9666	87.7742	88.5894	89.4122	90.2425
mux_r01_s131	FL1	Counts	0	0	0	0	0	0	0	0	0	0	0	0	0	0	0	0	0	1	0	0	0	0	0	0	0	0	0	0	0	0	0	0	0	0	0	0	0	0	0	0	0	0	0	0	0	0	1
mux_r01_s131	FL3	Bin Values (MEF)	3.60921	3.64197	3.67503	3.70839	3.74205	3.77602	3.81029	3.84488	3.87978	3.915	3.95054	3.98639	4.02258	4.05909	4.09594	4.13312	4.17063	4.20849	4.24669	4.28524	4.32414	4.36339	4.40299	4.44296	4.48329	4.52399	4.56505	4.60649	4.6483	4.69049	4.73307	4.77603	4.81939	4.86313	4.90728	4.95182	4.99677	5.04212	5.08789	5.13407	5.18068	5.2277	5.27516	5.32304	5.37136	5.42011	5.46931
mux_r01_s131	FL3	Counts	0	0	0	0	0	0	0	0	0	0	0	0	0	0	0	0	0	0	0	0	0	0	0	0	0	0	0	0	0	0	0	0	0	0	0	0	0	0	0	0	0	0	0	0	0	0	0
mux_r01_s132	FL1	Bin Values (MEF)	58.9839	59.5317	60.0845	60.6426	61.2058	61.7742	62.3479	62.9269	63.5113	64.1012	64.6965	65.2973	65.9038	66.5158	67.1336	67.757	68.3863	69.0214	69.6624	70.3094	70.9624	71.6214	72.2866	72.9579	73.6355	74.3193	75.0095	75.7062	76.4093	77.1189	77.8351	78.558	79.2875	80.0239	80.7671	81.5172	82.2743	83.0383	83.8095	84.5879	85.3735	86.1663	86.9666	87.7742	88.5894	89.4122	90.2425
mux_r01_s132	FL1	Counts	0	0	0	0	0	0	0	0	0	0	0	0	0	0	0	0	0	1	0	0	0	0	0	0	0	0	1	0	0	0	0	0	0	0	0	0	0	0	0	0	0	0	0	0	0	0	0
mux_r01_s132	FL3	Bin Values (MEF)	3.60921	3.64197	3.67503	3.70839	3.74205	3.77602	3.81029	3.84488	3.87978	3.915	3.95054	3.98639	4.02258	4.05909	4.09594	4.13312	4.17063	4.20849	4.24669	4.28524	4.32414	4.36339	4.40299	4.44296	4.48329	4.52399	4.56505	4.60649	4.6483	4.69049	4.73307	4.77603	4.81939	4.86313	4.90728	4.95182	4.99677	5.04212	5.08789	5.13407	5.18068	5.2277	5.27516	5.32304	5.37136	5.42011	5.46931
mux_r01_s132	FL3	Counts	0	0	0	0	0	1	0	0	0	0	0	0	1	0	0	0	0	0	0	0	0	0	0	0	2	0	0	1	0	0	0	0	0	0	0	0	1	0	0	0	0	0	0	0	0	0	1
mux_r01_s133	FL1	Bin Values (MEF)	58.9839	59.5317	60.0845	60.6426	61.2058	61.7742	62.3479	62.9269	63.5113	64.1012	64.6965	65.2973	65.9038	66.5158	67.1336	67.757	68.3863	69.0214	69.6624	70.3094	70.9624	71.6214	72.2866	72.9579	73.6355	74.3193	75.0095	75.7062	76.4093	77.1189	77.8351	78.558	79.2875	80.0239	80.7671	81.5172	82.2743	83.0383	83.8095	84.5879	85.3735	86.1663	86.9666	87.7742	88.5894	89.4122	90.2425
mux_r01_s133	FL1	Counts	0	0	0	0	0	0	0	0	0	0	0	0	0	0	0	0	0	0	0	0	0	0	0	0	0	0	0	0	0	0	0	0	1	0	0	0	0	0	0	0	0	0	0	1	0	0	0
mux_r01_s133	FL3	Bin Values (MEF)	3.60921	3.64197	3.67503	3.70839	3.74205	3.77602	3.81029	3.84488	3.87978	3.915	3.95054	3.98639	4.02258	4.05909	4.09594	4.13312	4.17063	4.20849	4.24669	4.28524	4.32414	4.36339	4.40299	4.44296	4.48329	4.52399	4.56505	4.60649	4.6483	4.69049	4.73307	4.77603	4.81939	4.86313	4.90728	4.95182	4.99677	5.04212	5.08789	5.13407	5.18068	5.2277	5.27516	5.32304	5.37136	5.42011	5.46931
mux_r01_s133	FL3	Counts	0	0	0	0	0	0	0	0	0	0	0	0	0	0	0	0	0	0	0	0	0	0	0	0	0	0	0	0	0	0	0	0	0	0	0	0	0	0	0	0	0	1	0	0	0	0	0
mux_r01_s134	FL1	Bin Values (MEF)	58.9839	59.5317	60.0845	60.6426	61.2058	61.7742	62.3479	62.9269	63.5113	64.1012	64.6965	65.2973	65.9038	66.5158	67.1336	67.757	68.3863	69.0214	69.6624	70.3094	70.9624	71.6214	72.2866	72.9579	73.6355	74.3193	75.0095	75.7062	76.4093	77.1189	77.8351	78.558	79.2875	80.0239	80.7671	81.5172	82.2743	83.0383	83.8095	84.5879	85.3735	86.1663	86.9666	87.7742	88.5894	89.4122	90.2425
mux_r01_s134	FL1	Counts	0	0	1	0	0	0	0	0	0	0	0	0	0	0	0	1	0	0	0	0	0	0	0	0	0	0	1	0	0	0	1	0	0	0	0	0	0	0	0	1	0	1	0	0	0	0	0
mux_r01_s134	FL3	Bin Values (MEF)	3.60921	3.64197	3.67503	3.70839	3.74205	3.77602	3.81029	3.84488	3.87978	3.915	3.95054	3.98639	4.02258	4.05909	4.09594	4.13312	4.17063	4.20849	4.24669	4.28524	4.32414	4.36339	4.40299	4.44296	4.48329	4.52399	4.56505	4.60649	4.6483	4.69049	4.73307	4.77603	4.81939	4.86313	4.90728	4.95182	4.99677	5.04212	5.08789	5.13407	5.18068	5.2277	5.27516	5.32304	5.37136	5.42011	5.46931
mux_r01_s134	FL3	Counts	0	0	0	1	0	0	0	0	0	0	0	0	0	0	1	0	0	0	0	0	0	0	0	0	0	0	0	0	0	0	0	0	0	0	0	0	0	0	0	0	1	0	0	0	0	0	0
mux_r01_s135	FL1	Bin Values (MEF)	58.9839	59.5317	60.0845	60.6426	61.2058	61.7742	62.3479	62.9269	63.5113	64.1012	64.6965	65.2973	65.9038	66.5158	67.1336	67.757	68.3863	69.0214	69.6624	70.3094	70.9624	71.6214	72.2866	72.9579	73.6355	74.3193	75.0095	75.7062	76.4093	77.1189	77.8351	78.558	79.2875	80.0239	80.7671	81.5172	82.2743	83.0383	83.8095	84.5879	85.3735	86.1663	86.9666	87.7742	88.5894	89.4122	90.2425
mux_r01_s135	FL1	Counts	0	0	0	0	0	0	0	0	0	0	0	0	0	0	0	0	0	0	1	0	0	0	0	0	0	1	0	0	0	0	0	1	0	0	0	0	1	0	0	0	0	1	0	0	0	0	0
mux_r01_s135	FL3	Bin Values (MEF)	3.60921	3.64197	3.67503	3.70839	3.74205	3.77602	3.81029	3.84488	3.87978	3.915	3.95054	3.98639	4.02258	4.05909	4.09594	4.13312	4.17063	4.20849	4.24669	4.28524	4.32414	4.36339	4.40299	4.44296	4.48329	4.52399	4.56505	4.60649	4.6483	4.69049	4.73307	4.77603	4.81939	4.86313	4.90728	4.95182	4.99677	5.04212	5.08789	5.13407	5.18068	5.2277	5.27516	5.32304	5.37136	5.42011	5.46931
mux_r01_s135	FL3	Counts	0	0	0	0	0	0	0	0	0	0	0	0	0	1	0	0	0	0	0	0	0	0	0	0	0	1	0	0	0	0	0	0	0	0	0	0	0	0	0	1	0	0	1	0	0	0	1
mux_r01_s136	FL1	Bin Values (MEF)	58.9839	59.5317	60.0845	60.6426	61.2058	61.7742	62.3479	62.9269	63.5113	64.1012	64.6965	65.2973	65.9038	66.5158	67.1336	67.757	68.3863	69.0214	69.6624	70.3094	70.9624	71.6214	72.2866	72.9579	73.6355	74.3193	75.0095	75.7062	76.4093	77.1189	77.8351	78.558	79.2875	80.0239	80.7671	81.5172	82.2743	83.0383	83.8095	84.5879	85.3735	86.1663	86.9666	87.7742	88.5894	89.4122	90.2425
mux_r01_s136	FL1	Counts	0	0	0	0	0	0	0	0	0	0	0	0	0	0	0	0	0	0	0	0	0	0	0	0	0	0	0	0	0	0	0	0	0	0	0	1	0	0	0	0	0	0	0	0	0	1	1
mux_r01_s136	FL3	Bin Values (MEF)	3.60921	3.64197	3.67503	3.70839	3.74205	3.77602	3.81029	3.84488	3.87978	3.915	3.95054	3.98639	4.02258	4.05909	4.09594	4.13312	4.17063	4.20849	4.24669	4.28524	4.32414	4.36339	4.40299	4.44296	4.48329	4.52399	4.56505	4.60649	4.6483	4.69049	4.73307	4.77603	4.81939	4.86313	4.90728	4.95182	4.99677	5.04212	5.08789	5.13407	5.18068	5.2277	5.27516	5.32304	5.37136	5.42011	5.46931
mux_r01_s136	FL3	Counts	0	0	0	0	0	0	0	0	0	0	0	0	0	0	1	0	0	1	0	0	0	0	0	0	0	1	0	0	0	1	1	0	0	0	0	2	0	0	1	0	0	2	0	0	0	0	0
mux_r01_s137	FL1	Bin Values (MEF)	58.9839	59.5317	60.0845	60.6426	61.2058	61.7742	62.3479	62.9269	63.5113	64.1012	64.6965	65.2973	65.9038	66.5158	67.1336	67.757	68.3863	69.0214	69.6624	70.3094	70.9624	71.6214	72.2866	72.9579	73.6355	74.3193	75.0095	75.7062	76.4093	77.1189	77.8351	78.558	79.2875	80.0239	80.7671	81.5172	82.2743	83.0383	83.8095	84.5879	85.3735	86.1663	86.9666	87.7742	88.5894	89.4122	90.2425
mux_r01_s137	FL1	Counts	0	0	0	0	0	0	0	0	0	0	0	0	0	0	0	0	0	0	0	0	0	0	0	0	0	2	1	0	0	0	0	0	0	0	0	0	0	0	0	0	0	0	0	0	0	0	0
mux_r01_s137	FL3	Bin Values (MEF)	3.60921	3.64197	3.67503	3.70839	3.74205	3.77602	3.81029	3.84488	3.87978	3.915	3.95054	3.98639	4.02258	4.05909	4.09594	4.13312	4.17063	4.20849	4.24669	4.28524	4.32414	4.36339	4.40299	4.44296	4.48329	4.52399	4.56505	4.60649	4.6483	4.69049	4.73307	4.77603	4.81939	4.86313	4.90728	4.95182	4.99677	5.04212	5.08789	5.13407	5.18068	5.2277	5.27516	5.32304	5.37136	5.42011	5.46931
mux_r01_s137	FL3	Counts	0	0	0	0	0	0	0	0	0	0	0	0	0	0	0	0	0	0	0	0	0	0	0	0	0	0	0	0	0	0	0	1	1	0	0	0	0	0	0	0	0	1	0	0	0	1	0
mux_r01_s138	FL1	Bin Values (MEF)	58.9839	59.5317	60.0845	60.6426	61.2058	61.7742	62.3479	62.9269	63.5113	64.1012	64.6965	65.2973	65.9038	66.5158	67.1336	67.757	68.3863	69.0214	69.6624	70.3094	70.9624	71.6214	72.2866	72.9579	73.6355	74.3193	75.0095	75.7062	76.4093	77.1189	77.8351	78.558	79.2875	80.0239	80.7671	81.5172	82.2743	83.0383	83.8095	84.5879	85.3735	86.1663	86.9666	87.7742	88.5894	89.4122	90.2425
mux_r01_s138	FL1	Counts	0	0	0	0	0	0	0	0	0	0	0	0	0	0	0	0	0	0	0	0	0	0	1	0	0	0	0	0	0	0	0	0	0	0	0	0	0	0	0	0	0	1	0	0	1	0	1
mux_r01_s138	FL3	Bin Values (MEF)	3.60921	3.64197	3.67503	3.70839	3.74205	3.77602	3.81029	3.84488	3.87978	3.915	3.95054	3.98639	4.02258	4.05909	4.09594	4.13312	4.17063	4.20849	4.24669	4.28524	4.32414	4.36339	4.40299	4.44296	4.48329	4.52399	4.56505	4.60649	4.6483	4.69049	4.73307	4.77603	4.81939	4.86313	4.90728	4.95182	4.99677	5.04212	5.08789	5.13407	5.18068	5.2277	5.27516	5.32304	5.37136	5.42011	5.46931
mux_r01_s138	FL3	Counts	0	0	0	0	0	0	0	0	0	0	0	0	0	0	0	0	0	0	0	0	0	0	0	0	0	0	0	2	0	0	0	0	0	0	0	0	0	0	0	0	0	0	0	0	0	0	0
mux_r01_s139	FL1	Bin Values (MEF)	58.9839	59.5317	60.0845	60.6426	61.2058	61.7742	62.3479	62.9269	63.5113	64.1012	64.6965	65.2973	65.9038	66.5158	67.1336	67.757	68.3863	69.0214	69.6624	70.3094	70.9624	71.6214	72.2866	72.9579	73.6355	74.3193	75.0095	75.7062	76.4093	77.1189	77.8351	78.558	79.2875	80.0239	80.7671	81.5172	82.2743	83.0383	83.8095	84.5879	85.3735	86.1663	86.9666	87.7742	88.5894	89.4122	90.2425
mux_r01_s139	FL1	Counts	0	0	0	0	0	0	0	0	0	0	0	0	0	0	0	0	0	1	0	0	0	0	0	1	0	0	0	0	0	0	0	1	0	0	1	0	0	0	0	0	0	0	0	0	0	0	0
mux_r01_s139	FL3	Bin Values (MEF)	3.60921	3.64197	3.67503	3.70839	3.74205	3.77602	3.81029	3.84488	3.87978	3.915	3.95054	3.98639	4.02258	4.05909	4.09594	4.13312	4.17063	4.20849	4.24669	4.28524	4.32414	4.36339	4.40299	4.44296	4.48329	4.52399	4.56505	4.60649	4.6483	4.69049	4.73307	4.77603	4.81939	4.86313	4.90728	4.95182	4.99677	5.04212	5.08789	5.13407	5.18068	5.2277	5.27516	5.32304	5.37136	5.42011	5.46931
mux_r01_s139	FL3	Counts	0	0	1	0	0	0	0	0	0	0	0	0	0	0	0	1	0	0	0	0	1	1	0	1	0	0	0	0	0	0	0	0	1	0	0	0	1	0	0	2	0	0	0	0	0	0	0
mux_r01_s140	FL1	Bin Values (MEF)	58.9839	59.5317	60.0845	60.6426	61.2058	61.7742	62.3479	62.9269	63.5113	64.1012	64.6965	65.2973	65.9038	66.5158	67.1336	67.757	68.3863	69.0214	69.6624	70.3094	70.9624	71.6214	72.2866	72.9579	73.6355	74.3193	75.0095	75.7062	76.4093	77.1189	77.8351	78.558	79.2875	80.0239	80.7671	81.5172	82.2743	83.0383	83.8095	84.5879	85.3735	86.1663	86.9666	87.7742	88.5894	89.4122	90.2425
mux_r01_s140	FL1	Counts	0	0	0	0	0	0	0	0	0	0	0	0	0	0	0	0	0	0	0	0	0	0	0	0	0	0	0	0	0	1	0	0	0	0	0	0	0	0	0	0	0	0	0	0	0	0	0
mux_r01_s140	FL3	Bin Values (MEF)	3.60921	3.64197	3.67503	3.70839	3.74205	3.77602	3.81029	3.84488	3.87978	3.915	3.95054	3.98639	4.02258	4.05909	4.09594	4.13312	4.17063	4.20849	4.24669	4.28524	4.32414	4.36339	4.40299	4.44296	4.48329	4.52399	4.56505	4.60649	4.6483	4.69049	4.73307	4.77603	4.81939	4.86313	4.90728	4.95182	4.99677	5.04212	5.08789	5.13407	5.18068	5.2277	5.27516	5.32304	5.37136	5.42011	5.46931
mux_r01_s140	FL3	Counts	0	0	0	0	0	0	0	0	0	0	0	0	0	0	0	0	0	0	0	0	0	0	0	1	0	0	0	0	1	0	0	0	0	0	0	1	0	1	0	0	0	0	0	0	0	0	0
mux_r01_s141	FL1	Bin Values (MEF)	58.9839	59.5317	60.0845	60.6426	61.2058	61.7742	62.3479	62.9269	63.5113	64.1012	64.6965	65.2973	65.9038	66.5158	67.1336	67.757	68.3863	69.0214	69.6624	70.3094	70.9624	71.6214	72.2866	72.9579	73.6355	74.3193	75.0095	75.7062	76.4093	77.1189	77.8351	78.558	79.2875	80.0239	80.7671	81.5172	82.2743	83.0383	83.8095	84.5879	85.3735	86.1663	86.9666	87.7742	88.5894	89.4122	90.2425
mux_r01_s141	FL1	Counts	0	0	0	0	0	0	0	0	0	0	0	0	0	0	0	0	0	0	0	0	0	0	0	0	0	0	0	1	0	0	0	0	0	0	0	0	0	0	0	0	0	0	1	0	0	0	0
mux_r01_s141	FL3	Bin Values (MEF)	3.60921	3.64197	3.67503	3.70839	3.74205	3.77602	3.81029	3.84488	3.87978	3.915	3.95054	3.98639	4.02258	4.05909	4.09594	4.13312	4.17063	4.20849	4.24669	4.28524	4.32414	4.36339	4.40299	4.44296	4.48329	4.52399	4.56505	4.60649	4.6483	4.69049	4.73307	4.77603	4.81939	4.86313	4.90728	4.95182	4.99677	5.04212	5.08789	5.13407	5.18068	5.2277	5.27516	5.32304	5.37136	5.42011	5.46931
mux_r01_s141	FL3	Counts	0	0	1	0	0	0	0	1	0	0	0	0	0	0	0	0	0	0	0	0	0	0	0	0	0	0	0	0	0	0	0	0	0	0	0	0	0	1	0	1	0	1	1	0	0	0	0
mux_r01_s142	FL1	Bin Values (MEF)	58.9839	59.5317	60.0845	60.6426	61.2058	61.7742	62.3479	62.9269	63.5113	64.1012	64.6965	65.2973	65.9038	66.5158	67.1336	67.757	68.3863	69.0214	69.6624	70.3094	70.9624	71.6214	72.2866	72.9579	73.6355	74.3193	75.0095	75.7062	76.4093	77.1189	77.8351	78.558	79.2875	80.0239	80.7671	81.5172	82.2743	83.0383	83.8095	84.5879	85.3735	86.1663	86.9666	87.7742	88.5894	89.4122	90.2425
mux_r01_s142	FL1	Counts	0	0	0	0	0	0	0	0	0	0	0	0	0	1	0	0	0	0	0	0	0	0	0	0	0	0	0	0	1	0	0	0	0	0	0	0	0	0	0	0	0	0	0	0	0	0	1
mux_r01_s142	FL3	Bin Values (MEF)	3.60921	3.64197	3.67503	3.70839	3.74205	3.77602	3.81029	3.84488	3.87978	3.915	3.95054	3.98639	4.02258	4.05909	4.09594	4.13312	4.17063	4.20849	4.24669	4.28524	4.32414	4.36339	4.40299	4.44296	4.48329	4.52399	4.56505	4.60649	4.6483	4.69049	4.73307	4.77603	4.81939	4.86313	4.90728	4.95182	4.99677	5.04212	5.08789	5.13407	5.18068	5.2277	5.27516	5.32304	5.37136	5.42011	5.46931
mux_r01_s142	FL3	Counts	0	0	0	0	0	0	0	0	0	0	0	0	0	0	0	0	0	0	0	0	0	0	0	0	0	0	0	0	0	0	0	0	0	0	0	0	0	0	0	0	0	0	0	0	0	0	0
mux_r01_s143	FL1	Bin Values (MEF)	58.9839	59.5317	60.0845	60.6426	61.2058	61.7742	62.3479	62.9269	63.5113	64.1012	64.6965	65.2973	65.9038	66.5158	67.1336	67.757	68.3863	69.0214	69.6624	70.3094	70.9624	71.6214	72.2866	72.9579	73.6355	74.3193	75.0095	75.7062	76.4093	77.1189	77.8351	78.558	79.2875	80.0239	80.7671	81.5172	82.2743	83.0383	83.8095	84.5879	85.3735	86.1663	86.9666	87.7742	88.5894	89.4122	90.2425
mux_r01_s143	FL1	Counts	0	0	0	0	0	0	0	0	0	0	0	1	0	0	1	0	1	0	0	0	0	0	0	0	0	0	1	0	0	0	0	1	0	0	0	0	0	0	0	0	0	1	0	2	0	0	0
mux_r01_s143	FL3	Bin Values (MEF)	3.60921	3.64197	3.67503	3.70839	3.74205	3.77602	3.81029	3.84488	3.87978	3.915	3.95054	3.98639	4.02258	4.05909	4.09594	4.13312	4.17063	4.20849	4.24669	4.28524	4.32414	4.36339	4.40299	4.44296	4.48329	4.52399	4.56505	4.60649	4.6483	4.69049	4.73307	4.77603	4.81939	4.86313	4.90728	4.95182	4.99677	5.04212	5.08789	5.13407	5.18068	5.2277	5.27516	5.32304	5.37136	5.42011	5.46931
mux_r01_s143	FL3	Counts	0	0	0	0	0	0	0	0	0	0	0	0	1	0	0	0	0	0	0	0	0	0	0	0	0	0	0	0	0	0	0	0	0	0	0	0	0	0	0	0	0	0	0	1	0	0	0
mux_r01_s144	FL1	Bin Values (MEF)	58.9839	59.5317	60.0845	60.6426	61.2058	61.7742	62.3479	62.9269	63.5113	64.1012	64.6965	65.2973	65.9038	66.5158	67.1336	67.757	68.3863	69.0214	69.6624	70.3094	70.9624	71.6214	72.2866	72.9579	73.6355	74.3193	75.0095	75.7062	76.4093	77.1189	77.8351	78.558	79.2875	80.0239	80.7671	81.5172	82.2743	83.0383	83.8095	84.5879	85.3735	86.1663	86.9666	87.7742	88.5894	89.4122	90.2425
mux_r01_s144	FL1	Counts	0	0	0	0	0	0	0	0	0	0	0	0	0	0	0	0	0	0	0	0	0	0	0	0	0	0	1	0	0	0	0	0	1	0	0	1	0	0	0	0	0	0	0	0	0	0	0
mux_r01_s144	FL3	Bin Values (MEF)	3.60921	3.64197	3.67503	3.70839	3.74205	3.77602	3.81029	3.84488	3.87978	3.915	3.95054	3.98639	4.02258	4.05909	4.09594	4.13312	4.17063	4.20849	4.24669	4.28524	4.32414	4.36339	4.40299	4.44296	4.48329	4.52399	4.56505	4.60649	4.6483	4.69049	4.73307	4.77603	4.81939	4.86313	4.90728	4.95182	4.99677	5.04212	5.08789	5.13407	5.18068	5.2277	5.27516	5.32304	5.37136	5.42011	5.46931
mux_r01_s144	FL3	Counts	0	0	0	0	0	0	0	0	0	0	0	0	0	0	0	0	0	0	0	0	0	0	0	0	0	0	1	0	0	0	0	0	0	0	0	0	0	0	0	0	0	0	0	0	0	0	0
mux_r01_s145	FL1	Bin Values (MEF)	58.9839	59.5317	60.0845	60.6426	61.2058	61.7742	62.3479	62.9269	63.5113	64.1012	64.6965	65.2973	65.9038	66.5158	67.1336	67.757	68.3863	69.0214	69.6624	70.3094	70.9624	71.6214	72.2866	72.9579	73.6355	74.3193	75.0095	75.7062	76.4093	77.1189	77.8351	78.558	79.2875	80.0239	80.7671	81.5172	82.2743	83.0383	83.8095	84.5879	85.3735	86.1663	86.9666	87.7742	88.5894	89.4122	90.2425
mux_r01_s145	FL1	Counts	0	0	0	0	0	1	0	0	0	0	0	0	0	0	1	0	0	0	0	0	0	0	0	0	0	0	0	0	0	0	0	0	0	0	0	0	0	0	1	0	0	0	0	0	2	0	0
mux_r01_s145	FL3	Bin Values (MEF)	3.60921	3.64197	3.67503	3.70839	3.74205	3.77602	3.81029	3.84488	3.87978	3.915	3.95054	3.98639	4.02258	4.05909	4.09594	4.13312	4.17063	4.20849	4.24669	4.28524	4.32414	4.36339	4.40299	4.44296	4.48329	4.52399	4.56505	4.60649	4.6483	4.69049	4.73307	4.77603	4.81939	4.86313	4.90728	4.95182	4.99677	5.04212	5.08789	5.13407	5.18068	5.2277	5.27516	5.32304	5.37136	5.42011	5.46931
mux_r01_s145	FL3	Counts	0	0	0	0	0	0	0	0	0	0	0	0	0	0	0	0	0	0	0	0	0	0	0	0	0	0	0	0	1	0	0	0	0	0	0	0	0	0	0	0	0	0	0	0	0	0	1
mux_r01_s146	FL1	Bin Values (MEF)	58.9839	59.5317	60.0845	60.6426	61.2058	61.7742	62.3479	62.9269	63.5113	64.1012	64.6965	65.2973	65.9038	66.5158	67.1336	67.757	68.3863	69.0214	69.6624	70.3094	70.9624	71.6214	72.2866	72.9579	73.6355	74.3193	75.0095	75.7062	76.4093	77.1189	77.8351	78.558	79.2875	80.0239	80.7671	81.5172	82.2743	83.0383	83.8095	84.5879	85.3735	86.1663	86.9666	87.7742	88.5894	89.4122	90.2425
mux_r01_s146	FL1	Counts	0	0	0	0	0	0	0	0	0	0	0	0	0	0	0	0	0	0	0	0	0	0	0	0	0	0	0	1	0	0	0	0	0	0	0	0	0	0	0	0	1	0	0	0	0	0	0
mux_r01_s146	FL3	Bin Values (MEF)	3.60921	3.64197	3.67503	3.70839	3.74205	3.77602	3.81029	3.84488	3.87978	3.915	3.95054	3.98639	4.02258	4.05909	4.09594	4.13312	4.17063	4.20849	4.24669	4.28524	4.32414	4.36339	4.40299	4.44296	4.48329	4.52399	4.56505	4.60649	4.6483	4.69049	4.73307	4.77603	4.81939	4.86313	4.90728	4.95182	4.99677	5.04212	5.08789	5.13407	5.18068	5.2277	5.27516	5.32304	5.37136	5.42011	5.46931
mux_r01_s146	FL3	Counts	0	0	0	0	0	0	0	0	0	0	0	0	0	0	0	0	1	0	0	0	0	0	0	0	0	0	0	0	0	0	0	0	0	0	0	0	0	0	0	0	0	0	0	0	0	0	0
mux_r01_s147	FL1	Bin Values (MEF)	58.9839	59.5317	60.0845	60.6426	61.2058	61.7742	62.3479	62.9269	63.5113	64.1012	64.6965	65.2973	65.9038	66.5158	67.1336	67.757	68.3863	69.0214	69.6624	70.3094	70.9624	71.6214	72.2866	72.9579	73.6355	74.3193	75.0095	75.7062	76.4093	77.1189	77.8351	78.558	79.2875	80.0239	80.7671	81.5172	82.2743	83.0383	83.8095	84.5879	85.3735	86.1663	86.9666	87.7742	88.5894	89.4122	90.2425
mux_r01_s147	FL1	Counts	0	0	0	0	0	1	0	0	0	0	0	0	0	0	0	0	0	1	0	0	0	0	0	0	0	0	0	0	0	0	0	0	0	0	1	0	0	0	0	0	0	0	0	0	2	0	0
mux_r01_s147	FL3	Bin Values (MEF)	3.60921	3.64197	3.67503	3.70839	3.74205	3.77602	3.81029	3.84488	3.87978	3.915	3.95054	3.98639	4.02258	4.05909	4.09594	4.13312	4.17063	4.20849	4.24669	4.28524	4.32414	4.36339	4.40299	4.44296	4.48329	4.52399	4.56505	4.60649	4.6483	4.69049	4.73307	4.77603	4.81939	4.86313	4.90728	4.95182	4.99677	5.04212	5.08789	5.13407	5.18068	5.2277	5.27516	5.32304	5.37136	5.42011	5.46931
mux_r01_s147	FL3	Counts	0	0	0	0	0	0	0	0	0	0	0	0	0	0	0	0	0	0	0	0	0	0	0	0	0	0	1	0	0	0	0	0	0	0	0	0	0	1	0	0	0	0	0	0	0	0	0
mux_r01_s148	FL1	Bin Values (MEF)	58.9839	59.5317	60.0845	60.6426	61.2058	61.7742	62.3479	62.9269	63.5113	64.1012	64.6965	65.2973	65.9038	66.5158	67.1336	67.757	68.3863	69.0214	69.6624	70.3094	70.9624	71.6214	72.2866	72.9579	73.6355	74.3193	75.0095	75.7062	76.4093	77.1189	77.8351	78.558	79.2875	80.0239	80.7671	81.5172	82.2743	83.0383	83.8095	84.5879	85.3735	86.1663	86.9666	87.7742	88.5894	89.4122	90.2425
mux_r01_s148	FL1	Counts	0	0	0	0	1	1	0	0	0	0	0	0	0	0	0	0	0	0	0	1	0	0	0	0	0	0	0	0	0	0	0	0	1	0	0	0	0	0	0	0	0	0	0	1	0	0	0
mux_r01_s148	FL3	Bin Values (MEF)	3.60921	3.64197	3.67503	3.70839	3.74205	3.77602	3.81029	3.84488	3.87978	3.915	3.95054	3.98639	4.02258	4.05909	4.09594	4.13312	4.17063	4.20849	4.24669	4.28524	4.32414	4.36339	4.40299	4.44296	4.48329	4.52399	4.56505	4.60649	4.6483	4.69049	4.73307	4.77603	4.81939	4.86313	4.90728	4.95182	4.99677	5.04212	5.08789	5.13407	5.18068	5.2277	5.27516	5.32304	5.37136	5.42011	5.46931
mux_r01_s148	FL3	Counts	0	0	0	0	0	0	0	0	0	0	0	0	0	0	0	0	0	0	0	0	0	1	0	0	0	0	0	0	0	0	0	0	0	0	0	0	0	0	0	0	0	0	0	0	0	0	0
mux_r01_s149	FL1	Bin Values (MEF)	58.9839	59.5317	60.0845	60.6426	61.2058	61.7742	62.3479	62.9269	63.5113	64.1012	64.6965	65.2973	65.9038	66.5158	67.1336	67.757	68.3863	69.0214	69.6624	70.3094	70.9624	71.6214	72.2866	72.9579	73.6355	74.3193	75.0095	75.7062	76.4093	77.1189	77.8351	78.558	79.2875	80.0239	80.7671	81.5172	82.2743	83.0383	83.8095	84.5879	85.3735	86.1663	86.9666	87.7742	88.5894	89.4122	90.2425
mux_r01_s149	FL1	Counts	0	0	0	0	0	0	0	0	0	0	0	0	0	0	0	0	0	0	0	0	1	0	0	0	0	0	0	0	0	0	0	0	0	0	0	0	0	0	0	0	0	0	0	0	0	0	0
mux_r01_s149	FL3	Bin Values (MEF)	3.60921	3.64197	3.67503	3.70839	3.74205	3.77602	3.81029	3.84488	3.87978	3.915	3.95054	3.98639	4.02258	4.05909	4.09594	4.13312	4.17063	4.20849	4.24669	4.28524	4.32414	4.36339	4.40299	4.44296	4.48329	4.52399	4.56505	4.60649	4.6483	4.69049	4.73307	4.77603	4.81939	4.86313	4.90728	4.95182	4.99677	5.04212	5.08789	5.13407	5.18068	5.2277	5.27516	5.32304	5.37136	5.42011	5.46931
mux_r01_s149	FL3	Counts	0	0	0	0	0	0	0	0	0	0	0	0	0	0	0	0	0	0	0	0	0	0	0	0	0	0	0	0	0	0	0	1	0	0	0	0	0	0	0	0	0	0	0	0	0	0	0
mux_r01_s150	FL1	Bin Values (MEF)	58.9839	59.5317	60.0845	60.6426	61.2058	61.7742	62.3479	62.9269	63.5113	64.1012	64.6965	65.2973	65.9038	66.5158	67.1336	67.757	68.3863	69.0214	69.6624	70.3094	70.9624	71.6214	72.2866	72.9579	73.6355	74.3193	75.0095	75.7062	76.4093	77.1189	77.8351	78.558	79.2875	80.0239	80.7671	81.5172	82.2743	83.0383	83.8095	84.5879	85.3735	86.1663	86.9666	87.7742	88.5894	89.4122	90.2425
mux_r01_s150	FL1	Counts	0	0	0	0	0	0	0	0	0	0	0	0	0	0	0	0	0	0	0	0	0	0	0	0	0	0	0	0	0	0	0	0	0	0	0	0	0	0	0	0	0	0	0	0	0	0	0
mux_r01_s150	FL3	Bin Values (MEF)	3.60921	3.64197	3.67503	3.70839	3.74205	3.77602	3.81029	3.84488	3.87978	3.915	3.95054	3.98639	4.02258	4.05909	4.09594	4.13312	4.17063	4.20849	4.24669	4.28524	4.32414	4.36339	4.40299	4.44296	4.48329	4.52399	4.56505	4.60649	4.6483	4.69049	4.73307	4.77603	4.81939	4.86313	4.90728	4.95182	4.99677	5.04212	5.08789	5.13407	5.18068	5.2277	5.27516	5.32304	5.37136	5.42011	5.46931
mux_r01_s150	FL3	Counts	0	0	0	0	0	0	0	0	0	0	1	0	0	0	0	0	0	0	0	0	0	0	0	0	0	1	0	0	0	0	0	0	0	0	0	0	0	0	0	0	0	0	0	0	0	0	0
mux_r01_s151	FL1	Bin Values (MEF)	58.9839	59.5317	60.0845	60.6426	61.2058	61.7742	62.3479	62.9269	63.5113	64.1012	64.6965	65.2973	65.9038	66.5158	67.1336	67.757	68.3863	69.0214	69.6624	70.3094	70.9624	71.6214	72.2866	72.9579	73.6355	74.3193	75.0095	75.7062	76.4093	77.1189	77.8351	78.558	79.2875	80.0239	80.7671	81.5172	82.2743	83.0383	83.8095	84.5879	85.3735	86.1663	86.9666	87.7742	88.5894	89.4122	90.2425
mux_r01_s151	FL1	Counts	0	0	0	0	0	0	0	0	0	0	0	1	0	0	0	0	0	0	0	0	0	0	0	0	0	0	0	0	0	0	0	0	0	0	0	0	0	0	0	1	0	1	0	0	0	1	0
mux_r01_s151	FL3	Bin Values (MEF)	3.60921	3.64197	3.67503	3.70839	3.74205	3.77602	3.81029	3.84488	3.87978	3.915	3.95054	3.98639	4.02258	4.05909	4.09594	4.13312	4.17063	4.20849	4.24669	4.28524	4.32414	4.36339	4.40299	4.44296	4.48329	4.52399	4.56505	4.60649	4.6483	4.69049	4.73307	4.77603	4.81939	4.86313	4.90728	4.95182	4.99677	5.04212	5.08789	5.13407	5.18068	5.2277	5.27516	5.32304	5.37136	5.42011	5.46931
mux_r01_s151	FL3	Counts	0	0	0	0	0	0	0	0	0	0	0	0	0	0	0	0	0	0	0	0	0	0	0	0	0	0	0	0	0	0	0	0	0	0	0	0	0	0	0	0	0	0	0	0	0	0	0
mux_r01_s152	FL1	Bin Values (MEF)	58.9839	59.5317	60.0845	60.6426	61.2058	61.7742	62.3479	62.9269	63.5113	64.1012	64.6965	65.2973	65.9038	66.5158	67.1336	67.757	68.3863	69.0214	69.6624	70.3094	70.9624	71.6214	72.2866	72.9579	73.6355	74.3193	75.0095	75.7062	76.4093	77.1189	77.8351	78.558	79.2875	80.0239	80.7671	81.5172	82.2743	83.0383	83.8095	84.5879	85.3735	86.1663	86.9666	87.7742	88.5894	89.4122	90.2425
mux_r01_s152	FL1	Counts	0	0	0	0	0	0	0	0	0	0	0	0	0	0	0	0	0	0	0	0	0	1	0	0	0	0	0	0	0	0	0	0	0	1	0	0	0	0	0	0	0	0	0	0	0	0	1
mux_r01_s152	FL3	Bin Values (MEF)	3.60921	3.64197	3.67503	3.70839	3.74205	3.77602	3.81029	3.84488	3.87978	3.915	3.95054	3.98639	4.02258	4.05909	4.09594	4.13312	4.17063	4.20849	4.24669	4.28524	4.32414	4.36339	4.40299	4.44296	4.48329	4.52399	4.56505	4.60649	4.6483	4.69049	4.73307	4.77603	4.81939	4.86313	4.90728	4.95182	4.99677	5.04212	5.08789	5.13407	5.18068	5.2277	5.27516	5.32304	5.37136	5.42011	5.46931
mux_r01_s152	FL3	Counts	0	0	0	1	0	0	0	0	0	0	0	0	0	0	0	0	0	0	0	0	0	0	0	0	0	0	0	0	0	0	0	0	0	0	0	0	0	0	0	0	0	0	0	0	0	0	0
mux_r01_s153	FL1	Bin Values (MEF)	58.9839	59.5317	60.0845	60.6426	61.2058	61.7742	62.3479	62.9269	63.5113	64.1012	64.6965	65.2973	65.9038	66.5158	67.1336	67.757	68.3863	69.0214	69.6624	70.3094	70.9624	71.6214	72.2866	72.9579	73.6355	74.3193	75.0095	75.7062	76.4093	77.1189	77.8351	78.558	79.2875	80.0239	80.7671	81.5172	82.2743	83.0383	83.8095	84.5879	85.3735	86.1663	86.9666	87.7742	88.5894	89.4122	90.2425
mux_r01_s153	FL1	Counts	0	0	0	0	0	0	0	0	0	0	0	0	0	0	0	0	0	0	0	1	1	0	0	0	1	0	0	0	0	1	0	0	0	0	0	1	0	1	0	0	0	1	0	0	0	0	0
mux_r01_s153	FL3	Bin Values (MEF)	3.60921	3.64197	3.67503	3.70839	3.74205	3.77602	3.81029	3.84488	3.87978	3.915	3.95054	3.98639	4.02258	4.05909	4.09594	4.13312	4.17063	4.20849	4.24669	4.28524	4.32414	4.36339	4.40299	4.44296	4.48329	4.52399	4.56505	4.60649	4.6483	4.69049	4.73307	4.77603	4.81939	4.86313	4.90728	4.95182	4.99677	5.04212	5.08789	5.13407	5.18068	5.2277	5.27516	5.32304	5.37136	5.42011	5.46931
mux_r01_s153	FL3	Counts	0	0	0	0	0	0	1	0	0	0	0	0	0	0	0	0	0	0	0	0	0	0	0	0	0	0	0	0	0	0	0	0	0	0	0	0	0	0	0	0	0	0	0	0	0	0	0
mux_r01_s154	FL1	Bin Values (MEF)	58.9839	59.5317	60.0845	60.6426	61.2058	61.7742	62.3479	62.9269	63.5113	64.1012	64.6965	65.2973	65.9038	66.5158	67.1336	67.757	68.3863	69.0214	69.6624	70.3094	70.9624	71.6214	72.2866	72.9579	73.6355	74.3193	75.0095	75.7062	76.4093	77.1189	77.8351	78.558	79.2875	80.0239	80.7671	81.5172	82.2743	83.0383	83.8095	84.5879	85.3735	86.1663	86.9666	87.7742	88.5894	89.4122	90.2425
mux_r01_s154	FL1	Counts	0	0	0	0	0	0	0	0	0	0	0	0	0	0	0	0	0	0	0	0	0	0	0	0	0	0	0	0	0	0	0	0	0	1	0	0	0	0	0	0	0	1	0	0	0	0	1
mux_r01_s154	FL3	Bin Values (MEF)	3.60921	3.64197	3.67503	3.70839	3.74205	3.77602	3.81029	3.84488	3.87978	3.915	3.95054	3.98639	4.02258	4.05909	4.09594	4.13312	4.17063	4.20849	4.24669	4.28524	4.32414	4.36339	4.40299	4.44296	4.48329	4.52399	4.56505	4.60649	4.6483	4.69049	4.73307	4.77603	4.81939	4.86313	4.90728	4.95182	4.99677	5.04212	5.08789	5.13407	5.18068	5.2277	5.27516	5.32304	5.37136	5.42011	5.46931
mux_r01_s154	FL3	Counts	0	0	0	0	0	0	0	0	0	0	0	0	0	0	0	0	0	0	0	0	0	0	0	0	0	0	1	0	0	0	0	0	0	0	0	0	0	0	0	0	0	0	0	0	0	0	0
mux_r01_s155	FL1	Bin Values (MEF)	58.9839	59.5317	60.0845	60.6426	61.2058	61.7742	62.3479	62.9269	63.5113	64.1012	64.6965	65.2973	65.9038	66.5158	67.1336	67.757	68.3863	69.0214	69.6624	70.3094	70.9624	71.6214	72.2866	72.9579	73.6355	74.3193	75.0095	75.7062	76.4093	77.1189	77.8351	78.558	79.2875	80.0239	80.7671	81.5172	82.2743	83.0383	83.8095	84.5879	85.3735	86.1663	86.9666	87.7742	88.5894	89.4122	90.2425
mux_r01_s155	FL1	Counts	0	0	0	0	0	0	0	0	0	0	0	0	0	0	0	0	0	0	0	0	0	0	0	0	0	0	0	1	0	0	0	0	0	0	0	0	0	0	0	0	0	0	0	0	0	0	0
mux_r01_s155	FL3	Bin Values (MEF)	3.60921	3.64197	3.67503	3.70839	3.74205	3.77602	3.81029	3.84488	3.87978	3.915	3.95054	3.98639	4.02258	4.05909	4.09594	4.13312	4.17063	4.20849	4.24669	4.28524	4.32414	4.36339	4.40299	4.44296	4.48329	4.52399	4.56505	4.60649	4.6483	4.69049	4.73307	4.77603	4.81939	4.86313	4.90728	4.95182	4.99677	5.04212	5.08789	5.13407	5.18068	5.2277	5.27516	5.32304	5.37136	5.42011	5.46931
mux_r01_s155	FL3	Counts	0	0	0	1	0	0	0	0	0	0	0	0	0	0	0	0	0	0	0	0	0	0	0	0	0	0	0	0	0	0	0	0	0	0	0	0	1	0	0	0	0	0	0	0	0	0	0
mux_r01_s156	FL1	Bin Values (MEF)	58.9839	59.5317	60.0845	60.6426	61.2058	61.7742	62.3479	62.9269	63.5113	64.1012	64.6965	65.2973	65.9038	66.5158	67.1336	67.757	68.3863	69.0214	69.6624	70.3094	70.9624	71.6214	72.2866	72.9579	73.6355	74.3193	75.0095	75.7062	76.4093	77.1189	77.8351	78.558	79.2875	80.0239	80.7671	81.5172	82.2743	83.0383	83.8095	84.5879	85.3735	86.1663	86.9666	87.7742	88.5894	89.4122	90.2425
mux_r01_s156	FL1	Counts	0	0	0	0	0	0	0	0	0	0	0	0	0	0	0	0	0	0	0	0	0	0	0	0	0	0	1	0	0	0	0	0	0	0	0	0	0	0	0	0	0	0	0	0	0	0	0
mux_r01_s156	FL3	Bin Values (MEF)	3.60921	3.64197	3.67503	3.70839	3.74205	3.77602	3.81029	3.84488	3.87978	3.915	3.95054	3.98639	4.02258	4.05909	4.09594	4.13312	4.17063	4.20849	4.24669	4.28524	4.32414	4.36339	4.40299	4.44296	4.48329	4.52399	4.56505	4.60649	4.6483	4.69049	4.73307	4.77603	4.81939	4.86313	4.90728	4.95182	4.99677	5.04212	5.08789	5.13407	5.18068	5.2277	5.27516	5.32304	5.37136	5.42011	5.46931
mux_r01_s156	FL3	Counts	0	0	0	0	0	0	0	0	0	0	0	0	0	0	1	0	0	0	0	0	0	0	0	0	0	0	0	0	0	0	0	0	0	0	0	0	0	0	0	0	0	0	0	0	0	0	0
mux_r01_s157	FL1	Bin Values (MEF)	58.9839	59.5317	60.0845	60.6426	61.2058	61.7742	62.3479	62.9269	63.5113	64.1012	64.6965	65.2973	65.9038	66.5158	67.1336	67.757	68.3863	69.0214	69.6624	70.3094	70.9624	71.6214	72.2866	72.9579	73.6355	74.3193	75.0095	75.7062	76.4093	77.1189	77.8351	78.558	79.2875	80.0239	80.7671	81.5172	82.2743	83.0383	83.8095	84.5879	85.3735	86.1663	86.9666	87.7742	88.5894	89.4122	90.2425
mux_r01_s157	FL1	Counts	0	0	0	0	0	0	0	0	0	0	0	0	0	0	0	0	0	0	0	0	0	0	0	0	0	0	0	1	0	0	0	0	0	0	0	0	0	0	1	0	0	0	0	0	0	0	1
mux_r01_s157	FL3	Bin Values (MEF)	3.60921	3.64197	3.67503	3.70839	3.74205	3.77602	3.81029	3.84488	3.87978	3.915	3.95054	3.98639	4.02258	4.05909	4.09594	4.13312	4.17063	4.20849	4.24669	4.28524	4.32414	4.36339	4.40299	4.44296	4.48329	4.52399	4.56505	4.60649	4.6483	4.69049	4.73307	4.77603	4.81939	4.86313	4.90728	4.95182	4.99677	5.04212	5.08789	5.13407	5.18068	5.2277	5.27516	5.32304	5.37136	5.42011	5.46931
mux_r01_s157	FL3	Counts	0	0	0	0	0	0	1	0	0	0	0	0	0	0	0	0	0	0	0	0	0	0	1	0	0	0	0	0	0	0	0	0	0	0	0	0	0	0	0	0	0	0	0	0	0	0	0
mux_r01_s158	FL1	Bin Values (MEF)	58.9839	59.5317	60.0845	60.6426	61.2058	61.7742	62.3479	62.9269	63.5113	64.1012	64.6965	65.2973	65.9038	66.5158	67.1336	67.757	68.3863	69.0214	69.6624	70.3094	70.9624	71.6214	72.2866	72.9579	73.6355	74.3193	75.0095	75.7062	76.4093	77.1189	77.8351	78.558	79.2875	80.0239	80.7671	81.5172	82.2743	83.0383	83.8095	84.5879	85.3735	86.1663	86.9666	87.7742	88.5894	89.4122	90.2425
mux_r01_s158	FL1	Counts	0	0	0	1	0	0	1	2	0	1	0	0	0	0	0	0	0	0	1	0	0	0	0	0	0	1	1	0	0	0	0	0	0	0	0	0	0	0	0	0	1	0	0	0	0	0	0
mux_r01_s158	FL3	Bin Values (MEF)	3.60921	3.64197	3.67503	3.70839	3.74205	3.77602	3.81029	3.84488	3.87978	3.915	3.95054	3.98639	4.02258	4.05909	4.09594	4.13312	4.17063	4.20849	4.24669	4.28524	4.32414	4.36339	4.40299	4.44296	4.48329	4.52399	4.56505	4.60649	4.6483	4.69049	4.73307	4.77603	4.81939	4.86313	4.90728	4.95182	4.99677	5.04212	5.08789	5.13407	5.18068	5.2277	5.27516	5.32304	5.37136	5.42011	5.46931
mux_r01_s158	FL3	Counts	0	0	0	0	0	0	0	0	0	0	0	0	0	0	0	0	0	0	0	0	0	0	0	0	0	0	0	0	0	0	0	0	0	0	0	0	0	0	0	0	0	0	0	0	0	0	0
mux_r01_s159	FL1	Bin Values (MEF)	58.9839	59.5317	60.0845	60.6426	61.2058	61.7742	62.3479	62.9269	63.5113	64.1012	64.6965	65.2973	65.9038	66.5158	67.1336	67.757	68.3863	69.0214	69.6624	70.3094	70.9624	71.6214	72.2866	72.9579	73.6355	74.3193	75.0095	75.7062	76.4093	77.1189	77.8351	78.558	79.2875	80.0239	80.7671	81.5172	82.2743	83.0383	83.8095	84.5879	85.3735	86.1663	86.9666	87.7742	88.5894	89.4122	90.2425
mux_r01_s159	FL1	Counts	0	0	0	0	0	0	0	0	0	0	0	0	0	0	0	0	0	0	0	0	0	0	0	0	0	1	0	0	0	1	0	0	0	0	0	0	1	1	0	1	0	0	0	0	0	0	1
mux_r01_s159	FL3	Bin Values (MEF)	3.60921	3.64197	3.67503	3.70839	3.74205	3.77602	3.81029	3.84488	3.87978	3.915	3.95054	3.98639	4.02258	4.05909	4.09594	4.13312	4.17063	4.20849	4.24669	4.28524	4.32414	4.36339	4.40299	4.44296	4.48329	4.52399	4.56505	4.60649	4.6483	4.69049	4.73307	4.77603	4.81939	4.86313	4.90728	4.95182	4.99677	5.04212	5.08789	5.13407	5.18068	5.2277	5.27516	5.32304	5.37136	5.42011	5.46931
mux_r01_s159	FL3	Counts	0	0	0	0	0	0	0	0	0	0	0	0	0	0	0	0	0	0	0	0	0	0	0	0	0	0	0	0	0	0	0	0	0	0	0	0	0	0	0	0	0	0	0	0	0	0	0
mux_r01_s160	FL1	Bin Values (MEF)	58.9839	59.5317	60.0845	60.6426	61.2058	61.7742	62.3479	62.9269	63.5113	64.1012	64.6965	65.2973	65.9038	66.5158	67.1336	67.757	68.3863	69.0214	69.6624	70.3094	70.9624	71.6214	72.2866	72.9579	73.6355	74.3193	75.0095	75.7062	76.4093	77.1189	77.8351	78.558	79.2875	80.0239	80.7671	81.5172	82.2743	83.0383	83.8095	84.5879	85.3735	86.1663	86.9666	87.7742	88.5894	89.4122	90.2425
mux_r01_s160	FL1	Counts	0	0	0	0	0	0	0	1	0	0	0	0	0	0	0	0	0	0	0	0	0	0	0	0	0	0	0	0	0	0	0	0	0	0	0	0	0	0	0	1	1	0	0	0	1	0	0
mux_r01_s160	FL3	Bin Values (MEF)	3.60921	3.64197	3.67503	3.70839	3.74205	3.77602	3.81029	3.84488	3.87978	3.915	3.95054	3.98639	4.02258	4.05909	4.09594	4.13312	4.17063	4.20849	4.24669	4.28524	4.32414	4.36339	4.40299	4.44296	4.48329	4.52399	4.56505	4.60649	4.6483	4.69049	4.73307	4.77603	4.81939	4.86313	4.90728	4.95182	4.99677	5.04212	5.08789	5.13407	5.18068	5.2277	5.27516	5.32304	5.37136	5.42011	5.46931
mux_r01_s160	FL3	Counts	0	0	0	0	0	0	0	0	0	0	0	0	1	0	0	0	0	0	0	0	0	0	0	0	0	0	1	0	0	0	0	0	0	0	0	0	0	0	0	0	0	0	0	0	0	0	0
mux_r01_s161	FL1	Bin Values (MEF)	58.9839	59.5317	60.0845	60.6426	61.2058	61.7742	62.3479	62.9269	63.5113	64.1012	64.6965	65.2973	65.9038	66.5158	67.1336	67.757	68.3863	69.0214	69.6624	70.3094	70.9624	71.6214	72.2866	72.9579	73.6355	74.3193	75.0095	75.7062	76.4093	77.1189	77.8351	78.558	79.2875	80.0239	80.7671	81.5172	82.2743	83.0383	83.8095	84.5879	85.3735	86.1663	86.9666	87.7742	88.5894	89.4122	90.2425
mux_r01_s161	FL1	Counts	0	0	1	0	0	0	0	0	0	0	0	0	0	0	0	0	0	0	0	0	0	0	0	0	1	0	0	0	0	0	0	0	0	0	0	0	0	0	0	0	0	0	0	0	0	0	0
mux_r01_s161	FL3	Bin Values (MEF)	3.60921	3.64197	3.67503	3.70839	3.74205	3.77602	3.81029	3.84488	3.87978	3.915	3.95054	3.98639	4.02258	4.05909	4.09594	4.13312	4.17063	4.20849	4.24669	4.28524	4.32414	4.36339	4.40299	4.44296	4.48329	4.52399	4.56505	4.60649	4.6483	4.69049	4.73307	4.77603	4.81939	4.86313	4.90728	4.95182	4.99677	5.04212	5.08789	5.13407	5.18068	5.2277	5.27516	5.32304	5.37136	5.42011	5.46931
mux_r01_s161	FL3	Counts	0	0	0	0	0	0	0	0	0	0	0	1	0	1	0	0	0	0	0	0	0	0	0	0	0	0	0	0	0	0	0	0	0	0	0	0	0	0	0	0	0	0	0	0	0	0	0
mux_r01_s162	FL1	Bin Values (MEF)	58.9839	59.5317	60.0845	60.6426	61.2058	61.7742	62.3479	62.9269	63.5113	64.1012	64.6965	65.2973	65.9038	66.5158	67.1336	67.757	68.3863	69.0214	69.6624	70.3094	70.9624	71.6214	72.2866	72.9579	73.6355	74.3193	75.0095	75.7062	76.4093	77.1189	77.8351	78.558	79.2875	80.0239	80.7671	81.5172	82.2743	83.0383	83.8095	84.5879	85.3735	86.1663	86.9666	87.7742	88.5894	89.4122	90.2425
mux_r01_s162	FL1	Counts	0	0	0	0	0	1	0	0	2	0	0	1	0	0	0	0	0	0	0	0	0	0	0	0	0	0	0	0	0	0	0	0	1	0	0	1	0	0	2	0	0	0	0	0	0	0	0
mux_r01_s162	FL3	Bin Values (MEF)	3.60921	3.64197	3.67503	3.70839	3.74205	3.77602	3.81029	3.84488	3.87978	3.915	3.95054	3.98639	4.02258	4.05909	4.09594	4.13312	4.17063	4.20849	4.24669	4.28524	4.32414	4.36339	4.40299	4.44296	4.48329	4.52399	4.56505	4.60649	4.6483	4.69049	4.73307	4.77603	4.81939	4.86313	4.90728	4.95182	4.99677	5.04212	5.08789	5.13407	5.18068	5.2277	5.27516	5.32304	5.37136	5.42011	5.46931
[truncated: 313 more rows]
[truncated: 977 more columns]
