# Supplementary material for: A photoconversion model for full spectral programming and multiplexing of optogenetic systems
Source: Mol Syst Biol. 2017 Apr 24;13(4):926. doi: 10.15252/msb.20167456 (PMC5408778; doi:10.15252/msb.20167456)
Supplement: Supplementary file 16 — Dataset EV8 [file MSB-13-926-s016.zip › dataset_ev8_mux_data_and_analysis/mux_data/dv-comp/mux_wholepop_dv-comp_program_(int).xlsx]

## Sheet: Sheet1
Sample ID	LPA	Well	Channel	Int_t_0	Int_t_1	Int_t_2	Int_t_3	Int_t_4	Int_t_5	Int_t_6	Int_t_7	Int_t_8	Int_t_9	Int_t_10	Int_t_11	Int_t_12	Int_t_13	Int_t_14	Int_t_15	Int_t_16	Int_t_17	Int_t_18	Int_t_19	Int_t_20	Int_t_21	Int_t_22	Int_t_23	Int_t_24	Int_t_25	Int_t_26	Int_t_27	Int_t_28	Int_t_29	Int_t_30	Int_t_31	Int_t_32	Int_t_33	Int_t_34	Int_t_35	Int_t_36	Int_t_37	Int_t_38	Int_t_39	Int_t_40	Int_t_41	Int_t_42	Int_t_43	Int_t_44	Int_t_45
mux_r02_s073	Jennie	1	1	0	0	0	0	0	0	0	0	0	0	0	0	0	0	0	0	0	0	0	0	0	0	0	0	0	0	0	0	0	0	0	0	0	0	0	0	0	0	0	0	0	0	0	0	0	0
mux_r02_s073	Jennie	1	2	20	20	20	20	20	20	20	20	20	20	20	20	20	20	20	20	20	20	20	20	20	20	20	20	20	20	20	20	20	20	20	20	20	20	20	20	20	20	20	20	20	20	20	20	20	20
mux_r02_s074	Jennie	2	1	0	0	0	0	0	0	0	0	0	0	0	0	0	0	0	0	0	0	0	0	0	0	0	0	0	0	0	0	0	0	0	0	0	0	0	0	0	0	0	0	0	0	0	0	0	0
mux_r02_s074	Jennie	2	2	20	20	20	20	20	20	20	20	20	20	20	20	20	20	20	20	20	20	20	20	20	20	20	20	20	20	20	20	20	20	20	20	20	20	20	20	20	20	20	20	20	20	20	20	20	20
mux_r02_s075	Jennie	3	1	0	0	0	0	0	0	0	0	0	0	0	0	0	0	0	0	0	0	0	0	0	0	0	0	0	0	0	0	0	0	0	0	0	0	0	0	0	0	0	0	0	0	0	0	0	0
mux_r02_s075	Jennie	3	2	20	20	20	20	20	20	20	20	20	20	20	20	20	20	20	20	20	20	20	20	20	20	20	20	20	20	20	20	20	20	20	20	20	20	20	20	20	20	20	20	20	20	20	20	20	20
mux_r02_s076	Jennie	4	1	0	0	0	0	0	0	0	0	0	0	0	0	0	0	0	0	0	0	0	0	0	0	0	0	0	0	0	0	0	0	0	0	0	0	0	0	0	0	0	0	0	0	0	0	0	0
mux_r02_s076	Jennie	4	2	20	20	20	20	20	20	20	20	20	20	20	20	20	20	20	20	20	20	20	20	20	20	20	20	20	20	20	20	20	20	20	20	20	20	20	20	20	20	20	20	20	20	20	20	20	20
mux_r02_s077	Jennie	5	1	0	0	0	0	0	0	0	0	0	0	0	0	0	0	0	0	0	0	0	0	0	0	0	0	0	0	0	0	0	0	0	0	0	0	0	0	0	0	0	0	0	0	0	0	0	0
mux_r02_s077	Jennie	5	2	20	20	20	20	20	20	20	20	20	20	20	20	20	20	20	20	20	20	20	20	20	20	20	20	20	20	20	20	20	20	20	20	20	20	20	20	20	20	20	20	20	20	20	20	20	20
mux_r02_s078	Jennie	6	1	0	0	0	0	0	0	0	0	0	0	0	0	0	0	0	0	0	0	0	0	0	0	0	0	0	0	0	0	0	0	0	0	0	0	0	0	0	0	0	0	0	0	0	0	0	0
mux_r02_s078	Jennie	6	2	20	20	20	20	20	20	20	20	20	20	20	20	20	20	20	20	20	20	20	20	20	20	20	20	20	20	20	20	20	20	20	20	20	20	20	20	20	20	20	20	20	20	20	20	20	20
mux_r02_s079	Jennie	7	1	0	0	0	0	0	0	0	0	0	0	0	0	0	0	0	0	0	0	0	0	0	0	0	0	0	0	0	0	0	0	0	0	0	0	0	0	0	0	0	0	0	0	0	0	0	0
mux_r02_s079	Jennie	7	2	20	20	20	20	20	20	20	20	20	20	20	20	20	20	20	20	20	20	20	20	20	20	20	20	20	20	20	20	20	20	20	20	20	20	20	20	20	20	20	20	20	20	20	20	20	20
mux_r02_s080	Jennie	8	1	0	0	0	0	0	0	0	0	0	0	0	0	0	0	0	0	0	0	0	0	0	0	0	0	0	0	0	0	0	0	0	0	0	0	0	0	0	0	0	0	0	0	0	0	0	0
mux_r02_s080	Jennie	8	2	20	20	20	20	20	20	20	20	20	20	20	20	20	20	20	20	20	20	20	20	20	20	20	20	20	20	20	20	20	20	20	20	20	20	20	20	20	20	20	20	20	20	20	20	20	20
mux_r02_s081	Jennie	9	1	0	0	0	0	0	0	0	0	0	0	0	0	0	0	0	0	0	0	0	0	0	0	0	0	0	0	0	0	0	0	0	0	0	0	0	0	0	0	0	0	0	0	0	0	0	0
mux_r02_s081	Jennie	9	2	20	20	20	20	20	20	20	20	20	20	20	20	20	20	20	20	20	20	20	20	20	20	20	20	20	20	20	20	20	20	20	20	20	20	20	20	20	20	20	20	20	20	20	20	20	20
mux_r02_s082	Jennie	10	1	2.69248	2.69248	2.69248	2.69248	2.69248	2.69248	2.69248	2.69248	2.69248	2.69248	2.69248	2.69248	2.69248	2.69248	2.69248	2.69248	2.69248	2.69248	2.69248	2.69248	2.69248	2.69248	2.69248	2.69248	2.69248	2.69248	2.69248	2.69248	2.69248	2.69248	2.69248	2.69248	2.69248	2.69248	2.69248	2.69248	2.69248	2.69248	2.69248	2.69248	2.69248	2.69248	2.69248	2.69248	2.69248	2.69248
mux_r02_s082	Jennie	10	2	20	20	20	20	20	20	20	20	20	20	20	20	20	20	20	20	20	20	20	20	20	20	20	20	20	20	20	20	20	20	20	20	20	20	20	20	20	20	20	20	20	20	20	20	20	20
mux_r02_s083	Jennie	11	1	0	0	0	0	0	0	0	0	0	0	0	0	0	0	0	0	0	0	0	0	0	0	0	0	0	0	0	0	0	0	0	0	0	0	0	0	0	0	0	0	0	0	0	0	0	0
mux_r02_s083	Jennie	11	2	20	20	20	20	20	20	20	20	20	20	20	20	20	20	20	20	20	20	20	20	20	20	20	20	20	20	20	20	20	20	20	20	20	20	20	20	20	20	20	20	20	20	20	20	20	20
mux_r02_s084	Jennie	12	1	0	0	0	0	0	0	0	0	0	0	0	0	0	0	0	0	0	0	0	0	0	0	0	0	0	0	0	0	0	0	0	0	0	0	0	0	0	0	0	0	0	0	0	0	0	0
mux_r02_s084	Jennie	12	2	20	20	20	20	20	20	20	20	20	20	20	20	20	20	20	20	20	20	20	20	20	20	20	20	20	20	20	20	20	20	20	20	20	20	20	20	20	20	20	20	20	20	20	20	20	20
mux_r02_s085	Jennie	13	1	0	0	0	0	0	0	0	0	0	0	0	0	0	0	0	0	0	0	0	0	0	0	0	0	0	0	0	0	0	0	0	0	0	0	0	0	0	0	0	0	0	0	0	0	0	0
mux_r02_s085	Jennie	13	2	20	20	20	20	20	20	20	20	20	20	20	20	20	20	20	20	20	20	20	20	20	20	20	20	20	20	20	20	20	20	20	20	20	20	20	20	20	20	20	20	20	20	20	20	20	20
mux_r02_s086	Jennie	14	1	0	0	0	0	0	0	0	0	0	0	0	0	0	0	0	0	0	0	0	0	0	0	0	0	0	0	0	0	0	0	0	0	0	0	0	0	0	0	0	0	0	0	0	0	0	0
mux_r02_s086	Jennie	14	2	20	20	20	20	20	20	20	20	20	20	20	20	20	20	20	20	20	20	20	20	20	20	20	20	20	20	20	20	20	20	20	20	20	20	20	20	20	20	20	20	20	20	20	20	20	20
mux_r02_s087	Jennie	15	1	0	0	0	0	0	0	0	0	0	0	0	0	0	0	0	0	0	0	0	0	0	0	0	0	0	0	0	0	0	0	0	0	0	0	0	0	0	0	0	0	0	0	0	0	0	0
mux_r02_s087	Jennie	15	2	20	20	20	20	20	20	20	20	20	20	20	20	20	20	20	20	20	20	20	20	20	20	20	20	20	20	20	20	20	20	20	20	20	20	20	20	20	20	20	20	20	20	20	20	20	20
mux_r02_s088	Jennie	16	1	0	0	0	0	0	0	0	0	0	0	0	0	0	0	0	0	0	0	0	0	0	0	0	0	0	0	0	0	0	0	0	0	0	0	0	0	0	0	0	0	0	0	0	0	0	0
mux_r02_s088	Jennie	16	2	20	20	20	20	20	20	20	20	20	20	20	20	20	20	20	20	20	20	20	20	20	20	20	20	20	20	20	20	20	20	20	20	20	20	20	20	20	20	20	20	20	20	20	20	20	20
mux_r02_s089	Jennie	17	1	0	0	0	0	0	0	0	0	0	0	0	0	0	0	0	0	0	0	0	0	0	0	0	0	0	0	0	0	0	0	0	0	0	0	0	0	0	0	0	0	0	0	0	0	0	0
mux_r02_s089	Jennie	17	2	20	20	20	20	20	20	20	20	20	20	20	20	20	20	20	20	20	20	20	20	20	20	20	20	20	20	20	20	20	20	20	20	20	20	20	20	20	20	20	20	20	20	20	20	20	20
mux_r02_s090	Jennie	18	1	0	0	0	0	0	0	0	0	0	0	0	0	0	0	0	0	0	0	0	0	0	0	0	0	0	0	0	0	0	0	0	0	0	0	0	0	0	0	0	0	0	0	0	0	0	0
mux_r02_s090	Jennie	18	2	20	20	20	20	20	20	20	20	20	20	20	20	20	20	20	20	20	20	20	20	20	20	20	20	20	20	20	20	20	20	20	20	20	20	20	20	20	20	20	20	20	20	20	20	20	20
mux_r02_s091	Jennie	19	1	0	0	0	0	0	0	0	0	0	0	0	0	0	0	0	0	0	0	0	0	0	0	0	0	0	0	0	0	0	0	0	0	0	0	0	0	0	0	0	0	0	0	0	0	0	0
mux_r02_s091	Jennie	19	2	20	20	20	20	20	20	20	20	20	20	20	20	20	20	20	20	20	20	20	20	20	20	20	20	20	20	20	20	20	20	20	20	20	20	20	20	20	20	20	20	20	20	20	20	20	20
mux_r02_s092	Jennie	20	1	0	0	0	0	0	0	0	0	0	0	0	0	0	0	0	0	0	0	0	0	0	0	0	0	0	0	0	0	0	0	0	0	0	0	0	0	0	0	0	0	0	0	0	0	0	0
mux_r02_s092	Jennie	20	2	20	20	20	20	20	20	20	20	20	20	20	20	20	20	20	20	20	20	20	20	20	20	20	20	20	20	20	20	20	20	20	20	20	20	20	20	20	20	20	20	20	20	20	20	20	20
mux_r02_s093	Jennie	21	1	0	0	0	0	0	0	0	0	0	0	0	0	0	0	0	0	0	0	0	0	0	0	0	0	0	0	0	0	0	0	0	0	0	0	0	0	0	0	0	0	0	0	0	0	0	0
mux_r02_s093	Jennie	21	2	20	20	20	20	20	20	20	20	20	20	20	20	20	20	20	20	20	20	20	20	20	20	20	20	20	20	20	20	20	20	20	20	20	20	20	20	20	20	20	20	20	20	20	20	20	20
mux_r02_s094	Jennie	22	1	0	0	0	0	0	0	0	0	0	0	0	0	0	0	0	0	0	0	0	0	0	0	0	0	0	0	0	0	0	0	0	0	0	0	0	0	0	0	0	0	0	0	0	0	0	0
mux_r02_s094	Jennie	22	2	20	20	20	20	20	20	20	20	20	20	20	20	20	20	20	20	20	20	20	20	20	20	20	20	20	20	20	20	20	20	20	20	20	20	20	20	20	20	20	20	20	20	20	20	20	20
mux_r02_s095	Jennie	23	1	0	0	0	0	0	0	0	0	0	0	0	0	0	0	0	0	0	0	0	0	0	0	0	0	0	0	0	0	0	0	0	0	0	0	0	0	0	0	0	0	0	0	0	0	0	0
mux_r02_s095	Jennie	23	2	20	20	20	20	20	20	20	20	20	20	20	20	20	20	20	20	20	20	20	20	20	20	20	20	20	20	20	20	20	20	20	20	20	20	20	20	20	20	20	20	20	20	20	20	20	20
mux_r02_s096	Jennie	24	1	0	0	0	0	0	0	0	0	0	0	0	0	0	0	0	0	0	0	0	0	0	0	0	0	0	0	0	0	0	0	0	0	0	0	0	0	0	0	0	0	0	0	0	0	0	0
mux_r02_s096	Jennie	24	2	20	20	20	20	20	20	20	20	20	20	20	20	20	20	20	20	20	20	20	20	20	20	20	20	20	20	20	20	20	20	20	20	20	20	20	20	20	20	20	20	20	20	20	20	20	20
mux_r02_s097	Kirk	1	1	1.62979	1.62979	1.62979	1.62979	1.62979	1.62979	1.62979	1.62979	1.62979	1.62979	1.62979	1.62979	1.62979	1.62979	1.62979	1.62979	1.62979	1.62979	1.62979	1.62979	1.62979	1.62979	1.62979	1.62979	1.62979	1.62979	1.62979	1.62979	1.62979	1.62979	1.62979	1.62979	1.62979	1.62979	1.62979	1.62979	1.62979	1.62979	1.62979	1.62979	1.62979	1.62979	1.62979	1.62979	1.62979	1.62979
mux_r02_s097	Kirk	1	2	2.04203	2.04203	2.04203	2.04203	2.04203	2.04203	2.04203	2.04203	2.04203	2.04203	2.04203	2.04203	2.04203	2.04203	2.04203	2.04203	2.04203	2.04203	2.04203	2.04203	2.04203	2.04203	2.04203	2.04203	2.04203	2.04203	2.04203	2.04203	2.04203	2.04203	2.04203	2.04203	2.04203	2.04203	2.04203	2.04203	2.04203	2.04203	2.04203	2.04203	2.04203	2.04203	2.04203	2.04203	2.04203	2.04203
mux_r02_s098	Kirk	2	1	1.62979	1.62979	1.62979	1.62979	1.62979	1.62979	1.62979	1.62979	1.62979	1.62979	1.62979	1.62979	1.62979	1.62979	1.62979	1.62979	1.62979	1.62979	1.62979	1.62979	1.62979	1.62979	1.62979	1.62979	1.62979	1.62979	1.62979	1.62979	1.62979	1.62979	1.62979	1.62979	1.62979	1.62979	1.62979	1.62979	1.62979	1.62979	1.62979	1.62979	1.62979	1.62979	1.62979	1.62979	1.62979	1.62979
mux_r02_s098	Kirk	2	2	2.04203	2.04203	2.04203	2.04203	2.04203	2.04203	2.04203	2.04203	2.04203	2.04203	2.04203	2.04203	2.04203	2.04203	2.04203	2.04203	2.04203	2.04203	2.04203	2.04203	2.04203	2.04203	2.04203	2.04203	2.04203	2.04203	2.04203	2.04203	2.04203	2.04203	2.04203	2.04203	2.04203	2.04203	2.04203	2.04203	2.04203	2.04203	2.04203	2.04203	2.04203	2.04203	2.04203	2.04203	2.04203	2.04203
mux_r02_s099	Kirk	3	1	1.62979	1.62979	1.62979	1.62979	1.62979	1.62979	1.62979	1.62979	1.62979	1.62979	1.62979	1.62979	1.62979	1.62979	1.62979	1.62979	1.62979	1.62979	1.62979	1.62979	1.62979	1.62979	1.62979	1.62979	1.62979	1.62979	1.62979	1.62979	1.62979	1.62979	1.62979	1.62979	1.62979	1.62979	1.62979	1.62979	1.62979	1.62979	1.62979	1.62979	1.62979	1.62979	1.62979	1.62979	1.62979	1.62979
mux_r02_s099	Kirk	3	2	2.04203	2.04203	2.04203	2.04203	2.04203	2.04203	2.04203	2.04203	2.04203	2.04203	2.04203	2.04203	2.04203	2.04203	2.04203	2.04203	2.04203	2.04203	2.04203	2.04203	2.04203	2.04203	2.04203	2.04203	2.04203	2.04203	2.04203	2.04203	2.04203	2.04203	2.04203	2.04203	2.04203	2.04203	2.04203	2.04203	2.04203	2.04203	2.04203	2.04203	2.04203	2.04203	2.04203	2.04203	2.04203	2.04203
mux_r02_s100	Kirk	4	1	1.62979	1.62979	1.62979	1.62979	1.62979	1.62979	1.62979	1.62979	1.62979	1.62979	1.62979	1.62979	1.62979	1.62979	1.62979	1.62979	1.62979	1.62979	1.62979	1.62979	1.62979	1.62979	1.62979	1.62979	1.62979	1.62979	1.62979	1.62979	1.62979	1.62979	1.62979	1.62979	1.62979	1.62979	1.62979	1.62979	1.62979	1.62979	1.62979	1.62979	1.62979	1.62979	1.62979	1.62979	1.62979	1.62979
mux_r02_s100	Kirk	4	2	2.04203	2.04203	2.04203	2.04203	2.04203	2.04203	2.04203	2.04203	2.04203	2.04203	2.04203	2.04203	2.04203	2.04203	2.04203	2.04203	2.04203	2.04203	2.04203	2.04203	2.04203	2.04203	2.04203	2.04203	2.04203	2.04203	2.04203	2.04203	2.04203	2.04203	2.04203	2.04203	2.04203	2.04203	2.04203	2.04203	2.04203	2.04203	2.04203	2.04203	2.04203	2.04203	2.04203	2.04203	2.04203	2.04203
mux_r02_s101	Kirk	5	1	1.62979	1.62979	1.62979	1.62979	1.62979	1.62979	1.62979	1.62979	1.62979	1.62979	1.62979	1.62979	1.62979	1.62979	1.62979	1.62979	1.62979	1.62979	1.62979	1.62979	1.62979	1.62979	1.62979	1.62979	1.62979	1.62979	1.62979	1.62979	1.62979	1.62979	1.62979	1.62979	1.62979	1.62979	1.62979	1.62979	1.62979	1.62979	1.62979	1.62979	1.62979	1.62979	1.62979	1.62979	1.62979	1.62979
mux_r02_s101	Kirk	5	2	2.04203	2.04203	2.04203	2.04203	2.04203	2.04203	2.04203	2.04203	2.04203	2.04203	2.04203	2.04203	2.04203	2.04203	2.04203	2.04203	2.04203	2.04203	2.04203	2.04203	2.04203	2.04203	2.04203	2.04203	2.04203	2.04203	2.04203	2.04203	2.04203	2.04203	2.04203	2.04203	2.04203	2.04203	2.04203	2.04203	2.04203	2.04203	2.04203	2.04203	2.04203	2.04203	2.04203	2.04203	2.04203	2.04203
mux_r02_s102	Kirk	6	1	1.62979	1.62979	1.62979	1.62979	1.62979	1.62979	1.62979	1.62979	1.62979	1.62979	1.62979	1.62979	1.62979	1.62979	1.62979	1.62979	1.62979	1.62979	1.62979	1.62979	1.62979	1.62979	1.62979	1.62979	1.62979	1.62979	1.62979	1.62979	1.62979	1.62979	1.62979	1.62979	1.62979	1.62979	1.62979	1.62979	1.62979	1.62979	1.62979	1.62979	1.62979	1.62979	1.62979	1.62979	1.62979	1.62979
mux_r02_s102	Kirk	6	2	2.04203	2.04203	2.04203	2.04203	2.04203	2.04203	2.04203	2.04203	2.04203	2.04203	2.04203	2.04203	2.04203	2.04203	2.04203	2.04203	2.04203	2.04203	2.04203	2.04203	2.04203	2.04203	2.04203	2.04203	2.04203	2.04203	2.04203	2.04203	2.04203	2.04203	2.04203	2.04203	2.04203	2.04203	2.04203	2.04203	2.04203	2.04203	2.04203	2.04203	2.04203	2.04203	2.04203	2.04203	2.04203	2.04203
mux_r02_s103	Kirk	7	1	1.62979	1.62979	1.62979	1.62979	1.62979	1.62979	1.62979	1.62979	1.62979	1.62979	1.62979	1.62979	1.62979	1.62979	1.62979	1.62979	1.62979	1.62979	1.62979	1.62979	1.62979	1.62979	1.62979	1.62979	1.62979	1.62979	1.62979	1.62979	1.62979	1.62979	1.62979	1.62979	1.62979	1.62979	1.62979	1.62979	1.62979	1.62979	1.62979	1.62979	1.62979	1.62979	1.62979	1.62979	1.62979	1.62979
mux_r02_s103	Kirk	7	2	2.04203	2.04203	2.04203	2.04203	2.04203	2.04203	2.04203	2.04203	2.04203	2.04203	2.04203	2.04203	2.04203	2.04203	2.04203	2.04203	2.04203	2.04203	2.04203	2.04203	2.04203	2.04203	2.04203	2.04203	2.04203	2.04203	2.04203	2.04203	2.04203	2.04203	2.04203	2.04203	2.04203	2.04203	2.04203	2.04203	2.04203	2.04203	2.04203	2.04203	2.04203	2.04203	2.04203	2.04203	2.04203	2.04203
mux_r02_s104	Kirk	8	1	1.62979	1.62979	1.62979	1.62979	1.62979	1.62979	1.62979	1.62979	1.62979	1.62979	1.62979	1.62979	1.62979	1.62979	1.62979	1.62979	1.62979	1.62979	1.62979	1.62979	1.62979	1.62979	1.62979	1.62979	1.62979	1.62979	1.62979	1.62979	1.62979	1.62979	1.62979	1.62979	1.62979	1.62979	1.62979	1.62979	1.62979	1.62979	1.62979	1.62979	1.62979	1.62979	1.62979	1.62979	1.62979	1.62979
mux_r02_s104	Kirk	8	2	2.04203	2.04203	2.04203	2.04203	2.04203	2.04203	2.04203	2.04203	2.04203	2.04203	2.04203	2.04203	2.04203	2.04203	2.04203	2.04203	2.04203	2.04203	2.04203	2.04203	2.04203	2.04203	2.04203	2.04203	2.04203	2.04203	2.04203	2.04203	2.04203	2.04203	2.04203	2.04203	2.04203	2.04203	2.04203	2.04203	2.04203	2.04203	2.04203	2.04203	2.04203	2.04203	2.04203	2.04203	2.04203	2.04203
mux_r02_s105	Kirk	9	1	1.62979	1.62979	1.62979	1.62979	1.62979	1.62979	1.62979	1.62979	1.62979	1.62979	1.62979	1.62979	1.62979	1.62979	1.62979	1.62979	1.62979	1.62979	1.62979	1.62979	1.62979	1.62979	1.62979	1.62979	1.62979	1.62979	1.62979	1.62979	1.62979	1.62979	1.62979	1.62979	1.62979	1.62979	1.62979	1.62979	1.62979	1.62979	1.62979	1.62979	1.62979	1.62979	1.62979	1.62979	1.62979	1.62979
mux_r02_s105	Kirk	9	2	2.04203	2.04203	2.04203	2.04203	2.04203	2.04203	2.04203	2.04203	2.04203	2.04203	2.04203	2.04203	2.04203	2.04203	2.04203	2.04203	2.04203	2.04203	2.04203	2.04203	2.04203	2.04203	2.04203	2.04203	2.04203	2.04203	2.04203	2.04203	2.04203	2.04203	2.04203	2.04203	2.04203	2.04203	2.04203	2.04203	2.04203	2.04203	2.04203	2.04203	2.04203	2.04203	2.04203	2.04203	2.04203	2.04203
mux_r02_s106	Kirk	10	1	1.62979	1.62979	1.62979	1.62979	1.62979	1.62979	1.62979	1.62979	1.62979	1.62979	1.62979	1.62979	1.62979	1.62979	1.62979	1.62979	1.62979	1.62979	1.62979	1.62979	1.62979	1.62979	1.62979	1.62979	1.62979	1.62979	1.62979	1.62979	1.62979	1.62979	1.62979	1.62979	1.62979	1.62979	1.62979	1.62979	1.62979	1.62979	1.62979	1.62979	1.62979	1.62979	1.62979	1.62979	1.62979	1.62979
mux_r02_s106	Kirk	10	2	2.04203	2.04203	2.04203	2.04203	2.04203	2.04203	2.04203	2.04203	2.04203	2.04203	2.04203	2.04203	2.04203	2.04203	2.04203	2.04203	2.04203	2.04203	2.04203	2.04203	2.04203	2.04203	2.04203	2.04203	2.04203	2.04203	2.04203	2.04203	2.04203	2.04203	2.04203	2.04203	2.04203	2.04203	2.04203	2.04203	2.04203	2.04203	2.04203	2.04203	2.04203	2.04203	2.04203	2.04203	2.04203	2.04203
mux_r02_s107	Kirk	11	1	1.62979	1.62979	1.62979	1.62979	1.62979	1.62979	1.62979	1.62979	1.62979	1.62979	1.62979	1.62979	1.62979	1.62979	1.62979	1.62979	1.62979	1.62979	1.62979	1.62979	1.62979	1.62979	1.62979	1.62979	1.62979	1.62979	1.62979	1.62979	1.62979	1.62979	1.62979	1.62979	1.62979	1.62979	1.62979	1.62979	1.62979	1.62979	1.62979	1.62979	1.62979	1.62979	1.62979	1.62979	1.62979	1.62979
mux_r02_s107	Kirk	11	2	2.04203	2.04203	2.04203	2.04203	2.04203	2.04203	2.04203	2.04203	2.04203	2.04203	2.04203	2.04203	2.04203	2.04203	2.04203	2.04203	2.04203	2.04203	2.04203	2.04203	2.04203	2.04203	2.04203	2.04203	2.04203	2.04203	2.04203	2.04203	2.04203	2.04203	2.04203	2.04203	2.04203	2.04203	2.04203	2.04203	2.04203	2.04203	2.04203	2.04203	2.04203	2.04203	2.04203	2.04203	2.04203	2.04203
mux_r02_s108	Kirk	12	1	20	20	20	20	20	20	20	20	20	20	20	20	20	20	20	20	20	20	20	20	20	20	20	20	20	20	20	20	20	20	20	20	20	20	20	20	20	20	20	20	20	20	20	20	20	20
mux_r02_s108	Kirk	12	2	2.04203	2.04203	2.04203	2.04203	2.04203	2.04203	2.04203	2.04203	2.04203	2.04203	2.04203	2.04203	2.04203	2.04203	2.04203	2.04203	2.04203	2.04203	2.04203	2.04203	2.04203	2.04203	2.04203	2.04203	2.04203	2.04203	2.04203	2.04203	2.04203	2.04203	2.04203	2.04203	2.04203	2.04203	2.04203	2.04203	2.04203	2.04203	2.04203	2.04203	2.04203	2.04203	2.04203	2.04203	2.04203	2.04203
mux_r02_s109	Kirk	13	1	1.62979	1.62979	1.62979	1.62979	1.62979	1.62979	1.62979	1.62979	1.62979	1.62979	1.62979	1.62979	1.62979	1.62979	1.62979	1.62979	1.62979	1.62979	1.62979	1.62979	1.62979	1.62979	1.62979	1.62979	1.62979	1.62979	1.62979	1.62979	1.62979	1.62979	1.62979	1.62979	1.62979	1.62979	1.62979	1.62979	1.62979	1.62979	1.62979	1.62979	1.62979	1.62979	1.62979	1.62979	1.62979	1.62979
mux_r02_s109	Kirk	13	2	2.04203	2.04203	2.04203	2.04203	2.04203	2.04203	2.04203	2.04203	2.04203	2.04203	2.04203	2.04203	2.04203	2.04203	2.04203	2.04203	2.04203	2.04203	2.04203	2.04203	2.04203	2.04203	2.04203	2.04203	2.04203	2.04203	2.04203	2.04203	2.04203	2.04203	2.04203	2.04203	2.04203	2.04203	2.04203	2.04203	2.04203	2.04203	2.04203	2.04203	2.04203	2.04203	2.04203	2.04203	2.04203	2.04203
mux_r02_s110	Kirk	14	1	1.62979	1.62979	1.62979	1.62979	1.62979	1.62979	1.62979	1.62979	1.62979	1.62979	1.62979	1.62979	1.62979	1.62979	1.62979	1.62979	1.62979	1.62979	1.62979	1.62979	1.62979	1.62979	1.62979	1.62979	1.62979	1.62979	1.62979	1.62979	1.62979	1.62979	1.62979	1.62979	1.62979	1.62979	1.62979	1.62979	1.62979	1.62979	1.62979	1.62979	1.62979	1.62979	1.62979	1.62979	1.62979	1.62979
mux_r02_s110	Kirk	14	2	2.04203	2.04203	2.04203	2.04203	2.04203	2.04203	2.04203	2.04203	2.04203	2.04203	2.04203	2.04203	2.04203	2.04203	2.04203	2.04203	2.04203	2.04203	2.04203	2.04203	2.04203	2.04203	2.04203	2.04203	2.04203	2.04203	2.04203	2.04203	2.04203	2.04203	2.04203	2.04203	2.04203	2.04203	2.04203	2.04203	2.04203	2.04203	2.04203	2.04203	2.04203	2.04203	2.04203	2.04203	2.04203	2.04203
mux_r02_s111	Kirk	15	1	1.62979	1.62979	1.62979	1.62979	1.62979	1.62979	1.62979	1.62979	1.62979	1.62979	1.62979	1.62979	1.62979	1.62979	1.62979	1.62979	1.62979	1.62979	1.62979	1.62979	1.62979	1.62979	1.62979	1.62979	1.62979	1.62979	1.62979	1.62979	1.62979	1.62979	1.62979	1.62979	1.62979	1.62979	1.62979	1.62979	1.62979	1.62979	1.62979	1.62979	1.62979	1.62979	1.62979	1.62979	1.62979	1.62979
mux_r02_s111	Kirk	15	2	2.04203	2.04203	2.04203	2.04203	2.04203	2.04203	2.04203	2.04203	2.04203	2.04203	2.04203	2.04203	2.04203	2.04203	2.04203	2.04203	2.04203	2.04203	2.04203	2.04203	2.04203	2.04203	2.04203	2.04203	2.04203	2.04203	2.04203	2.04203	2.04203	2.04203	2.04203	2.04203	2.04203	2.04203	2.04203	2.04203	2.04203	2.04203	2.04203	2.04203	2.04203	2.04203	2.04203	2.04203	2.04203	2.04203
mux_r02_s112	Kirk	16	1	1.62979	1.62979	1.62979	1.62979	1.62979	1.62979	1.62979	1.62979	1.62979	1.62979	1.62979	1.62979	1.62979	1.62979	1.62979	1.62979	1.62979	1.62979	1.62979	1.62979	1.62979	1.62979	1.62979	1.62979	1.62979	1.62979	1.62979	1.62979	1.62979	1.62979	1.62979	1.62979	1.62979	1.62979	1.62979	1.62979	1.62979	1.62979	1.62979	1.62979	1.62979	1.62979	1.62979	1.62979	1.62979	1.62979
mux_r02_s112	Kirk	16	2	2.04203	2.04203	2.04203	2.04203	2.04203	2.04203	2.04203	2.04203	2.04203	2.04203	2.04203	2.04203	2.04203	2.04203	2.04203	2.04203	2.04203	2.04203	2.04203	2.04203	2.04203	2.04203	2.04203	2.04203	2.04203	2.04203	2.04203	2.04203	2.04203	2.04203	2.04203	2.04203	2.04203	2.04203	2.04203	2.04203	2.04203	2.04203	2.04203	2.04203	2.04203	2.04203	2.04203	2.04203	2.04203	2.04203
mux_r02_s113	Kirk	17	1	1.62979	1.62979	1.62979	1.62979	1.62979	1.62979	1.62979	1.62979	1.62979	1.62979	1.62979	1.62979	1.62979	1.62979	1.62979	1.62979	1.62979	1.62979	1.62979	1.62979	1.62979	1.62979	1.62979	1.62979	1.62979	1.62979	1.62979	1.62979	1.62979	1.62979	1.62979	1.62979	1.62979	1.62979	1.62979	1.62979	1.62979	1.62979	1.62979	1.62979	1.62979	1.62979	1.62979	1.62979	1.62979	1.62979
mux_r02_s113	Kirk	17	2	2.04203	2.04203	2.04203	2.04203	2.04203	2.04203	2.04203	2.04203	2.04203	2.04203	2.04203	2.04203	2.04203	2.04203	2.04203	2.04203	2.04203	2.04203	2.04203	2.04203	2.04203	2.04203	2.04203	2.04203	2.04203	2.04203	2.04203	2.04203	2.04203	2.04203	2.04203	2.04203	2.04203	2.04203	2.04203	2.04203	2.04203	2.04203	2.04203	2.04203	2.04203	2.04203	2.04203	2.04203	2.04203	2.04203
mux_r02_s114	Kirk	18	1	1.62979	1.62979	1.62979	1.62979	1.62979	1.62979	1.62979	1.62979	1.62979	1.62979	1.62979	1.62979	1.62979	1.62979	1.62979	1.62979	1.62979	1.62979	1.62979	1.62979	1.62979	1.62979	1.62979	1.62979	1.62979	1.62979	1.62979	1.62979	1.62979	1.62979	1.62979	1.62979	1.62979	1.62979	1.62979	1.62979	1.62979	1.62979	1.62979	1.62979	1.62979	1.62979	1.62979	1.62979	1.62979	1.62979
mux_r02_s114	Kirk	18	2	2.04203	2.04203	2.04203	2.04203	2.04203	2.04203	2.04203	2.04203	2.04203	2.04203	2.04203	2.04203	2.04203	2.04203	2.04203	2.04203	2.04203	2.04203	2.04203	2.04203	2.04203	2.04203	2.04203	2.04203	2.04203	2.04203	2.04203	2.04203	2.04203	2.04203	2.04203	2.04203	2.04203	2.04203	2.04203	2.04203	2.04203	2.04203	2.04203	2.04203	2.04203	2.04203	2.04203	2.04203	2.04203	2.04203
mux_r02_s115	Kirk	19	1	1.62979	1.62979	1.62979	1.62979	1.62979	1.62979	1.62979	1.62979	1.62979	1.62979	1.62979	1.62979	1.62979	1.62979	1.62979	1.62979	1.62979	1.62979	1.62979	1.62979	1.62979	1.62979	1.62979	1.62979	1.62979	1.62979	1.62979	1.62979	1.62979	1.62979	1.62979	1.62979	1.62979	1.62979	1.62979	1.62979	1.62979	1.62979	1.62979	1.62979	1.62979	1.62979	1.62979	1.62979	1.62979	1.62979
mux_r02_s115	Kirk	19	2	2.04203	2.04203	2.04203	2.04203	2.04203	2.04203	2.04203	2.04203	2.04203	2.04203	2.04203	2.04203	2.04203	2.04203	2.04203	2.04203	2.04203	2.04203	2.04203	2.04203	2.04203	2.04203	2.04203	2.04203	2.04203	2.04203	2.04203	2.04203	2.04203	2.04203	2.04203	2.04203	2.04203	2.04203	2.04203	2.04203	2.04203	2.04203	2.04203	2.04203	2.04203	2.04203	2.04203	2.04203	2.04203	2.04203
mux_r02_s116	Kirk	20	1	1.62979	1.62979	1.62979	1.62979	1.62979	1.62979	1.62979	1.62979	1.62979	1.62979	1.62979	1.62979	1.62979	1.62979	1.62979	1.62979	1.62979	1.62979	1.62979	1.62979	1.62979	1.62979	1.62979	1.62979	1.62979	1.62979	1.62979	1.62979	1.62979	1.62979	1.62979	1.62979	1.62979	1.62979	1.62979	1.62979	1.62979	1.62979	1.62979	1.62979	1.62979	1.62979	1.62979	1.62979	1.62979	1.62979
mux_r02_s116	Kirk	20	2	2.04203	2.04203	2.04203	2.04203	2.04203	2.04203	2.04203	2.04203	2.04203	2.04203	2.04203	2.04203	2.04203	2.04203	2.04203	2.04203	2.04203	2.04203	2.04203	2.04203	2.04203	2.04203	2.04203	2.04203	2.04203	2.04203	2.04203	2.04203	2.04203	2.04203	2.04203	2.04203	2.04203	2.04203	2.04203	2.04203	2.04203	2.04203	2.04203	2.04203	2.04203	2.04203	2.04203	2.04203	2.04203	2.04203
mux_r02_s117	Kirk	21	1	1.62979	1.62979	1.62979	1.62979	1.62979	1.62979	1.62979	1.62979	1.62979	1.62979	1.62979	1.62979	1.62979	1.62979	1.62979	1.62979	1.62979	1.62979	1.62979	1.62979	1.62979	1.62979	1.62979	1.62979	1.62979	1.62979	1.62979	1.62979	1.62979	1.62979	1.62979	1.62979	1.62979	1.62979	1.62979	1.62979	1.62979	1.62979	1.62979	1.62979	1.62979	1.62979	1.62979	1.62979	1.62979	1.62979
mux_r02_s117	Kirk	21	2	2.04203	2.04203	2.04203	2.04203	2.04203	2.04203	2.04203	2.04203	2.04203	2.04203	2.04203	2.04203	2.04203	2.04203	2.04203	2.04203	2.04203	2.04203	2.04203	2.04203	2.04203	2.04203	2.04203	2.04203	2.04203	2.04203	2.04203	2.04203	2.04203	2.04203	2.04203	2.04203	2.04203	2.04203	2.04203	2.04203	2.04203	2.04203	2.04203	2.04203	2.04203	2.04203	2.04203	2.04203	2.04203	2.04203
mux_r02_s118	Kirk	22	1	1.62979	1.62979	1.62979	1.62979	1.62979	1.62979	1.62979	1.62979	1.62979	1.62979	1.62979	1.62979	1.62979	1.62979	1.62979	1.62979	1.62979	1.62979	1.62979	1.62979	1.62979	1.62979	1.62979	1.62979	1.62979	1.62979	1.62979	1.62979	1.62979	1.62979	1.62979	1.62979	1.62979	1.62979	1.62979	1.62979	1.62979	1.62979	1.62979	1.62979	1.62979	1.62979	1.62979	1.62979	1.62979	1.62979
mux_r02_s118	Kirk	22	2	2.04203	2.04203	2.04203	2.04203	2.04203	2.04203	2.04203	2.04203	2.04203	2.04203	2.04203	2.04203	2.04203	2.04203	2.04203	2.04203	2.04203	2.04203	2.04203	2.04203	2.04203	2.04203	2.04203	2.04203	2.04203	2.04203	2.04203	2.04203	2.04203	2.04203	2.04203	2.04203	2.04203	2.04203	2.04203	2.04203	2.04203	2.04203	2.04203	2.04203	2.04203	2.04203	2.04203	2.04203	2.04203	2.04203
mux_r02_s119	Kirk	23	1	1.62979	1.62979	1.62979	1.62979	1.62979	1.62979	1.62979	1.62979	1.62979	1.62979	1.62979	1.62979	1.62979	1.62979	1.62979	1.62979	1.62979	1.62979	1.62979	1.62979	1.62979	1.62979	1.62979	1.62979	1.62979	1.62979	1.62979	1.62979	1.62979	1.62979	1.62979	1.62979	1.62979	1.62979	1.62979	1.62979	1.62979	1.62979	1.62979	1.62979	1.62979	1.62979	1.62979	1.62979	1.62979	1.62979
mux_r02_s119	Kirk	23	2	2.04203	2.04203	2.04203	2.04203	2.04203	2.04203	2.04203	2.04203	2.04203	2.04203	2.04203	2.04203	2.04203	2.04203	2.04203	2.04203	2.04203	2.04203	2.04203	2.04203	2.04203	2.04203	2.04203	2.04203	2.04203	2.04203	2.04203	2.04203	2.04203	2.04203	2.04203	2.04203	2.04203	2.04203	2.04203	2.04203	2.04203	2.04203	2.04203	2.04203	2.04203	2.04203	2.04203	2.04203	2.04203	2.04203
mux_r02_s120	Kirk	24	1	1.62979	1.62979	1.62979	1.62979	1.62979	1.62979	1.62979	1.62979	1.62979	1.62979	1.62979	1.62979	1.62979	1.62979	1.62979	1.62979	1.62979	1.62979	1.62979	1.62979	1.62979	1.62979	1.62979	1.62979	1.62979	1.62979	1.62979	1.62979	1.62979	1.62979	1.62979	1.62979	1.62979	1.62979	1.62979	1.62979	1.62979	1.62979	1.62979	1.62979	1.62979	1.62979	1.62979	1.62979	1.62979	1.62979
mux_r02_s120	Kirk	24	2	2.04203	2.04203	2.04203	2.04203	2.04203	2.04203	2.04203	2.04203	2.04203	2.04203	2.04203	2.04203	2.04203	2.04203	2.04203	2.04203	2.04203	2.04203	2.04203	2.04203	2.04203	2.04203	2.04203	2.04203	2.04203	2.04203	2.04203	2.04203	2.04203	2.04203	2.04203	2.04203	2.04203	2.04203	2.04203	2.04203	2.04203	2.04203	2.04203	2.04203	2.04203	2.04203	2.04203	2.04203	2.04203	2.04203
mux_r02_s121	Picard	1	1	0	0	0	0	0	0	0	0	0	0	0	0	0	0	0	0	0	0	0	0	0	0	0	0	0	0	0	0	0	0	0	0	0	0	0	0	0	0	0	0	0	0	0	0	0	0
mux_r02_s121	Picard	1	2	2.04203	2.04203	2.04203	2.04203	2.04203	2.04203	2.04203	2.04203	2.04203	2.04203	2.04203	2.04203	2.04203	2.04203	2.04203	2.04203	2.04203	2.04203	2.04203	2.04203	2.04203	2.04203	2.04203	2.04203	2.04203	2.04203	2.04203	2.04203	2.04203	2.04203	2.04203	2.04203	2.04203	2.04203	2.04203	2.04203	2.04203	2.04203	2.04203	2.04203	2.04203	2.04203	2.04203	2.04203	2.04203	2.04203
mux_r02_s122	Picard	2	1	0	0	0	0	0	0	0	0	0	0	0	0	0	0	0	0	0	0	0	0	0	0	0	0	0	0	0	0	0	0	0	0	0	0	0	0	0	0	0	0	0	0	0	0	0	0
mux_r02_s122	Picard	2	2	2.04203	2.04203	2.04203	2.04203	2.04203	2.04203	2.04203	2.04203	2.04203	2.04203	2.04203	2.04203	2.04203	2.04203	2.04203	2.04203	2.04203	2.04203	2.04203	2.04203	2.04203	2.04203	2.04203	2.04203	2.04203	2.04203	2.04203	2.04203	2.04203	2.04203	2.04203	2.04203	2.04203	2.04203	2.04203	2.04203	2.04203	2.04203	2.04203	2.04203	2.04203	2.04203	2.04203	2.04203	2.04203	2.04203
mux_r02_s123	Picard	3	1	0	0	0	0	0	0	0	0	0	0	0	0	0	0	0	0	0	0	0	0	0	0	0	0	0	0	0	0	0	0	0	0	0	0	0	0	0	0	0	0	0	0	0	0	0	0
mux_r02_s123	Picard	3	2	2.04203	2.04203	2.04203	2.04203	2.04203	2.04203	2.04203	2.04203	2.04203	2.04203	2.04203	2.04203	2.04203	2.04203	2.04203	2.04203	2.04203	2.04203	2.04203	2.04203	2.04203	2.04203	2.04203	2.04203	2.04203	2.04203	2.04203	2.04203	2.04203	2.04203	2.04203	2.04203	2.04203	2.04203	2.04203	2.04203	2.04203	2.04203	2.04203	2.04203	2.04203	2.04203	2.04203	2.04203	2.04203	2.04203
mux_r02_s124	Picard	4	1	0	0	0	0	0	0	0	0	0	0	0	0	0	0	0	0	0	0	0	0	0	0	0	0	0	0	0	0	0	0	0	0	0	0	0	0	0	0	0	0	0	0	0	0	0	0
mux_r02_s124	Picard	4	2	2.04203	2.04203	2.04203	2.04203	2.04203	2.04203	2.04203	2.04203	2.04203	2.04203	2.04203	2.04203	2.04203	2.04203	2.04203	2.04203	2.04203	2.04203	2.04203	2.04203	2.04203	2.04203	2.04203	2.04203	2.04203	2.04203	2.04203	2.04203	2.04203	2.04203	2.04203	2.04203	2.04203	2.04203	2.04203	2.04203	2.04203	2.04203	2.04203	2.04203	2.04203	2.04203	2.04203	2.04203	2.04203	2.04203
mux_r02_s125	Picard	5	1	0	0	0	0	0	0	0	0	0	0	0	0	0	0	0	0	0	0	0	0	0	0	0	0	0	0	0	0	0	0	0	0	0	0	0	0	0	0	0	0	0	0	0	0	0	0
mux_r02_s125	Picard	5	2	2.04203	2.04203	2.04203	2.04203	2.04203	2.04203	2.04203	2.04203	2.04203	2.04203	2.04203	2.04203	2.04203	2.04203	2.04203	2.04203	2.04203	2.04203	2.04203	2.04203	2.04203	2.04203	2.04203	2.04203	2.04203	2.04203	2.04203	2.04203	2.04203	2.04203	2.04203	2.04203	2.04203	2.04203	2.04203	2.04203	2.04203	2.04203	2.04203	2.04203	2.04203	2.04203	2.04203	2.04203	2.04203	2.04203
mux_r02_s126	Picard	6	1	0	0	0	0	0	0	0	0	0	0	0	0	0	0	0	0	0	0	0	0	0	0	0	0	0	0	0	0	0	0	0	0	0	0	0	0	0	0	0	0	0	0	0	0	0	0
mux_r02_s126	Picard	6	2	2.04203	2.04203	2.04203	2.04203	2.04203	2.04203	2.04203	2.04203	2.04203	2.04203	2.04203	2.04203	2.04203	2.04203	2.04203	2.04203	2.04203	2.04203	2.04203	2.04203	2.04203	2.04203	2.04203	2.04203	2.04203	2.04203	2.04203	2.04203	2.04203	2.04203	2.04203	2.04203	2.04203	2.04203	2.04203	2.04203	2.04203	2.04203	2.04203	2.04203	2.04203	2.04203	2.04203	2.04203	2.04203	2.04203
mux_r02_s127	Picard	7	1	0	0	0	0	0	0	0	0	0	0	0	0	0	0	0	0	0	0	0	0	0	0	0	0	0	0	0	0	0	0	0	0	0	0	0	0	0	0	0	0	0	0	0	0	0	0
mux_r02_s127	Picard	7	2	2.04203	2.04203	2.04203	2.04203	2.04203	2.04203	2.04203	2.04203	2.04203	2.04203	2.04203	2.04203	2.04203	2.04203	2.04203	2.04203	2.04203	2.04203	2.04203	2.04203	2.04203	2.04203	2.04203	2.04203	2.04203	2.04203	2.04203	2.04203	2.04203	2.04203	2.04203	2.04203	2.04203	2.04203	2.04203	2.04203	2.04203	2.04203	2.04203	2.04203	2.04203	2.04203	2.04203	2.04203	2.04203	2.04203
mux_r02_s128	Picard	8	1	0	0	0	0	0	0	0	0	0	0	0	0	0	0	0	0	0	0	0	0	0	0	0	0	0	0	0	0	0	0	0	0	0	0	0	0	0	0	0	0	0	0	0	0	0	0
mux_r02_s128	Picard	8	2	2.04203	2.04203	2.04203	2.04203	2.04203	2.04203	2.04203	2.04203	2.04203	2.04203	2.04203	2.04203	2.04203	2.04203	2.04203	2.04203	2.04203	2.04203	2.04203	2.04203	2.04203	2.04203	2.04203	2.04203	2.04203	2.04203	2.04203	2.04203	2.04203	2.04203	2.04203	2.04203	2.04203	2.04203	2.04203	2.04203	2.04203	2.04203	2.04203	2.04203	2.04203	2.04203	2.04203	2.04203	2.04203	2.04203
mux_r02_s129	Picard	9	1	0	0	0	0	0	0	0	0	0	0	0	0	0	0	0	0	0	0	0	0	0	0	0	0	0	0	0	0	0	0	0	0	0	0	0	0	0	0	0	0	0	0	0	0	0	0
mux_r02_s129	Picard	9	2	2.04203	2.04203	2.04203	2.04203	2.04203	2.04203	2.04203	2.04203	2.04203	2.04203	2.04203	2.04203	2.04203	2.04203	2.04203	2.04203	2.04203	2.04203	2.04203	2.04203	2.04203	2.04203	2.04203	2.04203	2.04203	2.04203	2.04203	2.04203	2.04203	2.04203	2.04203	2.04203	2.04203	2.04203	2.04203	2.04203	2.04203	2.04203	2.04203	2.04203	2.04203	2.04203	2.04203	2.04203	2.04203	2.04203
mux_r02_s130	Picard	10	1	0	0	0	0	0	0	0	0	0	0	0	0	0	0	0	0	0	0	0	0	0	0	0	0	0	0	0	0	0	0	0	0	0	0	0	0	0	0	0	0	0	0	0	0	0	0
mux_r02_s130	Picard	10	2	2.04203	2.04203	2.04203	2.04203	2.04203	2.04203	2.04203	2.04203	2.04203	2.04203	2.04203	2.04203	2.04203	2.04203	2.04203	2.04203	2.04203	2.04203	2.04203	2.04203	2.04203	2.04203	2.04203	2.04203	2.04203	2.04203	2.04203	2.04203	2.04203	2.04203	2.04203	2.04203	2.04203	2.04203	2.04203	2.04203	2.04203	2.04203	2.04203	2.04203	2.04203	2.04203	2.04203	2.04203	2.04203	2.04203
mux_r02_s131	Picard	11	1	0	0	0	0	0	0	0	0	0	0	0	0	0	0	0	0	0	0	0	0	0	0	0	0	0	0	0	0	0	0	0	0	0	0	0	0	0	0	0	0	0	0	0	0	0	0
mux_r02_s131	Picard	11	2	2.04203	2.04203	2.04203	2.04203	2.04203	2.04203	2.04203	2.04203	2.04203	2.04203	2.04203	2.04203	2.04203	2.04203	2.04203	2.04203	2.04203	2.04203	2.04203	2.04203	2.04203	2.04203	2.04203	2.04203	2.04203	2.04203	2.04203	2.04203	2.04203	2.04203	2.04203	2.04203	2.04203	2.04203	2.04203	2.04203	2.04203	2.04203	2.04203	2.04203	2.04203	2.04203	2.04203	2.04203	2.04203	2.04203
mux_r02_s132	Picard	12	1	0	0	0	0	0	0	0	0	0	0	0	0	0	0	0	0	0	0	0	0	0	0	0	0	0	0	0	0	0	0	0	0	0	0	0	0	0	0	0	0	0	0	0	0	0	0
mux_r02_s132	Picard	12	2	2.04203	2.04203	2.04203	2.04203	2.04203	2.04203	2.04203	2.04203	2.04203	2.04203	2.04203	2.04203	2.04203	2.04203	2.04203	2.04203	2.04203	2.04203	2.04203	2.04203	2.04203	2.04203	2.04203	2.04203	2.04203	2.04203	2.04203	2.04203	2.04203	2.04203	2.04203	2.04203	2.04203	2.04203	2.04203	2.04203	2.04203	2.04203	2.04203	2.04203	2.04203	2.04203	2.04203	2.04203	2.04203	2.04203
mux_r02_s133	Picard	13	1	0	0	0	0	0	0	0	0	0	0	0	0	0	0	0	0	0	0	0	0	0	0	0	0	0	0	0	0	0	0	0	0	0	0	0	0	0	0	0	0	0	0	0	0	0	0
mux_r02_s133	Picard	13	2	2.04203	2.04203	2.04203	2.04203	2.04203	2.04203	2.04203	2.04203	2.04203	2.04203	2.04203	2.04203	2.04203	2.04203	2.04203	2.04203	2.04203	2.04203	2.04203	2.04203	2.04203	2.04203	2.04203	2.04203	2.04203	2.04203	2.04203	2.04203	2.04203	2.04203	2.04203	2.04203	2.04203	2.04203	2.04203	2.04203	2.04203	2.04203	2.04203	2.04203	2.04203	2.04203	2.04203	2.04203	2.04203	2.04203
mux_r02_s134	Picard	14	1	0	0	0	0	0	0	0	0	0	0	0	0	0	0	0	0	0	0	0	0	0	0	0	0	0	0	0	0	0	0	0	0	0	0	0	0	0	0	0	0	0	0	0	0	0	0
mux_r02_s134	Picard	14	2	2.04203	2.04203	2.04203	2.04203	2.04203	2.04203	2.04203	2.04203	2.04203	2.04203	2.04203	2.04203	2.04203	2.04203	2.04203	2.04203	2.04203	2.04203	2.04203	2.04203	2.04203	2.04203	2.04203	2.04203	2.04203	2.04203	2.04203	2.04203	2.04203	2.04203	2.04203	2.04203	2.04203	2.04203	2.04203	2.04203	2.04203	2.04203	2.04203	2.04203	2.04203	2.04203	2.04203	2.04203	2.04203	2.04203
mux_r02_s135	Picard	15	1	0	0	0	0	0	0	0	0	0	0	0	0	0	0	0	0	0	0	0	0	0	0	0	0	0	0	0	0	0	0	0	0	0	0	0	0	0	0	0	0	0	0	0	0	0	0
mux_r02_s135	Picard	15	2	2.04203	2.04203	2.04203	2.04203	2.04203	2.04203	2.04203	2.04203	2.04203	2.04203	2.04203	2.04203	2.04203	2.04203	2.04203	2.04203	2.04203	2.04203	2.04203	2.04203	2.04203	2.04203	2.04203	2.04203	2.04203	2.04203	2.04203	2.04203	2.04203	2.04203	2.04203	2.04203	2.04203	2.04203	2.04203	2.04203	2.04203	2.04203	2.04203	2.04203	2.04203	2.04203	2.04203	2.04203	2.04203	2.04203
mux_r02_s136	Picard	16	1	0	0	0	0	0	0	0	0	0	0	0	0	0	0	0	0	0	0	0	0	0	0	0	0	0	0	0	0	0	0	0	0	0	0	0	0	0	0	0	0	0	0	0	0	0	0
mux_r02_s136	Picard	16	2	2.04203	2.04203	2.04203	2.04203	2.04203	2.04203	2.04203	2.04203	2.04203	2.04203	2.04203	2.04203	2.04203	2.04203	2.04203	2.04203	2.04203	2.04203	2.04203	2.04203	2.04203	2.04203	2.04203	2.04203	2.04203	2.04203	2.04203	2.04203	2.04203	2.04203	2.04203	2.04203	2.04203	2.04203	2.04203	2.04203	2.04203	2.04203	2.04203	2.04203	2.04203	2.04203	2.04203	2.04203	2.04203	2.04203
mux_r02_s137	Picard	17	1	0	0	0	0	0	0	0	0	0	0	0	0	0	0	0	0	0	0	0	0	0	0	0	0	0	0	0	0	0	0	0	0	0	0	0	0	0	0	0	0	0	0	0	0	0	0
mux_r02_s137	Picard	17	2	2.04203	2.04203	2.04203	2.04203	2.04203	2.04203	2.04203	2.04203	2.04203	2.04203	2.04203	2.04203	2.04203	2.04203	2.04203	2.04203	2.04203	2.04203	2.04203	2.04203	2.04203	2.04203	2.04203	2.04203	2.04203	2.04203	2.04203	2.04203	2.04203	2.04203	2.04203	2.04203	2.04203	2.04203	2.04203	2.04203	2.04203	2.04203	2.04203	2.04203	2.04203	2.04203	2.04203	2.04203	2.04203	2.04203
mux_r02_s138	Picard	18	1	0	0	0	0	0	0	0	0	0	0	0	0	0	0	0	0	0	0	0	0	0	0	0	0	0	0	0	0	0	0	0	0	0	0	0	0	0	0	0	0	0	0	0	0	0	0
mux_r02_s138	Picard	18	2	2.04203	2.04203	2.04203	2.04203	2.04203	2.04203	2.04203	2.04203	2.04203	2.04203	2.04203	2.04203	2.04203	2.04203	2.04203	2.04203	2.04203	2.04203	2.04203	2.04203	2.04203	2.04203	2.04203	2.04203	2.04203	2.04203	2.04203	2.04203	2.04203	2.04203	2.04203	2.04203	2.04203	2.04203	2.04203	2.04203	2.04203	2.04203	2.04203	2.04203	2.04203	2.04203	2.04203	2.04203	2.04203	2.04203
mux_r02_s139	Picard	19	1	0	0	0	0	0	0	0	0	0	0	0	0	0	0	0	0	0	0	0	0	0	0	0	0	0	0	0	0	0	0	0	0	0	0	0	0	0	0	0	0	0	0	0	0	0	0
mux_r02_s139	Picard	19	2	2.04203	2.04203	2.04203	2.04203	2.04203	2.04203	2.04203	2.04203	2.04203	2.04203	2.04203	2.04203	2.04203	2.04203	2.04203	2.04203	2.04203	2.04203	2.04203	2.04203	2.04203	2.04203	2.04203	2.04203	2.04203	2.04203	2.04203	2.04203	2.04203	2.04203	2.04203	2.04203	2.04203	2.04203	2.04203	2.04203	2.04203	2.04203	2.04203	2.04203	2.04203	2.04203	2.04203	2.04203	2.04203	2.04203
mux_r02_s140	Picard	20	1	0	0	0	0	0	0	0	0	0	0	0	0	0	0	0	0	0	0	0	0	0	0	0	0	0	0	0	0	0	0	0	0	0	0	0	0	0	0	0	0	0	0	0	0	0	0
mux_r02_s140	Picard	20	2	2.04203	2.04203	2.04203	2.04203	2.04203	2.04203	2.04203	2.04203	2.04203	2.04203	2.04203	2.04203	2.04203	2.04203	2.04203	2.04203	2.04203	2.04203	2.04203	2.04203	2.04203	2.04203	2.04203	2.04203	2.04203	2.04203	2.04203	2.04203	2.04203	2.04203	2.04203	2.04203	2.04203	2.04203	2.04203	2.04203	2.04203	2.04203	2.04203	2.04203	2.04203	2.04203	2.04203	2.04203	2.04203	2.04203
mux_r02_s141	Picard	21	1	1.59657e-10	1.59657e-10	1.59657e-10	1.59657e-10	1.59657e-10	1.59657e-10	1.59657e-10	1.59657e-10	1.59657e-10	1.59657e-10	1.59657e-10	1.59657e-10	1.59657e-10	1.59657e-10	1.59657e-10	1.59657e-10	1.59657e-10	1.59657e-10	1.59657e-10	1.59657e-10	1.59657e-10	1.59657e-10	1.59657e-10	1.59657e-10	1.59657e-10	1.59657e-10	1.59657e-10	1.59657e-10	1.59657e-10	1.59657e-10	1.59657e-10	1.59657e-10	1.59657e-10	1.59657e-10	1.59657e-10	1.59657e-10	1.59657e-10	1.59657e-10	1.59657e-10	1.59657e-10	1.59657e-10	1.59657e-10	1.59657e-10	1.59657e-10	1.59657e-10	1.59657e-10
mux_r02_s141	Picard	21	2	2.04203	2.04203	2.04203	2.04203	2.04203	2.04203	2.04203	2.04203	2.04203	2.04203	2.04203	2.04203	2.04203	2.04203	2.04203	2.04203	2.04203	2.04203	2.04203	2.04203	2.04203	2.04203	2.04203	2.04203	2.04203	2.04203	2.04203	2.04203	2.04203	2.04203	2.04203	2.04203	2.04203	2.04203	2.04203	2.04203	2.04203	2.04203	2.04203	2.04203	2.04203	2.04203	2.04203	2.04203	2.04203	2.04203
mux_r02_s142	Picard	22	1	0	0	0	0	0	0	0	0	0	0	0	0	0	0	0	0	0	0	0	0	0	0	0	0	0	0	0	0	0	0	0	0	0	0	0	0	0	0	0	0	0	0	0	0	0	0
mux_r02_s142	Picard	22	2	2.04203	2.04203	2.04203	2.04203	2.04203	2.04203	2.04203	2.04203	2.04203	2.04203	2.04203	2.04203	2.04203	2.04203	2.04203	2.04203	2.04203	2.04203	2.04203	2.04203	2.04203	2.04203	2.04203	2.04203	2.04203	2.04203	2.04203	2.04203	2.04203	2.04203	2.04203	2.04203	2.04203	2.04203	2.04203	2.04203	2.04203	2.04203	2.04203	2.04203	2.04203	2.04203	2.04203	2.04203	2.04203	2.04203
mux_r02_s143	Picard	23	1	0	0	0	0	0	0	0	0	0	0	0	0	0	0	0	0	0	0	0	0	0	0	0	0	0	0	0	0	0	0	0	0	0	0	0	0	0	0	0	0	0	0	0	0	0	0
mux_r02_s143	Picard	23	2	2.04203	2.04203	2.04203	2.04203	2.04203	2.04203	2.04203	2.04203	2.04203	2.04203	2.04203	2.04203	2.04203	2.04203	2.04203	2.04203	2.04203	2.04203	2.04203	2.04203	2.04203	2.04203	2.04203	2.04203	2.04203	2.04203	2.04203	2.04203	2.04203	2.04203	2.04203	2.04203	2.04203	2.04203	2.04203	2.04203	2.04203	2.04203	2.04203	2.04203	2.04203	2.04203	2.04203	2.04203	2.04203	2.04203
mux_r02_s144	Picard	24	1	0	0	0	0	0	0	0	0	0	0	0	0	0	0	0	0	0	0	0	0	0	0	0	0	0	0	0	0	0	0	0	0	0	0	0	0	0	0	0	0	0	0	0	0	0	0
mux_r02_s144	Picard	24	2	2.04203	2.04203	2.04203	2.04203	2.04203	2.04203	2.04203	2.04203	2.04203	2.04203	2.04203	2.04203	2.04203	2.04203	2.04203	2.04203	2.04203	2.04203	2.04203	2.04203	2.04203	2.04203	2.04203	2.04203	2.04203	2.04203	2.04203	2.04203	2.04203	2.04203	2.04203	2.04203	2.04203	2.04203	2.04203	2.04203	2.04203	2.04203	2.04203	2.04203	2.04203	2.04203	2.04203	2.04203	2.04203	2.04203
mux_r02_s145	Sisko	1	1	0	0	0	0	0	0	0	0	0	0	0	0	0	0	0	0	0	0	0	0	0	0	0	0	0	0	0	0	0	0	0	0	0	0	0	0	0	0	0	0	0	0	0	0	0	0
mux_r02_s145	Sisko	1	2	7.42526e-11	7.42526e-11	7.42526e-11	7.42526e-11	7.42526e-11	7.42526e-11	7.42526e-11	7.42526e-11	7.42526e-11	7.42526e-11	7.42526e-11	7.42526e-11	7.42526e-11	7.42526e-11	7.42526e-11	7.42526e-11	7.42526e-11	7.42526e-11	7.42526e-11	7.42526e-11	7.42526e-11	7.42526e-11	7.42526e-11	7.42526e-11	7.42526e-11	7.42526e-11	7.42526e-11	7.42526e-11	7.42526e-11	7.42526e-11	7.42526e-11	7.42526e-11	7.42526e-11	7.42526e-11	7.42526e-11	7.42526e-11	7.42526e-11	7.42526e-11	7.42526e-11	7.42526e-11	7.42526e-11	7.42526e-11	7.42526e-11	7.42526e-11	7.42526e-11	7.42526e-11
mux_r02_s146	Sisko	2	1	0	0	0	0	0	0	0	0	0	0	0	0	0	0	0	0	0	0	0	0	0	0	0	0	0	0	0	0	0	0	0	0	0	0	0	0	0	0	0	0	0	0	0	0	0	0
mux_r02_s146	Sisko	2	2	7.42526e-11	7.42526e-11	7.42526e-11	7.42526e-11	7.42526e-11	7.42526e-11	7.42526e-11	7.42526e-11	7.42526e-11	7.42526e-11	7.42526e-11	7.42526e-11	7.42526e-11	7.42526e-11	7.42526e-11	7.42526e-11	7.42526e-11	7.42526e-11	7.42526e-11	7.42526e-11	7.42526e-11	7.42526e-11	7.42526e-11	7.42526e-11	7.42526e-11	7.42526e-11	7.42526e-11	7.42526e-11	7.42526e-11	7.42526e-11	7.42526e-11	7.42526e-11	7.42526e-11	7.42526e-11	7.42526e-11	7.42526e-11	7.42526e-11	7.42526e-11	7.42526e-11	7.42526e-11	7.42526e-11	7.42526e-11	7.42526e-11	7.42526e-11	7.42526e-11	7.42526e-11
mux_r02_s147	Sisko	3	1	0	0	0	0	0	0	0	0	0	0	0	0	0	0	0	0	0	0	0	0	0	0	0	0	0	0	0	0	0	0	0	0	0	0	0	0	0	0	0	0	0	0	0	0	0	0
mux_r02_s147	Sisko	3	2	7.42526e-11	7.42526e-11	7.42526e-11	7.42526e-11	7.42526e-11	7.42526e-11	7.42526e-11	7.42526e-11	7.42526e-11	7.42526e-11	7.42526e-11	7.42526e-11	7.42526e-11	7.42526e-11	7.42526e-11	7.42526e-11	7.42526e-11	7.42526e-11	7.42526e-11	7.42526e-11	7.42526e-11	7.42526e-11	7.42526e-11	7.42526e-11	7.42526e-11	7.42526e-11	7.42526e-11	7.42526e-11	7.42526e-11	7.42526e-11	7.42526e-11	7.42526e-11	7.42526e-11	7.42526e-11	7.42526e-11	7.42526e-11	7.42526e-11	7.42526e-11	7.42526e-11	7.42526e-11	7.42526e-11	7.42526e-11	7.42526e-11	7.42526e-11	7.42526e-11	7.42526e-11
mux_r02_s148	Sisko	4	1	0	0	0	0	0	0	0	0	0	0	0	0	0	0	0	0	0	0	0	0	0	0	0	0	0	0	0	0	0	0	0	0	0	0	0	0	0	0	0	0	0	0	0	0	0	0
mux_r02_s148	Sisko	4	2	7.42526e-11	7.42526e-11	7.42526e-11	7.42526e-11	7.42526e-11	7.42526e-11	7.42526e-11	7.42526e-11	7.42526e-11	7.42526e-11	7.42526e-11	7.42526e-11	7.42526e-11	7.42526e-11	7.42526e-11	7.42526e-11	7.42526e-11	7.42526e-11	7.42526e-11	7.42526e-11	7.42526e-11	7.42526e-11	7.42526e-11	7.42526e-11	7.42526e-11	7.42526e-11	7.42526e-11	7.42526e-11	7.42526e-11	7.42526e-11	7.42526e-11	7.42526e-11	7.42526e-11	7.42526e-11	7.42526e-11	7.42526e-11	7.42526e-11	7.42526e-11	7.42526e-11	7.42526e-11	7.42526e-11	7.42526e-11	7.42526e-11	7.42526e-11	7.42526e-11	7.42526e-11
mux_r02_s149	Sisko	5	1	0	0	0	0	0	0	0	0	0	0	0	0	0	0	0	0	0	0	0	0	0	0	0	0	0	0	0	0	0	0	0	0	0	0	0	0	0	0	0	0	0	0	0	0	0	0
mux_r02_s149	Sisko	5	2	7.42526e-11	7.42526e-11	7.42526e-11	7.42526e-11	7.42526e-11	7.42526e-11	7.42526e-11	7.42526e-11	7.42526e-11	7.42526e-11	7.42526e-11	7.42526e-11	7.42526e-11	7.42526e-11	7.42526e-11	7.42526e-11	7.42526e-11	7.42526e-11	7.42526e-11	7.42526e-11	7.42526e-11	7.42526e-11	7.42526e-11	7.42526e-11	7.42526e-11	7.42526e-11	7.42526e-11	7.42526e-11	7.42526e-11	7.42526e-11	7.42526e-11	7.42526e-11	7.42526e-11	7.42526e-11	7.42526e-11	7.42526e-11	7.42526e-11	7.42526e-11	7.42526e-11	7.42526e-11	7.42526e-11	7.42526e-11	7.42526e-11	7.42526e-11	7.42526e-11	7.42526e-11
mux_r02_s150	Sisko	6	1	0	0	0	0	0	0	0	0	0	0	0	0	0	0	0	0	0	0	0	0	0	0	0	0	0	0	0	0	0	0	0	0	0	0	0	0	0	0	0	0	0	0	0	0	0	0
mux_r02_s150	Sisko	6	2	7.42526e-11	7.42526e-11	7.42526e-11	7.42526e-11	7.42526e-11	7.42526e-11	7.42526e-11	7.42526e-11	7.42526e-11	7.42526e-11	7.42526e-11	7.42526e-11	7.42526e-11	7.42526e-11	7.42526e-11	7.42526e-11	7.42526e-11	7.42526e-11	7.42526e-11	7.42526e-11	7.42526e-11	7.42526e-11	7.42526e-11	7.42526e-11	7.42526e-11	7.42526e-11	7.42526e-11	7.42526e-11	7.42526e-11	7.42526e-11	7.42526e-11	7.42526e-11	7.42526e-11	7.42526e-11	7.42526e-11	7.42526e-11	7.42526e-11	7.42526e-11	7.42526e-11	7.42526e-11	7.42526e-11	7.42526e-11	7.42526e-11	7.42526e-11	7.42526e-11	7.42526e-11
mux_r02_s151	Sisko	7	1	0	0	0	0	0	0	0	0	0	0	0	0	0	0	0	0	0	0	0	0	0	0	0	0	0	0	0	0	0	0	0	0	0	0	0	0	0	0	0	0	0	0	0	0	0	0
mux_r02_s151	Sisko	7	2	7.42526e-11	7.42526e-11	7.42526e-11	7.42526e-11	7.42526e-11	7.42526e-11	7.42526e-11	7.42526e-11	7.42526e-11	7.42526e-11	7.42526e-11	7.42526e-11	7.42526e-11	7.42526e-11	7.42526e-11	7.42526e-11	7.42526e-11	7.42526e-11	7.42526e-11	7.42526e-11	7.42526e-11	7.42526e-11	7.42526e-11	7.42526e-11	7.42526e-11	7.42526e-11	7.42526e-11	7.42526e-11	7.42526e-11	7.42526e-11	7.42526e-11	7.42526e-11	7.42526e-11	7.42526e-11	7.42526e-11	7.42526e-11	7.42526e-11	7.42526e-11	7.42526e-11	7.42526e-11	7.42526e-11	7.42526e-11	7.42526e-11	7.42526e-11	7.42526e-11	7.42526e-11
mux_r02_s152	Sisko	8	1	0	0	0	0	0	0	0	0	0	0	0	0	0	0	0	0	0	0	0	0	0	0	0	0	0	0	0	0	0	0	0	0	0	0	0	0	0	0	0	0	0	0	0	0	0	0
mux_r02_s152	Sisko	8	2	7.42526e-11	7.42526e-11	7.42526e-11	7.42526e-11	7.42526e-11	7.42526e-11	7.42526e-11	7.42526e-11	7.42526e-11	7.42526e-11	7.42526e-11	7.42526e-11	7.42526e-11	7.42526e-11	7.42526e-11	7.42526e-11	7.42526e-11	7.42526e-11	7.42526e-11	7.42526e-11	7.42526e-11	7.42526e-11	7.42526e-11	7.42526e-11	7.42526e-11	7.42526e-11	7.42526e-11	7.42526e-11	7.42526e-11	7.42526e-11	7.42526e-11	7.42526e-11	7.42526e-11	7.42526e-11	7.42526e-11	7.42526e-11	7.42526e-11	7.42526e-11	7.42526e-11	7.42526e-11	7.42526e-11	7.42526e-11	7.42526e-11	7.42526e-11	7.42526e-11	7.42526e-11
mux_r02_s153	Sisko	9	1	0	0	0	0	0	0	0	0	0	0	0	0	0	0	0	0	0	0	0	0	0	0	0	0	0	0	0	0	0	0	0	0	0	0	0	0	0	0	0	0	0	0	0	0	0	0
mux_r02_s153	Sisko	9	2	7.42526e-11	7.42526e-11	7.42526e-11	7.42526e-11	7.42526e-11	7.42526e-11	7.42526e-11	7.42526e-11	7.42526e-11	7.42526e-11	7.42526e-11	7.42526e-11	7.42526e-11	7.42526e-11	7.42526e-11	7.42526e-11	7.42526e-11	7.42526e-11	7.42526e-11	7.42526e-11	7.42526e-11	7.42526e-11	7.42526e-11	7.42526e-11	7.42526e-11	7.42526e-11	7.42526e-11	7.42526e-11	7.42526e-11	7.42526e-11	7.42526e-11	7.42526e-11	7.42526e-11	7.42526e-11	7.42526e-11	7.42526e-11	7.42526e-11	7.42526e-11	7.42526e-11	7.42526e-11	7.42526e-11	7.42526e-11	7.42526e-11	7.42526e-11	7.42526e-11	7.42526e-11
mux_r02_s154	Sisko	10	1	0	0	0	0	0	0	0	0	0	0	0	0	0	0	0	0	0	0	0	0	0	0	0	0	0	0	0	0	0	0	0	0	0	0	0	0	0	0	0	0	0	0	0	0	0	0
mux_r02_s154	Sisko	10	2	7.42526e-11	7.42526e-11	7.42526e-11	7.42526e-11	7.42526e-11	7.42526e-11	7.42526e-11	7.42526e-11	7.42526e-11	7.42526e-11	7.42526e-11	7.42526e-11	7.42526e-11	7.42526e-11	7.42526e-11	7.42526e-11	7.42526e-11	7.42526e-11	7.42526e-11	7.42526e-11	7.42526e-11	7.42526e-11	7.42526e-11	7.42526e-11	7.42526e-11	7.42526e-11	7.42526e-11	7.42526e-11	7.42526e-11	7.42526e-11	7.42526e-11	7.42526e-11	7.42526e-11	7.42526e-11	7.42526e-11	7.42526e-11	7.42526e-11	7.42526e-11	7.42526e-11	7.42526e-11	7.42526e-11	7.42526e-11	7.42526e-11	7.42526e-11	7.42526e-11	7.42526e-11
mux_r02_s155	Sisko	11	1	0	0	0	0	0	0	0	0	0	0	0	0	0	0	0	0	0	0	0	0	0	0	0	0	0	0	0	0	0	0	0	0	0	0	0	0	0	0	0	0	0	0	0	0	0	0
mux_r02_s155	Sisko	11	2	7.42526e-11	7.42526e-11	7.42526e-11	7.42526e-11	7.42526e-11	7.42526e-11	7.42526e-11	7.42526e-11	7.42526e-11	7.42526e-11	7.42526e-11	7.42526e-11	7.42526e-11	7.42526e-11	7.42526e-11	7.42526e-11	7.42526e-11	7.42526e-11	7.42526e-11	7.42526e-11	7.42526e-11	7.42526e-11	7.42526e-11	7.42526e-11	7.42526e-11	7.42526e-11	7.42526e-11	7.42526e-11	7.42526e-11	7.42526e-11	7.42526e-11	7.42526e-11	7.42526e-11	7.42526e-11	7.42526e-11	7.42526e-11	7.42526e-11	7.42526e-11	7.42526e-11	7.42526e-11	7.42526e-11	7.42526e-11	7.42526e-11	7.42526e-11	7.42526e-11	7.42526e-11
mux_r02_s156	Sisko	12	1	0	0	0	0	0	0	0	0	0	0	0	0	0	0	0	0	0	0	0	0	0	0	0	0	0	0	0	0	0	0	0	0	0	0	0	0	0	0	0	0	0	0	0	0	0	0
mux_r02_s156	Sisko	12	2	7.42526e-11	7.42526e-11	7.42526e-11	7.42526e-11	7.42526e-11	7.42526e-11	7.42526e-11	7.42526e-11	7.42526e-11	7.42526e-11	7.42526e-11	7.42526e-11	7.42526e-11	7.42526e-11	7.42526e-11	7.42526e-11	7.42526e-11	7.42526e-11	7.42526e-11	7.42526e-11	7.42526e-11	7.42526e-11	7.42526e-11	7.42526e-11	7.42526e-11	7.42526e-11	7.42526e-11	7.42526e-11	7.42526e-11	7.42526e-11	7.42526e-11	7.42526e-11	7.42526e-11	7.42526e-11	7.42526e-11	7.42526e-11	7.42526e-11	7.42526e-11	7.42526e-11	7.42526e-11	7.42526e-11	7.42526e-11	7.42526e-11	7.42526e-11	7.42526e-11	7.42526e-11
mux_r02_s157	Sisko	13	1	0	0	0	0	0	0	0	0	0	0	0	0	0	0	0	0	0	0	0	0	0	0	0	0	0	0	0	0	0	0	0	0	0	0	0	0	0	0	0	0	0	0	0	0	0	0
mux_r02_s157	Sisko	13	2	7.42526e-11	7.42526e-11	7.42526e-11	7.42526e-11	7.42526e-11	7.42526e-11	7.42526e-11	7.42526e-11	7.42526e-11	7.42526e-11	7.42526e-11	7.42526e-11	7.42526e-11	7.42526e-11	7.42526e-11	7.42526e-11	7.42526e-11	7.42526e-11	7.42526e-11	7.42526e-11	7.42526e-11	7.42526e-11	7.42526e-11	7.42526e-11	7.42526e-11	7.42526e-11	7.42526e-11	7.42526e-11	7.42526e-11	7.42526e-11	7.42526e-11	7.42526e-11	7.42526e-11	7.42526e-11	7.42526e-11	7.42526e-11	7.42526e-11	7.42526e-11	7.42526e-11	7.42526e-11	7.42526e-11	7.42526e-11	7.42526e-11	7.42526e-11	7.42526e-11	7.42526e-11
mux_r02_s158	Sisko	14	1	0	0	0	0	0	0	0	0	0	0	0	0	0	0	0	0	0	0	0	0	0	0	0	0	0	0	0	0	0	0	0	0	0	0	0	0	0	0	0	0	0	0	0	0	0	0
mux_r02_s158	Sisko	14	2	7.42526e-11	7.42526e-11	7.42526e-11	7.42526e-11	7.42526e-11	7.42526e-11	7.42526e-11	7.42526e-11	7.42526e-11	7.42526e-11	7.42526e-11	7.42526e-11	7.42526e-11	7.42526e-11	7.42526e-11	7.42526e-11	7.42526e-11	7.42526e-11	7.42526e-11	7.42526e-11	7.42526e-11	7.42526e-11	7.42526e-11	7.42526e-11	7.42526e-11	7.42526e-11	7.42526e-11	7.42526e-11	7.42526e-11	7.42526e-11	7.42526e-11	7.42526e-11	7.42526e-11	7.42526e-11	7.42526e-11	7.42526e-11	7.42526e-11	7.42526e-11	7.42526e-11	7.42526e-11	7.42526e-11	7.42526e-11	7.42526e-11	7.42526e-11	7.42526e-11	7.42526e-11
mux_r02_s159	Sisko	15	1	0	0	0	0	0	0	0	0	0	0	0	0	0	0	0	0	0	0	0	0	0	0	0	0	0	0	0	0	0	0	0	0	0	0	0	0	0	0	0	0	0	0	0	0	0	0
mux_r02_s159	Sisko	15	2	7.42526e-11	7.42526e-11	7.42526e-11	7.42526e-11	7.42526e-11	7.42526e-11	7.42526e-11	7.42526e-11	7.42526e-11	7.42526e-11	7.42526e-11	7.42526e-11	7.42526e-11	7.42526e-11	7.42526e-11	7.42526e-11	7.42526e-11	7.42526e-11	7.42526e-11	7.42526e-11	7.42526e-11	7.42526e-11	7.42526e-11	7.42526e-11	7.42526e-11	7.42526e-11	7.42526e-11	7.42526e-11	7.42526e-11	7.42526e-11	7.42526e-11	7.42526e-11	7.42526e-11	7.42526e-11	7.42526e-11	7.42526e-11	7.42526e-11	7.42526e-11	7.42526e-11	7.42526e-11	7.42526e-11	7.42526e-11	7.42526e-11	7.42526e-11	7.42526e-11	7.42526e-11
mux_r02_s160	Sisko	16	1	1.59657e-10	1.59657e-10	1.59657e-10	1.59657e-10	1.59657e-10	1.59657e-10	1.59657e-10	1.59657e-10	1.59657e-10	1.59657e-10	1.59657e-10	1.59657e-10	1.59657e-10	1.59657e-10	1.59657e-10	1.59657e-10	1.59657e-10	1.59657e-10	1.59657e-10	1.59657e-10	1.59657e-10	1.59657e-10	1.59657e-10	1.59657e-10	1.59657e-10	1.59657e-10	1.59657e-10	1.59657e-10	1.59657e-10	1.59657e-10	1.59657e-10	1.59657e-10	1.59657e-10	1.59657e-10	1.59657e-10	1.59657e-10	1.59657e-10	1.59657e-10	1.59657e-10	1.59657e-10	1.59657e-10	1.59657e-10	1.59657e-10	1.59657e-10	1.59657e-10	1.59657e-10
mux_r02_s160	Sisko	16	2	7.42526e-11	7.42526e-11	7.42526e-11	7.42526e-11	7.42526e-11	7.42526e-11	7.42526e-11	7.42526e-11	7.42526e-11	7.42526e-11	7.42526e-11	7.42526e-11	7.42526e-11	7.42526e-11	7.42526e-11	7.42526e-11	7.42526e-11	7.42526e-11	7.42526e-11	7.42526e-11	7.42526e-11	7.42526e-11	7.42526e-11	7.42526e-11	7.42526e-11	7.42526e-11	7.42526e-11	7.42526e-11	7.42526e-11	7.42526e-11	7.42526e-11	7.42526e-11	7.42526e-11	7.42526e-11	7.42526e-11	7.42526e-11	7.42526e-11	7.42526e-11	7.42526e-11	7.42526e-11	7.42526e-11	7.42526e-11	7.42526e-11	7.42526e-11	7.42526e-11	7.42526e-11
mux_r02_s161	Sisko	17	1	0	0	0	0	0	0	0	0	0	0	0	0	0	0	0	0	0	0	0	0	0	0	0	0	0	0	0	0	0	0	0	0	0	0	0	0	0	0	0	0	0	0	0	0	0	0
mux_r02_s161	Sisko	17	2	7.42526e-11	7.42526e-11	7.42526e-11	7.42526e-11	7.42526e-11	7.42526e-11	7.42526e-11	7.42526e-11	7.42526e-11	7.42526e-11	7.42526e-11	7.42526e-11	7.42526e-11	7.42526e-11	7.42526e-11	7.42526e-11	7.42526e-11	7.42526e-11	7.42526e-11	7.42526e-11	7.42526e-11	7.42526e-11	7.42526e-11	7.42526e-11	7.42526e-11	7.42526e-11	7.42526e-11	7.42526e-11	7.42526e-11	7.42526e-11	7.42526e-11	7.42526e-11	7.42526e-11	7.42526e-11	7.42526e-11	7.42526e-11	7.42526e-11	7.42526e-11	7.42526e-11	7.42526e-11	7.42526e-11	7.42526e-11	7.42526e-11	7.42526e-11	7.42526e-11	7.42526e-11
mux_r02_s162	Sisko	18	1	0	0	0	0	0	0	0	0	0	0	0	0	0	0	0	0	0	0	0	0	0	0	0	0	0	0	0	0	0	0	0	0	0	0	0	0	0	0	0	0	0	0	0	0	0	0
mux_r02_s162	Sisko	18	2	7.42526e-11	7.42526e-11	7.42526e-11	7.42526e-11	7.42526e-11	7.42526e-11	7.42526e-11	7.42526e-11	7.42526e-11	7.42526e-11	7.42526e-11	7.42526e-11	7.42526e-11	7.42526e-11	7.42526e-11	7.42526e-11	7.42526e-11	7.42526e-11	7.42526e-11	7.42526e-11	7.42526e-11	7.42526e-11	7.42526e-11	7.42526e-11	7.42526e-11	7.42526e-11	7.42526e-11	7.42526e-11	7.42526e-11	7.42526e-11	7.42526e-11	7.42526e-11	7.42526e-11	7.42526e-11	7.42526e-11	7.42526e-11	7.42526e-11	7.42526e-11	7.42526e-11	7.42526e-11	7.42526e-11	7.42526e-11	7.42526e-11	7.42526e-11	7.42526e-11	7.42526e-11
mux_r02_s163	Sisko	19	1	0	0	0	0	0	0	0	0	0	0	0	0	0	0	0	0	0	0	0	0	0	0	0	0	0	0	0	0	0	0	0	0	0	0	0	0	0	0	0	0	0	0	0	0	0	0
mux_r02_s163	Sisko	19	2	7.42526e-11	7.42526e-11	7.42526e-11	7.42526e-11	7.42526e-11	7.42526e-11	7.42526e-11	7.42526e-11	7.42526e-11	7.42526e-11	7.42526e-11	7.42526e-11	7.42526e-11	7.42526e-11	7.42526e-11	7.42526e-11	7.42526e-11	7.42526e-11	7.42526e-11	7.42526e-11	7.42526e-11	7.42526e-11	7.42526e-11	7.42526e-11	7.42526e-11	7.42526e-11	7.42526e-11	7.42526e-11	7.42526e-11	7.42526e-11	7.42526e-11	7.42526e-11	7.42526e-11	7.42526e-11	7.42526e-11	7.42526e-11	7.42526e-11	7.42526e-11	7.42526e-11	7.42526e-11	7.42526e-11	7.42526e-11	7.42526e-11	7.42526e-11	7.42526e-11	7.42526e-11
mux_r02_s164	Sisko	20	1	0	0	0	0	0	0	0	0	0	0	0	0	0	0	0	0	0	0	0	0	0	0	0	0	0	0	0	0	0	0	0	0	0	0	0	0	0	0	0	0	0	0	0	0	0	0
mux_r02_s164	Sisko	20	2	7.42526e-11	7.42526e-11	7.42526e-11	7.42526e-11	7.42526e-11	7.42526e-11	7.42526e-11	7.42526e-11	7.42526e-11	7.42526e-11	7.42526e-11	7.42526e-11	7.42526e-11	7.42526e-11	7.42526e-11	7.42526e-11	7.42526e-11	7.42526e-11	7.42526e-11	7.42526e-11	7.42526e-11	7.42526e-11	7.42526e-11	7.42526e-11	7.42526e-11	7.42526e-11	7.42526e-11	7.42526e-11	7.42526e-11	7.42526e-11	7.42526e-11	7.42526e-11	7.42526e-11	7.42526e-11	7.42526e-11	7.42526e-11	7.42526e-11	7.42526e-11	7.42526e-11	7.42526e-11	7.42526e-11	7.42526e-11	7.42526e-11	7.42526e-11	7.42526e-11	7.42526e-11
mux_r02_s165	Sisko	21	1	0	0	0	0	0	0	0	0	0	0	0	0	0	0	0	0	0	0	0	0	0	0	0	0	0	0	0	0	0	0	0	0	0	0	0	0	0	0	0	0	0	0	0	0	0	0
mux_r02_s165	Sisko	21	2	7.42526e-11	7.42526e-11	7.42526e-11	7.42526e-11	7.42526e-11	7.42526e-11	7.42526e-11	7.42526e-11	7.42526e-11	7.42526e-11	7.42526e-11	7.42526e-11	7.42526e-11	7.42526e-11	7.42526e-11	7.42526e-11	7.42526e-11	7.42526e-11	7.42526e-11	7.42526e-11	7.42526e-11	7.42526e-11	7.42526e-11	7.42526e-11	7.42526e-11	7.42526e-11	7.42526e-11	7.42526e-11	7.42526e-11	7.42526e-11	7.42526e-11	7.42526e-11	7.42526e-11	7.42526e-11	7.42526e-11	7.42526e-11	7.42526e-11	7.42526e-11	7.42526e-11	7.42526e-11	7.42526e-11	7.42526e-11	7.42526e-11	7.42526e-11	7.42526e-11	7.42526e-11
mux_r02_s166	Sisko	22	1	0	0	0	0	0	0	0	0	0	0	0	0	0	0	0	0	0	0	0	0	0	0	0	0	0	0	0	0	0	0	0	0	0	0	0	0	0	0	0	0	0	0	0	0	0	0
mux_r02_s166	Sisko	22	2	7.42526e-11	7.42526e-11	7.42526e-11	7.42526e-11	7.42526e-11	7.42526e-11	7.42526e-11	7.42526e-11	7.42526e-11	7.42526e-11	7.42526e-11	7.42526e-11	7.42526e-11	7.42526e-11	7.42526e-11	7.42526e-11	7.42526e-11	7.42526e-11	7.42526e-11	7.42526e-11	7.42526e-11	7.42526e-11	7.42526e-11	7.42526e-11	7.42526e-11	7.42526e-11	7.42526e-11	7.42526e-11	7.42526e-11	7.42526e-11	7.42526e-11	7.42526e-11	7.42526e-11	7.42526e-11	7.42526e-11	7.42526e-11	7.42526e-11	7.42526e-11	7.42526e-11	7.42526e-11	7.42526e-11	7.42526e-11	7.42526e-11	7.42526e-11	7.42526e-11	7.42526e-11
mux_r02_s167	Sisko	23	1	0	0	0	0	0	0	0	0	0	0	0	0	0	0	0	0	0	0	0	0	0	0	0	0	0	0	0	0	0	0	0	0	0	0	0	0	0	0	0	0	0	0	0	0	0	0
mux_r02_s167	Sisko	23	2	7.42526e-11	7.42526e-11	7.42526e-11	7.42526e-11	7.42526e-11	7.42526e-11	7.42526e-11	7.42526e-11	7.42526e-11	7.42526e-11	7.42526e-11	7.42526e-11	7.42526e-11	7.42526e-11	7.42526e-11	7.42526e-11	7.42526e-11	7.42526e-11	7.42526e-11	7.42526e-11	7.42526e-11	7.42526e-11	7.42526e-11	7.42526e-11	7.42526e-11	7.42526e-11	7.42526e-11	7.42526e-11	7.42526e-11	7.42526e-11	7.42526e-11	7.42526e-11	7.42526e-11	7.42526e-11	7.42526e-11	7.42526e-11	7.42526e-11	7.42526e-11	7.42526e-11	7.42526e-11	7.42526e-11	7.42526e-11	7.42526e-11	7.42526e-11	7.42526e-11	7.42526e-11
mux_r02_s168	Sisko	24	1	0	0	0	0	0	0	0	0	0	0	0	0	0	0	0	0	0	0	0	0	0	0	0	0	0	0	0	0	0	0	0	0	0	0	0	0	0	0	0	0	0	0	0	0	0	0
mux_r02_s168	Sisko	24	2	7.42526e-11	7.42526e-11	7.42526e-11	7.42526e-11	7.42526e-11	7.42526e-11	7.42526e-11	7.42526e-11	7.42526e-11	7.42526e-11	7.42526e-11	7.42526e-11	7.42526e-11	7.42526e-11	7.42526e-11	7.42526e-11	7.42526e-11	7.42526e-11	7.42526e-11	7.42526e-11	7.42526e-11	7.42526e-11	7.42526e-11	7.42526e-11	7.42526e-11	7.42526e-11	7.42526e-11	7.42526e-11	7.42526e-11	7.42526e-11	7.42526e-11	7.42526e-11	7.42526e-11	7.42526e-11	7.42526e-11	7.42526e-11	7.42526e-11	7.42526e-11	7.42526e-11	7.42526e-11	7.42526e-11	7.42526e-11	7.42526e-11	7.42526e-11	7.42526e-11	7.42526e-11
mux_r02_s169	Janeway	1	1	0	0	0	0	0	0	0	0	0	0	0	0	0	0	0	0	0	0	0	0	0	0	0	0	0	0	0	0	0	0	0	0	0	0	0	0	0	0	0	0	0	0	0	0	0	0
mux_r02_s169	Janeway	1	2	20	20	20	20	20	20	20	20	20	20	20	20	20	20	20	20	20	20	20	20	20	20	20	20	20	20	20	20	20	20	20	20	20	20	20	20	20	20	20	20	20	20	20	20	20	20
mux_r02_s170	Janeway	2	1	0	0	0	0	0	0	0	0	0	0	0	0	0	0	0	0	0	0	0	0	0	0	0	0	0	0	0	0	0	0	0	0	0	0	0	0	0	0	0	0	0	0	0	0	0	0
mux_r02_s170	Janeway	2	2	20	20	20	20	20	20	20	20	20	20	20	20	20	20	20	20	20	20	20	20	20	20	20	20	20	20	20	20	20	20	20	20	20	20	20	20	20	20	20	20	20	20	20	20	20	20
mux_r02_s171	Janeway	3	1	0	0	0	0	0	0	0	0	0	0	0	0	0	0	0	0	0	0	0	0	0	0	0	0	0	0	0	0	0	0	0	0	0	0	0	0	0	0	0	0	0	0	0	0	0	0
mux_r02_s171	Janeway	3	2	20	20	20	20	20	20	20	20	20	20	20	20	20	20	20	20	20	20	20	20	20	20	20	20	20	20	20	20	20	20	20	20	20	20	20	20	20	20	20	20	20	20	20	20	20	20
mux_r02_s172	Janeway	4	1	0	0	0	0	0	0	0	0	0	0	0	0	0	0	0	0	0	0	0	0	0	0	0	0	0	0	0	0	0	0	0	0	0	0	0	0	0	0	0	0	0	0	0	0	0	0
mux_r02_s172	Janeway	4	2	20	20	20	20	20	20	20	20	20	20	20	20	20	20	20	20	20	20	20	20	20	20	20	20	20	20	20	20	20	20	20	20	20	20	20	20	20	20	20	20	20	20	20	20	20	20
mux_r02_s173	Janeway	5	1	0	0	0	0	0	0	0	0	0	0	0	0	0	0	0	0	0	0	0	0	0	0	0	0	0	0	0	0	0	0	0	0	0	0	0	0	0	0	0	0	0	0	0	0	0	0
mux_r02_s173	Janeway	5	2	20	20	20	20	20	20	20	20	20	20	20	20	20	20	20	20	20	20	20	20	20	20	20	20	20	20	20	20	20	20	20	20	20	20	20	20	20	20	20	20	20	20	20	20	20	20
mux_r02_s174	Janeway	6	1	0	0	0	0	0	0	0	0	0	0	0	0	0	0	0	0	0	0	0	0	0	0	0	0	0	0	0	0	0	0	0	0	0	0	0	0	0	0	0	0	0	0	0	0	0	0
mux_r02_s174	Janeway	6	2	20	20	20	20	20	20	20	20	20	20	20	20	20	20	20	20	20	20	20	20	20	20	20	20	20	20	20	20	20	20	20	20	20	20	20	20	20	20	20	20	20	20	20	20	20	20
mux_r02_s175	Janeway	7	1	0	0	0	0	0	0	0	0	0	0	0	0	0	0	0	0	0	0	0	0	0	0	0	0	0	0	0	0	0	0	0	0	0	0	0	0	0	0	0	0	0	0	0	0	0	0
mux_r02_s175	Janeway	7	2	20	20	20	20	20	20	20	20	20	20	20	20	20	20	20	20	20	20	20	20	20	20	20	20	20	20	20	20	20	20	20	20	20	20	20	20	20	20	20	20	20	20	20	20	20	20
mux_r02_s176	Janeway	8	1	0	0	0	0	0	0	0	0	0	0	0	0	0	0	0	0	0	0	0	0	0	0	0	0	0	0	0	0	0	0	0	0	0	0	0	0	0	0	0	0	0	0	0	0	0	0
mux_r02_s176	Janeway	8	2	20	20	20	20	20	20	20	20	20	20	20	20	20	20	20	20	20	20	20	20	20	20	20	20	20	20	20	20	20	20	20	20	20	20	20	20	20	20	20	20	20	20	20	20	20	20
mux_r02_s177	Janeway	9	1	1.59657e-10	1.59657e-10	1.59657e-10	1.59657e-10	1.59657e-10	1.59657e-10	1.59657e-10	1.59657e-10	1.59657e-10	1.59657e-10	1.59657e-10	1.59657e-10	1.59657e-10	1.59657e-10	1.59657e-10	1.59657e-10	1.59657e-10	1.59657e-10	1.59657e-10	1.59657e-10	1.59657e-10	1.59657e-10	1.59657e-10	1.59657e-10	1.59657e-10	1.59657e-10	1.59657e-10	1.59657e-10	1.59657e-10	1.59657e-10	1.59657e-10	1.59657e-10	1.59657e-10	1.59657e-10	1.59657e-10	1.59657e-10	1.59657e-10	1.59657e-10	1.59657e-10	1.59657e-10	1.59657e-10	1.59657e-10	1.59657e-10	1.59657e-10	1.59657e-10	1.59657e-10
mux_r02_s177	Janeway	9	2	20	20	20	20	20	20	20	20	20	20	20	20	20	20	20	20	20	20	20	20	20	20	20	20	20	20	20	20	20	20	20	20	20	20	20	20	20	20	20	20	20	20	20	20	20	20
mux_r02_s178	Janeway	10	1	0	0	0	0	0	0	0	0	0	0	0	0	0	0	0	0	0	0	0	0	0	0	0	0	0	0	0	0	0	0	0	0	0	0	0	0	0	0	0	0	0	0	0	0	0	0
mux_r02_s178	Janeway	10	2	20	20	20	20	20	20	20	20	20	20	20	20	20	20	20	20	20	20	20	20	20	20	20	20	20	20	20	20	20	20	20	20	20	20	20	20	20	20	20	20	20	20	20	20	20	20
mux_r02_s179	Janeway	11	1	0	0	0	0	0	0	0	0	0	0	0	0	0	0	0	0	0	0	0	0	0	0	0	0	0	0	0	0	0	0	0	0	0	0	0	0	0	0	0	0	0	0	0	0	0	0
mux_r02_s179	Janeway	11	2	20	20	20	20	20	20	20	20	20	20	20	20	20	20	20	20	20	20	20	20	20	20	20	20	20	20	20	20	20	20	20	20	20	20	20	20	20	20	20	20	20	20	20	20	20	20
mux_r02_s180	Janeway	12	1	0	0	0	0	0	0	0	0	0	0	0	0	0	0	0	0	0	0	0	0	0	0	0	0	0	0	0	0	0	0	0	0	0	0	0	0	0	0	0	0	0	0	0	0	0	0
mux_r02_s180	Janeway	12	2	20	20	20	20	20	20	20	20	20	20	20	20	20	20	20	20	20	20	20	20	20	20	20	20	20	20	20	20	20	20	20	20	20	20	20	20	20	20	20	20	20	20	20	20	20	20
mux_r02_s181	Janeway	13	1	0	0	0	0	0	0	0	0	0	0	0	0	0	0	0	0	0	0	0	0	0	0	0	0	0	0	0	0	0	0	0	0	0	0	0	0	0	0	0	0	0	0	0	0	0	0
mux_r02_s181	Janeway	13	2	20	20	20	20	20	20	20	20	20	20	20	20	20	20	20	20	20	20	20	20	20	20	20	20	20	20	20	20	20	20	20	20	20	20	20	20	20	20	20	20	20	20	20	20	20	20
mux_r02_s182	Janeway	14	1	0	0	0	0	0	0	0	0	0	0	0	0	0	0	0	0	0	0	0	0	0	0	0	0	0	0	0	0	0	0	0	0	0	0	0	0	0	0	0	0	0	0	0	0	0	0
mux_r02_s182	Janeway	14	2	20	20	20	20	20	20	20	20	20	20	20	20	20	20	20	20	20	20	20	20	20	20	20	20	20	20	20	20	20	20	20	20	20	20	20	20	20	20	20	20	20	20	20	20	20	20
mux_r02_s183	Janeway	15	1	0	0	0	0	0	0	0	0	0	0	0	0	0	0	0	0	0	0	0	0	0	0	0	0	0	0	0	0	0	0	0	0	0	0	0	0	0	0	0	0	0	0	0	0	0	0
mux_r02_s183	Janeway	15	2	20	20	20	20	20	20	20	20	20	20	20	20	20	20	20	20	20	20	20	20	20	20	20	20	20	20	20	20	20	20	20	20	20	20	20	20	20	20	20	20	20	20	20	20	20	20
mux_r02_s184	Janeway	16	1	0	0	0	0	0	0	0	0	0	0	0	0	0	0	0	0	0	0	0	0	0	0	0	0	0	0	0	0	0	0	0	0	0	0	0	0	0	0	0	0	0	0	0	0	0	0
mux_r02_s184	Janeway	16	2	20	20	20	20	20	20	20	20	20	20	20	20	20	20	20	20	20	20	20	20	20	20	20	20	20	20	20	20	20	20	20	20	20	20	20	20	20	20	20	20	20	20	20	20	20	20
mux_r02_s185	Janeway	17	1	0	0	0	0	0	0	0	0	0	0	0	0	0	0	0	0	0	0	0	0	0	0	0	0	0	0	0	0	0	0	0	0	0	0	0	0	0	0	0	0	0	0	0	0	0	0
mux_r02_s185	Janeway	17	2	20	20	20	20	20	20	20	20	20	20	20	20	20	20	20	20	20	20	20	20	20	20	20	20	20	20	20	20	20	20	20	20	20	20	20	20	20	20	20	20	20	20	20	20	20	20
mux_r02_s186	Janeway	18	1	0	0	0	0	0	0	0	0	0	0	0	0	0	0	0	0	0	0	0	0	0	0	0	0	0	0	0	0	0	0	0	0	0	0	0	0	0	0	0	0	0	0	0	0	0	0
mux_r02_s186	Janeway	18	2	20	20	20	20	20	20	20	20	20	20	20	20	20	20	20	20	20	20	20	20	20	20	20	20	20	20	20	20	20	20	20	20	20	20	20	20	20	20	20	20	20	20	20	20	20	20
mux_r02_s187	Janeway	19	1	0	0	0	0	0	0	0	0	0	0	0	0	0	0	0	0	0	0	0	0	0	0	0	0	0	0	0	0	0	0	0	0	0	0	0	0	0	0	0	0	0	0	0	0	0	0
mux_r02_s187	Janeway	19	2	20	20	20	20	20	20	20	20	20	20	20	20	20	20	20	20	20	20	20	20	20	20	20	20	20	20	20	20	20	20	20	20	20	20	20	20	20	20	20	20	20	20	20	20	20	20
mux_r02_s188	Janeway	20	1	0	0	0	0	0	0	0	0	0	0	0	0	0	0	0	0	0	0	0	0	0	0	0	0	0	0	0	0	0	0	0	0	0	0	0	0	0	0	0	0	0	0	0	0	0	0
mux_r02_s188	Janeway	20	2	20	20	20	20	20	20	20	20	20	20	20	20	20	20	20	20	20	20	20	20	20	20	20	20	20	20	20	20	20	20	20	20	20	20	20	20	20	20	20	20	20	20	20	20	20	20
mux_r02_s189	Janeway	21	1	0	0	0	0	0	0	0	0	0	0	0	0	0	0	0	0	0	0	0	0	0	0	0	0	0	0	0	0	0	0	0	0	0	0	0	0	0	0	0	0	0	0	0	0	0	0
mux_r02_s189	Janeway	21	2	20	20	20	20	20	20	20	20	20	20	20	20	20	20	20	20	20	20	20	20	20	20	20	20	20	20	20	20	20	20	20	20	20	20	20	20	20	20	20	20	20	20	20	20	20	20
mux_r02_s190	Janeway	22	1	0	0	0	0	0	0	0	0	0	0	0	0	0	0	0	0	0	0	0	0	0	0	0	0	0	0	0	0	0	0	0	0	0	0	0	0	0	0	0	0	0	0	0	0	0	0
mux_r02_s190	Janeway	22	2	20	20	20	20	20	20	20	20	20	20	20	20	20	20	20	20	20	20	20	20	20	20	20	20	20	20	20	20	20	20	20	20	20	20	20	20	20	20	20	20	20	20	20	20	20	20
mux_r02_s191	Janeway	23	1	0	0	0	0	0	0	0	0	0	0	0	0	0	0	0	0	0	0	0	0	0	0	0	0	0	0	0	0	0	0	0	0	0	0	0	0	0	0	0	0	0	0	0	0	0	0
mux_r02_s191	Janeway	23	2	20	20	20	20	20	20	20	20	20	20	20	20	20	20	20	20	20	20	20	20	20	20	20	20	20	20	20	20	20	20	20	20	20	20	20	20	20	20	20	20	20	20	20	20	20	20
mux_r02_s192	Janeway	24	1	0	0	0	0	0	0	0	0	0	0	0	0	0	0	0	0	0	0	0	0	0	0	0	0	0	0	0	0	0	0	0	0	0	0	0	0	0	0	0	0	0	0	0	0	0	0
mux_r02_s192	Janeway	24	2	20	20	20	20	20	20	20	20	20	20	20	20	20	20	20	20	20	20	20	20	20	20	20	20	20	20	20	20	20	20	20	20	20	20	20	20	20	20	20	20	20	20	20	20	20	20
mux_r05_s001	Kirk	1	1	1.62979	1.62979	1.62979	1.62979	1.62979	1.62979	1.62979	1.62979	1.62979	1.62979	1.62979	1.62979	1.62979	1.62979	1.62979	1.62979	1.62979	1.62979	1.62979	1.62979	1.62979	1.62979	1.62979	1.62979	1.62979	1.62979	1.62979	1.62979	1.62979	1.62979	1.62979	1.62979	1.62979	1.62979	1.62979	1.62979	1.62979	1.62979	1.62979	1.62979	1.62979	1.62979	1.62979	1.62979	1.62979	1.62979
mux_r05_s001	Kirk	1	2	4.90821	4.90821	4.90821	4.90821	4.90821	4.90821	4.90821	4.90821	4.90821	4.90821	4.90821	4.90821	4.90821	4.90821	4.90821	4.90821	4.90821	4.90821	4.90821	4.90821	4.90821	4.90821	4.90821	4.90821	4.90821	4.90821	4.90821	4.90821	4.90821	4.90821	4.90821	4.90821	4.90821	4.90821	4.90821	4.90821	4.90821	4.90821	4.90821	4.90821	4.90821	4.90821	4.90821	4.90821	4.90821	4.90821
mux_r05_s002	Kirk	2	1	1.62979	1.62979	1.62979	1.62979	1.62979	1.62979	1.62979	1.62979	1.62979	1.62979	1.62979	1.62979	1.62979	1.62979	1.62979	1.62979	1.62979	1.62979	1.62979	1.62979	1.62979	1.62979	1.62979	1.62979	1.62979	1.62979	1.62979	1.62979	1.62979	1.62979	1.62979	1.62979	1.62979	1.62979	1.62979	1.62979	1.62979	1.62979	1.62979	1.62979	1.62979	1.62979	1.62979	1.62979	1.62979	1.62979
mux_r05_s002	Kirk	2	2	4.90821	4.90821	4.90821	4.90821	4.90821	4.90821	4.90821	4.90821	4.90821	4.90821	4.90821	4.90821	4.90821	4.90821	4.90821	4.90821	4.90821	4.90821	4.90821	4.90821	4.90821	4.90821	4.90821	4.90821	4.90821	4.90821	4.90821	4.90821	4.90821	4.90821	4.90821	4.90821	4.90821	4.90821	4.90821	4.90821	4.90821	4.90821	4.90821	4.90821	4.90821	4.90821	4.90821	4.90821	4.90821	4.90821
mux_r05_s003	Kirk	3	1	1.62979	1.62979	1.62979	1.62979	1.62979	1.62979	1.62979	1.62979	1.62979	1.62979	1.62979	1.62979	1.62979	1.62979	1.62979	1.62979	1.62979	1.62979	1.62979	1.62979	1.62979	1.62979	1.62979	1.62979	1.62979	1.62979	1.62979	1.62979	1.62979	1.62979	1.62979	1.62979	1.62979	1.62979	1.62979	1.62979	1.62979	1.62979	1.62979	1.62979	1.62979	1.62979	1.62979	1.62979	1.62979	1.62979
mux_r05_s003	Kirk	3	2	4.90821	4.90821	4.90821	4.90821	4.90821	4.90821	4.90821	4.90821	4.90821	4.90821	4.90821	4.90821	4.90821	4.90821	4.90821	4.90821	4.90821	4.90821	4.90821	4.90821	4.90821	4.90821	4.90821	4.90821	4.90821	4.90821	4.90821	4.90821	4.90821	4.90821	4.90821	4.90821	4.90821	4.90821	4.90821	4.90821	4.90821	4.90821	4.90821	4.90821	4.90821	4.90821	4.90821	4.90821	4.90821	4.90821
mux_r05_s004	Kirk	4	1	20	20	20	20	20	20	20	20	20	20	20	20	20	20	20	20	20	20	20	20	20	20	20	20	20	20	20	20	20	20	20	20	20	20	20	20	20	20	20	20	20	20	20	20	20	20
mux_r05_s004	Kirk	4	2	2.04203	2.04203	2.04203	2.04203	2.04203	2.04203	2.04203	2.04203	2.04203	2.04203	2.04203	2.04203	2.04203	2.04203	2.04203	2.04203	2.04203	2.04203	2.04203	2.04203	2.04203	2.04203	2.04203	2.04203	2.04203	2.04203	2.04203	2.04203	2.04203	2.04203	2.04203	2.04203	2.04203	2.04203	2.04203	2.04203	2.04203	2.04203	2.04203	2.04203	2.04203	2.04203	2.04203	2.04203	2.04203	2.04203
mux_r05_s005	Kirk	5	1	1.62979	1.62979	1.62979	1.62979	1.62979	1.62979	1.62979	1.62979	1.62979	1.62979	1.62979	1.62979	1.62979	1.62979	1.62979	1.62979	1.62979	1.62979	1.62979	1.62979	1.62979	1.62979	1.62979	1.62979	1.62979	1.62979	1.62979	1.62979	1.62979	1.62979	1.62979	1.62979	1.62979	1.62979	1.62979	1.62979	1.62979	1.62979	1.62979	1.62979	1.62979	1.62979	1.62979	1.62979	1.62979	1.62979
mux_r05_s005	Kirk	5	2	4.90821	4.90821	4.90821	4.90821	4.90821	4.90821	4.90821	4.90821	4.90821	4.90821	4.90821	4.90821	4.90821	4.90821	4.90821	4.90821	4.90821	4.90821	4.90821	4.90821	4.90821	4.90821	4.90821	4.90821	4.90821	4.90821	4.90821	4.90821	4.90821	4.90821	4.90821	4.90821	4.90821	4.90821	4.90821	4.90821	4.90821	4.90821	4.90821	4.90821	4.90821	4.90821	4.90821	4.90821	4.90821	4.90821
mux_r05_s006	Kirk	6	1	1.62979	1.62979	1.62979	1.62979	1.62979	1.62979	1.62979	1.62979	1.62979	1.62979	1.62979	1.62979	1.62979	1.62979	1.62979	1.62979	1.62979	1.62979	1.62979	1.62979	1.62979	1.62979	1.62979	1.62979	1.62979	1.62979	1.62979	1.62979	1.62979	1.62979	1.62979	1.62979	1.62979	1.62979	1.62979	1.62979	1.62979	1.62979	1.62979	1.62979	1.62979	1.62979	1.62979	1.62979	1.62979	1.62979
mux_r05_s006	Kirk	6	2	4.90821	4.90821	4.90821	4.90821	4.90821	4.90821	4.90821	4.90821	4.90821	4.90821	4.90821	4.90821	4.90821	4.90821	4.90821	4.90821	4.90821	4.90821	4.90821	4.90821	4.90821	4.90821	4.90821	4.90821	4.90821	4.90821	4.90821	4.90821	4.90821	4.90821	4.90821	4.90821	4.90821	4.90821	4.90821	4.90821	4.90821	4.90821	4.90821	4.90821	4.90821	4.90821	4.90821	4.90821	4.90821	4.90821
mux_r05_s007	Kirk	7	1	1.62979	1.62979	1.62979	1.62979	1.62979	1.62979	1.62979	1.62979	1.62979	1.62979	1.62979	1.62979	1.62979	1.62979	1.62979	1.62979	1.62979	1.62979	1.62979	1.62979	1.62979	1.62979	1.62979	1.62979	1.62979	1.62979	1.62979	1.62979	1.62979	1.62979	1.62979	1.62979	1.62979	1.62979	1.62979	1.62979	1.62979	1.62979	1.62979	1.62979	1.62979	1.62979	1.62979	1.62979	1.62979	1.62979
mux_r05_s007	Kirk	7	2	4.90821	4.90821	4.90821	4.90821	4.90821	4.90821	4.90821	4.90821	4.90821	4.90821	4.90821	4.90821	4.90821	4.90821	4.90821	4.90821	4.90821	4.90821	4.90821	4.90821	4.90821	4.90821	4.90821	4.90821	4.90821	4.90821	4.90821	4.90821	4.90821	4.90821	4.90821	4.90821	4.90821	4.90821	4.90821	4.90821	4.90821	4.90821	4.90821	4.90821	4.90821	4.90821	4.90821	4.90821	4.90821	4.90821
mux_r05_s008	Kirk	8	1	1.62979	1.62979	1.62979	1.62979	1.62979	1.62979	1.62979	1.62979	1.62979	1.62979	1.62979	1.62979	1.62979	1.62979	1.62979	1.62979	1.62979	1.62979	1.62979	1.62979	1.62979	1.62979	1.62979	1.62979	1.62979	1.62979	1.62979	1.62979	1.62979	1.62979	1.62979	1.62979	1.62979	1.62979	1.62979	1.62979	1.62979	1.62979	1.62979	1.62979	1.62979	1.62979	1.62979	1.62979	1.62979	1.62979
mux_r05_s008	Kirk	8	2	4.90821	4.90821	4.90821	4.90821	4.90821	4.90821	4.90821	4.90821	4.90821	4.90821	4.90821	4.90821	4.90821	4.90821	4.90821	4.90821	4.90821	4.90821	4.90821	4.90821	4.90821	4.90821	4.90821	4.90821	4.90821	4.90821	4.90821	4.90821	4.90821	4.90821	4.90821	4.90821	4.90821	4.90821	4.90821	4.90821	4.90821	4.90821	4.90821	4.90821	4.90821	4.90821	4.90821	4.90821	4.90821	4.90821
mux_r05_s009	Kirk	9	1	1.62979	1.62979	1.62979	1.62979	1.62979	1.62979	1.62979	1.62979	1.62979	1.62979	1.62979	1.62979	1.62979	1.62979	1.62979	1.62979	1.62979	1.62979	1.62979	1.62979	1.62979	1.62979	1.62979	1.62979	1.62979	1.62979	1.62979	1.62979	1.62979	1.62979	1.62979	1.62979	1.62979	1.62979	1.62979	1.62979	1.62979	1.62979	1.62979	1.62979	1.62979	1.62979	1.62979	1.62979	1.62979	1.62979
mux_r05_s009	Kirk	9	2	4.90821	4.90821	4.90821	4.90821	4.90821	4.90821	4.90821	4.90821	4.90821	4.90821	4.90821	4.90821	4.90821	4.90821	4.90821	4.90821	4.90821	4.90821	4.90821	4.90821	4.90821	4.90821	4.90821	4.90821	4.90821	4.90821	4.90821	4.90821	4.90821	4.90821	4.90821	4.90821	4.90821	4.90821	4.90821	4.90821	4.90821	4.90821	4.90821	4.90821	4.90821	4.90821	4.90821	4.90821	4.90821	4.90821
mux_r05_s010	Kirk	10	1	1.62979	1.62979	1.62979	1.62979	1.62979	1.62979	1.62979	1.62979	1.62979	1.62979	1.62979	1.62979	1.62979	1.62979	1.62979	1.62979	1.62979	1.62979	1.62979	1.62979	1.62979	1.62979	1.62979	1.62979	1.62979	1.62979	1.62979	1.62979	1.62979	1.62979	1.62979	1.62979	1.62979	1.62979	1.62979	1.62979	1.62979	1.62979	1.62979	1.62979	1.62979	1.62979	1.62979	1.62979	1.62979	1.62979
mux_r05_s010	Kirk	10	2	4.90821	4.90821	4.90821	4.90821	4.90821	4.90821	4.90821	4.90821	4.90821	4.90821	4.90821	4.90821	4.90821	4.90821	4.90821	4.90821	4.90821	4.90821	4.90821	4.90821	4.90821	4.90821	4.90821	4.90821	4.90821	4.90821	4.90821	4.90821	4.90821	4.90821	4.90821	4.90821	4.90821	4.90821	4.90821	4.90821	4.90821	4.90821	4.90821	4.90821	4.90821	4.90821	4.90821	4.90821	4.90821	4.90821
mux_r05_s011	Kirk	11	1	1.62979	1.62979	1.62979	1.62979	1.62979	1.62979	1.62979	1.62979	1.62979	1.62979	1.62979	1.62979	1.62979	1.62979	1.62979	1.62979	1.62979	1.62979	1.62979	1.62979	1.62979	1.62979	1.62979	1.62979	1.62979	1.62979	1.62979	1.62979	1.62979	1.62979	1.62979	1.62979	1.62979	1.62979	1.62979	1.62979	1.62979	1.62979	1.62979	1.62979	1.62979	1.62979	1.62979	1.62979	1.62979	1.62979
mux_r05_s011	Kirk	11	2	4.90821	4.90821	4.90821	4.90821	4.90821	4.90821	4.90821	4.90821	4.90821	4.90821	4.90821	4.90821	4.90821	4.90821	4.90821	4.90821	4.90821	4.90821	4.90821	4.90821	4.90821	4.90821	4.90821	4.90821	4.90821	4.90821	4.90821	4.90821	4.90821	4.90821	4.90821	4.90821	4.90821	4.90821	4.90821	4.90821	4.90821	4.90821	4.90821	4.90821	4.90821	4.90821	4.90821	4.90821	4.90821	4.90821
mux_r05_s012	Kirk	12	1	1.62979	1.62979	1.62979	1.62979	1.62979	1.62979	1.62979	1.62979	1.62979	1.62979	1.62979	1.62979	1.62979	1.62979	1.62979	1.62979	1.62979	1.62979	1.62979	1.62979	1.62979	1.62979	1.62979	1.62979	1.62979	1.62979	1.62979	1.62979	1.62979	1.62979	1.62979	1.62979	1.62979	1.62979	1.62979	1.62979	1.62979	1.62979	1.62979	1.62979	1.62979	1.62979	1.62979	1.62979	1.62979	1.62979
mux_r05_s012	Kirk	12	2	4.90821	4.90821	4.90821	4.90821	4.90821	4.90821	4.90821	4.90821	4.90821	4.90821	4.90821	4.90821	4.90821	4.90821	4.90821	4.90821	4.90821	4.90821	4.90821	4.90821	4.90821	4.90821	4.90821	4.90821	4.90821	4.90821	4.90821	4.90821	4.90821	4.90821	4.90821	4.90821	4.90821	4.90821	4.90821	4.90821	4.90821	4.90821	4.90821	4.90821	4.90821	4.90821	4.90821	4.90821	4.90821	4.90821
mux_r05_s013	Kirk	13	1	1.62979	1.62979	1.62979	1.62979	1.62979	1.62979	1.62979	1.62979	1.62979	1.62979	1.62979	1.62979	1.62979	1.62979	1.62979	1.62979	1.62979	1.62979	1.62979	1.62979	1.62979	1.62979	1.62979	1.62979	1.62979	1.62979	1.62979	1.62979	1.62979	1.62979	1.62979	1.62979	1.62979	1.62979	1.62979	1.62979	1.62979	1.62979	1.62979	1.62979	1.62979	1.62979	1.62979	1.62979	1.62979	1.62979
mux_r05_s013	Kirk	13	2	4.90821	4.90821	4.90821	4.90821	4.90821	4.90821	4.90821	4.90821	4.90821	4.90821	4.90821	4.90821	4.90821	4.90821	4.90821	4.90821	4.90821	4.90821	4.90821	4.90821	4.90821	4.90821	4.90821	4.90821	4.90821	4.90821	4.90821	4.90821	4.90821	4.90821	4.90821	4.90821	4.90821	4.90821	4.90821	4.90821	4.90821	4.90821	4.90821	4.90821	4.90821	4.90821	4.90821	4.90821	4.90821	4.90821
mux_r05_s014	Kirk	14	1	1.62979	1.62979	1.62979	1.62979	1.62979	1.62979	1.62979	1.62979	1.62979	1.62979	1.62979	1.62979	1.62979	1.62979	1.62979	1.62979	1.62979	1.62979	1.62979	1.62979	1.62979	1.62979	1.62979	1.62979	1.62979	1.62979	1.62979	1.62979	1.62979	1.62979	1.62979	1.62979	1.62979	1.62979	1.62979	1.62979	1.62979	1.62979	1.62979	1.62979	1.62979	1.62979	1.62979	1.62979	1.62979	1.62979
mux_r05_s014	Kirk	14	2	4.90821	4.90821	4.90821	4.90821	4.90821	4.90821	4.90821	4.90821	4.90821	4.90821	4.90821	4.90821	4.90821	4.90821	4.90821	4.90821	4.90821	4.90821	4.90821	4.90821	4.90821	4.90821	4.90821	4.90821	4.90821	4.90821	4.90821	4.90821	4.90821	4.90821	4.90821	4.90821	4.90821	4.90821	4.90821	4.90821	4.90821	4.90821	4.90821	4.90821	4.90821	4.90821	4.90821	4.90821	4.90821	4.90821
mux_r05_s015	Kirk	15	1	1.62979	1.62979	1.62979	1.62979	1.62979	1.62979	1.62979	1.62979	1.62979	1.62979	1.62979	1.62979	1.62979	1.62979	1.62979	1.62979	1.62979	1.62979	1.62979	1.62979	1.62979	1.62979	1.62979	1.62979	1.62979	1.62979	1.62979	1.62979	1.62979	1.62979	1.62979	1.62979	1.62979	1.62979	1.62979	1.62979	1.62979	1.62979	1.62979	1.62979	1.62979	1.62979	1.62979	1.62979	1.62979	1.62979
mux_r05_s015	Kirk	15	2	4.90821	4.90821	4.90821	4.90821	4.90821	4.90821	4.90821	4.90821	4.90821	4.90821	4.90821	4.90821	4.90821	4.90821	4.90821	4.90821	4.90821	4.90821	4.90821	4.90821	4.90821	4.90821	4.90821	4.90821	4.90821	4.90821	4.90821	4.90821	4.90821	4.90821	4.90821	4.90821	4.90821	4.90821	4.90821	4.90821	4.90821	4.90821	4.90821	4.90821	4.90821	4.90821	4.90821	4.90821	4.90821	4.90821
mux_r05_s016	Kirk	16	1	1.62979	1.62979	1.62979	1.62979	1.62979	1.62979	1.62979	1.62979	1.62979	1.62979	1.62979	1.62979	1.62979	1.62979	1.62979	1.62979	1.62979	1.62979	1.62979	1.62979	1.62979	1.62979	1.62979	1.62979	1.62979	1.62979	1.62979	1.62979	1.62979	1.62979	1.62979	1.62979	1.62979	1.62979	1.62979	1.62979	1.62979	1.62979	1.62979	1.62979	1.62979	1.62979	1.62979	1.62979	1.62979	1.62979
mux_r05_s016	Kirk	16	2	4.90821	4.90821	4.90821	4.90821	4.90821	4.90821	4.90821	4.90821	4.90821	4.90821	4.90821	4.90821	4.90821	4.90821	4.90821	4.90821	4.90821	4.90821	4.90821	4.90821	4.90821	4.90821	4.90821	4.90821	4.90821	4.90821	4.90821	4.90821	4.90821	4.90821	4.90821	4.90821	4.90821	4.90821	4.90821	4.90821	4.90821	4.90821	4.90821	4.90821	4.90821	4.90821	4.90821	4.90821	4.90821	4.90821
mux_r05_s017	Kirk	17	1	1.62979	1.62979	1.62979	1.62979	1.62979	1.62979	1.62979	1.62979	1.62979	1.62979	1.62979	1.62979	1.62979	1.62979	1.62979	1.62979	1.62979	1.62979	1.62979	1.62979	1.62979	1.62979	1.62979	1.62979	1.62979	1.62979	1.62979	1.62979	1.62979	1.62979	1.62979	1.62979	1.62979	1.62979	1.62979	1.62979	1.62979	1.62979	1.62979	1.62979	1.62979	1.62979	1.62979	1.62979	1.62979	1.62979
mux_r05_s017	Kirk	17	2	4.90821	4.90821	4.90821	4.90821	4.90821	4.90821	4.90821	4.90821	4.90821	4.90821	4.90821	4.90821	4.90821	4.90821	4.90821	4.90821	4.90821	4.90821	4.90821	4.90821	4.90821	4.90821	4.90821	4.90821	4.90821	4.90821	4.90821	4.90821	4.90821	4.90821	4.90821	4.90821	4.90821	4.90821	4.90821	4.90821	4.90821	4.90821	4.90821	4.90821	4.90821	4.90821	4.90821	4.90821	4.90821	4.90821
mux_r05_s018	Kirk	18	1	1.62979	1.62979	1.62979	1.62979	1.62979	1.62979	1.62979	1.62979	1.62979	1.62979	1.62979	1.62979	1.62979	1.62979	1.62979	1.62979	1.62979	1.62979	1.62979	1.62979	1.62979	1.62979	1.62979	1.62979	1.62979	1.62979	1.62979	1.62979	1.62979	1.62979	1.62979	1.62979	1.62979	1.62979	1.62979	1.62979	1.62979	1.62979	1.62979	1.62979	1.62979	1.62979	1.62979	1.62979	1.62979	1.62979
mux_r05_s018	Kirk	18	2	4.90821	4.90821	4.90821	4.90821	4.90821	4.90821	4.90821	4.90821	4.90821	4.90821	4.90821	4.90821	4.90821	4.90821	4.90821	4.90821	4.90821	4.90821	4.90821	4.90821	4.90821	4.90821	4.90821	4.90821	4.90821	4.90821	4.90821	4.90821	4.90821	4.90821	4.90821	4.90821	4.90821	4.90821	4.90821	4.90821	4.90821	4.90821	4.90821	4.90821	4.90821	4.90821	4.90821	4.90821	4.90821	4.90821
mux_r05_s019	Kirk	19	1	1.62979	1.62979	1.62979	1.62979	1.62979	1.62979	1.62979	1.62979	1.62979	1.62979	1.62979	1.62979	1.62979	1.62979	1.62979	1.62979	1.62979	1.62979	1.62979	1.62979	1.62979	1.62979	1.62979	1.62979	1.62979	1.62979	1.62979	1.62979	1.62979	1.62979	1.62979	1.62979	1.62979	1.62979	1.62979	1.62979	1.62979	1.62979	1.62979	1.62979	1.62979	1.62979	1.62979	1.62979	1.62979	1.62979
mux_r05_s019	Kirk	19	2	4.90821	4.90821	4.90821	4.90821	4.90821	4.90821	4.90821	4.90821	4.90821	4.90821	4.90821	4.90821	4.90821	4.90821	4.90821	4.90821	4.90821	4.90821	4.90821	4.90821	4.90821	4.90821	4.90821	4.90821	4.90821	4.90821	4.90821	4.90821	4.90821	4.90821	4.90821	4.90821	4.90821	4.90821	4.90821	4.90821	4.90821	4.90821	4.90821	4.90821	4.90821	4.90821	4.90821	4.90821	4.90821	4.90821
mux_r05_s020	Kirk	20	1	1.62979	1.62979	1.62979	1.62979	1.62979	1.62979	1.62979	1.62979	1.62979	1.62979	1.62979	1.62979	1.62979	1.62979	1.62979	1.62979	1.62979	1.62979	1.62979	1.62979	1.62979	1.62979	1.62979	1.62979	1.62979	1.62979	1.62979	1.62979	1.62979	1.62979	1.62979	1.62979	1.62979	1.62979	1.62979	1.62979	1.62979	1.62979	1.62979	1.62979	1.62979	1.62979	1.62979	1.62979	1.62979	1.62979
mux_r05_s020	Kirk	20	2	4.90821	4.90821	4.90821	4.90821	4.90821	4.90821	4.90821	4.90821	4.90821	4.90821	4.90821	4.90821	4.90821	4.90821	4.90821	4.90821	4.90821	4.90821	4.90821	4.90821	4.90821	4.90821	4.90821	4.90821	4.90821	4.90821	4.90821	4.90821	4.90821	4.90821	4.90821	4.90821	4.90821	4.90821	4.90821	4.90821	4.90821	4.90821	4.90821	4.90821	4.90821	4.90821	4.90821	4.90821	4.90821	4.90821
mux_r05_s021	Kirk	21	1	1.62979	1.62979	1.62979	1.62979	1.62979	1.62979	1.62979	1.62979	1.62979	1.62979	1.62979	1.62979	1.62979	1.62979	1.62979	1.62979	1.62979	1.62979	1.62979	1.62979	1.62979	1.62979	1.62979	1.62979	1.62979	1.62979	1.62979	1.62979	1.62979	1.62979	1.62979	1.62979	1.62979	1.62979	1.62979	1.62979	1.62979	1.62979	1.62979	1.62979	1.62979	1.62979	1.62979	1.62979	1.62979	1.62979
mux_r05_s021	Kirk	21	2	4.90821	4.90821	4.90821	4.90821	4.90821	4.90821	4.90821	4.90821	4.90821	4.90821	4.90821	4.90821	4.90821	4.90821	4.90821	4.90821	4.90821	4.90821	4.90821	4.90821	4.90821	4.90821	4.90821	4.90821	4.90821	4.90821	4.90821	4.90821	4.90821	4.90821	4.90821	4.90821	4.90821	4.90821	4.90821	4.90821	4.90821	4.90821	4.90821	4.90821	4.90821	4.90821	4.90821	4.90821	4.90821	4.90821
mux_r05_s022	Kirk	22	1	1.62979	1.62979	1.62979	1.62979	1.62979	1.62979	1.62979	1.62979	1.62979	1.62979	1.62979	1.62979	1.62979	1.62979	1.62979	1.62979	1.62979	1.62979	1.62979	1.62979	1.62979	1.62979	1.62979	1.62979	1.62979	1.62979	1.62979	1.62979	1.62979	1.62979	1.62979	1.62979	1.62979	1.62979	1.62979	1.62979	1.62979	1.62979	1.62979	1.62979	1.62979	1.62979	1.62979	1.62979	1.62979	1.62979
mux_r05_s022	Kirk	22	2	4.90821	4.90821	4.90821	4.90821	4.90821	4.90821	4.90821	4.90821	4.90821	4.90821	4.90821	4.90821	4.90821	4.90821	4.90821	4.90821	4.90821	4.90821	4.90821	4.90821	4.90821	4.90821	4.90821	4.90821	4.90821	4.90821	4.90821	4.90821	4.90821	4.90821	4.90821	4.90821	4.90821	4.90821	4.90821	4.90821	4.90821	4.90821	4.90821	4.90821	4.90821	4.90821	4.90821	4.90821	4.90821	4.90821
mux_r05_s023	Kirk	23	1	1.62979	1.62979	1.62979	1.62979	1.62979	1.62979	1.62979	1.62979	1.62979	1.62979	1.62979	1.62979	1.62979	1.62979	1.62979	1.62979	1.62979	1.62979	1.62979	1.62979	1.62979	1.62979	1.62979	1.62979	1.62979	1.62979	1.62979	1.62979	1.62979	1.62979	1.62979	1.62979	1.62979	1.62979	1.62979	1.62979	1.62979	1.62979	1.62979	1.62979	1.62979	1.62979	1.62979	1.62979	1.62979	1.62979
mux_r05_s023	Kirk	23	2	4.90821	4.90821	4.90821	4.90821	4.90821	4.90821	4.90821	4.90821	4.90821	4.90821	4.90821	4.90821	4.90821	4.90821	4.90821	4.90821	4.90821	4.90821	4.90821	4.90821	4.90821	4.90821	4.90821	4.90821	4.90821	4.90821	4.90821	4.90821	4.90821	4.90821	4.90821	4.90821	4.90821	4.90821	4.90821	4.90821	4.90821	4.90821	4.90821	4.90821	4.90821	4.90821	4.90821	4.90821	4.90821	4.90821
mux_r05_s024	Kirk	24	1	1.62979	1.62979	1.62979	1.62979	1.62979	1.62979	1.62979	1.62979	1.62979	1.62979	1.62979	1.62979	1.62979	1.62979	1.62979	1.62979	1.62979	1.62979	1.62979	1.62979	1.62979	1.62979	1.62979	1.62979	1.62979	1.62979	1.62979	1.62979	1.62979	1.62979	1.62979	1.62979	1.62979	1.62979	1.62979	1.62979	1.62979	1.62979	1.62979	1.62979	1.62979	1.62979	1.62979	1.62979	1.62979	1.62979
mux_r05_s024	Kirk	24	2	4.90821	4.90821	4.90821	4.90821	4.90821	4.90821	4.90821	4.90821	4.90821	4.90821	4.90821	4.90821	4.90821	4.90821	4.90821	4.90821	4.90821	4.90821	4.90821	4.90821	4.90821	4.90821	4.90821	4.90821	4.90821	4.90821	4.90821	4.90821	4.90821	4.90821	4.90821	4.90821	4.90821	4.90821	4.90821	4.90821	4.90821	4.90821	4.90821	4.90821	4.90821	4.90821	4.90821	4.90821	4.90821	4.90821
mux_r05_s025	Picard	1	1	0	0	0	0	0	0	0	0	0	0	0	0	0	0	0	0	0	0	0	0	0	0	0	0	0	0	0	0	0	0	0	0	0	0	0	0	0	0	0	0	0	0	0	0	0	0
mux_r05_s025	Picard	1	2	4.90821	4.90821	4.90821	4.90821	4.90821	4.90821	4.90821	4.90821	4.90821	4.90821	4.90821	4.90821	4.90821	4.90821	4.90821	4.90821	4.90821	4.90821	4.90821	4.90821	4.90821	4.90821	4.90821	4.90821	4.90821	4.90821	4.90821	4.90821	4.90821	4.90821	4.90821	4.90821	4.90821	4.90821	4.90821	4.90821	4.90821	4.90821	4.90821	4.90821	4.90821	4.90821	4.90821	4.90821	4.90821	4.90821
mux_r05_s026	Picard	2	1	0	0	0	0	0	0	0	0	0	0	0	0	0	0	0	0	0	0	0	0	0	0	0	0	0	0	0	0	0	0	0	0	0	0	0	0	0	0	0	0	0	0	0	0	0	0
mux_r05_s026	Picard	2	2	4.90821	4.90821	4.90821	4.90821	4.90821	4.90821	4.90821	4.90821	4.90821	4.90821	4.90821	4.90821	4.90821	4.90821	4.90821	4.90821	4.90821	4.90821	4.90821	4.90821	4.90821	4.90821	4.90821	4.90821	4.90821	4.90821	4.90821	4.90821	4.90821	4.90821	4.90821	4.90821	4.90821	4.90821	4.90821	4.90821	4.90821	4.90821	4.90821	4.90821	4.90821	4.90821	4.90821	4.90821	4.90821	4.90821
mux_r05_s027	Picard	3	1	0	0	0	0	0	0	0	0	0	0	0	0	0	0	0	0	0	0	0	0	0	0	0	0	0	0	0	0	0	0	0	0	0	0	0	0	0	0	0	0	0	0	0	0	0	0
mux_r05_s027	Picard	3	2	4.90821	4.90821	4.90821	4.90821	4.90821	4.90821	4.90821	4.90821	4.90821	4.90821	4.90821	4.90821	4.90821	4.90821	4.90821	4.90821	4.90821	4.90821	4.90821	4.90821	4.90821	4.90821	4.90821	4.90821	4.90821	4.90821	4.90821	4.90821	4.90821	4.90821	4.90821	4.90821	4.90821	4.90821	4.90821	4.90821	4.90821	4.90821	4.90821	4.90821	4.90821	4.90821	4.90821	4.90821	4.90821	4.90821
mux_r05_s028	Picard	4	1	0	0	0	0	0	0	0	0	0	0	0	0	0	0	0	0	0	0	0	0	0	0	0	0	0	0	0	0	0	0	0	0	0	0	0	0	0	0	0	0	0	0	0	0	0	0
mux_r05_s028	Picard	4	2	4.90821	4.90821	4.90821	4.90821	4.90821	4.90821	4.90821	4.90821	4.90821	4.90821	4.90821	4.90821	4.90821	4.90821	4.90821	4.90821	4.90821	4.90821	4.90821	4.90821	4.90821	4.90821	4.90821	4.90821	4.90821	4.90821	4.90821	4.90821	4.90821	4.90821	4.90821	4.90821	4.90821	4.90821	4.90821	4.90821	4.90821	4.90821	4.90821	4.90821	4.90821	4.90821	4.90821	4.90821	4.90821	4.90821
mux_r05_s029	Picard	5	1	1.59657e-10	1.59657e-10	1.59657e-10	1.59657e-10	1.59657e-10	1.59657e-10	1.59657e-10	1.59657e-10	1.59657e-10	1.59657e-10	1.59657e-10	1.59657e-10	1.59657e-10	1.59657e-10	1.59657e-10	1.59657e-10	1.59657e-10	1.59657e-10	1.59657e-10	1.59657e-10	1.59657e-10	1.59657e-10	1.59657e-10	1.59657e-10	1.59657e-10	1.59657e-10	1.59657e-10	1.59657e-10	1.59657e-10	1.59657e-10	1.59657e-10	1.59657e-10	1.59657e-10	1.59657e-10	1.59657e-10	1.59657e-10	1.59657e-10	1.59657e-10	1.59657e-10	1.59657e-10	1.59657e-10	1.59657e-10	1.59657e-10	1.59657e-10	1.59657e-10	1.59657e-10
mux_r05_s029	Picard	5	2	2.04203	2.04203	2.04203	2.04203	2.04203	2.04203	2.04203	2.04203	2.04203	2.04203	2.04203	2.04203	2.04203	2.04203	2.04203	2.04203	2.04203	2.04203	2.04203	2.04203	2.04203	2.04203	2.04203	2.04203	2.04203	2.04203	2.04203	2.04203	2.04203	2.04203	2.04203	2.04203	2.04203	2.04203	2.04203	2.04203	2.04203	2.04203	2.04203	2.04203	2.04203	2.04203	2.04203	2.04203	2.04203	2.04203
mux_r05_s030	Picard	6	1	0	0	0	0	0	0	0	0	0	0	0	0	0	0	0	0	0	0	0	0	0	0	0	0	0	0	0	0	0	0	0	0	0	0	0	0	0	0	0	0	0	0	0	0	0	0
mux_r05_s030	Picard	6	2	4.90821	4.90821	4.90821	4.90821	4.90821	4.90821	4.90821	4.90821	4.90821	4.90821	4.90821	4.90821	4.90821	4.90821	4.90821	4.90821	4.90821	4.90821	4.90821	4.90821	4.90821	4.90821	4.90821	4.90821	4.90821	4.90821	4.90821	4.90821	4.90821	4.90821	4.90821	4.90821	4.90821	4.90821	4.90821	4.90821	4.90821	4.90821	4.90821	4.90821	4.90821	4.90821	4.90821	4.90821	4.90821	4.90821
mux_r05_s031	Picard	7	1	0	0	0	0	0	0	0	0	0	0	0	0	0	0	0	0	0	0	0	0	0	0	0	0	0	0	0	0	0	0	0	0	0	0	0	0	0	0	0	0	0	0	0	0	0	0
mux_r05_s031	Picard	7	2	4.90821	4.90821	4.90821	4.90821	4.90821	4.90821	4.90821	4.90821	4.90821	4.90821	4.90821	4.90821	4.90821	4.90821	4.90821	4.90821	4.90821	4.90821	4.90821	4.90821	4.90821	4.90821	4.90821	4.90821	4.90821	4.90821	4.90821	4.90821	4.90821	4.90821	4.90821	4.90821	4.90821	4.90821	4.90821	4.90821	4.90821	4.90821	4.90821	4.90821	4.90821	4.90821	4.90821	4.90821	4.90821	4.90821
mux_r05_s032	Picard	8	1	0	0	0	0	0	0	0	0	0	0	0	0	0	0	0	0	0	0	0	0	0	0	0	0	0	0	0	0	0	0	0	0	0	0	0	0	0	0	0	0	0	0	0	0	0	0
mux_r05_s032	Picard	8	2	4.90821	4.90821	4.90821	4.90821	4.90821	4.90821	4.90821	4.90821	4.90821	4.90821	4.90821	4.90821	4.90821	4.90821	4.90821	4.90821	4.90821	4.90821	4.90821	4.90821	4.90821	4.90821	4.90821	4.90821	4.90821	4.90821	4.90821	4.90821	4.90821	4.90821	4.90821	4.90821	4.90821	4.90821	4.90821	4.90821	4.90821	4.90821	4.90821	4.90821	4.90821	4.90821	4.90821	4.90821	4.90821	4.90821
mux_r05_s033	Picard	9	1	0	0	0	0	0	0	0	0	0	0	0	0	0	0	0	0	0	0	0	0	0	0	0	0	0	0	0	0	0	0	0	0	0	0	0	0	0	0	0	0	0	0	0	0	0	0
mux_r05_s033	Picard	9	2	4.90821	4.90821	4.90821	4.90821	4.90821	4.90821	4.90821	4.90821	4.90821	4.90821	4.90821	4.90821	4.90821	4.90821	4.90821	4.90821	4.90821	4.90821	4.90821	4.90821	4.90821	4.90821	4.90821	4.90821	4.90821	4.90821	4.90821	4.90821	4.90821	4.90821	4.90821	4.90821	4.90821	4.90821	4.90821	4.90821	4.90821	4.90821	4.90821	4.90821	4.90821	4.90821	4.90821	4.90821	4.90821	4.90821
mux_r05_s034	Picard	10	1	0	0	0	0	0	0	0	0	0	0	0	0	0	0	0	0	0	0	0	0	0	0	0	0	0	0	0	0	0	0	0	0	0	0	0	0	0	0	0	0	0	0	0	0	0	0
mux_r05_s034	Picard	10	2	4.90821	4.90821	4.90821	4.90821	4.90821	4.90821	4.90821	4.90821	4.90821	4.90821	4.90821	4.90821	4.90821	4.90821	4.90821	4.90821	4.90821	4.90821	4.90821	4.90821	4.90821	4.90821	4.90821	4.90821	4.90821	4.90821	4.90821	4.90821	4.90821	4.90821	4.90821	4.90821	4.90821	4.90821	4.90821	4.90821	4.90821	4.90821	4.90821	4.90821	4.90821	4.90821	4.90821	4.90821	4.90821	4.90821
mux_r05_s035	Picard	11	1	0	0	0	0	0	0	0	0	0	0	0	0	0	0	0	0	0	0	0	0	0	0	0	0	0	0	0	0	0	0	0	0	0	0	0	0	0	0	0	0	0	0	0	0	0	0
mux_r05_s035	Picard	11	2	4.90821	4.90821	4.90821	4.90821	4.90821	4.90821	4.90821	4.90821	4.90821	4.90821	4.90821	4.90821	4.90821	4.90821	4.90821	4.90821	4.90821	4.90821	4.90821	4.90821	4.90821	4.90821	4.90821	4.90821	4.90821	4.90821	4.90821	4.90821	4.90821	4.90821	4.90821	4.90821	4.90821	4.90821	4.90821	4.90821	4.90821	4.90821	4.90821	4.90821	4.90821	4.90821	4.90821	4.90821	4.90821	4.90821
mux_r05_s036	Picard	12	1	0	0	0	0	0	0	0	0	0	0	0	0	0	0	0	0	0	0	0	0	0	0	0	0	0	0	0	0	0	0	0	0	0	0	0	0	0	0	0	0	0	0	0	0	0	0
mux_r05_s036	Picard	12	2	4.90821	4.90821	4.90821	4.90821	4.90821	4.90821	4.90821	4.90821	4.90821	4.90821	4.90821	4.90821	4.90821	4.90821	4.90821	4.90821	4.90821	4.90821	4.90821	4.90821	4.90821	4.90821	4.90821	4.90821	4.90821	4.90821	4.90821	4.90821	4.90821	4.90821	4.90821	4.90821	4.90821	4.90821	4.90821	4.90821	4.90821	4.90821	4.90821	4.90821	4.90821	4.90821	4.90821	4.90821	4.90821	4.90821
mux_r05_s037	Picard	13	1	0	0	0	0	0	0	0	0	0	0	0	0	0	0	0	0	0	0	0	0	0	0	0	0	0	0	0	0	0	0	0	0	0	0	0	0	0	0	0	0	0	0	0	0	0	0
mux_r05_s037	Picard	13	2	4.90821	4.90821	4.90821	4.90821	4.90821	4.90821	4.90821	4.90821	4.90821	4.90821	4.90821	4.90821	4.90821	4.90821	4.90821	4.90821	4.90821	4.90821	4.90821	4.90821	4.90821	4.90821	4.90821	4.90821	4.90821	4.90821	4.90821	4.90821	4.90821	4.90821	4.90821	4.90821	4.90821	4.90821	4.90821	4.90821	4.90821	4.90821	4.90821	4.90821	4.90821	4.90821	4.90821	4.90821	4.90821	4.90821
mux_r05_s038	Picard	14	1	0	0	0	0	0	0	0	0	0	0	0	0	0	0	0	0	0	0	0	0	0	0	0	0	0	0	0	0	0	0	0	0	0	0	0	0	0	0	0	0	0	0	0	0	0	0
mux_r05_s038	Picard	14	2	4.90821	4.90821	4.90821	4.90821	4.90821	4.90821	4.90821	4.90821	4.90821	4.90821	4.90821	4.90821	4.90821	4.90821	4.90821	4.90821	4.90821	4.90821	4.90821	4.90821	4.90821	4.90821	4.90821	4.90821	4.90821	4.90821	4.90821	4.90821	4.90821	4.90821	4.90821	4.90821	4.90821	4.90821	4.90821	4.90821	4.90821	4.90821	4.90821	4.90821	4.90821	4.90821	4.90821	4.90821	4.90821	4.90821
mux_r05_s039	Picard	15	1	0	0	0	0	0	0	0	0	0	0	0	0	0	0	0	0	0	0	0	0	0	0	0	0	0	0	0	0	0	0	0	0	0	0	0	0	0	0	0	0	0	0	0	0	0	0
mux_r05_s039	Picard	15	2	4.90821	4.90821	4.90821	4.90821	4.90821	4.90821	4.90821	4.90821	4.90821	4.90821	4.90821	4.90821	4.90821	4.90821	4.90821	4.90821	4.90821	4.90821	4.90821	4.90821	4.90821	4.90821	4.90821	4.90821	4.90821	4.90821	4.90821	4.90821	4.90821	4.90821	4.90821	4.90821	4.90821	4.90821	4.90821	4.90821	4.90821	4.90821	4.90821	4.90821	4.90821	4.90821	4.90821	4.90821	4.90821	4.90821
mux_r05_s040	Picard	16	1	0	0	0	0	0	0	0	0	0	0	0	0	0	0	0	0	0	0	0	0	0	0	0	0	0	0	0	0	0	0	0	0	0	0	0	0	0	0	0	0	0	0	0	0	0	0
mux_r05_s040	Picard	16	2	4.90821	4.90821	4.90821	4.90821	4.90821	4.90821	4.90821	4.90821	4.90821	4.90821	4.90821	4.90821	4.90821	4.90821	4.90821	4.90821	4.90821	4.90821	4.90821	4.90821	4.90821	4.90821	4.90821	4.90821	4.90821	4.90821	4.90821	4.90821	4.90821	4.90821	4.90821	4.90821	4.90821	4.90821	4.90821	4.90821	4.90821	4.90821	4.90821	4.90821	4.90821	4.90821	4.90821	4.90821	4.90821	4.90821
mux_r05_s041	Picard	17	1	0	0	0	0	0	0	0	0	0	0	0	0	0	0	0	0	0	0	0	0	0	0	0	0	0	0	0	0	0	0	0	0	0	0	0	0	0	0	0	0	0	0	0	0	0	0
mux_r05_s041	Picard	17	2	4.90821	4.90821	4.90821	4.90821	4.90821	4.90821	4.90821	4.90821	4.90821	4.90821	4.90821	4.90821	4.90821	4.90821	4.90821	4.90821	4.90821	4.90821	4.90821	4.90821	4.90821	4.90821	4.90821	4.90821	4.90821	4.90821	4.90821	4.90821	4.90821	4.90821	4.90821	4.90821	4.90821	4.90821	4.90821	4.90821	4.90821	4.90821	4.90821	4.90821	4.90821	4.90821	4.90821	4.90821	4.90821	4.90821
mux_r05_s042	Picard	18	1	0	0	0	0	0	0	0	0	0	0	0	0	0	0	0	0	0	0	0	0	0	0	0	0	0	0	0	0	0	0	0	0	0	0	0	0	0	0	0	0	0	0	0	0	0	0
mux_r05_s042	Picard	18	2	4.90821	4.90821	4.90821	4.90821	4.90821	4.90821	4.90821	4.90821	4.90821	4.90821	4.90821	4.90821	4.90821	4.90821	4.90821	4.90821	4.90821	4.90821	4.90821	4.90821	4.90821	4.90821	4.90821	4.90821	4.90821	4.90821	4.90821	4.90821	4.90821	4.90821	4.90821	4.90821	4.90821	4.90821	4.90821	4.90821	4.90821	4.90821	4.90821	4.90821	4.90821	4.90821	4.90821	4.90821	4.90821	4.90821
mux_r05_s043	Picard	19	1	0	0	0	0	0	0	0	0	0	0	0	0	0	0	0	0	0	0	0	0	0	0	0	0	0	0	0	0	0	0	0	0	0	0	0	0	0	0	0	0	0	0	0	0	0	0
mux_r05_s043	Picard	19	2	4.90821	4.90821	4.90821	4.90821	4.90821	4.90821	4.90821	4.90821	4.90821	4.90821	4.90821	4.90821	4.90821	4.90821	4.90821	4.90821	4.90821	4.90821	4.90821	4.90821	4.90821	4.90821	4.90821	4.90821	4.90821	4.90821	4.90821	4.90821	4.90821	4.90821	4.90821	4.90821	4.90821	4.90821	4.90821	4.90821	4.90821	4.90821	4.90821	4.90821	4.90821	4.90821	4.90821	4.90821	4.90821	4.90821
mux_r05_s044	Picard	20	1	0	0	0	0	0	0	0	0	0	0	0	0	0	0	0	0	0	0	0	0	0	0	0	0	0	0	0	0	0	0	0	0	0	0	0	0	0	0	0	0	0	0	0	0	0	0
mux_r05_s044	Picard	20	2	4.90821	4.90821	4.90821	4.90821	4.90821	4.90821	4.90821	4.90821	4.90821	4.90821	4.90821	4.90821	4.90821	4.90821	4.90821	4.90821	4.90821	4.90821	4.90821	4.90821	4.90821	4.90821	4.90821	4.90821	4.90821	4.90821	4.90821	4.90821	4.90821	4.90821	4.90821	4.90821	4.90821	4.90821	4.90821	4.90821	4.90821	4.90821	4.90821	4.90821	4.90821	4.90821	4.90821	4.90821	4.90821	4.90821
mux_r05_s045	Picard	21	1	0	0	0	0	0	0	0	0	0	0	0	0	0	0	0	0	0	0	0	0	0	0	0	0	0	0	0	0	0	0	0	0	0	0	0	0	0	0	0	0	0	0	0	0	0	0
mux_r05_s045	Picard	21	2	4.90821	4.90821	4.90821	4.90821	4.90821	4.90821	4.90821	4.90821	4.90821	4.90821	4.90821	4.90821	4.90821	4.90821	4.90821	4.90821	4.90821	4.90821	4.90821	4.90821	4.90821	4.90821	4.90821	4.90821	4.90821	4.90821	4.90821	4.90821	4.90821	4.90821	4.90821	4.90821	4.90821	4.90821	4.90821	4.90821	4.90821	4.90821	4.90821	4.90821	4.90821	4.90821	4.90821	4.90821	4.90821	4.90821
mux_r05_s046	Picard	22	1	0	0	0	0	0	0	0	0	0	0	0	0	0	0	0	0	0	0	0	0	0	0	0	0	0	0	0	0	0	0	0	0	0	0	0	0	0	0	0	0	0	0	0	0	0	0
mux_r05_s046	Picard	22	2	4.90821	4.90821	4.90821	4.90821	4.90821	4.90821	4.90821	4.90821	4.90821	4.90821	4.90821	4.90821	4.90821	4.90821	4.90821	4.90821	4.90821	4.90821	4.90821	4.90821	4.90821	4.90821	4.90821	4.90821	4.90821	4.90821	4.90821	4.90821	4.90821	4.90821	4.90821	4.90821	4.90821	4.90821	4.90821	4.90821	4.90821	4.90821	4.90821	4.90821	4.90821	4.90821	4.90821	4.90821	4.90821	4.90821
mux_r05_s047	Picard	23	1	0	0	0	0	0	0	0	0	0	0	0	0	0	0	0	0	0	0	0	0	0	0	0	0	0	0	0	0	0	0	0	0	0	0	0	0	0	0	0	0	0	0	0	0	0	0
mux_r05_s047	Picard	23	2	4.90821	4.90821	4.90821	4.90821	4.90821	4.90821	4.90821	4.90821	4.90821	4.90821	4.90821	4.90821	4.90821	4.90821	4.90821	4.90821	4.90821	4.90821	4.90821	4.90821	4.90821	4.90821	4.90821	4.90821	4.90821	4.90821	4.90821	4.90821	4.90821	4.90821	4.90821	4.90821	4.90821	4.90821	4.90821	4.90821	4.90821	4.90821	4.90821	4.90821	4.90821	4.90821	4.90821	4.90821	4.90821	4.90821
mux_r05_s048	Picard	24	1	0	0	0	0	0	0	0	0	0	0	0	0	0	0	0	0	0	0	0	0	0	0	0	0	0	0	0	0	0	0	0	0	0	0	0	0	0	0	0	0	0	0	0	0	0	0
mux_r05_s048	Picard	24	2	4.90821	4.90821	4.90821	4.90821	4.90821	4.90821	4.90821	4.90821	4.90821	4.90821	4.90821	4.90821	4.90821	4.90821	4.90821	4.90821	4.90821	4.90821	4.90821	4.90821	4.90821	4.90821	4.90821	4.90821	4.90821	4.90821	4.90821	4.90821	4.90821	4.90821	4.90821	4.90821	4.90821	4.90821	4.90821	4.90821	4.90821	4.90821	4.90821	4.90821	4.90821	4.90821	4.90821	4.90821	4.90821	4.90821
mux_r03_s073	Jennie	1	1	0	0	0	0	0	0	0	0	0	0	0	0	0	0	0	0	0	0	0	0	0	0	0	0	0	0	0	0	0	0	0	0	0	0	0	0	0	0	0	0	0	0	0	0	0	0
mux_r03_s073	Jennie	1	2	20	20	20	20	20	20	20	20	20	20	20	20	20	20	20	20	20	20	20	20	20	20	20	20	20	20	20	20	20	20	20	20	20	20	20	20	20	20	20	20	20	20	20	20	20	20
mux_r03_s074	Jennie	2	1	0	0	0	0	0	0	0	0	0	0	0	0	0	0	0	0	0	0	0	0	0	0	0	0	0	0	0	0	0	0	0	0	0	0	0	0	0	0	0	0	0	0	0	0	0	0
mux_r03_s074	Jennie	2	2	20	20	20	20	20	20	20	20	20	20	20	20	20	20	20	20	20	20	20	20	20	20	20	20	20	20	20	20	20	20	20	20	20	20	20	20	20	20	20	20	20	20	20	20	20	20
mux_r03_s075	Jennie	3	1	0	0	0	0	0	0	0	0	0	0	0	0	0	0	0	0	0	0	0	0	0	0	0	0	0	0	0	0	0	0	0	0	0	0	0	0	0	0	0	0	0	0	0	0	0	0
mux_r03_s075	Jennie	3	2	20	20	20	20	20	20	20	20	20	20	20	20	20	20	20	20	20	20	20	20	20	20	20	20	20	20	20	20	20	20	20	20	20	20	20	20	20	20	20	20	20	20	20	20	20	20
mux_r03_s076	Jennie	4	1	0	0	0	0	0	0	0	0	0	0	0	0	0	0	0	0	0	0	0	0	0	0	0	0	0	0	0	0	0	0	0	0	0	0	0	0	0	0	0	0	0	0	0	0	0	0
mux_r03_s076	Jennie	4	2	20	20	20	20	20	20	20	20	20	20	20	20	20	20	20	20	20	20	20	20	20	20	20	20	20	20	20	20	20	20	20	20	20	20	20	20	20	20	20	20	20	20	20	20	20	20
mux_r03_s077	Jennie	5	1	0	0	0	0	0	0	0	0	0	0	0	0	0	0	0	0	0	0	0	0	0	0	0	0	0	0	0	0	0	0	0	0	0	0	0	0	0	0	0	0	0	0	0	0	0	0
mux_r03_s077	Jennie	5	2	20	20	20	20	20	20	20	20	20	20	20	20	20	20	20	20	20	20	20	20	20	20	20	20	20	20	20	20	20	20	20	20	20	20	20	20	20	20	20	20	20	20	20	20	20	20
mux_r03_s078	Jennie	6	1	0	0	0	0	0	0	0	0	0	0	0	0	0	0	0	0	0	0	0	0	0	0	0	0	0	0	0	0	0	0	0	0	0	0	0	0	0	0	0	0	0	0	0	0	0	0
mux_r03_s078	Jennie	6	2	20	20	20	20	20	20	20	20	20	20	20	20	20	20	20	20	20	20	20	20	20	20	20	20	20	20	20	20	20	20	20	20	20	20	20	20	20	20	20	20	20	20	20	20	20	20
mux_r03_s079	Jennie	7	1	0	0	0	0	0	0	0	0	0	0	0	0	0	0	0	0	0	0	0	0	0	0	0	0	0	0	0	0	0	0	0	0	0	0	0	0	0	0	0	0	0	0	0	0	0	0
mux_r03_s079	Jennie	7	2	20	20	20	20	20	20	20	20	20	20	20	20	20	20	20	20	20	20	20	20	20	20	20	20	20	20	20	20	20	20	20	20	20	20	20	20	20	20	20	20	20	20	20	20	20	20
mux_r03_s080	Jennie	8	1	0	0	0	0	0	0	0	0	0	0	0	0	0	0	0	0	0	0	0	0	0	0	0	0	0	0	0	0	0	0	0	0	0	0	0	0	0	0	0	0	0	0	0	0	0	0
mux_r03_s080	Jennie	8	2	20	20	20	20	20	20	20	20	20	20	20	20	20	20	20	20	20	20	20	20	20	20	20	20	20	20	20	20	20	20	20	20	20	20	20	20	20	20	20	20	20	20	20	20	20	20
mux_r03_s081	Jennie	9	1	0	0	0	0	0	0	0	0	0	0	0	0	0	0	0	0	0	0	0	0	0	0	0	0	0	0	0	0	0	0	0	0	0	0	0	0	0	0	0	0	0	0	0	0	0	0
mux_r03_s081	Jennie	9	2	20	20	20	20	20	20	20	20	20	20	20	20	20	20	20	20	20	20	20	20	20	20	20	20	20	20	20	20	20	20	20	20	20	20	20	20	20	20	20	20	20	20	20	20	20	20
mux_r03_s082	Jennie	10	1	0	0	0	0	0	0	0	0	0	0	0	0	0	0	0	0	0	0	0	0	0	0	0	0	0	0	0	0	0	0	0	0	0	0	0	0	0	0	0	0	0	0	0	0	0	0
mux_r03_s082	Jennie	10	2	20	20	20	20	20	20	20	20	20	20	20	20	20	20	20	20	20	20	20	20	20	20	20	20	20	20	20	20	20	20	20	20	20	20	20	20	20	20	20	20	20	20	20	20	20	20
mux_r03_s083	Jennie	11	1	0	0	0	0	0	0	0	0	0	0	0	0	0	0	0	0	0	0	0	0	0	0	0	0	0	0	0	0	0	0	0	0	0	0	0	0	0	0	0	0	0	0	0	0	0	0
mux_r03_s083	Jennie	11	2	20	20	20	20	20	20	20	20	20	20	20	20	20	20	20	20	20	20	20	20	20	20	20	20	20	20	20	20	20	20	20	20	20	20	20	20	20	20	20	20	20	20	20	20	20	20
mux_r03_s084	Jennie	12	1	0	0	0	0	0	0	0	0	0	0	0	0	0	0	0	0	0	0	0	0	0	0	0	0	0	0	0	0	0	0	0	0	0	0	0	0	0	0	0	0	0	0	0	0	0	0
mux_r03_s084	Jennie	12	2	20	20	20	20	20	20	20	20	20	20	20	20	20	20	20	20	20	20	20	20	20	20	20	20	20	20	20	20	20	20	20	20	20	20	20	20	20	20	20	20	20	20	20	20	20	20
mux_r03_s085	Jennie	13	1	0	0	0	0	0	0	0	0	0	0	0	0	0	0	0	0	0	0	0	0	0	0	0	0	0	0	0	0	0	0	0	0	0	0	0	0	0	0	0	0	0	0	0	0	0	0
mux_r03_s085	Jennie	13	2	20	20	20	20	20	20	20	20	20	20	20	20	20	20	20	20	20	20	20	20	20	20	20	20	20	20	20	20	20	20	20	20	20	20	20	20	20	20	20	20	20	20	20	20	20	20
mux_r03_s086	Jennie	14	1	0	0	0	0	0	0	0	0	0	0	0	0	0	0	0	0	0	0	0	0	0	0	0	0	0	0	0	0	0	0	0	0	0	0	0	0	0	0	0	0	0	0	0	0	0	0
mux_r03_s086	Jennie	14	2	20	20	20	20	20	20	20	20	20	20	20	20	20	20	20	20	20	20	20	20	20	20	20	20	20	20	20	20	20	20	20	20	20	20	20	20	20	20	20	20	20	20	20	20	20	20
mux_r03_s087	Jennie	15	1	0	0	0	0	0	0	0	0	0	0	0	0	0	0	0	0	0	0	0	0	0	0	0	0	0	0	0	0	0	0	0	0	0	0	0	0	0	0	0	0	0	0	0	0	0	0
mux_r03_s087	Jennie	15	2	20	20	20	20	20	20	20	20	20	20	20	20	20	20	20	20	20	20	20	20	20	20	20	20	20	20	20	20	20	20	20	20	20	20	20	20	20	20	20	20	20	20	20	20	20	20
mux_r03_s088	Jennie	16	1	0	0	0	0	0	0	0	0	0	0	0	0	0	0	0	0	0	0	0	0	0	0	0	0	0	0	0	0	0	0	0	0	0	0	0	0	0	0	0	0	0	0	0	0	0	0
mux_r03_s088	Jennie	16	2	20	20	20	20	20	20	20	20	20	20	20	20	20	20	20	20	20	20	20	20	20	20	20	20	20	20	20	20	20	20	20	20	20	20	20	20	20	20	20	20	20	20	20	20	20	20
mux_r03_s089	Jennie	17	1	0	0	0	0	0	0	0	0	0	0	0	0	0	0	0	0	0	0	0	0	0	0	0	0	0	0	0	0	0	0	0	0	0	0	0	0	0	0	0	0	0	0	0	0	0	0
mux_r03_s089	Jennie	17	2	20	20	20	20	20	20	20	20	20	20	20	20	20	20	20	20	20	20	20	20	20	20	20	20	20	20	20	20	20	20	20	20	20	20	20	20	20	20	20	20	20	20	20	20	20	20
mux_r03_s090	Jennie	18	1	0	0	0	0	0	0	0	0	0	0	0	0	0	0	0	0	0	0	0	0	0	0	0	0	0	0	0	0	0	0	0	0	0	0	0	0	0	0	0	0	0	0	0	0	0	0
mux_r03_s090	Jennie	18	2	20	20	20	20	20	20	20	20	20	20	20	20	20	20	20	20	20	20	20	20	20	20	20	20	20	20	20	20	20	20	20	20	20	20	20	20	20	20	20	20	20	20	20	20	20	20
mux_r03_s091	Jennie	19	1	0	0	0	0	0	0	0	0	0	0	0	0	0	0	0	0	0	0	0	0	0	0	0	0	0	0	0	0	0	0	0	0	0	0	0	0	0	0	0	0	0	0	0	0	0	0
mux_r03_s091	Jennie	19	2	20	20	20	20	20	20	20	20	20	20	20	20	20	20	20	20	20	20	20	20	20	20	20	20	20	20	20	20	20	20	20	20	20	20	20	20	20	20	20	20	20	20	20	20	20	20
mux_r03_s092	Jennie	20	1	0	0	0	0	0	0	0	0	0	0	0	0	0	0	0	0	0	0	0	0	0	0	0	0	0	0	0	0	0	0	0	0	0	0	0	0	0	0	0	0	0	0	0	0	0	0
mux_r03_s092	Jennie	20	2	20	20	20	20	20	20	20	20	20	20	20	20	20	20	20	20	20	20	20	20	20	20	20	20	20	20	20	20	20	20	20	20	20	20	20	20	20	20	20	20	20	20	20	20	20	20
mux_r03_s093	Jennie	21	1	0	0	0	0	0	0	0	0	0	0	0	0	0	0	0	0	0	0	0	0	0	0	0	0	0	0	0	0	0	0	0	0	0	0	0	0	0	0	0	0	0	0	0	0	0	0
mux_r03_s093	Jennie	21	2	20	20	20	20	20	20	20	20	20	20	20	20	20	20	20	20	20	20	20	20	20	20	20	20	20	20	20	20	20	20	20	20	20	20	20	20	20	20	20	20	20	20	20	20	20	20
mux_r03_s094	Jennie	22	1	2.69248	2.69248	2.69248	2.69248	2.69248	2.69248	2.69248	2.69248	2.69248	2.69248	2.69248	2.69248	2.69248	2.69248	2.69248	2.69248	2.69248	2.69248	2.69248	2.69248	2.69248	2.69248	2.69248	2.69248	2.69248	2.69248	2.69248	2.69248	2.69248	2.69248	2.69248	2.69248	2.69248	2.69248	2.69248	2.69248	2.69248	2.69248	2.69248	2.69248	2.69248	2.69248	2.69248	2.69248	2.69248	2.69248
mux_r03_s094	Jennie	22	2	20	20	20	20	20	20	20	20	20	20	20	20	20	20	20	20	20	20	20	20	20	20	20	20	20	20	20	20	20	20	20	20	20	20	20	20	20	20	20	20	20	20	20	20	20	20
mux_r03_s095	Jennie	23	1	0	0	0	0	0	0	0	0	0	0	0	0	0	0	0	0	0	0	0	0	0	0	0	0	0	0	0	0	0	0	0	0	0	0	0	0	0	0	0	0	0	0	0	0	0	0
mux_r03_s095	Jennie	23	2	20	20	20	20	20	20	20	20	20	20	20	20	20	20	20	20	20	20	20	20	20	20	20	20	20	20	20	20	20	20	20	20	20	20	20	20	20	20	20	20	20	20	20	20	20	20
mux_r03_s096	Jennie	24	1	0	0	0	0	0	0	0	0	0	0	0	0	0	0	0	0	0	0	0	0	0	0	0	0	0	0	0	0	0	0	0	0	0	0	0	0	0	0	0	0	0	0	0	0	0	0
mux_r03_s096	Jennie	24	2	20	20	20	20	20	20	20	20	20	20	20	20	20	20	20	20	20	20	20	20	20	20	20	20	20	20	20	20	20	20	20	20	20	20	20	20	20	20	20	20	20	20	20	20	20	20
mux_r03_s097	Kirk	1	1	1.62979	1.62979	1.62979	1.62979	1.62979	1.62979	1.62979	1.62979	1.62979	1.62979	1.62979	1.62979	1.62979	1.62979	1.62979	1.62979	1.62979	1.62979	1.62979	1.62979	1.62979	1.62979	1.62979	1.62979	1.62979	1.62979	1.62979	1.62979	1.62979	1.62979	1.62979	1.62979	1.62979	1.62979	1.62979	1.62979	1.62979	1.62979	1.62979	1.62979	1.62979	1.62979	1.62979	1.62979	1.62979	1.62979
mux_r03_s097	Kirk	1	2	4.90821	4.90821	4.90821	4.90821	4.90821	4.90821	4.90821	4.90821	4.90821	4.90821	4.90821	4.90821	4.90821	4.90821	4.90821	4.90821	4.90821	4.90821	4.90821	4.90821	4.90821	4.90821	4.90821	4.90821	4.90821	4.90821	4.90821	4.90821	4.90821	4.90821	4.90821	4.90821	4.90821	4.90821	4.90821	4.90821	4.90821	4.90821	4.90821	4.90821	4.90821	4.90821	4.90821	4.90821	4.90821	4.90821
mux_r03_s098	Kirk	2	1	1.62979	1.62979	1.62979	1.62979	1.62979	1.62979	1.62979	1.62979	1.62979	1.62979	1.62979	1.62979	1.62979	1.62979	1.62979	1.62979	1.62979	1.62979	1.62979	1.62979	1.62979	1.62979	1.62979	1.62979	1.62979	1.62979	1.62979	1.62979	1.62979	1.62979	1.62979	1.62979	1.62979	1.62979	1.62979	1.62979	1.62979	1.62979	1.62979	1.62979	1.62979	1.62979	1.62979	1.62979	1.62979	1.62979
mux_r03_s098	Kirk	2	2	4.90821	4.90821	4.90821	4.90821	4.90821	4.90821	4.90821	4.90821	4.90821	4.90821	4.90821	4.90821	4.90821	4.90821	4.90821	4.90821	4.90821	4.90821	4.90821	4.90821	4.90821	4.90821	4.90821	4.90821	4.90821	4.90821	4.90821	4.90821	4.90821	4.90821	4.90821	4.90821	4.90821	4.90821	4.90821	4.90821	4.90821	4.90821	4.90821	4.90821	4.90821	4.90821	4.90821	4.90821	4.90821	4.90821
mux_r03_s099	Kirk	3	1	1.62979	1.62979	1.62979	1.62979	1.62979	1.62979	1.62979	1.62979	1.62979	1.62979	1.62979	1.62979	1.62979	1.62979	1.62979	1.62979	1.62979	1.62979	1.62979	1.62979	1.62979	1.62979	1.62979	1.62979	1.62979	1.62979	1.62979	1.62979	1.62979	1.62979	1.62979	1.62979	1.62979	1.62979	1.62979	1.62979	1.62979	1.62979	1.62979	1.62979	1.62979	1.62979	1.62979	1.62979	1.62979	1.62979
mux_r03_s099	Kirk	3	2	4.90821	4.90821	4.90821	4.90821	4.90821	4.90821	4.90821	4.90821	4.90821	4.90821	4.90821	4.90821	4.90821	4.90821	4.90821	4.90821	4.90821	4.90821	4.90821	4.90821	4.90821	4.90821	4.90821	4.90821	4.90821	4.90821	4.90821	4.90821	4.90821	4.90821	4.90821	4.90821	4.90821	4.90821	4.90821	4.90821	4.90821	4.90821	4.90821	4.90821	4.90821	4.90821	4.90821	4.90821	4.90821	4.90821
mux_r03_s100	Kirk	4	1	1.62979	1.62979	1.62979	1.62979	1.62979	1.62979	1.62979	1.62979	1.62979	1.62979	1.62979	1.62979	1.62979	1.62979	1.62979	1.62979	1.62979	1.62979	1.62979	1.62979	1.62979	1.62979	1.62979	1.62979	1.62979	1.62979	1.62979	1.62979	1.62979	1.62979	1.62979	1.62979	1.62979	1.62979	1.62979	1.62979	1.62979	1.62979	1.62979	1.62979	1.62979	1.62979	1.62979	1.62979	1.62979	1.62979
mux_r03_s100	Kirk	4	2	4.90821	4.90821	4.90821	4.90821	4.90821	4.90821	4.90821	4.90821	4.90821	4.90821	4.90821	4.90821	4.90821	4.90821	4.90821	4.90821	4.90821	4.90821	4.90821	4.90821	4.90821	4.90821	4.90821	4.90821	4.90821	4.90821	4.90821	4.90821	4.90821	4.90821	4.90821	4.90821	4.90821	4.90821	4.90821	4.90821	4.90821	4.90821	4.90821	4.90821	4.90821	4.90821	4.90821	4.90821	4.90821	4.90821
mux_r03_s101	Kirk	5	1	1.62979	1.62979	1.62979	1.62979	1.62979	1.62979	1.62979	1.62979	1.62979	1.62979	1.62979	1.62979	1.62979	1.62979	1.62979	1.62979	1.62979	1.62979	1.62979	1.62979	1.62979	1.62979	1.62979	1.62979	1.62979	1.62979	1.62979	1.62979	1.62979	1.62979	1.62979	1.62979	1.62979	1.62979	1.62979	1.62979	1.62979	1.62979	1.62979	1.62979	1.62979	1.62979	1.62979	1.62979	1.62979	1.62979
mux_r03_s101	Kirk	5	2	4.90821	4.90821	4.90821	4.90821	4.90821	4.90821	4.90821	4.90821	4.90821	4.90821	4.90821	4.90821	4.90821	4.90821	4.90821	4.90821	4.90821	4.90821	4.90821	4.90821	4.90821	4.90821	4.90821	4.90821	4.90821	4.90821	4.90821	4.90821	4.90821	4.90821	4.90821	4.90821	4.90821	4.90821	4.90821	4.90821	4.90821	4.90821	4.90821	4.90821	4.90821	4.90821	4.90821	4.90821	4.90821	4.90821
mux_r03_s102	Kirk	6	1	1.62979	1.62979	1.62979	1.62979	1.62979	1.62979	1.62979	1.62979	1.62979	1.62979	1.62979	1.62979	1.62979	1.62979	1.62979	1.62979	1.62979	1.62979	1.62979	1.62979	1.62979	1.62979	1.62979	1.62979	1.62979	1.62979	1.62979	1.62979	1.62979	1.62979	1.62979	1.62979	1.62979	1.62979	1.62979	1.62979	1.62979	1.62979	1.62979	1.62979	1.62979	1.62979	1.62979	1.62979	1.62979	1.62979
mux_r03_s102	Kirk	6	2	4.90821	4.90821	4.90821	4.90821	4.90821	4.90821	4.90821	4.90821	4.90821	4.90821	4.90821	4.90821	4.90821	4.90821	4.90821	4.90821	4.90821	4.90821	4.90821	4.90821	4.90821	4.90821	4.90821	4.90821	4.90821	4.90821	4.90821	4.90821	4.90821	4.90821	4.90821	4.90821	4.90821	4.90821	4.90821	4.90821	4.90821	4.90821	4.90821	4.90821	4.90821	4.90821	4.90821	4.90821	4.90821	4.90821
mux_r03_s103	Kirk	7	1	1.62979	1.62979	1.62979	1.62979	1.62979	1.62979	1.62979	1.62979	1.62979	1.62979	1.62979	1.62979	1.62979	1.62979	1.62979	1.62979	1.62979	1.62979	1.62979	1.62979	1.62979	1.62979	1.62979	1.62979	1.62979	1.62979	1.62979	1.62979	1.62979	1.62979	1.62979	1.62979	1.62979	1.62979	1.62979	1.62979	1.62979	1.62979	1.62979	1.62979	1.62979	1.62979	1.62979	1.62979	1.62979	1.62979
mux_r03_s103	Kirk	7	2	4.90821	4.90821	4.90821	4.90821	4.90821	4.90821	4.90821	4.90821	4.90821	4.90821	4.90821	4.90821	4.90821	4.90821	4.90821	4.90821	4.90821	4.90821	4.90821	4.90821	4.90821	4.90821	4.90821	4.90821	4.90821	4.90821	4.90821	4.90821	4.90821	4.90821	4.90821	4.90821	4.90821	4.90821	4.90821	4.90821	4.90821	4.90821	4.90821	4.90821	4.90821	4.90821	4.90821	4.90821	4.90821	4.90821
mux_r03_s104	Kirk	8	1	1.62979	1.62979	1.62979	1.62979	1.62979	1.62979	1.62979	1.62979	1.62979	1.62979	1.62979	1.62979	1.62979	1.62979	1.62979	1.62979	1.62979	1.62979	1.62979	1.62979	1.62979	1.62979	1.62979	1.62979	1.62979	1.62979	1.62979	1.62979	1.62979	1.62979	1.62979	1.62979	1.62979	1.62979	1.62979	1.62979	1.62979	1.62979	1.62979	1.62979	1.62979	1.62979	1.62979	1.62979	1.62979	1.62979
mux_r03_s104	Kirk	8	2	4.90821	4.90821	4.90821	4.90821	4.90821	4.90821	4.90821	4.90821	4.90821	4.90821	4.90821	4.90821	4.90821	4.90821	4.90821	4.90821	4.90821	4.90821	4.90821	4.90821	4.90821	4.90821	4.90821	4.90821	4.90821	4.90821	4.90821	4.90821	4.90821	4.90821	4.90821	4.90821	4.90821	4.90821	4.90821	4.90821	4.90821	4.90821	4.90821	4.90821	4.90821	4.90821	4.90821	4.90821	4.90821	4.90821
mux_r03_s105	Kirk	9	1	1.62979	1.62979	1.62979	1.62979	1.62979	1.62979	1.62979	1.62979	1.62979	1.62979	1.62979	1.62979	1.62979	1.62979	1.62979	1.62979	1.62979	1.62979	1.62979	1.62979	1.62979	1.62979	1.62979	1.62979	1.62979	1.62979	1.62979	1.62979	1.62979	1.62979	1.62979	1.62979	1.62979	1.62979	1.62979	1.62979	1.62979	1.62979	1.62979	1.62979	1.62979	1.62979	1.62979	1.62979	1.62979	1.62979
mux_r03_s105	Kirk	9	2	4.90821	4.90821	4.90821	4.90821	4.90821	4.90821	4.90821	4.90821	4.90821	4.90821	4.90821	4.90821	4.90821	4.90821	4.90821	4.90821	4.90821	4.90821	4.90821	4.90821	4.90821	4.90821	4.90821	4.90821	4.90821	4.90821	4.90821	4.90821	4.90821	4.90821	4.90821	4.90821	4.90821	4.90821	4.90821	4.90821	4.90821	4.90821	4.90821	4.90821	4.90821	4.90821	4.90821	4.90821	4.90821	4.90821
mux_r03_s106	Kirk	10	1	1.62979	1.62979	1.62979	1.62979	1.62979	1.62979	1.62979	1.62979	1.62979	1.62979	1.62979	1.62979	1.62979	1.62979	1.62979	1.62979	1.62979	1.62979	1.62979	1.62979	1.62979	1.62979	1.62979	1.62979	1.62979	1.62979	1.62979	1.62979	1.62979	1.62979	1.62979	1.62979	1.62979	1.62979	1.62979	1.62979	1.62979	1.62979	1.62979	1.62979	1.62979	1.62979	1.62979	1.62979	1.62979	1.62979
mux_r03_s106	Kirk	10	2	4.90821	4.90821	4.90821	4.90821	4.90821	4.90821	4.90821	4.90821	4.90821	4.90821	4.90821	4.90821	4.90821	4.90821	4.90821	4.90821	4.90821	4.90821	4.90821	4.90821	4.90821	4.90821	4.90821	4.90821	4.90821	4.90821	4.90821	4.90821	4.90821	4.90821	4.90821	4.90821	4.90821	4.90821	4.90821	4.90821	4.90821	4.90821	4.90821	4.90821	4.90821	4.90821	4.90821	4.90821	4.90821	4.90821
mux_r03_s107	Kirk	11	1	1.62979	1.62979	1.62979	1.62979	1.62979	1.62979	1.62979	1.62979	1.62979	1.62979	1.62979	1.62979	1.62979	1.62979	1.62979	1.62979	1.62979	1.62979	1.62979	1.62979	1.62979	1.62979	1.62979	1.62979	1.62979	1.62979	1.62979	1.62979	1.62979	1.62979	1.62979	1.62979	1.62979	1.62979	1.62979	1.62979	1.62979	1.62979	1.62979	1.62979	1.62979	1.62979	1.62979	1.62979	1.62979	1.62979
mux_r03_s107	Kirk	11	2	4.90821	4.90821	4.90821	4.90821	4.90821	4.90821	4.90821	4.90821	4.90821	4.90821	4.90821	4.90821	4.90821	4.90821	4.90821	4.90821	4.90821	4.90821	4.90821	4.90821	4.90821	4.90821	4.90821	4.90821	4.90821	4.90821	4.90821	4.90821	4.90821	4.90821	4.90821	4.90821	4.90821	4.90821	4.90821	4.90821	4.90821	4.90821	4.90821	4.90821	4.90821	4.90821	4.90821	4.90821	4.90821	4.90821
mux_r03_s108	Kirk	12	1	1.62979	1.62979	1.62979	1.62979	1.62979	1.62979	1.62979	1.62979	1.62979	1.62979	1.62979	1.62979	1.62979	1.62979	1.62979	1.62979	1.62979	1.62979	1.62979	1.62979	1.62979	1.62979	1.62979	1.62979	1.62979	1.62979	1.62979	1.62979	1.62979	1.62979	1.62979	1.62979	1.62979	1.62979	1.62979	1.62979	1.62979	1.62979	1.62979	1.62979	1.62979	1.62979	1.62979	1.62979	1.62979	1.62979
mux_r03_s108	Kirk	12	2	4.90821	4.90821	4.90821	4.90821	4.90821	4.90821	4.90821	4.90821	4.90821	4.90821	4.90821	4.90821	4.90821	4.90821	4.90821	4.90821	4.90821	4.90821	4.90821	4.90821	4.90821	4.90821	4.90821	4.90821	4.90821	4.90821	4.90821	4.90821	4.90821	4.90821	4.90821	4.90821	4.90821	4.90821	4.90821	4.90821	4.90821	4.90821	4.90821	4.90821	4.90821	4.90821	4.90821	4.90821	4.90821	4.90821
mux_r03_s109	Kirk	13	1	1.62979	1.62979	1.62979	1.62979	1.62979	1.62979	1.62979	1.62979	1.62979	1.62979	1.62979	1.62979	1.62979	1.62979	1.62979	1.62979	1.62979	1.62979	1.62979	1.62979	1.62979	1.62979	1.62979	1.62979	1.62979	1.62979	1.62979	1.62979	1.62979	1.62979	1.62979	1.62979	1.62979	1.62979	1.62979	1.62979	1.62979	1.62979	1.62979	1.62979	1.62979	1.62979	1.62979	1.62979	1.62979	1.62979
mux_r03_s109	Kirk	13	2	4.90821	4.90821	4.90821	4.90821	4.90821	4.90821	4.90821	4.90821	4.90821	4.90821	4.90821	4.90821	4.90821	4.90821	4.90821	4.90821	4.90821	4.90821	4.90821	4.90821	4.90821	4.90821	4.90821	4.90821	4.90821	4.90821	4.90821	4.90821	4.90821	4.90821	4.90821	4.90821	4.90821	4.90821	4.90821	4.90821	4.90821	4.90821	4.90821	4.90821	4.90821	4.90821	4.90821	4.90821	4.90821	4.90821
mux_r03_s110	Kirk	14	1	1.62979	1.62979	1.62979	1.62979	1.62979	1.62979	1.62979	1.62979	1.62979	1.62979	1.62979	1.62979	1.62979	1.62979	1.62979	1.62979	1.62979	1.62979	1.62979	1.62979	1.62979	1.62979	1.62979	1.62979	1.62979	1.62979	1.62979	1.62979	1.62979	1.62979	1.62979	1.62979	1.62979	1.62979	1.62979	1.62979	1.62979	1.62979	1.62979	1.62979	1.62979	1.62979	1.62979	1.62979	1.62979	1.62979
mux_r03_s110	Kirk	14	2	4.90821	4.90821	4.90821	4.90821	4.90821	4.90821	4.90821	4.90821	4.90821	4.90821	4.90821	4.90821	4.90821	4.90821	4.90821	4.90821	4.90821	4.90821	4.90821	4.90821	4.90821	4.90821	4.90821	4.90821	4.90821	4.90821	4.90821	4.90821	4.90821	4.90821	4.90821	4.90821	4.90821	4.90821	4.90821	4.90821	4.90821	4.90821	4.90821	4.90821	4.90821	4.90821	4.90821	4.90821	4.90821	4.90821
mux_r03_s111	Kirk	15	1	1.62979	1.62979	1.62979	1.62979	1.62979	1.62979	1.62979	1.62979	1.62979	1.62979	1.62979	1.62979	1.62979	1.62979	1.62979	1.62979	1.62979	1.62979	1.62979	1.62979	1.62979	1.62979	1.62979	1.62979	1.62979	1.62979	1.62979	1.62979	1.62979	1.62979	1.62979	1.62979	1.62979	1.62979	1.62979	1.62979	1.62979	1.62979	1.62979	1.62979	1.62979	1.62979	1.62979	1.62979	1.62979	1.62979
mux_r03_s111	Kirk	15	2	4.90821	4.90821	4.90821	4.90821	4.90821	4.90821	4.90821	4.90821	4.90821	4.90821	4.90821	4.90821	4.90821	4.90821	4.90821	4.90821	4.90821	4.90821	4.90821	4.90821	4.90821	4.90821	4.90821	4.90821	4.90821	4.90821	4.90821	4.90821	4.90821	4.90821	4.90821	4.90821	4.90821	4.90821	4.90821	4.90821	4.90821	4.90821	4.90821	4.90821	4.90821	4.90821	4.90821	4.90821	4.90821	4.90821
mux_r03_s112	Kirk	16	1	1.62979	1.62979	1.62979	1.62979	1.62979	1.62979	1.62979	1.62979	1.62979	1.62979	1.62979	1.62979	1.62979	1.62979	1.62979	1.62979	1.62979	1.62979	1.62979	1.62979	1.62979	1.62979	1.62979	1.62979	1.62979	1.62979	1.62979	1.62979	1.62979	1.62979	1.62979	1.62979	1.62979	1.62979	1.62979	1.62979	1.62979	1.62979	1.62979	1.62979	1.62979	1.62979	1.62979	1.62979	1.62979	1.62979
mux_r03_s112	Kirk	16	2	4.90821	4.90821	4.90821	4.90821	4.90821	4.90821	4.90821	4.90821	4.90821	4.90821	4.90821	4.90821	4.90821	4.90821	4.90821	4.90821	4.90821	4.90821	4.90821	4.90821	4.90821	4.90821	4.90821	4.90821	4.90821	4.90821	4.90821	4.90821	4.90821	4.90821	4.90821	4.90821	4.90821	4.90821	4.90821	4.90821	4.90821	4.90821	4.90821	4.90821	4.90821	4.90821	4.90821	4.90821	4.90821	4.90821
mux_r03_s113	Kirk	17	1	20	20	20	20	20	20	20	20	20	20	20	20	20	20	20	20	20	20	20	20	20	20	20	20	20	20	20	20	20	20	20	20	20	20	20	20	20	20	20	20	20	20	20	20	20	20
mux_r03_s113	Kirk	17	2	2.04203	2.04203	2.04203	2.04203	2.04203	2.04203	2.04203	2.04203	2.04203	2.04203	2.04203	2.04203	2.04203	2.04203	2.04203	2.04203	2.04203	2.04203	2.04203	2.04203	2.04203	2.04203	2.04203	2.04203	2.04203	2.04203	2.04203	2.04203	2.04203	2.04203	2.04203	2.04203	2.04203	2.04203	2.04203	2.04203	2.04203	2.04203	2.04203	2.04203	2.04203	2.04203	2.04203	2.04203	2.04203	2.04203
mux_r03_s114	Kirk	18	1	1.62979	1.62979	1.62979	1.62979	1.62979	1.62979	1.62979	1.62979	1.62979	1.62979	1.62979	1.62979	1.62979	1.62979	1.62979	1.62979	1.62979	1.62979	1.62979	1.62979	1.62979	1.62979	1.62979	1.62979	1.62979	1.62979	1.62979	1.62979	1.62979	1.62979	1.62979	1.62979	1.62979	1.62979	1.62979	1.62979	1.62979	1.62979	1.62979	1.62979	1.62979	1.62979	1.62979	1.62979	1.62979	1.62979
mux_r03_s114	Kirk	18	2	4.90821	4.90821	4.90821	4.90821	4.90821	4.90821	4.90821	4.90821	4.90821	4.90821	4.90821	4.90821	4.90821	4.90821	4.90821	4.90821	4.90821	4.90821	4.90821	4.90821	4.90821	4.90821	4.90821	4.90821	4.90821	4.90821	4.90821	4.90821	4.90821	4.90821	4.90821	4.90821	4.90821	4.90821	4.90821	4.90821	4.90821	4.90821	4.90821	4.90821	4.90821	4.90821	4.90821	4.90821	4.90821	4.90821
mux_r03_s115	Kirk	19	1	1.62979	1.62979	1.62979	1.62979	1.62979	1.62979	1.62979	1.62979	1.62979	1.62979	1.62979	1.62979	1.62979	1.62979	1.62979	1.62979	1.62979	1.62979	1.62979	1.62979	1.62979	1.62979	1.62979	1.62979	1.62979	1.62979	1.62979	1.62979	1.62979	1.62979	1.62979	1.62979	1.62979	1.62979	1.62979	1.62979	1.62979	1.62979	1.62979	1.62979	1.62979	1.62979	1.62979	1.62979	1.62979	1.62979
mux_r03_s115	Kirk	19	2	4.90821	4.90821	4.90821	4.90821	4.90821	4.90821	4.90821	4.90821	4.90821	4.90821	4.90821	4.90821	4.90821	4.90821	4.90821	4.90821	4.90821	4.90821	4.90821	4.90821	4.90821	4.90821	4.90821	4.90821	4.90821	4.90821	4.90821	4.90821	4.90821	4.90821	4.90821	4.90821	4.90821	4.90821	4.90821	4.90821	4.90821	4.90821	4.90821	4.90821	4.90821	4.90821	4.90821	4.90821	4.90821	4.90821
mux_r03_s116	Kirk	20	1	1.62979	1.62979	1.62979	1.62979	1.62979	1.62979	1.62979	1.62979	1.62979	1.62979	1.62979	1.62979	1.62979	1.62979	1.62979	1.62979	1.62979	1.62979	1.62979	1.62979	1.62979	1.62979	1.62979	1.62979	1.62979	1.62979	1.62979	1.62979	1.62979	1.62979	1.62979	1.62979	1.62979	1.62979	1.62979	1.62979	1.62979	1.62979	1.62979	1.62979	1.62979	1.62979	1.62979	1.62979	1.62979	1.62979
mux_r03_s116	Kirk	20	2	4.90821	4.90821	4.90821	4.90821	4.90821	4.90821	4.90821	4.90821	4.90821	4.90821	4.90821	4.90821	4.90821	4.90821	4.90821	4.90821	4.90821	4.90821	4.90821	4.90821	4.90821	4.90821	4.90821	4.90821	4.90821	4.90821	4.90821	4.90821	4.90821	4.90821	4.90821	4.90821	4.90821	4.90821	4.90821	4.90821	4.90821	4.90821	4.90821	4.90821	4.90821	4.90821	4.90821	4.90821	4.90821	4.90821
mux_r03_s117	Kirk	21	1	1.62979	1.62979	1.62979	1.62979	1.62979	1.62979	1.62979	1.62979	1.62979	1.62979	1.62979	1.62979	1.62979	1.62979	1.62979	1.62979	1.62979	1.62979	1.62979	1.62979	1.62979	1.62979	1.62979	1.62979	1.62979	1.62979	1.62979	1.62979	1.62979	1.62979	1.62979	1.62979	1.62979	1.62979	1.62979	1.62979	1.62979	1.62979	1.62979	1.62979	1.62979	1.62979	1.62979	1.62979	1.62979	1.62979
mux_r03_s117	Kirk	21	2	4.90821	4.90821	4.90821	4.90821	4.90821	4.90821	4.90821	4.90821	4.90821	4.90821	4.90821	4.90821	4.90821	4.90821	4.90821	4.90821	4.90821	4.90821	4.90821	4.90821	4.90821	4.90821	4.90821	4.90821	4.90821	4.90821	4.90821	4.90821	4.90821	4.90821	4.90821	4.90821	4.90821	4.90821	4.90821	4.90821	4.90821	4.90821	4.90821	4.90821	4.90821	4.90821	4.90821	4.90821	4.90821	4.90821
mux_r03_s118	Kirk	22	1	1.62979	1.62979	1.62979	1.62979	1.62979	1.62979	1.62979	1.62979	1.62979	1.62979	1.62979	1.62979	1.62979	1.62979	1.62979	1.62979	1.62979	1.62979	1.62979	1.62979	1.62979	1.62979	1.62979	1.62979	1.62979	1.62979	1.62979	1.62979	1.62979	1.62979	1.62979	1.62979	1.62979	1.62979	1.62979	1.62979	1.62979	1.62979	1.62979	1.62979	1.62979	1.62979	1.62979	1.62979	1.62979	1.62979
mux_r03_s118	Kirk	22	2	4.90821	4.90821	4.90821	4.90821	4.90821	4.90821	4.90821	4.90821	4.90821	4.90821	4.90821	4.90821	4.90821	4.90821	4.90821	4.90821	4.90821	4.90821	4.90821	4.90821	4.90821	4.90821	4.90821	4.90821	4.90821	4.90821	4.90821	4.90821	4.90821	4.90821	4.90821	4.90821	4.90821	4.90821	4.90821	4.90821	4.90821	4.90821	4.90821	4.90821	4.90821	4.90821	4.90821	4.90821	4.90821	4.90821
mux_r03_s119	Kirk	23	1	1.62979	1.62979	1.62979	1.62979	1.62979	1.62979	1.62979	1.62979	1.62979	1.62979	1.62979	1.62979	1.62979	1.62979	1.62979	1.62979	1.62979	1.62979	1.62979	1.62979	1.62979	1.62979	1.62979	1.62979	1.62979	1.62979	1.62979	1.62979	1.62979	1.62979	1.62979	1.62979	1.62979	1.62979	1.62979	1.62979	1.62979	1.62979	1.62979	1.62979	1.62979	1.62979	1.62979	1.62979	1.62979	1.62979
mux_r03_s119	Kirk	23	2	4.90821	4.90821	4.90821	4.90821	4.90821	4.90821	4.90821	4.90821	4.90821	4.90821	4.90821	4.90821	4.90821	4.90821	4.90821	4.90821	4.90821	4.90821	4.90821	4.90821	4.90821	4.90821	4.90821	4.90821	4.90821	4.90821	4.90821	4.90821	4.90821	4.90821	4.90821	4.90821	4.90821	4.90821	4.90821	4.90821	4.90821	4.90821	4.90821	4.90821	4.90821	4.90821	4.90821	4.90821	4.90821	4.90821
mux_r03_s120	Kirk	24	1	1.62979	1.62979	1.62979	1.62979	1.62979	1.62979	1.62979	1.62979	1.62979	1.62979	1.62979	1.62979	1.62979	1.62979	1.62979	1.62979	1.62979	1.62979	1.62979	1.62979	1.62979	1.62979	1.62979	1.62979	1.62979	1.62979	1.62979	1.62979	1.62979	1.62979	1.62979	1.62979	1.62979	1.62979	1.62979	1.62979	1.62979	1.62979	1.62979	1.62979	1.62979	1.62979	1.62979	1.62979	1.62979	1.62979
mux_r03_s120	Kirk	24	2	4.90821	4.90821	4.90821	4.90821	4.90821	4.90821	4.90821	4.90821	4.90821	4.90821	4.90821	4.90821	4.90821	4.90821	4.90821	4.90821	4.90821	4.90821	4.90821	4.90821	4.90821	4.90821	4.90821	4.90821	4.90821	4.90821	4.90821	4.90821	4.90821	4.90821	4.90821	4.90821	4.90821	4.90821	4.90821	4.90821	4.90821	4.90821	4.90821	4.90821	4.90821	4.90821	4.90821	4.90821	4.90821	4.90821
mux_r03_s121	Picard	1	1	0	0	0	0	0	0	0	0	0	0	0	0	0	0	0	0	0	0	0	0	0	0	0	0	0	0	0	0	0	0	0	0	0	0	0	0	0	0	0	0	0	0	0	0	0	0
mux_r03_s121	Picard	1	2	4.90821	4.90821	4.90821	4.90821	4.90821	4.90821	4.90821	4.90821	4.90821	4.90821	4.90821	4.90821	4.90821	4.90821	4.90821	4.90821	4.90821	4.90821	4.90821	4.90821	4.90821	4.90821	4.90821	4.90821	4.90821	4.90821	4.90821	4.90821	4.90821	4.90821	4.90821	4.90821	4.90821	4.90821	4.90821	4.90821	4.90821	4.90821	4.90821	4.90821	4.90821	4.90821	4.90821	4.90821	4.90821	4.90821
mux_r03_s122	Picard	2	1	0	0	0	0	0	0	0	0	0	0	0	0	0	0	0	0	0	0	0	0	0	0	0	0	0	0	0	0	0	0	0	0	0	0	0	0	0	0	0	0	0	0	0	0	0	0
mux_r03_s122	Picard	2	2	4.90821	4.90821	4.90821	4.90821	4.90821	4.90821	4.90821	4.90821	4.90821	4.90821	4.90821	4.90821	4.90821	4.90821	4.90821	4.90821	4.90821	4.90821	4.90821	4.90821	4.90821	4.90821	4.90821	4.90821	4.90821	4.90821	4.90821	4.90821	4.90821	4.90821	4.90821	4.90821	4.90821	4.90821	4.90821	4.90821	4.90821	4.90821	4.90821	4.90821	4.90821	4.90821	4.90821	4.90821	4.90821	4.90821
mux_r03_s123	Picard	3	1	0	0	0	0	0	0	0	0	0	0	0	0	0	0	0	0	0	0	0	0	0	0	0	0	0	0	0	0	0	0	0	0	0	0	0	0	0	0	0	0	0	0	0	0	0	0
mux_r03_s123	Picard	3	2	4.90821	4.90821	4.90821	4.90821	4.90821	4.90821	4.90821	4.90821	4.90821	4.90821	4.90821	4.90821	4.90821	4.90821	4.90821	4.90821	4.90821	4.90821	4.90821	4.90821	4.90821	4.90821	4.90821	4.90821	4.90821	4.90821	4.90821	4.90821	4.90821	4.90821	4.90821	4.90821	4.90821	4.90821	4.90821	4.90821	4.90821	4.90821	4.90821	4.90821	4.90821	4.90821	4.90821	4.90821	4.90821	4.90821
mux_r03_s124	Picard	4	1	0	0	0	0	0	0	0	0	0	0	0	0	0	0	0	0	0	0	0	0	0	0	0	0	0	0	0	0	0	0	0	0	0	0	0	0	0	0	0	0	0	0	0	0	0	0
mux_r03_s124	Picard	4	2	4.90821	4.90821	4.90821	4.90821	4.90821	4.90821	4.90821	4.90821	4.90821	4.90821	4.90821	4.90821	4.90821	4.90821	4.90821	4.90821	4.90821	4.90821	4.90821	4.90821	4.90821	4.90821	4.90821	4.90821	4.90821	4.90821	4.90821	4.90821	4.90821	4.90821	4.90821	4.90821	4.90821	4.90821	4.90821	4.90821	4.90821	4.90821	4.90821	4.90821	4.90821	4.90821	4.90821	4.90821	4.90821	4.90821
mux_r03_s125	Picard	5	1	0	0	0	0	0	0	0	0	0	0	0	0	0	0	0	0	0	0	0	0	0	0	0	0	0	0	0	0	0	0	0	0	0	0	0	0	0	0	0	0	0	0	0	0	0	0
mux_r03_s125	Picard	5	2	4.90821	4.90821	4.90821	4.90821	4.90821	4.90821	4.90821	4.90821	4.90821	4.90821	4.90821	4.90821	4.90821	4.90821	4.90821	4.90821	4.90821	4.90821	4.90821	4.90821	4.90821	4.90821	4.90821	4.90821	4.90821	4.90821	4.90821	4.90821	4.90821	4.90821	4.90821	4.90821	4.90821	4.90821	4.90821	4.90821	4.90821	4.90821	4.90821	4.90821	4.90821	4.90821	4.90821	4.90821	4.90821	4.90821
mux_r03_s126	Picard	6	1	0	0	0	0	0	0	0	0	0	0	0	0	0	0	0	0	0	0	0	0	0	0	0	0	0	0	0	0	0	0	0	0	0	0	0	0	0	0	0	0	0	0	0	0	0	0
mux_r03_s126	Picard	6	2	4.90821	4.90821	4.90821	4.90821	4.90821	4.90821	4.90821	4.90821	4.90821	4.90821	4.90821	4.90821	4.90821	4.90821	4.90821	4.90821	4.90821	4.90821	4.90821	4.90821	4.90821	4.90821	4.90821	4.90821	4.90821	4.90821	4.90821	4.90821	4.90821	4.90821	4.90821	4.90821	4.90821	4.90821	4.90821	4.90821	4.90821	4.90821	4.90821	4.90821	4.90821	4.90821	4.90821	4.90821	4.90821	4.90821
mux_r03_s127	Picard	7	1	0	0	0	0	0	0	0	0	0	0	0	0	0	0	0	0	0	0	0	0	0	0	0	0	0	0	0	0	0	0	0	0	0	0	0	0	0	0	0	0	0	0	0	0	0	0
mux_r03_s127	Picard	7	2	4.90821	4.90821	4.90821	4.90821	4.90821	4.90821	4.90821	4.90821	4.90821	4.90821	4.90821	4.90821	4.90821	4.90821	4.90821	4.90821	4.90821	4.90821	4.90821	4.90821	4.90821	4.90821	4.90821	4.90821	4.90821	4.90821	4.90821	4.90821	4.90821	4.90821	4.90821	4.90821	4.90821	4.90821	4.90821	4.90821	4.90821	4.90821	4.90821	4.90821	4.90821	4.90821	4.90821	4.90821	4.90821	4.90821
mux_r03_s128	Picard	8	1	0	0	0	0	0	0	0	0	0	0	0	0	0	0	0	0	0	0	0	0	0	0	0	0	0	0	0	0	0	0	0	0	0	0	0	0	0	0	0	0	0	0	0	0	0	0
mux_r03_s128	Picard	8	2	4.90821	4.90821	4.90821	4.90821	4.90821	4.90821	4.90821	4.90821	4.90821	4.90821	4.90821	4.90821	4.90821	4.90821	4.90821	4.90821	4.90821	4.90821	4.90821	4.90821	4.90821	4.90821	4.90821	4.90821	4.90821	4.90821	4.90821	4.90821	4.90821	4.90821	4.90821	4.90821	4.90821	4.90821	4.90821	4.90821	4.90821	4.90821	4.90821	4.90821	4.90821	4.90821	4.90821	4.90821	4.90821	4.90821
mux_r03_s129	Picard	9	1	0	0	0	0	0	0	0	0	0	0	0	0	0	0	0	0	0	0	0	0	0	0	0	0	0	0	0	0	0	0	0	0	0	0	0	0	0	0	0	0	0	0	0	0	0	0
mux_r03_s129	Picard	9	2	4.90821	4.90821	4.90821	4.90821	4.90821	4.90821	4.90821	4.90821	4.90821	4.90821	4.90821	4.90821	4.90821	4.90821	4.90821	4.90821	4.90821	4.90821	4.90821	4.90821	4.90821	4.90821	4.90821	4.90821	4.90821	4.90821	4.90821	4.90821	4.90821	4.90821	4.90821	4.90821	4.90821	4.90821	4.90821	4.90821	4.90821	4.90821	4.90821	4.90821	4.90821	4.90821	4.90821	4.90821	4.90821	4.90821
mux_r03_s130	Picard	10	1	0	0	0	0	0	0	0	0	0	0	0	0	0	0	0	0	0	0	0	0	0	0	0	0	0	0	0	0	0	0	0	0	0	0	0	0	0	0	0	0	0	0	0	0	0	0
mux_r03_s130	Picard	10	2	4.90821	4.90821	4.90821	4.90821	4.90821	4.90821	4.90821	4.90821	4.90821	4.90821	4.90821	4.90821	4.90821	4.90821	4.90821	4.90821	4.90821	4.90821	4.90821	4.90821	4.90821	4.90821	4.90821	4.90821	4.90821	4.90821	4.90821	4.90821	4.90821	4.90821	4.90821	4.90821	4.90821	4.90821	4.90821	4.90821	4.90821	4.90821	4.90821	4.90821	4.90821	4.90821	4.90821	4.90821	4.90821	4.90821
mux_r03_s131	Picard	11	1	1.59657e-10	1.59657e-10	1.59657e-10	1.59657e-10	1.59657e-10	1.59657e-10	1.59657e-10	1.59657e-10	1.59657e-10	1.59657e-10	1.59657e-10	1.59657e-10	1.59657e-10	1.59657e-10	1.59657e-10	1.59657e-10	1.59657e-10	1.59657e-10	1.59657e-10	1.59657e-10	1.59657e-10	1.59657e-10	1.59657e-10	1.59657e-10	1.59657e-10	1.59657e-10	1.59657e-10	1.59657e-10	1.59657e-10	1.59657e-10	1.59657e-10	1.59657e-10	1.59657e-10	1.59657e-10	1.59657e-10	1.59657e-10	1.59657e-10	1.59657e-10	1.59657e-10	1.59657e-10	1.59657e-10	1.59657e-10	1.59657e-10	1.59657e-10	1.59657e-10	1.59657e-10
mux_r03_s131	Picard	11	2	2.04203	2.04203	2.04203	2.04203	2.04203	2.04203	2.04203	2.04203	2.04203	2.04203	2.04203	2.04203	2.04203	2.04203	2.04203	2.04203	2.04203	2.04203	2.04203	2.04203	2.04203	2.04203	2.04203	2.04203	2.04203	2.04203	2.04203	2.04203	2.04203	2.04203	2.04203	2.04203	2.04203	2.04203	2.04203	2.04203	2.04203	2.04203	2.04203	2.04203	2.04203	2.04203	2.04203	2.04203	2.04203	2.04203
mux_r03_s132	Picard	12	1	0	0	0	0	0	0	0	0	0	0	0	0	0	0	0	0	0	0	0	0	0	0	0	0	0	0	0	0	0	0	0	0	0	0	0	0	0	0	0	0	0	0	0	0	0	0
mux_r03_s132	Picard	12	2	4.90821	4.90821	4.90821	4.90821	4.90821	4.90821	4.90821	4.90821	4.90821	4.90821	4.90821	4.90821	4.90821	4.90821	4.90821	4.90821	4.90821	4.90821	4.90821	4.90821	4.90821	4.90821	4.90821	4.90821	4.90821	4.90821	4.90821	4.90821	4.90821	4.90821	4.90821	4.90821	4.90821	4.90821	4.90821	4.90821	4.90821	4.90821	4.90821	4.90821	4.90821	4.90821	4.90821	4.90821	4.90821	4.90821
mux_r03_s133	Picard	13	1	0	0	0	0	0	0	0	0	0	0	0	0	0	0	0	0	0	0	0	0	0	0	0	0	0	0	0	0	0	0	0	0	0	0	0	0	0	0	0	0	0	0	0	0	0	0
mux_r03_s133	Picard	13	2	4.90821	4.90821	4.90821	4.90821	4.90821	4.90821	4.90821	4.90821	4.90821	4.90821	4.90821	4.90821	4.90821	4.90821	4.90821	4.90821	4.90821	4.90821	4.90821	4.90821	4.90821	4.90821	4.90821	4.90821	4.90821	4.90821	4.90821	4.90821	4.90821	4.90821	4.90821	4.90821	4.90821	4.90821	4.90821	4.90821	4.90821	4.90821	4.90821	4.90821	4.90821	4.90821	4.90821	4.90821	4.90821	4.90821
mux_r03_s134	Picard	14	1	0	0	0	0	0	0	0	0	0	0	0	0	0	0	0	0	0	0	0	0	0	0	0	0	0	0	0	0	0	0	0	0	0	0	0	0	0	0	0	0	0	0	0	0	0	0
mux_r03_s134	Picard	14	2	4.90821	4.90821	4.90821	4.90821	4.90821	4.90821	4.90821	4.90821	4.90821	4.90821	4.90821	4.90821	4.90821	4.90821	4.90821	4.90821	4.90821	4.90821	4.90821	4.90821	4.90821	4.90821	4.90821	4.90821	4.90821	4.90821	4.90821	4.90821	4.90821	4.90821	4.90821	4.90821	4.90821	4.90821	4.90821	4.90821	4.90821	4.90821	4.90821	4.90821	4.90821	4.90821	4.90821	4.90821	4.90821	4.90821
mux_r03_s135	Picard	15	1	0	0	0	0	0	0	0	0	0	0	0	0	0	0	0	0	0	0	0	0	0	0	0	0	0	0	0	0	0	0	0	0	0	0	0	0	0	0	0	0	0	0	0	0	0	0
mux_r03_s135	Picard	15	2	4.90821	4.90821	4.90821	4.90821	4.90821	4.90821	4.90821	4.90821	4.90821	4.90821	4.90821	4.90821	4.90821	4.90821	4.90821	4.90821	4.90821	4.90821	4.90821	4.90821	4.90821	4.90821	4.90821	4.90821	4.90821	4.90821	4.90821	4.90821	4.90821	4.90821	4.90821	4.90821	4.90821	4.90821	4.90821	4.90821	4.90821	4.90821	4.90821	4.90821	4.90821	4.90821	4.90821	4.90821	4.90821	4.90821
mux_r03_s136	Picard	16	1	0	0	0	0	0	0	0	0	0	0	0	0	0	0	0	0	0	0	0	0	0	0	0	0	0	0	0	0	0	0	0	0	0	0	0	0	0	0	0	0	0	0	0	0	0	0
mux_r03_s136	Picard	16	2	4.90821	4.90821	4.90821	4.90821	4.90821	4.90821	4.90821	4.90821	4.90821	4.90821	4.90821	4.90821	4.90821	4.90821	4.90821	4.90821	4.90821	4.90821	4.90821	4.90821	4.90821	4.90821	4.90821	4.90821	4.90821	4.90821	4.90821	4.90821	4.90821	4.90821	4.90821	4.90821	4.90821	4.90821	4.90821	4.90821	4.90821	4.90821	4.90821	4.90821	4.90821	4.90821	4.90821	4.90821	4.90821	4.90821
mux_r03_s137	Picard	17	1	0	0	0	0	0	0	0	0	0	0	0	0	0	0	0	0	0	0	0	0	0	0	0	0	0	0	0	0	0	0	0	0	0	0	0	0	0	0	0	0	0	0	0	0	0	0
mux_r03_s137	Picard	17	2	4.90821	4.90821	4.90821	4.90821	4.90821	4.90821	4.90821	4.90821	4.90821	4.90821	4.90821	4.90821	4.90821	4.90821	4.90821	4.90821	4.90821	4.90821	4.90821	4.90821	4.90821	4.90821	4.90821	4.90821	4.90821	4.90821	4.90821	4.90821	4.90821	4.90821	4.90821	4.90821	4.90821	4.90821	4.90821	4.90821	4.90821	4.90821	4.90821	4.90821	4.90821	4.90821	4.90821	4.90821	4.90821	4.90821
mux_r03_s138	Picard	18	1	0	0	0	0	0	0	0	0	0	0	0	0	0	0	0	0	0	0	0	0	0	0	0	0	0	0	0	0	0	0	0	0	0	0	0	0	0	0	0	0	0	0	0	0	0	0
mux_r03_s138	Picard	18	2	4.90821	4.90821	4.90821	4.90821	4.90821	4.90821	4.90821	4.90821	4.90821	4.90821	4.90821	4.90821	4.90821	4.90821	4.90821	4.90821	4.90821	4.90821	4.90821	4.90821	4.90821	4.90821	4.90821	4.90821	4.90821	4.90821	4.90821	4.90821	4.90821	4.90821	4.90821	4.90821	4.90821	4.90821	4.90821	4.90821	4.90821	4.90821	4.90821	4.90821	4.90821	4.90821	4.90821	4.90821	4.90821	4.90821
mux_r03_s139	Picard	19	1	0	0	0	0	0	0	0	0	0	0	0	0	0	0	0	0	0	0	0	0	0	0	0	0	0	0	0	0	0	0	0	0	0	0	0	0	0	0	0	0	0	0	0	0	0	0
mux_r03_s139	Picard	19	2	4.90821	4.90821	4.90821	4.90821	4.90821	4.90821	4.90821	4.90821	4.90821	4.90821	4.90821	4.90821	4.90821	4.90821	4.90821	4.90821	4.90821	4.90821	4.90821	4.90821	4.90821	4.90821	4.90821	4.90821	4.90821	4.90821	4.90821	4.90821	4.90821	4.90821	4.90821	4.90821	4.90821	4.90821	4.90821	4.90821	4.90821	4.90821	4.90821	4.90821	4.90821	4.90821	4.90821	4.90821	4.90821	4.90821
mux_r03_s140	Picard	20	1	0	0	0	0	0	0	0	0	0	0	0	0	0	0	0	0	0	0	0	0	0	0	0	0	0	0	0	0	0	0	0	0	0	0	0	0	0	0	0	0	0	0	0	0	0	0
mux_r03_s140	Picard	20	2	4.90821	4.90821	4.90821	4.90821	4.90821	4.90821	4.90821	4.90821	4.90821	4.90821	4.90821	4.90821	4.90821	4.90821	4.90821	4.90821	4.90821	4.90821	4.90821	4.90821	4.90821	4.90821	4.90821	4.90821	4.90821	4.90821	4.90821	4.90821	4.90821	4.90821	4.90821	4.90821	4.90821	4.90821	4.90821	4.90821	4.90821	4.90821	4.90821	4.90821	4.90821	4.90821	4.90821	4.90821	4.90821	4.90821
mux_r03_s141	Picard	21	1	0	0	0	0	0	0	0	0	0	0	0	0	0	0	0	0	0	0	0	0	0	0	0	0	0	0	0	0	0	0	0	0	0	0	0	0	0	0	0	0	0	0	0	0	0	0
mux_r03_s141	Picard	21	2	4.90821	4.90821	4.90821	4.90821	4.90821	4.90821	4.90821	4.90821	4.90821	4.90821	4.90821	4.90821	4.90821	4.90821	4.90821	4.90821	4.90821	4.90821	4.90821	4.90821	4.90821	4.90821	4.90821	4.90821	4.90821	4.90821	4.90821	4.90821	4.90821	4.90821	4.90821	4.90821	4.90821	4.90821	4.90821	4.90821	4.90821	4.90821	4.90821	4.90821	4.90821	4.90821	4.90821	4.90821	4.90821	4.90821
mux_r03_s142	Picard	22	1	0	0	0	0	0	0	0	0	0	0	0	0	0	0	0	0	0	0	0	0	0	0	0	0	0	0	0	0	0	0	0	0	0	0	0	0	0	0	0	0	0	0	0	0	0	0
mux_r03_s142	Picard	22	2	4.90821	4.90821	4.90821	4.90821	4.90821	4.90821	4.90821	4.90821	4.90821	4.90821	4.90821	4.90821	4.90821	4.90821	4.90821	4.90821	4.90821	4.90821	4.90821	4.90821	4.90821	4.90821	4.90821	4.90821	4.90821	4.90821	4.90821	4.90821	4.90821	4.90821	4.90821	4.90821	4.90821	4.90821	4.90821	4.90821	4.90821	4.90821	4.90821	4.90821	4.90821	4.90821	4.90821	4.90821	4.90821	4.90821
mux_r03_s143	Picard	23	1	0	0	0	0	0	0	0	0	0	0	0	0	0	0	0	0	0	0	0	0	0	0	0	0	0	0	0	0	0	0	0	0	0	0	0	0	0	0	0	0	0	0	0	0	0	0
mux_r03_s143	Picard	23	2	4.90821	4.90821	4.90821	4.90821	4.90821	4.90821	4.90821	4.90821	4.90821	4.90821	4.90821	4.90821	4.90821	4.90821	4.90821	4.90821	4.90821	4.90821	4.90821	4.90821	4.90821	4.90821	4.90821	4.90821	4.90821	4.90821	4.90821	4.90821	4.90821	4.90821	4.90821	4.90821	4.90821	4.90821	4.90821	4.90821	4.90821	4.90821	4.90821	4.90821	4.90821	4.90821	4.90821	4.90821	4.90821	4.90821
mux_r03_s144	Picard	24	1	0	0	0	0	0	0	0	0	0	0	0	0	0	0	0	0	0	0	0	0	0	0	0	0	0	0	0	0	0	0	0	0	0	0	0	0	0	0	0	0	0	0	0	0	0	0
mux_r03_s144	Picard	24	2	4.90821	4.90821	4.90821	4.90821	4.90821	4.90821	4.90821	4.90821	4.90821	4.90821	4.90821	4.90821	4.90821	4.90821	4.90821	4.90821	4.90821	4.90821	4.90821	4.90821	4.90821	4.90821	4.90821	4.90821	4.90821	4.90821	4.90821	4.90821	4.90821	4.90821	4.90821	4.90821	4.90821	4.90821	4.90821	4.90821	4.90821	4.90821	4.90821	4.90821	4.90821	4.90821	4.90821	4.90821	4.90821	4.90821
mux_r03_s145	Sisko	1	1	0	0	0	0	0	0	0	0	0	0	0	0	0	0	0	0	0	0	0	0	0	0	0	0	0	0	0	0	0	0	0	0	0	0	0	0	0	0	0	0	0	0	0	0	0	0
mux_r03_s145	Sisko	1	2	7.42526e-11	7.42526e-11	7.42526e-11	7.42526e-11	7.42526e-11	7.42526e-11	7.42526e-11	7.42526e-11	7.42526e-11	7.42526e-11	7.42526e-11	7.42526e-11	7.42526e-11	7.42526e-11	7.42526e-11	7.42526e-11	7.42526e-11	7.42526e-11	7.42526e-11	7.42526e-11	7.42526e-11	7.42526e-11	7.42526e-11	7.42526e-11	7.42526e-11	7.42526e-11	7.42526e-11	7.42526e-11	7.42526e-11	7.42526e-11	7.42526e-11	7.42526e-11	7.42526e-11	7.42526e-11	7.42526e-11	7.42526e-11	7.42526e-11	7.42526e-11	7.42526e-11	7.42526e-11	7.42526e-11	7.42526e-11	7.42526e-11	7.42526e-11	7.42526e-11	7.42526e-11
mux_r03_s146	Sisko	2	1	0	0	0	0	0	0	0	0	0	0	0	0	0	0	0	0	0	0	0	0	0	0	0	0	0	0	0	0	0	0	0	0	0	0	0	0	0	0	0	0	0	0	0	0	0	0
mux_r03_s146	Sisko	2	2	7.42526e-11	7.42526e-11	7.42526e-11	7.42526e-11	7.42526e-11	7.42526e-11	7.42526e-11	7.42526e-11	7.42526e-11	7.42526e-11	7.42526e-11	7.42526e-11	7.42526e-11	7.42526e-11	7.42526e-11	7.42526e-11	7.42526e-11	7.42526e-11	7.42526e-11	7.42526e-11	7.42526e-11	7.42526e-11	7.42526e-11	7.42526e-11	7.42526e-11	7.42526e-11	7.42526e-11	7.42526e-11	7.42526e-11	7.42526e-11	7.42526e-11	7.42526e-11	7.42526e-11	7.42526e-11	7.42526e-11	7.42526e-11	7.42526e-11	7.42526e-11	7.42526e-11	7.42526e-11	7.42526e-11	7.42526e-11	7.42526e-11	7.42526e-11	7.42526e-11	7.42526e-11
mux_r03_s147	Sisko	3	1	0	0	0	0	0	0	0	0	0	0	0	0	0	0	0	0	0	0	0	0	0	0	0	0	0	0	0	0	0	0	0	0	0	0	0	0	0	0	0	0	0	0	0	0	0	0
mux_r03_s147	Sisko	3	2	7.42526e-11	7.42526e-11	7.42526e-11	7.42526e-11	7.42526e-11	7.42526e-11	7.42526e-11	7.42526e-11	7.42526e-11	7.42526e-11	7.42526e-11	7.42526e-11	7.42526e-11	7.42526e-11	7.42526e-11	7.42526e-11	7.42526e-11	7.42526e-11	7.42526e-11	7.42526e-11	7.42526e-11	7.42526e-11	7.42526e-11	7.42526e-11	7.42526e-11	7.42526e-11	7.42526e-11	7.42526e-11	7.42526e-11	7.42526e-11	7.42526e-11	7.42526e-11	7.42526e-11	7.42526e-11	7.42526e-11	7.42526e-11	7.42526e-11	7.42526e-11	7.42526e-11	7.42526e-11	7.42526e-11	7.42526e-11	7.42526e-11	7.42526e-11	7.42526e-11	7.42526e-11
mux_r03_s148	Sisko	4	1	0	0	0	0	0	0	0	0	0	0	0	0	0	0	0	0	0	0	0	0	0	0	0	0	0	0	0	0	0	0	0	0	0	0	0	0	0	0	0	0	0	0	0	0	0	0
mux_r03_s148	Sisko	4	2	7.42526e-11	7.42526e-11	7.42526e-11	7.42526e-11	7.42526e-11	7.42526e-11	7.42526e-11	7.42526e-11	7.42526e-11	7.42526e-11	7.42526e-11	7.42526e-11	7.42526e-11	7.42526e-11	7.42526e-11	7.42526e-11	7.42526e-11	7.42526e-11	7.42526e-11	7.42526e-11	7.42526e-11	7.42526e-11	7.42526e-11	7.42526e-11	7.42526e-11	7.42526e-11	7.42526e-11	7.42526e-11	7.42526e-11	7.42526e-11	7.42526e-11	7.42526e-11	7.42526e-11	7.42526e-11	7.42526e-11	7.42526e-11	7.42526e-11	7.42526e-11	7.42526e-11	7.42526e-11	7.42526e-11	7.42526e-11	7.42526e-11	7.42526e-11	7.42526e-11	7.42526e-11
mux_r03_s149	Sisko	5	1	0	0	0	0	0	0	0	0	0	0	0	0	0	0	0	0	0	0	0	0	0	0	0	0	0	0	0	0	0	0	0	0	0	0	0	0	0	0	0	0	0	0	0	0	0	0
mux_r03_s149	Sisko	5	2	7.42526e-11	7.42526e-11	7.42526e-11	7.42526e-11	7.42526e-11	7.42526e-11	7.42526e-11	7.42526e-11	7.42526e-11	7.42526e-11	7.42526e-11	7.42526e-11	7.42526e-11	7.42526e-11	7.42526e-11	7.42526e-11	7.42526e-11	7.42526e-11	7.42526e-11	7.42526e-11	7.42526e-11	7.42526e-11	7.42526e-11	7.42526e-11	7.42526e-11	7.42526e-11	7.42526e-11	7.42526e-11	7.42526e-11	7.42526e-11	7.42526e-11	7.42526e-11	7.42526e-11	7.42526e-11	7.42526e-11	7.42526e-11	7.42526e-11	7.42526e-11	7.42526e-11	7.42526e-11	7.42526e-11	7.42526e-11	7.42526e-11	7.42526e-11	7.42526e-11	7.42526e-11
mux_r03_s150	Sisko	6	1	0	0	0	0	0	0	0	0	0	0	0	0	0	0	0	0	0	0	0	0	0	0	0	0	0	0	0	0	0	0	0	0	0	0	0	0	0	0	0	0	0	0	0	0	0	0
mux_r03_s150	Sisko	6	2	7.42526e-11	7.42526e-11	7.42526e-11	7.42526e-11	7.42526e-11	7.42526e-11	7.42526e-11	7.42526e-11	7.42526e-11	7.42526e-11	7.42526e-11	7.42526e-11	7.42526e-11	7.42526e-11	7.42526e-11	7.42526e-11	7.42526e-11	7.42526e-11	7.42526e-11	7.42526e-11	7.42526e-11	7.42526e-11	7.42526e-11	7.42526e-11	7.42526e-11	7.42526e-11	7.42526e-11	7.42526e-11	7.42526e-11	7.42526e-11	7.42526e-11	7.42526e-11	7.42526e-11	7.42526e-11	7.42526e-11	7.42526e-11	7.42526e-11	7.42526e-11	7.42526e-11	7.42526e-11	7.42526e-11	7.42526e-11	7.42526e-11	7.42526e-11	7.42526e-11	7.42526e-11
mux_r03_s151	Sisko	7	1	0	0	0	0	0	0	0	0	0	0	0	0	0	0	0	0	0	0	0	0	0	0	0	0	0	0	0	0	0	0	0	0	0	0	0	0	0	0	0	0	0	0	0	0	0	0
mux_r03_s151	Sisko	7	2	7.42526e-11	7.42526e-11	7.42526e-11	7.42526e-11	7.42526e-11	7.42526e-11	7.42526e-11	7.42526e-11	7.42526e-11	7.42526e-11	7.42526e-11	7.42526e-11	7.42526e-11	7.42526e-11	7.42526e-11	7.42526e-11	7.42526e-11	7.42526e-11	7.42526e-11	7.42526e-11	7.42526e-11	7.42526e-11	7.42526e-11	7.42526e-11	7.42526e-11	7.42526e-11	7.42526e-11	7.42526e-11	7.42526e-11	7.42526e-11	7.42526e-11	7.42526e-11	7.42526e-11	7.42526e-11	7.42526e-11	7.42526e-11	7.42526e-11	7.42526e-11	7.42526e-11	7.42526e-11	7.42526e-11	7.42526e-11	7.42526e-11	7.42526e-11	7.42526e-11	7.42526e-11
mux_r03_s152	Sisko	8	1	0	0	0	0	0	0	0	0	0	0	0	0	0	0	0	0	0	0	0	0	0	0	0	0	0	0	0	0	0	0	0	0	0	0	0	0	0	0	0	0	0	0	0	0	0	0
mux_r03_s152	Sisko	8	2	7.42526e-11	7.42526e-11	7.42526e-11	7.42526e-11	7.42526e-11	7.42526e-11	7.42526e-11	7.42526e-11	7.42526e-11	7.42526e-11	7.42526e-11	7.42526e-11	7.42526e-11	7.42526e-11	7.42526e-11	7.42526e-11	7.42526e-11	7.42526e-11	7.42526e-11	7.42526e-11	7.42526e-11	7.42526e-11	7.42526e-11	7.42526e-11	7.42526e-11	7.42526e-11	7.42526e-11	7.42526e-11	7.42526e-11	7.42526e-11	7.42526e-11	7.42526e-11	7.42526e-11	7.42526e-11	7.42526e-11	7.42526e-11	7.42526e-11	7.42526e-11	7.42526e-11	7.42526e-11	7.42526e-11	7.42526e-11	7.42526e-11	7.42526e-11	7.42526e-11	7.42526e-11
mux_r03_s153	Sisko	9	1	0	0	0	0	0	0	0	0	0	0	0	0	0	0	0	0	0	0	0	0	0	0	0	0	0	0	0	0	0	0	0	0	0	0	0	0	0	0	0	0	0	0	0	0	0	0
mux_r03_s153	Sisko	9	2	7.42526e-11	7.42526e-11	7.42526e-11	7.42526e-11	7.42526e-11	7.42526e-11	7.42526e-11	7.42526e-11	7.42526e-11	7.42526e-11	7.42526e-11	7.42526e-11	7.42526e-11	7.42526e-11	7.42526e-11	7.42526e-11	7.42526e-11	7.42526e-11	7.42526e-11	7.42526e-11	7.42526e-11	7.42526e-11	7.42526e-11	7.42526e-11	7.42526e-11	7.42526e-11	7.42526e-11	7.42526e-11	7.42526e-11	7.42526e-11	7.42526e-11	7.42526e-11	7.42526e-11	7.42526e-11	7.42526e-11	7.42526e-11	7.42526e-11	7.42526e-11	7.42526e-11	7.42526e-11	7.42526e-11	7.42526e-11	7.42526e-11	7.42526e-11	7.42526e-11	7.42526e-11
mux_r03_s154	Sisko	10	1	0	0	0	0	0	0	0	0	0	0	0	0	0	0	0	0	0	0	0	0	0	0	0	0	0	0	0	0	0	0	0	0	0	0	0	0	0	0	0	0	0	0	0	0	0	0
mux_r03_s154	Sisko	10	2	7.42526e-11	7.42526e-11	7.42526e-11	7.42526e-11	7.42526e-11	7.42526e-11	7.42526e-11	7.42526e-11	7.42526e-11	7.42526e-11	7.42526e-11	7.42526e-11	7.42526e-11	7.42526e-11	7.42526e-11	7.42526e-11	7.42526e-11	7.42526e-11	7.42526e-11	7.42526e-11	7.42526e-11	7.42526e-11	7.42526e-11	7.42526e-11	7.42526e-11	7.42526e-11	7.42526e-11	7.42526e-11	7.42526e-11	7.42526e-11	7.42526e-11	7.42526e-11	7.42526e-11	7.42526e-11	7.42526e-11	7.42526e-11	7.42526e-11	7.42526e-11	7.42526e-11	7.42526e-11	7.42526e-11	7.42526e-11	7.42526e-11	7.42526e-11	7.42526e-11	7.42526e-11
mux_r03_s155	Sisko	11	1	0	0	0	0	0	0	0	0	0	0	0	0	0	0	0	0	0	0	0	0	0	0	0	0	0	0	0	0	0	0	0	0	0	0	0	0	0	0	0	0	0	0	0	0	0	0
mux_r03_s155	Sisko	11	2	7.42526e-11	7.42526e-11	7.42526e-11	7.42526e-11	7.42526e-11	7.42526e-11	7.42526e-11	7.42526e-11	7.42526e-11	7.42526e-11	7.42526e-11	7.42526e-11	7.42526e-11	7.42526e-11	7.42526e-11	7.42526e-11	7.42526e-11	7.42526e-11	7.42526e-11	7.42526e-11	7.42526e-11	7.42526e-11	7.42526e-11	7.42526e-11	7.42526e-11	7.42526e-11	7.42526e-11	7.42526e-11	7.42526e-11	7.42526e-11	7.42526e-11	7.42526e-11	7.42526e-11	7.42526e-11	7.42526e-11	7.42526e-11	7.42526e-11	7.42526e-11	7.42526e-11	7.42526e-11	7.42526e-11	7.42526e-11	7.42526e-11	7.42526e-11	7.42526e-11	7.42526e-11
mux_r03_s156	Sisko	12	1	0	0	0	0	0	0	0	0	0	0	0	0	0	0	0	0	0	0	0	0	0	0	0	0	0	0	0	0	0	0	0	0	0	0	0	0	0	0	0	0	0	0	0	0	0	0
mux_r03_s156	Sisko	12	2	7.42526e-11	7.42526e-11	7.42526e-11	7.42526e-11	7.42526e-11	7.42526e-11	7.42526e-11	7.42526e-11	7.42526e-11	7.42526e-11	7.42526e-11	7.42526e-11	7.42526e-11	7.42526e-11	7.42526e-11	7.42526e-11	7.42526e-11	7.42526e-11	7.42526e-11	7.42526e-11	7.42526e-11	7.42526e-11	7.42526e-11	7.42526e-11	7.42526e-11	7.42526e-11	7.42526e-11	7.42526e-11	7.42526e-11	7.42526e-11	7.42526e-11	7.42526e-11	7.42526e-11	7.42526e-11	7.42526e-11	7.42526e-11	7.42526e-11	7.42526e-11	7.42526e-11	7.42526e-11	7.42526e-11	7.42526e-11	7.42526e-11	7.42526e-11	7.42526e-11	7.42526e-11
mux_r03_s157	Sisko	13	1	0	0	0	0	0	0	0	0	0	0	0	0	0	0	0	0	0	0	0	0	0	0	0	0	0	0	0	0	0	0	0	0	0	0	0	0	0	0	0	0	0	0	0	0	0	0
mux_r03_s157	Sisko	13	2	7.42526e-11	7.42526e-11	7.42526e-11	7.42526e-11	7.42526e-11	7.42526e-11	7.42526e-11	7.42526e-11	7.42526e-11	7.42526e-11	7.42526e-11	7.42526e-11	7.42526e-11	7.42526e-11	7.42526e-11	7.42526e-11	7.42526e-11	7.42526e-11	7.42526e-11	7.42526e-11	7.42526e-11	7.42526e-11	7.42526e-11	7.42526e-11	7.42526e-11	7.42526e-11	7.42526e-11	7.42526e-11	7.42526e-11	7.42526e-11	7.42526e-11	7.42526e-11	7.42526e-11	7.42526e-11	7.42526e-11	7.42526e-11	7.42526e-11	7.42526e-11	7.42526e-11	7.42526e-11	7.42526e-11	7.42526e-11	7.42526e-11	7.42526e-11	7.42526e-11	7.42526e-11
mux_r03_s158	Sisko	14	1	0	0	0	0	0	0	0	0	0	0	0	0	0	0	0	0	0	0	0	0	0	0	0	0	0	0	0	0	0	0	0	0	0	0	0	0	0	0	0	0	0	0	0	0	0	0
mux_r03_s158	Sisko	14	2	7.42526e-11	7.42526e-11	7.42526e-11	7.42526e-11	7.42526e-11	7.42526e-11	7.42526e-11	7.42526e-11	7.42526e-11	7.42526e-11	7.42526e-11	7.42526e-11	7.42526e-11	7.42526e-11	7.42526e-11	7.42526e-11	7.42526e-11	7.42526e-11	7.42526e-11	7.42526e-11	7.42526e-11	7.42526e-11	7.42526e-11	7.42526e-11	7.42526e-11	7.42526e-11	7.42526e-11	7.42526e-11	7.42526e-11	7.42526e-11	7.42526e-11	7.42526e-11	7.42526e-11	7.42526e-11	7.42526e-11	7.42526e-11	7.42526e-11	7.42526e-11	7.42526e-11	7.42526e-11	7.42526e-11	7.42526e-11	7.42526e-11	7.42526e-11	7.42526e-11	7.42526e-11
mux_r03_s159	Sisko	15	1	0	0	0	0	0	0	0	0	0	0	0	0	0	0	0	0	0	0	0	0	0	0	0	0	0	0	0	0	0	0	0	0	0	0	0	0	0	0	0	0	0	0	0	0	0	0
mux_r03_s159	Sisko	15	2	7.42526e-11	7.42526e-11	7.42526e-11	7.42526e-11	7.42526e-11	7.42526e-11	7.42526e-11	7.42526e-11	7.42526e-11	7.42526e-11	7.42526e-11	7.42526e-11	7.42526e-11	7.42526e-11	7.42526e-11	7.42526e-11	7.42526e-11	7.42526e-11	7.42526e-11	7.42526e-11	7.42526e-11	7.42526e-11	7.42526e-11	7.42526e-11	7.42526e-11	7.42526e-11	7.42526e-11	7.42526e-11	7.42526e-11	7.42526e-11	7.42526e-11	7.42526e-11	7.42526e-11	7.42526e-11	7.42526e-11	7.42526e-11	7.42526e-11	7.42526e-11	7.42526e-11	7.42526e-11	7.42526e-11	7.42526e-11	7.42526e-11	7.42526e-11	7.42526e-11	7.42526e-11
mux_r03_s160	Sisko	16	1	0	0	0	0	0	0	0	0	0	0	0	0	0	0	0	0	0	0	0	0	0	0	0	0	0	0	0	0	0	0	0	0	0	0	0	0	0	0	0	0	0	0	0	0	0	0
mux_r03_s160	Sisko	16	2	7.42526e-11	7.42526e-11	7.42526e-11	7.42526e-11	7.42526e-11	7.42526e-11	7.42526e-11	7.42526e-11	7.42526e-11	7.42526e-11	7.42526e-11	7.42526e-11	7.42526e-11	7.42526e-11	7.42526e-11	7.42526e-11	7.42526e-11	7.42526e-11	7.42526e-11	7.42526e-11	7.42526e-11	7.42526e-11	7.42526e-11	7.42526e-11	7.42526e-11	7.42526e-11	7.42526e-11	7.42526e-11	7.42526e-11	7.42526e-11	7.42526e-11	7.42526e-11	7.42526e-11	7.42526e-11	7.42526e-11	7.42526e-11	7.42526e-11	7.42526e-11	7.42526e-11	7.42526e-11	7.42526e-11	7.42526e-11	7.42526e-11	7.42526e-11	7.42526e-11	7.42526e-11
mux_r03_s161	Sisko	17	1	0	0	0	0	0	0	0	0	0	0	0	0	0	0	0	0	0	0	0	0	0	0	0	0	0	0	0	0	0	0	0	0	0	0	0	0	0	0	0	0	0	0	0	0	0	0
mux_r03_s161	Sisko	17	2	7.42526e-11	7.42526e-11	7.42526e-11	7.42526e-11	7.42526e-11	7.42526e-11	7.42526e-11	7.42526e-11	7.42526e-11	7.42526e-11	7.42526e-11	7.42526e-11	7.42526e-11	7.42526e-11	7.42526e-11	7.42526e-11	7.42526e-11	7.42526e-11	7.42526e-11	7.42526e-11	7.42526e-11	7.42526e-11	7.42526e-11	7.42526e-11	7.42526e-11	7.42526e-11	7.42526e-11	7.42526e-11	7.42526e-11	7.42526e-11	7.42526e-11	7.42526e-11	7.42526e-11	7.42526e-11	7.42526e-11	7.42526e-11	7.42526e-11	7.42526e-11	7.42526e-11	7.42526e-11	7.42526e-11	7.42526e-11	7.42526e-11	7.42526e-11	7.42526e-11	7.42526e-11
mux_r03_s162	Sisko	18	1	0	0	0	0	0	0	0	0	0	0	0	0	0	0	0	0	0	0	0	0	0	0	0	0	0	0	0	0	0	0	0	0	0	0	0	0	0	0	0	0	0	0	0	0	0	0
mux_r03_s162	Sisko	18	2	7.42526e-11	7.42526e-11	7.42526e-11	7.42526e-11	7.42526e-11	7.42526e-11	7.42526e-11	7.42526e-11	7.42526e-11	7.42526e-11	7.42526e-11	7.42526e-11	7.42526e-11	7.42526e-11	7.42526e-11	7.42526e-11	7.42526e-11	7.42526e-11	7.42526e-11	7.42526e-11	7.42526e-11	7.42526e-11	7.42526e-11	7.42526e-11	7.42526e-11	7.42526e-11	7.42526e-11	7.42526e-11	7.42526e-11	7.42526e-11	7.42526e-11	7.42526e-11	7.42526e-11	7.42526e-11	7.42526e-11	7.42526e-11	7.42526e-11	7.42526e-11	7.42526e-11	7.42526e-11	7.42526e-11	7.42526e-11	7.42526e-11	7.42526e-11	7.42526e-11	7.42526e-11
mux_r03_s163	Sisko	19	1	0	0	0	0	0	0	0	0	0	0	0	0	0	0	0	0	0	0	0	0	0	0	0	0	0	0	0	0	0	0	0	0	0	0	0	0	0	0	0	0	0	0	0	0	0	0
mux_r03_s163	Sisko	19	2	7.42526e-11	7.42526e-11	7.42526e-11	7.42526e-11	7.42526e-11	7.42526e-11	7.42526e-11	7.42526e-11	7.42526e-11	7.42526e-11	7.42526e-11	7.42526e-11	7.42526e-11	7.42526e-11	7.42526e-11	7.42526e-11	7.42526e-11	7.42526e-11	7.42526e-11	7.42526e-11	7.42526e-11	7.42526e-11	7.42526e-11	7.42526e-11	7.42526e-11	7.42526e-11	7.42526e-11	7.42526e-11	7.42526e-11	7.42526e-11	7.42526e-11	7.42526e-11	7.42526e-11	7.42526e-11	7.42526e-11	7.42526e-11	7.42526e-11	7.42526e-11	7.42526e-11	7.42526e-11	7.42526e-11	7.42526e-11	7.42526e-11	7.42526e-11	7.42526e-11	7.42526e-11
mux_r03_s164	Sisko	20	1	0	0	0	0	0	0	0	0	0	0	0	0	0	0	0	0	0	0	0	0	0	0	0	0	0	0	0	0	0	0	0	0	0	0	0	0	0	0	0	0	0	0	0	0	0	0
mux_r03_s164	Sisko	20	2	7.42526e-11	7.42526e-11	7.42526e-11	7.42526e-11	7.42526e-11	7.42526e-11	7.42526e-11	7.42526e-11	7.42526e-11	7.42526e-11	7.42526e-11	7.42526e-11	7.42526e-11	7.42526e-11	7.42526e-11	7.42526e-11	7.42526e-11	7.42526e-11	7.42526e-11	7.42526e-11	7.42526e-11	7.42526e-11	7.42526e-11	7.42526e-11	7.42526e-11	7.42526e-11	7.42526e-11	7.42526e-11	7.42526e-11	7.42526e-11	7.42526e-11	7.42526e-11	7.42526e-11	7.42526e-11	7.42526e-11	7.42526e-11	7.42526e-11	7.42526e-11	7.42526e-11	7.42526e-11	7.42526e-11	7.42526e-11	7.42526e-11	7.42526e-11	7.42526e-11	7.42526e-11
mux_r03_s165	Sisko	21	1	0	0	0	0	0	0	0	0	0	0	0	0	0	0	0	0	0	0	0	0	0	0	0	0	0	0	0	0	0	0	0	0	0	0	0	0	0	0	0	0	0	0	0	0	0	0
mux_r03_s165	Sisko	21	2	7.42526e-11	7.42526e-11	7.42526e-11	7.42526e-11	7.42526e-11	7.42526e-11	7.42526e-11	7.42526e-11	7.42526e-11	7.42526e-11	7.42526e-11	7.42526e-11	7.42526e-11	7.42526e-11	7.42526e-11	7.42526e-11	7.42526e-11	7.42526e-11	7.42526e-11	7.42526e-11	7.42526e-11	7.42526e-11	7.42526e-11	7.42526e-11	7.42526e-11	7.42526e-11	7.42526e-11	7.42526e-11	7.42526e-11	7.42526e-11	7.42526e-11	7.42526e-11	7.42526e-11	7.42526e-11	7.42526e-11	7.42526e-11	7.42526e-11	7.42526e-11	7.42526e-11	7.42526e-11	7.42526e-11	7.42526e-11	7.42526e-11	7.42526e-11	7.42526e-11	7.42526e-11
mux_r03_s166	Sisko	22	1	0	0	0	0	0	0	0	0	0	0	0	0	0	0	0	0	0	0	0	0	0	0	0	0	0	0	0	0	0	0	0	0	0	0	0	0	0	0	0	0	0	0	0	0	0	0
mux_r03_s166	Sisko	22	2	7.42526e-11	7.42526e-11	7.42526e-11	7.42526e-11	7.42526e-11	7.42526e-11	7.42526e-11	7.42526e-11	7.42526e-11	7.42526e-11	7.42526e-11	7.42526e-11	7.42526e-11	7.42526e-11	7.42526e-11	7.42526e-11	7.42526e-11	7.42526e-11	7.42526e-11	7.42526e-11	7.42526e-11	7.42526e-11	7.42526e-11	7.42526e-11	7.42526e-11	7.42526e-11	7.42526e-11	7.42526e-11	7.42526e-11	7.42526e-11	7.42526e-11	7.42526e-11	7.42526e-11	7.42526e-11	7.42526e-11	7.42526e-11	7.42526e-11	7.42526e-11	7.42526e-11	7.42526e-11	7.42526e-11	7.42526e-11	7.42526e-11	7.42526e-11	7.42526e-11	7.42526e-11
mux_r03_s167	Sisko	23	1	0	0	0	0	0	0	0	0	0	0	0	0	0	0	0	0	0	0	0	0	0	0	0	0	0	0	0	0	0	0	0	0	0	0	0	0	0	0	0	0	0	0	0	0	0	0
mux_r03_s167	Sisko	23	2	7.42526e-11	7.42526e-11	7.42526e-11	7.42526e-11	7.42526e-11	7.42526e-11	7.42526e-11	7.42526e-11	7.42526e-11	7.42526e-11	7.42526e-11	7.42526e-11	7.42526e-11	7.42526e-11	7.42526e-11	7.42526e-11	7.42526e-11	7.42526e-11	7.42526e-11	7.42526e-11	7.42526e-11	7.42526e-11	7.42526e-11	7.42526e-11	7.42526e-11	7.42526e-11	7.42526e-11	7.42526e-11	7.42526e-11	7.42526e-11	7.42526e-11	7.42526e-11	7.42526e-11	7.42526e-11	7.42526e-11	7.42526e-11	7.42526e-11	7.42526e-11	7.42526e-11	7.42526e-11	7.42526e-11	7.42526e-11	7.42526e-11	7.42526e-11	7.42526e-11	7.42526e-11
mux_r03_s168	Sisko	24	1	1.59657e-10	1.59657e-10	1.59657e-10	1.59657e-10	1.59657e-10	1.59657e-10	1.59657e-10	1.59657e-10	1.59657e-10	1.59657e-10	1.59657e-10	1.59657e-10	1.59657e-10	1.59657e-10	1.59657e-10	1.59657e-10	1.59657e-10	1.59657e-10	1.59657e-10	1.59657e-10	1.59657e-10	1.59657e-10	1.59657e-10	1.59657e-10	1.59657e-10	1.59657e-10	1.59657e-10	1.59657e-10	1.59657e-10	1.59657e-10	1.59657e-10	1.59657e-10	1.59657e-10	1.59657e-10	1.59657e-10	1.59657e-10	1.59657e-10	1.59657e-10	1.59657e-10	1.59657e-10	1.59657e-10	1.59657e-10	1.59657e-10	1.59657e-10	1.59657e-10	1.59657e-10
mux_r03_s168	Sisko	24	2	7.42526e-11	7.42526e-11	7.42526e-11	7.42526e-11	7.42526e-11	7.42526e-11	7.42526e-11	7.42526e-11	7.42526e-11	7.42526e-11	7.42526e-11	7.42526e-11	7.42526e-11	7.42526e-11	7.42526e-11	7.42526e-11	7.42526e-11	7.42526e-11	7.42526e-11	7.42526e-11	7.42526e-11	7.42526e-11	7.42526e-11	7.42526e-11	7.42526e-11	7.42526e-11	7.42526e-11	7.42526e-11	7.42526e-11	7.42526e-11	7.42526e-11	7.42526e-11	7.42526e-11	7.42526e-11	7.42526e-11	7.42526e-11	7.42526e-11	7.42526e-11	7.42526e-11	7.42526e-11	7.42526e-11	7.42526e-11	7.42526e-11	7.42526e-11	7.42526e-11	7.42526e-11
mux_r03_s169	Janeway	1	1	0	0	0	0	0	0	0	0	0	0	0	0	0	0	0	0	0	0	0	0	0	0	0	0	0	0	0	0	0	0	0	0	0	0	0	0	0	0	0	0	0	0	0	0	0	0
mux_r03_s169	Janeway	1	2	20	20	20	20	20	20	20	20	20	20	20	20	20	20	20	20	20	20	20	20	20	20	20	20	20	20	20	20	20	20	20	20	20	20	20	20	20	20	20	20	20	20	20	20	20	20
mux_r03_s170	Janeway	2	1	0	0	0	0	0	0	0	0	0	0	0	0	0	0	0	0	0	0	0	0	0	0	0	0	0	0	0	0	0	0	0	0	0	0	0	0	0	0	0	0	0	0	0	0	0	0
mux_r03_s170	Janeway	2	2	20	20	20	20	20	20	20	20	20	20	20	20	20	20	20	20	20	20	20	20	20	20	20	20	20	20	20	20	20	20	20	20	20	20	20	20	20	20	20	20	20	20	20	20	20	20
mux_r03_s171	Janeway	3	1	0	0	0	0	0	0	0	0	0	0	0	0	0	0	0	0	0	0	0	0	0	0	0	0	0	0	0	0	0	0	0	0	0	0	0	0	0	0	0	0	0	0	0	0	0	0
mux_r03_s171	Janeway	3	2	20	20	20	20	20	20	20	20	20	20	20	20	20	20	20	20	20	20	20	20	20	20	20	20	20	20	20	20	20	20	20	20	20	20	20	20	20	20	20	20	20	20	20	20	20	20
mux_r03_s172	Janeway	4	1	0	0	0	0	0	0	0	0	0	0	0	0	0	0	0	0	0	0	0	0	0	0	0	0	0	0	0	0	0	0	0	0	0	0	0	0	0	0	0	0	0	0	0	0	0	0
mux_r03_s172	Janeway	4	2	20	20	20	20	20	20	20	20	20	20	20	20	20	20	20	20	20	20	20	20	20	20	20	20	20	20	20	20	20	20	20	20	20	20	20	20	20	20	20	20	20	20	20	20	20	20
mux_r03_s173	Janeway	5	1	0	0	0	0	0	0	0	0	0	0	0	0	0	0	0	0	0	0	0	0	0	0	0	0	0	0	0	0	0	0	0	0	0	0	0	0	0	0	0	0	0	0	0	0	0	0
mux_r03_s173	Janeway	5	2	20	20	20	20	20	20	20	20	20	20	20	20	20	20	20	20	20	20	20	20	20	20	20	20	20	20	20	20	20	20	20	20	20	20	20	20	20	20	20	20	20	20	20	20	20	20
mux_r03_s174	Janeway	6	1	0	0	0	0	0	0	0	0	0	0	0	0	0	0	0	0	0	0	0	0	0	0	0	0	0	0	0	0	0	0	0	0	0	0	0	0	0	0	0	0	0	0	0	0	0	0
mux_r03_s174	Janeway	6	2	20	20	20	20	20	20	20	20	20	20	20	20	20	20	20	20	20	20	20	20	20	20	20	20	20	20	20	20	20	20	20	20	20	20	20	20	20	20	20	20	20	20	20	20	20	20
mux_r03_s175	Janeway	7	1	0	0	0	0	0	0	0	0	0	0	0	0	0	0	0	0	0	0	0	0	0	0	0	0	0	0	0	0	0	0	0	0	0	0	0	0	0	0	0	0	0	0	0	0	0	0
mux_r03_s175	Janeway	7	2	20	20	20	20	20	20	20	20	20	20	20	20	20	20	20	20	20	20	20	20	20	20	20	20	20	20	20	20	20	20	20	20	20	20	20	20	20	20	20	20	20	20	20	20	20	20
mux_r03_s176	Janeway	8	1	0	0	0	0	0	0	0	0	0	0	0	0	0	0	0	0	0	0	0	0	0	0	0	0	0	0	0	0	0	0	0	0	0	0	0	0	0	0	0	0	0	0	0	0	0	0
mux_r03_s176	Janeway	8	2	20	20	20	20	20	20	20	20	20	20	20	20	20	20	20	20	20	20	20	20	20	20	20	20	20	20	20	20	20	20	20	20	20	20	20	20	20	20	20	20	20	20	20	20	20	20
mux_r03_s177	Janeway	9	1	1.59657e-10	1.59657e-10	1.59657e-10	1.59657e-10	1.59657e-10	1.59657e-10	1.59657e-10	1.59657e-10	1.59657e-10	1.59657e-10	1.59657e-10	1.59657e-10	1.59657e-10	1.59657e-10	1.59657e-10	1.59657e-10	1.59657e-10	1.59657e-10	1.59657e-10	1.59657e-10	1.59657e-10	1.59657e-10	1.59657e-10	1.59657e-10	1.59657e-10	1.59657e-10	1.59657e-10	1.59657e-10	1.59657e-10	1.59657e-10	1.59657e-10	1.59657e-10	1.59657e-10	1.59657e-10	1.59657e-10	1.59657e-10	1.59657e-10	1.59657e-10	1.59657e-10	1.59657e-10	1.59657e-10	1.59657e-10	1.59657e-10	1.59657e-10	1.59657e-10	1.59657e-10
mux_r03_s177	Janeway	9	2	20	20	20	20	20	20	20	20	20	20	20	20	20	20	20	20	20	20	20	20	20	20	20	20	20	20	20	20	20	20	20	20	20	20	20	20	20	20	20	20	20	20	20	20	20	20
mux_r03_s178	Janeway	10	1	0	0	0	0	0	0	0	0	0	0	0	0	0	0	0	0	0	0	0	0	0	0	0	0	0	0	0	0	0	0	0	0	0	0	0	0	0	0	0	0	0	0	0	0	0	0
mux_r03_s178	Janeway	10	2	20	20	20	20	20	20	20	20	20	20	20	20	20	20	20	20	20	20	20	20	20	20	20	20	20	20	20	20	20	20	20	20	20	20	20	20	20	20	20	20	20	20	20	20	20	20
mux_r03_s179	Janeway	11	1	0	0	0	0	0	0	0	0	0	0	0	0	0	0	0	0	0	0	0	0	0	0	0	0	0	0	0	0	0	0	0	0	0	0	0	0	0	0	0	0	0	0	0	0	0	0
mux_r03_s179	Janeway	11	2	20	20	20	20	20	20	20	20	20	20	20	20	20	20	20	20	20	20	20	20	20	20	20	20	20	20	20	20	20	20	20	20	20	20	20	20	20	20	20	20	20	20	20	20	20	20
mux_r03_s180	Janeway	12	1	0	0	0	0	0	0	0	0	0	0	0	0	0	0	0	0	0	0	0	0	0	0	0	0	0	0	0	0	0	0	0	0	0	0	0	0	0	0	0	0	0	0	0	0	0	0
mux_r03_s180	Janeway	12	2	20	20	20	20	20	20	20	20	20	20	20	20	20	20	20	20	20	20	20	20	20	20	20	20	20	20	20	20	20	20	20	20	20	20	20	20	20	20	20	20	20	20	20	20	20	20
mux_r03_s181	Janeway	13	1	0	0	0	0	0	0	0	0	0	0	0	0	0	0	0	0	0	0	0	0	0	0	0	0	0	0	0	0	0	0	0	0	0	0	0	0	0	0	0	0	0	0	0	0	0	0
mux_r03_s181	Janeway	13	2	20	20	20	20	20	20	20	20	20	20	20	20	20	20	20	20	20	20	20	20	20	20	20	20	20	20	20	20	20	20	20	20	20	20	20	20	20	20	20	20	20	20	20	20	20	20
mux_r03_s182	Janeway	14	1	0	0	0	0	0	0	0	0	0	0	0	0	0	0	0	0	0	0	0	0	0	0	0	0	0	0	0	0	0	0	0	0	0	0	0	0	0	0	0	0	0	0	0	0	0	0
mux_r03_s182	Janeway	14	2	20	20	20	20	20	20	20	20	20	20	20	20	20	20	20	20	20	20	20	20	20	20	20	20	20	20	20	20	20	20	20	20	20	20	20	20	20	20	20	20	20	20	20	20	20	20
mux_r03_s183	Janeway	15	1	0	0	0	0	0	0	0	0	0	0	0	0	0	0	0	0	0	0	0	0	0	0	0	0	0	0	0	0	0	0	0	0	0	0	0	0	0	0	0	0	0	0	0	0	0	0
mux_r03_s183	Janeway	15	2	20	20	20	20	20	20	20	20	20	20	20	20	20	20	20	20	20	20	20	20	20	20	20	20	20	20	20	20	20	20	20	20	20	20	20	20	20	20	20	20	20	20	20	20	20	20
mux_r03_s184	Janeway	16	1	0	0	0	0	0	0	0	0	0	0	0	0	0	0	0	0	0	0	0	0	0	0	0	0	0	0	0	0	0	0	0	0	0	0	0	0	0	0	0	0	0	0	0	0	0	0
mux_r03_s184	Janeway	16	2	20	20	20	20	20	20	20	20	20	20	20	20	20	20	20	20	20	20	20	20	20	20	20	20	20	20	20	20	20	20	20	20	20	20	20	20	20	20	20	20	20	20	20	20	20	20
mux_r03_s185	Janeway	17	1	0	0	0	0	0	0	0	0	0	0	0	0	0	0	0	0	0	0	0	0	0	0	0	0	0	0	0	0	0	0	0	0	0	0	0	0	0	0	0	0	0	0	0	0	0	0
mux_r03_s185	Janeway	17	2	20	20	20	20	20	20	20	20	20	20	20	20	20	20	20	20	20	20	20	20	20	20	20	20	20	20	20	20	20	20	20	20	20	20	20	20	20	20	20	20	20	20	20	20	20	20
mux_r03_s186	Janeway	18	1	0	0	0	0	0	0	0	0	0	0	0	0	0	0	0	0	0	0	0	0	0	0	0	0	0	0	0	0	0	0	0	0	0	0	0	0	0	0	0	0	0	0	0	0	0	0
mux_r03_s186	Janeway	18	2	20	20	20	20	20	20	20	20	20	20	20	20	20	20	20	20	20	20	20	20	20	20	20	20	20	20	20	20	20	20	20	20	20	20	20	20	20	20	20	20	20	20	20	20	20	20
mux_r03_s187	Janeway	19	1	0	0	0	0	0	0	0	0	0	0	0	0	0	0	0	0	0	0	0	0	0	0	0	0	0	0	0	0	0	0	0	0	0	0	0	0	0	0	0	0	0	0	0	0	0	0
mux_r03_s187	Janeway	19	2	20	20	20	20	20	20	20	20	20	20	20	20	20	20	20	20	20	20	20	20	20	20	20	20	20	20	20	20	20	20	20	20	20	20	20	20	20	20	20	20	20	20	20	20	20	20
mux_r03_s188	Janeway	20	1	0	0	0	0	0	0	0	0	0	0	0	0	0	0	0	0	0	0	0	0	0	0	0	0	0	0	0	0	0	0	0	0	0	0	0	0	0	0	0	0	0	0	0	0	0	0
mux_r03_s188	Janeway	20	2	20	20	20	20	20	20	20	20	20	20	20	20	20	20	20	20	20	20	20	20	20	20	20	20	20	20	20	20	20	20	20	20	20	20	20	20	20	20	20	20	20	20	20	20	20	20
mux_r03_s189	Janeway	21	1	0	0	0	0	0	0	0	0	0	0	0	0	0	0	0	0	0	0	0	0	0	0	0	0	0	0	0	0	0	0	0	0	0	0	0	0	0	0	0	0	0	0	0	0	0	0
mux_r03_s189	Janeway	21	2	20	20	20	20	20	20	20	20	20	20	20	20	20	20	20	20	20	20	20	20	20	20	20	20	20	20	20	20	20	20	20	20	20	20	20	20	20	20	20	20	20	20	20	20	20	20
mux_r03_s190	Janeway	22	1	0	0	0	0	0	0	0	0	0	0	0	0	0	0	0	0	0	0	0	0	0	0	0	0	0	0	0	0	0	0	0	0	0	0	0	0	0	0	0	0	0	0	0	0	0	0
mux_r03_s190	Janeway	22	2	20	20	20	20	20	20	20	20	20	20	20	20	20	20	20	20	20	20	20	20	20	20	20	20	20	20	20	20	20	20	20	20	20	20	20	20	20	20	20	20	20	20	20	20	20	20
mux_r03_s191	Janeway	23	1	0	0	0	0	0	0	0	0	0	0	0	0	0	0	0	0	0	0	0	0	0	0	0	0	0	0	0	0	0	0	0	0	0	0	0	0	0	0	0	0	0	0	0	0	0	0
mux_r03_s191	Janeway	23	2	20	20	20	20	20	20	20	20	20	20	20	20	20	20	20	20	20	20	20	20	20	20	20	20	20	20	20	20	20	20	20	20	20	20	20	20	20	20	20	20	20	20	20	20	20	20
mux_r03_s192	Janeway	24	1	0	0	0	0	0	0	0	0	0	0	0	0	0	0	0	0	0	0	0	0	0	0	0	0	0	0	0	0	0	0	0	0	0	0	0	0	0	0	0	0	0	0	0	0	0	0
mux_r03_s192	Janeway	24	2	20	20	20	20	20	20	20	20	20	20	20	20	20	20	20	20	20	20	20	20	20	20	20	20	20	20	20	20	20	20	20	20	20	20	20	20	20	20	20	20	20	20	20	20	20	20
mux_r01_s073	Jennie	1	1	0	0	0	0	0	0	0	0	0	0	0	0	0	0	0	0	0	0	0	0	0	0	0	0	0	0	0	0	0	0	0	0	0	0	0	0	0	0	0	0	0	0	0	0	0	0
mux_r01_s073	Jennie	1	2	20	20	20	20	20	20	20	20	20	20	20	20	20	20	20	20	20	20	20	20	20	20	20	20	20	20	20	20	20	20	20	20	20	20	20	20	20	20	20	20	20	20	20	20	20	20
mux_r01_s074	Jennie	2	1	0	0	0	0	0	0	0	0	0	0	0	0	0	0	0	0	0	0	0	0	0	0	0	0	0	0	0	0	0	0	0	0	0	0	0	0	0	0	0	0	0	0	0	0	0	0
mux_r01_s074	Jennie	2	2	20	20	20	20	20	20	20	20	20	20	20	20	20	20	20	20	20	20	20	20	20	20	20	20	20	20	20	20	20	20	20	20	20	20	20	20	20	20	20	20	20	20	20	20	20	20
mux_r01_s075	Jennie	3	1	0	0	0	0	0	0	0	0	0	0	0	0	0	0	0	0	0	0	0	0	0	0	0	0	0	0	0	0	0	0	0	0	0	0	0	0	0	0	0	0	0	0	0	0	0	0
mux_r01_s075	Jennie	3	2	20	20	20	20	20	20	20	20	20	20	20	20	20	20	20	20	20	20	20	20	20	20	20	20	20	20	20	20	20	20	20	20	20	20	20	20	20	20	20	20	20	20	20	20	20	20
mux_r01_s076	Jennie	4	1	0	0	0	0	0	0	0	0	0	0	0	0	0	0	0	0	0	0	0	0	0	0	0	0	0	0	0	0	0	0	0	0	0	0	0	0	0	0	0	0	0	0	0	0	0	0
mux_r01_s076	Jennie	4	2	20	20	20	20	20	20	20	20	20	20	20	20	20	20	20	20	20	20	20	20	20	20	20	20	20	20	20	20	20	20	20	20	20	20	20	20	20	20	20	20	20	20	20	20	20	20
mux_r01_s077	Jennie	5	1	0	0	0	0	0	0	0	0	0	0	0	0	0	0	0	0	0	0	0	0	0	0	0	0	0	0	0	0	0	0	0	0	0	0	0	0	0	0	0	0	0	0	0	0	0	0
mux_r01_s077	Jennie	5	2	20	20	20	20	20	20	20	20	20	20	20	20	20	20	20	20	20	20	20	20	20	20	20	20	20	20	20	20	20	20	20	20	20	20	20	20	20	20	20	20	20	20	20	20	20	20
mux_r01_s078	Jennie	6	1	0	0	0	0	0	0	0	0	0	0	0	0	0	0	0	0	0	0	0	0	0	0	0	0	0	0	0	0	0	0	0	0	0	0	0	0	0	0	0	0	0	0	0	0	0	0
mux_r01_s078	Jennie	6	2	20	20	20	20	20	20	20	20	20	20	20	20	20	20	20	20	20	20	20	20	20	20	20	20	20	20	20	20	20	20	20	20	20	20	20	20	20	20	20	20	20	20	20	20	20	20
mux_r01_s079	Jennie	7	1	0	0	0	0	0	0	0	0	0	0	0	0	0	0	0	0	0	0	0	0	0	0	0	0	0	0	0	0	0	0	0	0	0	0	0	0	0	0	0	0	0	0	0	0	0	0
mux_r01_s079	Jennie	7	2	20	20	20	20	20	20	20	20	20	20	20	20	20	20	20	20	20	20	20	20	20	20	20	20	20	20	20	20	20	20	20	20	20	20	20	20	20	20	20	20	20	20	20	20	20	20
mux_r01_s080	Jennie	8	1	0	0	0	0	0	0	0	0	0	0	0	0	0	0	0	0	0	0	0	0	0	0	0	0	0	0	0	0	0	0	0	0	0	0	0	0	0	0	0	0	0	0	0	0	0	0
mux_r01_s080	Jennie	8	2	20	20	20	20	20	20	20	20	20	20	20	20	20	20	20	20	20	20	20	20	20	20	20	20	20	20	20	20	20	20	20	20	20	20	20	20	20	20	20	20	20	20	20	20	20	20
mux_r01_s081	Jennie	9	1	0	0	0	0	0	0	0	0	0	0	0	0	0	0	0	0	0	0	0	0	0	0	0	0	0	0	0	0	0	0	0	0	0	0	0	0	0	0	0	0	0	0	0	0	0	0
mux_r01_s081	Jennie	9	2	20	20	20	20	20	20	20	20	20	20	20	20	20	20	20	20	20	20	20	20	20	20	20	20	20	20	20	20	20	20	20	20	20	20	20	20	20	20	20	20	20	20	20	20	20	20
mux_r01_s082	Jennie	10	1	0	0	0	0	0	0	0	0	0	0	0	0	0	0	0	0	0	0	0	0	0	0	0	0	0	0	0	0	0	0	0	0	0	0	0	0	0	0	0	0	0	0	0	0	0	0
mux_r01_s082	Jennie	10	2	20	20	20	20	20	20	20	20	20	20	20	20	20	20	20	20	20	20	20	20	20	20	20	20	20	20	20	20	20	20	20	20	20	20	20	20	20	20	20	20	20	20	20	20	20	20
mux_r01_s083	Jennie	11	1	0	0	0	0	0	0	0	0	0	0	0	0	0	0	0	0	0	0	0	0	0	0	0	0	0	0	0	0	0	0	0	0	0	0	0	0	0	0	0	0	0	0	0	0	0	0
mux_r01_s083	Jennie	11	2	20	20	20	20	20	20	20	20	20	20	20	20	20	20	20	20	20	20	20	20	20	20	20	20	20	20	20	20	20	20	20	20	20	20	20	20	20	20	20	20	20	20	20	20	20	20
mux_r01_s084	Jennie	12	1	0	0	0	0	0	0	0	0	0	0	0	0	0	0	0	0	0	0	0	0	0	0	0	0	0	0	0	0	0	0	0	0	0	0	0	0	0	0	0	0	0	0	0	0	0	0
mux_r01_s084	Jennie	12	2	20	20	20	20	20	20	20	20	20	20	20	20	20	20	20	20	20	20	20	20	20	20	20	20	20	20	20	20	20	20	20	20	20	20	20	20	20	20	20	20	20	20	20	20	20	20
mux_r01_s085	Jennie	13	1	0	0	0	0	0	0	0	0	0	0	0	0	0	0	0	0	0	0	0	0	0	0	0	0	0	0	0	0	0	0	0	0	0	0	0	0	0	0	0	0	0	0	0	0	0	0
mux_r01_s085	Jennie	13	2	20	20	20	20	20	20	20	20	20	20	20	20	20	20	20	20	20	20	20	20	20	20	20	20	20	20	20	20	20	20	20	20	20	20	20	20	20	20	20	20	20	20	20	20	20	20
mux_r01_s086	Jennie	14	1	2.69248	2.69248	2.69248	2.69248	2.69248	2.69248	2.69248	2.69248	2.69248	2.69248	2.69248	2.69248	2.69248	2.69248	2.69248	2.69248	2.69248	2.69248	2.69248	2.69248	2.69248	2.69248	2.69248	2.69248	2.69248	2.69248	2.69248	2.69248	2.69248	2.69248	2.69248	2.69248	2.69248	2.69248	2.69248	2.69248	2.69248	2.69248	2.69248	2.69248	2.69248	2.69248	2.69248	2.69248	2.69248	2.69248
mux_r01_s086	Jennie	14	2	20	20	20	20	20	20	20	20	20	20	20	20	20	20	20	20	20	20	20	20	20	20	20	20	20	20	20	20	20	20	20	20	20	20	20	20	20	20	20	20	20	20	20	20	20	20
mux_r01_s087	Jennie	15	1	0	0	0	0	0	0	0	0	0	0	0	0	0	0	0	0	0	0	0	0	0	0	0	0	0	0	0	0	0	0	0	0	0	0	0	0	0	0	0	0	0	0	0	0	0	0
mux_r01_s087	Jennie	15	2	20	20	20	20	20	20	20	20	20	20	20	20	20	20	20	20	20	20	20	20	20	20	20	20	20	20	20	20	20	20	20	20	20	20	20	20	20	20	20	20	20	20	20	20	20	20
mux_r01_s088	Jennie	16	1	0	0	0	0	0	0	0	0	0	0	0	0	0	0	0	0	0	0	0	0	0	0	0	0	0	0	0	0	0	0	0	0	0	0	0	0	0	0	0	0	0	0	0	0	0	0
mux_r01_s088	Jennie	16	2	20	20	20	20	20	20	20	20	20	20	20	20	20	20	20	20	20	20	20	20	20	20	20	20	20	20	20	20	20	20	20	20	20	20	20	20	20	20	20	20	20	20	20	20	20	20
mux_r01_s089	Jennie	17	1	0	0	0	0	0	0	0	0	0	0	0	0	0	0	0	0	0	0	0	0	0	0	0	0	0	0	0	0	0	0	0	0	0	0	0	0	0	0	0	0	0	0	0	0	0	0
mux_r01_s089	Jennie	17	2	20	20	20	20	20	20	20	20	20	20	20	20	20	20	20	20	20	20	20	20	20	20	20	20	20	20	20	20	20	20	20	20	20	20	20	20	20	20	20	20	20	20	20	20	20	20
mux_r01_s090	Jennie	18	1	0	0	0	0	0	0	0	0	0	0	0	0	0	0	0	0	0	0	0	0	0	0	0	0	0	0	0	0	0	0	0	0	0	0	0	0	0	0	0	0	0	0	0	0	0	0
mux_r01_s090	Jennie	18	2	20	20	20	20	20	20	20	20	20	20	20	20	20	20	20	20	20	20	20	20	20	20	20	20	20	20	20	20	20	20	20	20	20	20	20	20	20	20	20	20	20	20	20	20	20	20
mux_r01_s091	Jennie	19	1	0	0	0	0	0	0	0	0	0	0	0	0	0	0	0	0	0	0	0	0	0	0	0	0	0	0	0	0	0	0	0	0	0	0	0	0	0	0	0	0	0	0	0	0	0	0
mux_r01_s091	Jennie	19	2	20	20	20	20	20	20	20	20	20	20	20	20	20	20	20	20	20	20	20	20	20	20	20	20	20	20	20	20	20	20	20	20	20	20	20	20	20	20	20	20	20	20	20	20	20	20
mux_r01_s092	Jennie	20	1	0	0	0	0	0	0	0	0	0	0	0	0	0	0	0	0	0	0	0	0	0	0	0	0	0	0	0	0	0	0	0	0	0	0	0	0	0	0	0	0	0	0	0	0	0	0
mux_r01_s092	Jennie	20	2	20	20	20	20	20	20	20	20	20	20	20	20	20	20	20	20	20	20	20	20	20	20	20	20	20	20	20	20	20	20	20	20	20	20	20	20	20	20	20	20	20	20	20	20	20	20
mux_r01_s093	Jennie	21	1	0	0	0	0	0	0	0	0	0	0	0	0	0	0	0	0	0	0	0	0	0	0	0	0	0	0	0	0	0	0	0	0	0	0	0	0	0	0	0	0	0	0	0	0	0	0
mux_r01_s093	Jennie	21	2	20	20	20	20	20	20	20	20	20	20	20	20	20	20	20	20	20	20	20	20	20	20	20	20	20	20	20	20	20	20	20	20	20	20	20	20	20	20	20	20	20	20	20	20	20	20
mux_r01_s094	Jennie	22	1	0	0	0	0	0	0	0	0	0	0	0	0	0	0	0	0	0	0	0	0	0	0	0	0	0	0	0	0	0	0	0	0	0	0	0	0	0	0	0	0	0	0	0	0	0	0
mux_r01_s094	Jennie	22	2	20	20	20	20	20	20	20	20	20	20	20	20	20	20	20	20	20	20	20	20	20	20	20	20	20	20	20	20	20	20	20	20	20	20	20	20	20	20	20	20	20	20	20	20	20	20
mux_r01_s095	Jennie	23	1	0	0	0	0	0	0	0	0	0	0	0	0	0	0	0	0	0	0	0	0	0	0	0	0	0	0	0	0	0	0	0	0	0	0	0	0	0	0	0	0	0	0	0	0	0	0
mux_r01_s095	Jennie	23	2	20	20	20	20	20	20	20	20	20	20	20	20	20	20	20	20	20	20	20	20	20	20	20	20	20	20	20	20	20	20	20	20	20	20	20	20	20	20	20	20	20	20	20	20	20	20
mux_r01_s096	Jennie	24	1	0	0	0	0	0	0	0	0	0	0	0	0	0	0	0	0	0	0	0	0	0	0	0	0	0	0	0	0	0	0	0	0	0	0	0	0	0	0	0	0	0	0	0	0	0	0
mux_r01_s096	Jennie	24	2	20	20	20	20	20	20	20	20	20	20	20	20	20	20	20	20	20	20	20	20	20	20	20	20	20	20	20	20	20	20	20	20	20	20	20	20	20	20	20	20	20	20	20	20	20	20
mux_r01_s097	Kirk	1	1	1.62979	1.62979	1.62979	1.62979	1.62979	1.62979	1.62979	1.62979	1.62979	1.62979	1.62979	1.62979	1.62979	1.62979	1.62979	1.62979	1.62979	1.62979	1.62979	1.62979	1.62979	1.62979	1.62979	1.62979	1.62979	1.62979	1.62979	1.62979	1.62979	1.62979	1.62979	1.62979	1.62979	1.62979	1.62979	1.62979	1.62979	1.62979	1.62979	1.62979	1.62979	1.62979	1.62979	1.62979	1.62979	1.62979
mux_r01_s097	Kirk	1	2	2.04203	2.04203	2.04203	2.04203	2.04203	2.04203	2.04203	2.04203	2.04203	2.04203	2.04203	2.04203	2.04203	2.04203	2.04203	2.04203	2.04203	2.04203	2.04203	2.04203	2.04203	2.04203	2.04203	2.04203	2.04203	2.04203	2.04203	2.04203	2.04203	2.04203	2.04203	2.04203	2.04203	2.04203	2.04203	2.04203	2.04203	2.04203	2.04203	2.04203	2.04203	2.04203	2.04203	2.04203	2.04203	2.04203
mux_r01_s098	Kirk	2	1	1.62979	1.62979	1.62979	1.62979	1.62979	1.62979	1.62979	1.62979	1.62979	1.62979	1.62979	1.62979	1.62979	1.62979	1.62979	1.62979	1.62979	1.62979	1.62979	1.62979	1.62979	1.62979	1.62979	1.62979	1.62979	1.62979	1.62979	1.62979	1.62979	1.62979	1.62979	1.62979	1.62979	1.62979	1.62979	1.62979	1.62979	1.62979	1.62979	1.62979	1.62979	1.62979	1.62979	1.62979	1.62979	1.62979
mux_r01_s098	Kirk	2	2	2.04203	2.04203	2.04203	2.04203	2.04203	2.04203	2.04203	2.04203	2.04203	2.04203	2.04203	2.04203	2.04203	2.04203	2.04203	2.04203	2.04203	2.04203	2.04203	2.04203	2.04203	2.04203	2.04203	2.04203	2.04203	2.04203	2.04203	2.04203	2.04203	2.04203	2.04203	2.04203	2.04203	2.04203	2.04203	2.04203	2.04203	2.04203	2.04203	2.04203	2.04203	2.04203	2.04203	2.04203	2.04203	2.04203
mux_r01_s099	Kirk	3	1	1.62979	1.62979	1.62979	1.62979	1.62979	1.62979	1.62979	1.62979	1.62979	1.62979	1.62979	1.62979	1.62979	1.62979	1.62979	1.62979	1.62979	1.62979	1.62979	1.62979	1.62979	1.62979	1.62979	1.62979	1.62979	1.62979	1.62979	1.62979	1.62979	1.62979	1.62979	1.62979	1.62979	1.62979	1.62979	1.62979	1.62979	1.62979	1.62979	1.62979	1.62979	1.62979	1.62979	1.62979	1.62979	1.62979
mux_r01_s099	Kirk	3	2	2.04203	2.04203	2.04203	2.04203	2.04203	2.04203	2.04203	2.04203	2.04203	2.04203	2.04203	2.04203	2.04203	2.04203	2.04203	2.04203	2.04203	2.04203	2.04203	2.04203	2.04203	2.04203	2.04203	2.04203	2.04203	2.04203	2.04203	2.04203	2.04203	2.04203	2.04203	2.04203	2.04203	2.04203	2.04203	2.04203	2.04203	2.04203	2.04203	2.04203	2.04203	2.04203	2.04203	2.04203	2.04203	2.04203
mux_r01_s100	Kirk	4	1	1.62979	1.62979	1.62979	1.62979	1.62979	1.62979	1.62979	1.62979	1.62979	1.62979	1.62979	1.62979	1.62979	1.62979	1.62979	1.62979	1.62979	1.62979	1.62979	1.62979	1.62979	1.62979	1.62979	1.62979	1.62979	1.62979	1.62979	1.62979	1.62979	1.62979	1.62979	1.62979	1.62979	1.62979	1.62979	1.62979	1.62979	1.62979	1.62979	1.62979	1.62979	1.62979	1.62979	1.62979	1.62979	1.62979
mux_r01_s100	Kirk	4	2	2.04203	2.04203	2.04203	2.04203	2.04203	2.04203	2.04203	2.04203	2.04203	2.04203	2.04203	2.04203	2.04203	2.04203	2.04203	2.04203	2.04203	2.04203	2.04203	2.04203	2.04203	2.04203	2.04203	2.04203	2.04203	2.04203	2.04203	2.04203	2.04203	2.04203	2.04203	2.04203	2.04203	2.04203	2.04203	2.04203	2.04203	2.04203	2.04203	2.04203	2.04203	2.04203	2.04203	2.04203	2.04203	2.04203
mux_r01_s101	Kirk	5	1	1.62979	1.62979	1.62979	1.62979	1.62979	1.62979	1.62979	1.62979	1.62979	1.62979	1.62979	1.62979	1.62979	1.62979	1.62979	1.62979	1.62979	1.62979	1.62979	1.62979	1.62979	1.62979	1.62979	1.62979	1.62979	1.62979	1.62979	1.62979	1.62979	1.62979	1.62979	1.62979	1.62979	1.62979	1.62979	1.62979	1.62979	1.62979	1.62979	1.62979	1.62979	1.62979	1.62979	1.62979	1.62979	1.62979
mux_r01_s101	Kirk	5	2	2.04203	2.04203	2.04203	2.04203	2.04203	2.04203	2.04203	2.04203	2.04203	2.04203	2.04203	2.04203	2.04203	2.04203	2.04203	2.04203	2.04203	2.04203	2.04203	2.04203	2.04203	2.04203	2.04203	2.04203	2.04203	2.04203	2.04203	2.04203	2.04203	2.04203	2.04203	2.04203	2.04203	2.04203	2.04203	2.04203	2.04203	2.04203	2.04203	2.04203	2.04203	2.04203	2.04203	2.04203	2.04203	2.04203
mux_r01_s102	Kirk	6	1	1.62979	1.62979	1.62979	1.62979	1.62979	1.62979	1.62979	1.62979	1.62979	1.62979	1.62979	1.62979	1.62979	1.62979	1.62979	1.62979	1.62979	1.62979	1.62979	1.62979	1.62979	1.62979	1.62979	1.62979	1.62979	1.62979	1.62979	1.62979	1.62979	1.62979	1.62979	1.62979	1.62979	1.62979	1.62979	1.62979	1.62979	1.62979	1.62979	1.62979	1.62979	1.62979	1.62979	1.62979	1.62979	1.62979
mux_r01_s102	Kirk	6	2	2.04203	2.04203	2.04203	2.04203	2.04203	2.04203	2.04203	2.04203	2.04203	2.04203	2.04203	2.04203	2.04203	2.04203	2.04203	2.04203	2.04203	2.04203	2.04203	2.04203	2.04203	2.04203	2.04203	2.04203	2.04203	2.04203	2.04203	2.04203	2.04203	2.04203	2.04203	2.04203	2.04203	2.04203	2.04203	2.04203	2.04203	2.04203	2.04203	2.04203	2.04203	2.04203	2.04203	2.04203	2.04203	2.04203
mux_r01_s103	Kirk	7	1	1.62979	1.62979	1.62979	1.62979	1.62979	1.62979	1.62979	1.62979	1.62979	1.62979	1.62979	1.62979	1.62979	1.62979	1.62979	1.62979	1.62979	1.62979	1.62979	1.62979	1.62979	1.62979	1.62979	1.62979	1.62979	1.62979	1.62979	1.62979	1.62979	1.62979	1.62979	1.62979	1.62979	1.62979	1.62979	1.62979	1.62979	1.62979	1.62979	1.62979	1.62979	1.62979	1.62979	1.62979	1.62979	1.62979
mux_r01_s103	Kirk	7	2	2.04203	2.04203	2.04203	2.04203	2.04203	2.04203	2.04203	2.04203	2.04203	2.04203	2.04203	2.04203	2.04203	2.04203	2.04203	2.04203	2.04203	2.04203	2.04203	2.04203	2.04203	2.04203	2.04203	2.04203	2.04203	2.04203	2.04203	2.04203	2.04203	2.04203	2.04203	2.04203	2.04203	2.04203	2.04203	2.04203	2.04203	2.04203	2.04203	2.04203	2.04203	2.04203	2.04203	2.04203	2.04203	2.04203
mux_r01_s104	Kirk	8	1	1.62979	1.62979	1.62979	1.62979	1.62979	1.62979	1.62979	1.62979	1.62979	1.62979	1.62979	1.62979	1.62979	1.62979	1.62979	1.62979	1.62979	1.62979	1.62979	1.62979	1.62979	1.62979	1.62979	1.62979	1.62979	1.62979	1.62979	1.62979	1.62979	1.62979	1.62979	1.62979	1.62979	1.62979	1.62979	1.62979	1.62979	1.62979	1.62979	1.62979	1.62979	1.62979	1.62979	1.62979	1.62979	1.62979
mux_r01_s104	Kirk	8	2	2.04203	2.04203	2.04203	2.04203	2.04203	2.04203	2.04203	2.04203	2.04203	2.04203	2.04203	2.04203	2.04203	2.04203	2.04203	2.04203	2.04203	2.04203	2.04203	2.04203	2.04203	2.04203	2.04203	2.04203	2.04203	2.04203	2.04203	2.04203	2.04203	2.04203	2.04203	2.04203	2.04203	2.04203	2.04203	2.04203	2.04203	2.04203	2.04203	2.04203	2.04203	2.04203	2.04203	2.04203	2.04203	2.04203
mux_r01_s105	Kirk	9	1	1.62979	1.62979	1.62979	1.62979	1.62979	1.62979	1.62979	1.62979	1.62979	1.62979	1.62979	1.62979	1.62979	1.62979	1.62979	1.62979	1.62979	1.62979	1.62979	1.62979	1.62979	1.62979	1.62979	1.62979	1.62979	1.62979	1.62979	1.62979	1.62979	1.62979	1.62979	1.62979	1.62979	1.62979	1.62979	1.62979	1.62979	1.62979	1.62979	1.62979	1.62979	1.62979	1.62979	1.62979	1.62979	1.62979
mux_r01_s105	Kirk	9	2	2.04203	2.04203	2.04203	2.04203	2.04203	2.04203	2.04203	2.04203	2.04203	2.04203	2.04203	2.04203	2.04203	2.04203	2.04203	2.04203	2.04203	2.04203	2.04203	2.04203	2.04203	2.04203	2.04203	2.04203	2.04203	2.04203	2.04203	2.04203	2.04203	2.04203	2.04203	2.04203	2.04203	2.04203	2.04203	2.04203	2.04203	2.04203	2.04203	2.04203	2.04203	2.04203	2.04203	2.04203	2.04203	2.04203
mux_r01_s106	Kirk	10	1	1.62979	1.62979	1.62979	1.62979	1.62979	1.62979	1.62979	1.62979	1.62979	1.62979	1.62979	1.62979	1.62979	1.62979	1.62979	1.62979	1.62979	1.62979	1.62979	1.62979	1.62979	1.62979	1.62979	1.62979	1.62979	1.62979	1.62979	1.62979	1.62979	1.62979	1.62979	1.62979	1.62979	1.62979	1.62979	1.62979	1.62979	1.62979	1.62979	1.62979	1.62979	1.62979	1.62979	1.62979	1.62979	1.62979
mux_r01_s106	Kirk	10	2	2.04203	2.04203	2.04203	2.04203	2.04203	2.04203	2.04203	2.04203	2.04203	2.04203	2.04203	2.04203	2.04203	2.04203	2.04203	2.04203	2.04203	2.04203	2.04203	2.04203	2.04203	2.04203	2.04203	2.04203	2.04203	2.04203	2.04203	2.04203	2.04203	2.04203	2.04203	2.04203	2.04203	2.04203	2.04203	2.04203	2.04203	2.04203	2.04203	2.04203	2.04203	2.04203	2.04203	2.04203	2.04203	2.04203
mux_r01_s107	Kirk	11	1	1.62979	1.62979	1.62979	1.62979	1.62979	1.62979	1.62979	1.62979	1.62979	1.62979	1.62979	1.62979	1.62979	1.62979	1.62979	1.62979	1.62979	1.62979	1.62979	1.62979	1.62979	1.62979	1.62979	1.62979	1.62979	1.62979	1.62979	1.62979	1.62979	1.62979	1.62979	1.62979	1.62979	1.62979	1.62979	1.62979	1.62979	1.62979	1.62979	1.62979	1.62979	1.62979	1.62979	1.62979	1.62979	1.62979
mux_r01_s107	Kirk	11	2	2.04203	2.04203	2.04203	2.04203	2.04203	2.04203	2.04203	2.04203	2.04203	2.04203	2.04203	2.04203	2.04203	2.04203	2.04203	2.04203	2.04203	2.04203	2.04203	2.04203	2.04203	2.04203	2.04203	2.04203	2.04203	2.04203	2.04203	2.04203	2.04203	2.04203	2.04203	2.04203	2.04203	2.04203	2.04203	2.04203	2.04203	2.04203	2.04203	2.04203	2.04203	2.04203	2.04203	2.04203	2.04203	2.04203
mux_r01_s108	Kirk	12	1	1.62979	1.62979	1.62979	1.62979	1.62979	1.62979	1.62979	1.62979	1.62979	1.62979	1.62979	1.62979	1.62979	1.62979	1.62979	1.62979	1.62979	1.62979	1.62979	1.62979	1.62979	1.62979	1.62979	1.62979	1.62979	1.62979	1.62979	1.62979	1.62979	1.62979	1.62979	1.62979	1.62979	1.62979	1.62979	1.62979	1.62979	1.62979	1.62979	1.62979	1.62979	1.62979	1.62979	1.62979	1.62979	1.62979
mux_r01_s108	Kirk	12	2	2.04203	2.04203	2.04203	2.04203	2.04203	2.04203	2.04203	2.04203	2.04203	2.04203	2.04203	2.04203	2.04203	2.04203	2.04203	2.04203	2.04203	2.04203	2.04203	2.04203	2.04203	2.04203	2.04203	2.04203	2.04203	2.04203	2.04203	2.04203	2.04203	2.04203	2.04203	2.04203	2.04203	2.04203	2.04203	2.04203	2.04203	2.04203	2.04203	2.04203	2.04203	2.04203	2.04203	2.04203	2.04203	2.04203
mux_r01_s109	Kirk	13	1	1.62979	1.62979	1.62979	1.62979	1.62979	1.62979	1.62979	1.62979	1.62979	1.62979	1.62979	1.62979	1.62979	1.62979	1.62979	1.62979	1.62979	1.62979	1.62979	1.62979	1.62979	1.62979	1.62979	1.62979	1.62979	1.62979	1.62979	1.62979	1.62979	1.62979	1.62979	1.62979	1.62979	1.62979	1.62979	1.62979	1.62979	1.62979	1.62979	1.62979	1.62979	1.62979	1.62979	1.62979	1.62979	1.62979
mux_r01_s109	Kirk	13	2	2.04203	2.04203	2.04203	2.04203	2.04203	2.04203	2.04203	2.04203	2.04203	2.04203	2.04203	2.04203	2.04203	2.04203	2.04203	2.04203	2.04203	2.04203	2.04203	2.04203	2.04203	2.04203	2.04203	2.04203	2.04203	2.04203	2.04203	2.04203	2.04203	2.04203	2.04203	2.04203	2.04203	2.04203	2.04203	2.04203	2.04203	2.04203	2.04203	2.04203	2.04203	2.04203	2.04203	2.04203	2.04203	2.04203
mux_r01_s110	Kirk	14	1	1.62979	1.62979	1.62979	1.62979	1.62979	1.62979	1.62979	1.62979	1.62979	1.62979	1.62979	1.62979	1.62979	1.62979	1.62979	1.62979	1.62979	1.62979	1.62979	1.62979	1.62979	1.62979	1.62979	1.62979	1.62979	1.62979	1.62979	1.62979	1.62979	1.62979	1.62979	1.62979	1.62979	1.62979	1.62979	1.62979	1.62979	1.62979	1.62979	1.62979	1.62979	1.62979	1.62979	1.62979	1.62979	1.62979
mux_r01_s110	Kirk	14	2	2.04203	2.04203	2.04203	2.04203	2.04203	2.04203	2.04203	2.04203	2.04203	2.04203	2.04203	2.04203	2.04203	2.04203	2.04203	2.04203	2.04203	2.04203	2.04203	2.04203	2.04203	2.04203	2.04203	2.04203	2.04203	2.04203	2.04203	2.04203	2.04203	2.04203	2.04203	2.04203	2.04203	2.04203	2.04203	2.04203	2.04203	2.04203	2.04203	2.04203	2.04203	2.04203	2.04203	2.04203	2.04203	2.04203
mux_r01_s111	Kirk	15	1	1.62979	1.62979	1.62979	1.62979	1.62979	1.62979	1.62979	1.62979	1.62979	1.62979	1.62979	1.62979	1.62979	1.62979	1.62979	1.62979	1.62979	1.62979	1.62979	1.62979	1.62979	1.62979	1.62979	1.62979	1.62979	1.62979	1.62979	1.62979	1.62979	1.62979	1.62979	1.62979	1.62979	1.62979	1.62979	1.62979	1.62979	1.62979	1.62979	1.62979	1.62979	1.62979	1.62979	1.62979	1.62979	1.62979
mux_r01_s111	Kirk	15	2	2.04203	2.04203	2.04203	2.04203	2.04203	2.04203	2.04203	2.04203	2.04203	2.04203	2.04203	2.04203	2.04203	2.04203	2.04203	2.04203	2.04203	2.04203	2.04203	2.04203	2.04203	2.04203	2.04203	2.04203	2.04203	2.04203	2.04203	2.04203	2.04203	2.04203	2.04203	2.04203	2.04203	2.04203	2.04203	2.04203	2.04203	2.04203	2.04203	2.04203	2.04203	2.04203	2.04203	2.04203	2.04203	2.04203
mux_r01_s112	Kirk	16	1	1.62979	1.62979	1.62979	1.62979	1.62979	1.62979	1.62979	1.62979	1.62979	1.62979	1.62979	1.62979	1.62979	1.62979	1.62979	1.62979	1.62979	1.62979	1.62979	1.62979	1.62979	1.62979	1.62979	1.62979	1.62979	1.62979	1.62979	1.62979	1.62979	1.62979	1.62979	1.62979	1.62979	1.62979	1.62979	1.62979	1.62979	1.62979	1.62979	1.62979	1.62979	1.62979	1.62979	1.62979	1.62979	1.62979
mux_r01_s112	Kirk	16	2	2.04203	2.04203	2.04203	2.04203	2.04203	2.04203	2.04203	2.04203	2.04203	2.04203	2.04203	2.04203	2.04203	2.04203	2.04203	2.04203	2.04203	2.04203	2.04203	2.04203	2.04203	2.04203	2.04203	2.04203	2.04203	2.04203	2.04203	2.04203	2.04203	2.04203	2.04203	2.04203	2.04203	2.04203	2.04203	2.04203	2.04203	2.04203	2.04203	2.04203	2.04203	2.04203	2.04203	2.04203	2.04203	2.04203
mux_r01_s113	Kirk	17	1	20	20	20	20	20	20	20	20	20	20	20	20	20	20	20	20	20	20	20	20	20	20	20	20	20	20	20	20	20	20	20	20	20	20	20	20	20	20	20	20	20	20	20	20	20	20
mux_r01_s113	Kirk	17	2	2.04203	2.04203	2.04203	2.04203	2.04203	2.04203	2.04203	2.04203	2.04203	2.04203	2.04203	2.04203	2.04203	2.04203	2.04203	2.04203	2.04203	2.04203	2.04203	2.04203	2.04203	2.04203	2.04203	2.04203	2.04203	2.04203	2.04203	2.04203	2.04203	2.04203	2.04203	2.04203	2.04203	2.04203	2.04203	2.04203	2.04203	2.04203	2.04203	2.04203	2.04203	2.04203	2.04203	2.04203	2.04203	2.04203
mux_r01_s114	Kirk	18	1	1.62979	1.62979	1.62979	1.62979	1.62979	1.62979	1.62979	1.62979	1.62979	1.62979	1.62979	1.62979	1.62979	1.62979	1.62979	1.62979	1.62979	1.62979	1.62979	1.62979	1.62979	1.62979	1.62979	1.62979	1.62979	1.62979	1.62979	1.62979	1.62979	1.62979	1.62979	1.62979	1.62979	1.62979	1.62979	1.62979	1.62979	1.62979	1.62979	1.62979	1.62979	1.62979	1.62979	1.62979	1.62979	1.62979
mux_r01_s114	Kirk	18	2	2.04203	2.04203	2.04203	2.04203	2.04203	2.04203	2.04203	2.04203	2.04203	2.04203	2.04203	2.04203	2.04203	2.04203	2.04203	2.04203	2.04203	2.04203	2.04203	2.04203	2.04203	2.04203	2.04203	2.04203	2.04203	2.04203	2.04203	2.04203	2.04203	2.04203	2.04203	2.04203	2.04203	2.04203	2.04203	2.04203	2.04203	2.04203	2.04203	2.04203	2.04203	2.04203	2.04203	2.04203	2.04203	2.04203
mux_r01_s115	Kirk	19	1	1.62979	1.62979	1.62979	1.62979	1.62979	1.62979	1.62979	1.62979	1.62979	1.62979	1.62979	1.62979	1.62979	1.62979	1.62979	1.62979	1.62979	1.62979	1.62979	1.62979	1.62979	1.62979	1.62979	1.62979	1.62979	1.62979	1.62979	1.62979	1.62979	1.62979	1.62979	1.62979	1.62979	1.62979	1.62979	1.62979	1.62979	1.62979	1.62979	1.62979	1.62979	1.62979	1.62979	1.62979	1.62979	1.62979
mux_r01_s115	Kirk	19	2	2.04203	2.04203	2.04203	2.04203	2.04203	2.04203	2.04203	2.04203	2.04203	2.04203	2.04203	2.04203	2.04203	2.04203	2.04203	2.04203	2.04203	2.04203	2.04203	2.04203	2.04203	2.04203	2.04203	2.04203	2.04203	2.04203	2.04203	2.04203	2.04203	2.04203	2.04203	2.04203	2.04203	2.04203	2.04203	2.04203	2.04203	2.04203	2.04203	2.04203	2.04203	2.04203	2.04203	2.04203	2.04203	2.04203
mux_r01_s116	Kirk	20	1	1.62979	1.62979	1.62979	1.62979	1.62979	1.62979	1.62979	1.62979	1.62979	1.62979	1.62979	1.62979	1.62979	1.62979	1.62979	1.62979	1.62979	1.62979	1.62979	1.62979	1.62979	1.62979	1.62979	1.62979	1.62979	1.62979	1.62979	1.62979	1.62979	1.62979	1.62979	1.62979	1.62979	1.62979	1.62979	1.62979	1.62979	1.62979	1.62979	1.62979	1.62979	1.62979	1.62979	1.62979	1.62979	1.62979
mux_r01_s116	Kirk	20	2	2.04203	2.04203	2.04203	2.04203	2.04203	2.04203	2.04203	2.04203	2.04203	2.04203	2.04203	2.04203	2.04203	2.04203	2.04203	2.04203	2.04203	2.04203	2.04203	2.04203	2.04203	2.04203	2.04203	2.04203	2.04203	2.04203	2.04203	2.04203	2.04203	2.04203	2.04203	2.04203	2.04203	2.04203	2.04203	2.04203	2.04203	2.04203	2.04203	2.04203	2.04203	2.04203	2.04203	2.04203	2.04203	2.04203
mux_r01_s117	Kirk	21	1	1.62979	1.62979	1.62979	1.62979	1.62979	1.62979	1.62979	1.62979	1.62979	1.62979	1.62979	1.62979	1.62979	1.62979	1.62979	1.62979	1.62979	1.62979	1.62979	1.62979	1.62979	1.62979	1.62979	1.62979	1.62979	1.62979	1.62979	1.62979	1.62979	1.62979	1.62979	1.62979	1.62979	1.62979	1.62979	1.62979	1.62979	1.62979	1.62979	1.62979	1.62979	1.62979	1.62979	1.62979	1.62979	1.62979
mux_r01_s117	Kirk	21	2	2.04203	2.04203	2.04203	2.04203	2.04203	2.04203	2.04203	2.04203	2.04203	2.04203	2.04203	2.04203	2.04203	2.04203	2.04203	2.04203	2.04203	2.04203	2.04203	2.04203	2.04203	2.04203	2.04203	2.04203	2.04203	2.04203	2.04203	2.04203	2.04203	2.04203	2.04203	2.04203	2.04203	2.04203	2.04203	2.04203	2.04203	2.04203	2.04203	2.04203	2.04203	2.04203	2.04203	2.04203	2.04203	2.04203
mux_r01_s118	Kirk	22	1	1.62979	1.62979	1.62979	1.62979	1.62979	1.62979	1.62979	1.62979	1.62979	1.62979	1.62979	1.62979	1.62979	1.62979	1.62979	1.62979	1.62979	1.62979	1.62979	1.62979	1.62979	1.62979	1.62979	1.62979	1.62979	1.62979	1.62979	1.62979	1.62979	1.62979	1.62979	1.62979	1.62979	1.62979	1.62979	1.62979	1.62979	1.62979	1.62979	1.62979	1.62979	1.62979	1.62979	1.62979	1.62979	1.62979
mux_r01_s118	Kirk	22	2	2.04203	2.04203	2.04203	2.04203	2.04203	2.04203	2.04203	2.04203	2.04203	2.04203	2.04203	2.04203	2.04203	2.04203	2.04203	2.04203	2.04203	2.04203	2.04203	2.04203	2.04203	2.04203	2.04203	2.04203	2.04203	2.04203	2.04203	2.04203	2.04203	2.04203	2.04203	2.04203	2.04203	2.04203	2.04203	2.04203	2.04203	2.04203	2.04203	2.04203	2.04203	2.04203	2.04203	2.04203	2.04203	2.04203
mux_r01_s119	Kirk	23	1	1.62979	1.62979	1.62979	1.62979	1.62979	1.62979	1.62979	1.62979	1.62979	1.62979	1.62979	1.62979	1.62979	1.62979	1.62979	1.62979	1.62979	1.62979	1.62979	1.62979	1.62979	1.62979	1.62979	1.62979	1.62979	1.62979	1.62979	1.62979	1.62979	1.62979	1.62979	1.62979	1.62979	1.62979	1.62979	1.62979	1.62979	1.62979	1.62979	1.62979	1.62979	1.62979	1.62979	1.62979	1.62979	1.62979
mux_r01_s119	Kirk	23	2	2.04203	2.04203	2.04203	2.04203	2.04203	2.04203	2.04203	2.04203	2.04203	2.04203	2.04203	2.04203	2.04203	2.04203	2.04203	2.04203	2.04203	2.04203	2.04203	2.04203	2.04203	2.04203	2.04203	2.04203	2.04203	2.04203	2.04203	2.04203	2.04203	2.04203	2.04203	2.04203	2.04203	2.04203	2.04203	2.04203	2.04203	2.04203	2.04203	2.04203	2.04203	2.04203	2.04203	2.04203	2.04203	2.04203
mux_r01_s120	Kirk	24	1	1.62979	1.62979	1.62979	1.62979	1.62979	1.62979	1.62979	1.62979	1.62979	1.62979	1.62979	1.62979	1.62979	1.62979	1.62979	1.62979	1.62979	1.62979	1.62979	1.62979	1.62979	1.62979	1.62979	1.62979	1.62979	1.62979	1.62979	1.62979	1.62979	1.62979	1.62979	1.62979	1.62979	1.62979	1.62979	1.62979	1.62979	1.62979	1.62979	1.62979	1.62979	1.62979	1.62979	1.62979	1.62979	1.62979
mux_r01_s120	Kirk	24	2	2.04203	2.04203	2.04203	2.04203	2.04203	2.04203	2.04203	2.04203	2.04203	2.04203	2.04203	2.04203	2.04203	2.04203	2.04203	2.04203	2.04203	2.04203	2.04203	2.04203	2.04203	2.04203	2.04203	2.04203	2.04203	2.04203	2.04203	2.04203	2.04203	2.04203	2.04203	2.04203	2.04203	2.04203	2.04203	2.04203	2.04203	2.04203	2.04203	2.04203	2.04203	2.04203	2.04203	2.04203	2.04203	2.04203
mux_r01_s121	Picard	1	1	0	0	0	0	0	0	0	0	0	0	0	0	0	0	0	0	0	0	0	0	0	0	0	0	0	0	0	0	0	0	0	0	0	0	0	0	0	0	0	0	0	0	0	0	0	0
mux_r01_s121	Picard	1	2	2.04203	2.04203	2.04203	2.04203	2.04203	2.04203	2.04203	2.04203	2.04203	2.04203	2.04203	2.04203	2.04203	2.04203	2.04203	2.04203	2.04203	2.04203	2.04203	2.04203	2.04203	2.04203	2.04203	2.04203	2.04203	2.04203	2.04203	2.04203	2.04203	2.04203	2.04203	2.04203	2.04203	2.04203	2.04203	2.04203	2.04203	2.04203	2.04203	2.04203	2.04203	2.04203	2.04203	2.04203	2.04203	2.04203
mux_r01_s122	Picard	2	1	0	0	0	0	0	0	0	0	0	0	0	0	0	0	0	0	0	0	0	0	0	0	0	0	0	0	0	0	0	0	0	0	0	0	0	0	0	0	0	0	0	0	0	0	0	0
mux_r01_s122	Picard	2	2	2.04203	2.04203	2.04203	2.04203	2.04203	2.04203	2.04203	2.04203	2.04203	2.04203	2.04203	2.04203	2.04203	2.04203	2.04203	2.04203	2.04203	2.04203	2.04203	2.04203	2.04203	2.04203	2.04203	2.04203	2.04203	2.04203	2.04203	2.04203	2.04203	2.04203	2.04203	2.04203	2.04203	2.04203	2.04203	2.04203	2.04203	2.04203	2.04203	2.04203	2.04203	2.04203	2.04203	2.04203	2.04203	2.04203
mux_r01_s123	Picard	3	1	0	0	0	0	0	0	0	0	0	0	0	0	0	0	0	0	0	0	0	0	0	0	0	0	0	0	0	0	0	0	0	0	0	0	0	0	0	0	0	0	0	0	0	0	0	0
mux_r01_s123	Picard	3	2	2.04203	2.04203	2.04203	2.04203	2.04203	2.04203	2.04203	2.04203	2.04203	2.04203	2.04203	2.04203	2.04203	2.04203	2.04203	2.04203	2.04203	2.04203	2.04203	2.04203	2.04203	2.04203	2.04203	2.04203	2.04203	2.04203	2.04203	2.04203	2.04203	2.04203	2.04203	2.04203	2.04203	2.04203	2.04203	2.04203	2.04203	2.04203	2.04203	2.04203	2.04203	2.04203	2.04203	2.04203	2.04203	2.04203
mux_r01_s124	Picard	4	1	0	0	0	0	0	0	0	0	0	0	0	0	0	0	0	0	0	0	0	0	0	0	0	0	0	0	0	0	0	0	0	0	0	0	0	0	0	0	0	0	0	0	0	0	0	0
mux_r01_s124	Picard	4	2	2.04203	2.04203	2.04203	2.04203	2.04203	2.04203	2.04203	2.04203	2.04203	2.04203	2.04203	2.04203	2.04203	2.04203	2.04203	2.04203	2.04203	2.04203	2.04203	2.04203	2.04203	2.04203	2.04203	2.04203	2.04203	2.04203	2.04203	2.04203	2.04203	2.04203	2.04203	2.04203	2.04203	2.04203	2.04203	2.04203	2.04203	2.04203	2.04203	2.04203	2.04203	2.04203	2.04203	2.04203	2.04203	2.04203
mux_r01_s125	Picard	5	1	0	0	0	0	0	0	0	0	0	0	0	0	0	0	0	0	0	0	0	0	0	0	0	0	0	0	0	0	0	0	0	0	0	0	0	0	0	0	0	0	0	0	0	0	0	0
mux_r01_s125	Picard	5	2	2.04203	2.04203	2.04203	2.04203	2.04203	2.04203	2.04203	2.04203	2.04203	2.04203	2.04203	2.04203	2.04203	2.04203	2.04203	2.04203	2.04203	2.04203	2.04203	2.04203	2.04203	2.04203	2.04203	2.04203	2.04203	2.04203	2.04203	2.04203	2.04203	2.04203	2.04203	2.04203	2.04203	2.04203	2.04203	2.04203	2.04203	2.04203	2.04203	2.04203	2.04203	2.04203	2.04203	2.04203	2.04203	2.04203
mux_r01_s126	Picard	6	1	0	0	0	0	0	0	0	0	0	0	0	0	0	0	0	0	0	0	0	0	0	0	0	0	0	0	0	0	0	0	0	0	0	0	0	0	0	0	0	0	0	0	0	0	0	0
mux_r01_s126	Picard	6	2	2.04203	2.04203	2.04203	2.04203	2.04203	2.04203	2.04203	2.04203	2.04203	2.04203	2.04203	2.04203	2.04203	2.04203	2.04203	2.04203	2.04203	2.04203	2.04203	2.04203	2.04203	2.04203	2.04203	2.04203	2.04203	2.04203	2.04203	2.04203	2.04203	2.04203	2.04203	2.04203	2.04203	2.04203	2.04203	2.04203	2.04203	2.04203	2.04203	2.04203	2.04203	2.04203	2.04203	2.04203	2.04203	2.04203
mux_r01_s127	Picard	7	1	0	0	0	0	0	0	0	0	0	0	0	0	0	0	0	0	0	0	0	0	0	0	0	0	0	0	0	0	0	0	0	0	0	0	0	0	0	0	0	0	0	0	0	0	0	0
mux_r01_s127	Picard	7	2	2.04203	2.04203	2.04203	2.04203	2.04203	2.04203	2.04203	2.04203	2.04203	2.04203	2.04203	2.04203	2.04203	2.04203	2.04203	2.04203	2.04203	2.04203	2.04203	2.04203	2.04203	2.04203	2.04203	2.04203	2.04203	2.04203	2.04203	2.04203	2.04203	2.04203	2.04203	2.04203	2.04203	2.04203	2.04203	2.04203	2.04203	2.04203	2.04203	2.04203	2.04203	2.04203	2.04203	2.04203	2.04203	2.04203
mux_r01_s128	Picard	8	1	0	0	0	0	0	0	0	0	0	0	0	0	0	0	0	0	0	0	0	0	0	0	0	0	0	0	0	0	0	0	0	0	0	0	0	0	0	0	0	0	0	0	0	0	0	0
mux_r01_s128	Picard	8	2	2.04203	2.04203	2.04203	2.04203	2.04203	2.04203	2.04203	2.04203	2.04203	2.04203	2.04203	2.04203	2.04203	2.04203	2.04203	2.04203	2.04203	2.04203	2.04203	2.04203	2.04203	2.04203	2.04203	2.04203	2.04203	2.04203	2.04203	2.04203	2.04203	2.04203	2.04203	2.04203	2.04203	2.04203	2.04203	2.04203	2.04203	2.04203	2.04203	2.04203	2.04203	2.04203	2.04203	2.04203	2.04203	2.04203
mux_r01_s129	Picard	9	1	0	0	0	0	0	0	0	0	0	0	0	0	0	0	0	0	0	0	0	0	0	0	0	0	0	0	0	0	0	0	0	0	0	0	0	0	0	0	0	0	0	0	0	0	0	0
mux_r01_s129	Picard	9	2	2.04203	2.04203	2.04203	2.04203	2.04203	2.04203	2.04203	2.04203	2.04203	2.04203	2.04203	2.04203	2.04203	2.04203	2.04203	2.04203	2.04203	2.04203	2.04203	2.04203	2.04203	2.04203	2.04203	2.04203	2.04203	2.04203	2.04203	2.04203	2.04203	2.04203	2.04203	2.04203	2.04203	2.04203	2.04203	2.04203	2.04203	2.04203	2.04203	2.04203	2.04203	2.04203	2.04203	2.04203	2.04203	2.04203
mux_r01_s130	Picard	10	1	0	0	0	0	0	0	0	0	0	0	0	0	0	0	0	0	0	0	0	0	0	0	0	0	0	0	0	0	0	0	0	0	0	0	0	0	0	0	0	0	0	0	0	0	0	0
mux_r01_s130	Picard	10	2	2.04203	2.04203	2.04203	2.04203	2.04203	2.04203	2.04203	2.04203	2.04203	2.04203	2.04203	2.04203	2.04203	2.04203	2.04203	2.04203	2.04203	2.04203	2.04203	2.04203	2.04203	2.04203	2.04203	2.04203	2.04203	2.04203	2.04203	2.04203	2.04203	2.04203	2.04203	2.04203	2.04203	2.04203	2.04203	2.04203	2.04203	2.04203	2.04203	2.04203	2.04203	2.04203	2.04203	2.04203	2.04203	2.04203
mux_r01_s131	Picard	11	1	0	0	0	0	0	0	0	0	0	0	0	0	0	0	0	0	0	0	0	0	0	0	0	0	0	0	0	0	0	0	0	0	0	0	0	0	0	0	0	0	0	0	0	0	0	0
mux_r01_s131	Picard	11	2	2.04203	2.04203	2.04203	2.04203	2.04203	2.04203	2.04203	2.04203	2.04203	2.04203	2.04203	2.04203	2.04203	2.04203	2.04203	2.04203	2.04203	2.04203	2.04203	2.04203	2.04203	2.04203	2.04203	2.04203	2.04203	2.04203	2.04203	2.04203	2.04203	2.04203	2.04203	2.04203	2.04203	2.04203	2.04203	2.04203	2.04203	2.04203	2.04203	2.04203	2.04203	2.04203	2.04203	2.04203	2.04203	2.04203
mux_r01_s132	Picard	12	1	0	0	0	0	0	0	0	0	0	0	0	0	0	0	0	0	0	0	0	0	0	0	0	0	0	0	0	0	0	0	0	0	0	0	0	0	0	0	0	0	0	0	0	0	0	0
mux_r01_s132	Picard	12	2	2.04203	2.04203	2.04203	2.04203	2.04203	2.04203	2.04203	2.04203	2.04203	2.04203	2.04203	2.04203	2.04203	2.04203	2.04203	2.04203	2.04203	2.04203	2.04203	2.04203	2.04203	2.04203	2.04203	2.04203	2.04203	2.04203	2.04203	2.04203	2.04203	2.04203	2.04203	2.04203	2.04203	2.04203	2.04203	2.04203	2.04203	2.04203	2.04203	2.04203	2.04203	2.04203	2.04203	2.04203	2.04203	2.04203
mux_r01_s133	Picard	13	1	0	0	0	0	0	0	0	0	0	0	0	0	0	0	0	0	0	0	0	0	0	0	0	0	0	0	0	0	0	0	0	0	0	0	0	0	0	0	0	0	0	0	0	0	0	0
mux_r01_s133	Picard	13	2	2.04203	2.04203	2.04203	2.04203	2.04203	2.04203	2.04203	2.04203	2.04203	2.04203	2.04203	2.04203	2.04203	2.04203	2.04203	2.04203	2.04203	2.04203	2.04203	2.04203	2.04203	2.04203	2.04203	2.04203	2.04203	2.04203	2.04203	2.04203	2.04203	2.04203	2.04203	2.04203	2.04203	2.04203	2.04203	2.04203	2.04203	2.04203	2.04203	2.04203	2.04203	2.04203	2.04203	2.04203	2.04203	2.04203
mux_r01_s134	Picard	14	1	0	0	0	0	0	0	0	0	0	0	0	0	0	0	0	0	0	0	0	0	0	0	0	0	0	0	0	0	0	0	0	0	0	0	0	0	0	0	0	0	0	0	0	0	0	0
mux_r01_s134	Picard	14	2	2.04203	2.04203	2.04203	2.04203	2.04203	2.04203	2.04203	2.04203	2.04203	2.04203	2.04203	2.04203	2.04203	2.04203	2.04203	2.04203	2.04203	2.04203	2.04203	2.04203	2.04203	2.04203	2.04203	2.04203	2.04203	2.04203	2.04203	2.04203	2.04203	2.04203	2.04203	2.04203	2.04203	2.04203	2.04203	2.04203	2.04203	2.04203	2.04203	2.04203	2.04203	2.04203	2.04203	2.04203	2.04203	2.04203
mux_r01_s135	Picard	15	1	0	0	0	0	0	0	0	0	0	0	0	0	0	0	0	0	0	0	0	0	0	0	0	0	0	0	0	0	0	0	0	0	0	0	0	0	0	0	0	0	0	0	0	0	0	0
mux_r01_s135	Picard	15	2	2.04203	2.04203	2.04203	2.04203	2.04203	2.04203	2.04203	2.04203	2.04203	2.04203	2.04203	2.04203	2.04203	2.04203	2.04203	2.04203	2.04203	2.04203	2.04203	2.04203	2.04203	2.04203	2.04203	2.04203	2.04203	2.04203	2.04203	2.04203	2.04203	2.04203	2.04203	2.04203	2.04203	2.04203	2.04203	2.04203	2.04203	2.04203	2.04203	2.04203	2.04203	2.04203	2.04203	2.04203	2.04203	2.04203
mux_r01_s136	Picard	16	1	0	0	0	0	0	0	0	0	0	0	0	0	0	0	0	0	0	0	0	0	0	0	0	0	0	0	0	0	0	0	0	0	0	0	0	0	0	0	0	0	0	0	0	0	0	0
mux_r01_s136	Picard	16	2	2.04203	2.04203	2.04203	2.04203	2.04203	2.04203	2.04203	2.04203	2.04203	2.04203	2.04203	2.04203	2.04203	2.04203	2.04203	2.04203	2.04203	2.04203	2.04203	2.04203	2.04203	2.04203	2.04203	2.04203	2.04203	2.04203	2.04203	2.04203	2.04203	2.04203	2.04203	2.04203	2.04203	2.04203	2.04203	2.04203	2.04203	2.04203	2.04203	2.04203	2.04203	2.04203	2.04203	2.04203	2.04203	2.04203
mux_r01_s137	Picard	17	1	0	0	0	0	0	0	0	0	0	0	0	0	0	0	0	0	0	0	0	0	0	0	0	0	0	0	0	0	0	0	0	0	0	0	0	0	0	0	0	0	0	0	0	0	0	0
mux_r01_s137	Picard	17	2	2.04203	2.04203	2.04203	2.04203	2.04203	2.04203	2.04203	2.04203	2.04203	2.04203	2.04203	2.04203	2.04203	2.04203	2.04203	2.04203	2.04203	2.04203	2.04203	2.04203	2.04203	2.04203	2.04203	2.04203	2.04203	2.04203	2.04203	2.04203	2.04203	2.04203	2.04203	2.04203	2.04203	2.04203	2.04203	2.04203	2.04203	2.04203	2.04203	2.04203	2.04203	2.04203	2.04203	2.04203	2.04203	2.04203
mux_r01_s138	Picard	18	1	1.59657e-10	1.59657e-10	1.59657e-10	1.59657e-10	1.59657e-10	1.59657e-10	1.59657e-10	1.59657e-10	1.59657e-10	1.59657e-10	1.59657e-10	1.59657e-10	1.59657e-10	1.59657e-10	1.59657e-10	1.59657e-10	1.59657e-10	1.59657e-10	1.59657e-10	1.59657e-10	1.59657e-10	1.59657e-10	1.59657e-10	1.59657e-10	1.59657e-10	1.59657e-10	1.59657e-10	1.59657e-10	1.59657e-10	1.59657e-10	1.59657e-10	1.59657e-10	1.59657e-10	1.59657e-10	1.59657e-10	1.59657e-10	1.59657e-10	1.59657e-10	1.59657e-10	1.59657e-10	1.59657e-10	1.59657e-10	1.59657e-10	1.59657e-10	1.59657e-10	1.59657e-10
mux_r01_s138	Picard	18	2	2.04203	2.04203	2.04203	2.04203	2.04203	2.04203	2.04203	2.04203	2.04203	2.04203	2.04203	2.04203	2.04203	2.04203	2.04203	2.04203	2.04203	2.04203	2.04203	2.04203	2.04203	2.04203	2.04203	2.04203	2.04203	2.04203	2.04203	2.04203	2.04203	2.04203	2.04203	2.04203	2.04203	2.04203	2.04203	2.04203	2.04203	2.04203	2.04203	2.04203	2.04203	2.04203	2.04203	2.04203	2.04203	2.04203
mux_r01_s139	Picard	19	1	0	0	0	0	0	0	0	0	0	0	0	0	0	0	0	0	0	0	0	0	0	0	0	0	0	0	0	0	0	0	0	0	0	0	0	0	0	0	0	0	0	0	0	0	0	0
mux_r01_s139	Picard	19	2	2.04203	2.04203	2.04203	2.04203	2.04203	2.04203	2.04203	2.04203	2.04203	2.04203	2.04203	2.04203	2.04203	2.04203	2.04203	2.04203	2.04203	2.04203	2.04203	2.04203	2.04203	2.04203	2.04203	2.04203	2.04203	2.04203	2.04203	2.04203	2.04203	2.04203	2.04203	2.04203	2.04203	2.04203	2.04203	2.04203	2.04203	2.04203	2.04203	2.04203	2.04203	2.04203	2.04203	2.04203	2.04203	2.04203
mux_r01_s140	Picard	20	1	0	0	0	0	0	0	0	0	0	0	0	0	0	0	0	0	0	0	0	0	0	0	0	0	0	0	0	0	0	0	0	0	0	0	0	0	0	0	0	0	0	0	0	0	0	0
mux_r01_s140	Picard	20	2	2.04203	2.04203	2.04203	2.04203	2.04203	2.04203	2.04203	2.04203	2.04203	2.04203	2.04203	2.04203	2.04203	2.04203	2.04203	2.04203	2.04203	2.04203	2.04203	2.04203	2.04203	2.04203	2.04203	2.04203	2.04203	2.04203	2.04203	2.04203	2.04203	2.04203	2.04203	2.04203	2.04203	2.04203	2.04203	2.04203	2.04203	2.04203	2.04203	2.04203	2.04203	2.04203	2.04203	2.04203	2.04203	2.04203
mux_r01_s141	Picard	21	1	0	0	0	0	0	0	0	0	0	0	0	0	0	0	0	0	0	0	0	0	0	0	0	0	0	0	0	0	0	0	0	0	0	0	0	0	0	0	0	0	0	0	0	0	0	0
mux_r01_s141	Picard	21	2	2.04203	2.04203	2.04203	2.04203	2.04203	2.04203	2.04203	2.04203	2.04203	2.04203	2.04203	2.04203	2.04203	2.04203	2.04203	2.04203	2.04203	2.04203	2.04203	2.04203	2.04203	2.04203	2.04203	2.04203	2.04203	2.04203	2.04203	2.04203	2.04203	2.04203	2.04203	2.04203	2.04203	2.04203	2.04203	2.04203	2.04203	2.04203	2.04203	2.04203	2.04203	2.04203	2.04203	2.04203	2.04203	2.04203
mux_r01_s142	Picard	22	1	0	0	0	0	0	0	0	0	0	0	0	0	0	0	0	0	0	0	0	0	0	0	0	0	0	0	0	0	0	0	0	0	0	0	0	0	0	0	0	0	0	0	0	0	0	0
mux_r01_s142	Picard	22	2	2.04203	2.04203	2.04203	2.04203	2.04203	2.04203	2.04203	2.04203	2.04203	2.04203	2.04203	2.04203	2.04203	2.04203	2.04203	2.04203	2.04203	2.04203	2.04203	2.04203	2.04203	2.04203	2.04203	2.04203	2.04203	2.04203	2.04203	2.04203	2.04203	2.04203	2.04203	2.04203	2.04203	2.04203	2.04203	2.04203	2.04203	2.04203	2.04203	2.04203	2.04203	2.04203	2.04203	2.04203	2.04203	2.04203
mux_r01_s143	Picard	23	1	0	0	0	0	0	0	0	0	0	0	0	0	0	0	0	0	0	0	0	0	0	0	0	0	0	0	0	0	0	0	0	0	0	0	0	0	0	0	0	0	0	0	0	0	0	0
mux_r01_s143	Picard	23	2	2.04203	2.04203	2.04203	2.04203	2.04203	2.04203	2.04203	2.04203	2.04203	2.04203	2.04203	2.04203	2.04203	2.04203	2.04203	2.04203	2.04203	2.04203	2.04203	2.04203	2.04203	2.04203	2.04203	2.04203	2.04203	2.04203	2.04203	2.04203	2.04203	2.04203	2.04203	2.04203	2.04203	2.04203	2.04203	2.04203	2.04203	2.04203	2.04203	2.04203	2.04203	2.04203	2.04203	2.04203	2.04203	2.04203
mux_r01_s144	Picard	24	1	0	0	0	0	0	0	0	0	0	0	0	0	0	0	0	0	0	0	0	0	0	0	0	0	0	0	0	0	0	0	0	0	0	0	0	0	0	0	0	0	0	0	0	0	0	0
mux_r01_s144	Picard	24	2	2.04203	2.04203	2.04203	2.04203	2.04203	2.04203	2.04203	2.04203	2.04203	2.04203	2.04203	2.04203	2.04203	2.04203	2.04203	2.04203	2.04203	2.04203	2.04203	2.04203	2.04203	2.04203	2.04203	2.04203	2.04203	2.04203	2.04203	2.04203	2.04203	2.04203	2.04203	2.04203	2.04203	2.04203	2.04203	2.04203	2.04203	2.04203	2.04203	2.04203	2.04203	2.04203	2.04203	2.04203	2.04203	2.04203
mux_r01_s145	Sisko	1	1	0	0	0	0	0	0	0	0	0	0	0	0	0	0	0	0	0	0	0	0	0	0	0	0	0	0	0	0	0	0	0	0	0	0	0	0	0	0	0	0	0	0	0	0	0	0
mux_r01_s145	Sisko	1	2	7.42526e-11	7.42526e-11	7.42526e-11	7.42526e-11	7.42526e-11	7.42526e-11	7.42526e-11	7.42526e-11	7.42526e-11	7.42526e-11	7.42526e-11	7.42526e-11	7.42526e-11	7.42526e-11	7.42526e-11	7.42526e-11	7.42526e-11	7.42526e-11	7.42526e-11	7.42526e-11	7.42526e-11	7.42526e-11	7.42526e-11	7.42526e-11	7.42526e-11	7.42526e-11	7.42526e-11	7.42526e-11	7.42526e-11	7.42526e-11	7.42526e-11	7.42526e-11	7.42526e-11	7.42526e-11	7.42526e-11	7.42526e-11	7.42526e-11	7.42526e-11	7.42526e-11	7.42526e-11	7.42526e-11	7.42526e-11	7.42526e-11	7.42526e-11	7.42526e-11	7.42526e-11
mux_r01_s146	Sisko	2	1	0	0	0	0	0	0	0	0	0	0	0	0	0	0	0	0	0	0	0	0	0	0	0	0	0	0	0	0	0	0	0	0	0	0	0	0	0	0	0	0	0	0	0	0	0	0
mux_r01_s146	Sisko	2	2	7.42526e-11	7.42526e-11	7.42526e-11	7.42526e-11	7.42526e-11	7.42526e-11	7.42526e-11	7.42526e-11	7.42526e-11	7.42526e-11	7.42526e-11	7.42526e-11	7.42526e-11	7.42526e-11	7.42526e-11	7.42526e-11	7.42526e-11	7.42526e-11	7.42526e-11	7.42526e-11	7.42526e-11	7.42526e-11	7.42526e-11	7.42526e-11	7.42526e-11	7.42526e-11	7.42526e-11	7.42526e-11	7.42526e-11	7.42526e-11	7.42526e-11	7.42526e-11	7.42526e-11	7.42526e-11	7.42526e-11	7.42526e-11	7.42526e-11	7.42526e-11	7.42526e-11	7.42526e-11	7.42526e-11	7.42526e-11	7.42526e-11	7.42526e-11	7.42526e-11	7.42526e-11
mux_r01_s147	Sisko	3	1	0	0	0	0	0	0	0	0	0	0	0	0	0	0	0	0	0	0	0	0	0	0	0	0	0	0	0	0	0	0	0	0	0	0	0	0	0	0	0	0	0	0	0	0	0	0
mux_r01_s147	Sisko	3	2	7.42526e-11	7.42526e-11	7.42526e-11	7.42526e-11	7.42526e-11	7.42526e-11	7.42526e-11	7.42526e-11	7.42526e-11	7.42526e-11	7.42526e-11	7.42526e-11	7.42526e-11	7.42526e-11	7.42526e-11	7.42526e-11	7.42526e-11	7.42526e-11	7.42526e-11	7.42526e-11	7.42526e-11	7.42526e-11	7.42526e-11	7.42526e-11	7.42526e-11	7.42526e-11	7.42526e-11	7.42526e-11	7.42526e-11	7.42526e-11	7.42526e-11	7.42526e-11	7.42526e-11	7.42526e-11	7.42526e-11	7.42526e-11	7.42526e-11	7.42526e-11	7.42526e-11	7.42526e-11	7.42526e-11	7.42526e-11	7.42526e-11	7.42526e-11	7.42526e-11	7.42526e-11
mux_r01_s148	Sisko	4	1	0	0	0	0	0	0	0	0	0	0	0	0	0	0	0	0	0	0	0	0	0	0	0	0	0	0	0	0	0	0	0	0	0	0	0	0	0	0	0	0	0	0	0	0	0	0
mux_r01_s148	Sisko	4	2	7.42526e-11	7.42526e-11	7.42526e-11	7.42526e-11	7.42526e-11	7.42526e-11	7.42526e-11	7.42526e-11	7.42526e-11	7.42526e-11	7.42526e-11	7.42526e-11	7.42526e-11	7.42526e-11	7.42526e-11	7.42526e-11	7.42526e-11	7.42526e-11	7.42526e-11	7.42526e-11	7.42526e-11	7.42526e-11	7.42526e-11	7.42526e-11	7.42526e-11	7.42526e-11	7.42526e-11	7.42526e-11	7.42526e-11	7.42526e-11	7.42526e-11	7.42526e-11	7.42526e-11	7.42526e-11	7.42526e-11	7.42526e-11	7.42526e-11	7.42526e-11	7.42526e-11	7.42526e-11	7.42526e-11	7.42526e-11	7.42526e-11	7.42526e-11	7.42526e-11	7.42526e-11
mux_r01_s149	Sisko	5	1	1.59657e-10	1.59657e-10	1.59657e-10	1.59657e-10	1.59657e-10	1.59657e-10	1.59657e-10	1.59657e-10	1.59657e-10	1.59657e-10	1.59657e-10	1.59657e-10	1.59657e-10	1.59657e-10	1.59657e-10	1.59657e-10	1.59657e-10	1.59657e-10	1.59657e-10	1.59657e-10	1.59657e-10	1.59657e-10	1.59657e-10	1.59657e-10	1.59657e-10	1.59657e-10	1.59657e-10	1.59657e-10	1.59657e-10	1.59657e-10	1.59657e-10	1.59657e-10	1.59657e-10	1.59657e-10	1.59657e-10	1.59657e-10	1.59657e-10	1.59657e-10	1.59657e-10	1.59657e-10	1.59657e-10	1.59657e-10	1.59657e-10	1.59657e-10	1.59657e-10	1.59657e-10
mux_r01_s149	Sisko	5	2	7.42526e-11	7.42526e-11	7.42526e-11	7.42526e-11	7.42526e-11	7.42526e-11	7.42526e-11	7.42526e-11	7.42526e-11	7.42526e-11	7.42526e-11	7.42526e-11	7.42526e-11	7.42526e-11	7.42526e-11	7.42526e-11	7.42526e-11	7.42526e-11	7.42526e-11	7.42526e-11	7.42526e-11	7.42526e-11	7.42526e-11	7.42526e-11	7.42526e-11	7.42526e-11	7.42526e-11	7.42526e-11	7.42526e-11	7.42526e-11	7.42526e-11	7.42526e-11	7.42526e-11	7.42526e-11	7.42526e-11	7.42526e-11	7.42526e-11	7.42526e-11	7.42526e-11	7.42526e-11	7.42526e-11	7.42526e-11	7.42526e-11	7.42526e-11	7.42526e-11	7.42526e-11
mux_r01_s150	Sisko	6	1	0	0	0	0	0	0	0	0	0	0	0	0	0	0	0	0	0	0	0	0	0	0	0	0	0	0	0	0	0	0	0	0	0	0	0	0	0	0	0	0	0	0	0	0	0	0
mux_r01_s150	Sisko	6	2	7.42526e-11	7.42526e-11	7.42526e-11	7.42526e-11	7.42526e-11	7.42526e-11	7.42526e-11	7.42526e-11	7.42526e-11	7.42526e-11	7.42526e-11	7.42526e-11	7.42526e-11	7.42526e-11	7.42526e-11	7.42526e-11	7.42526e-11	7.42526e-11	7.42526e-11	7.42526e-11	7.42526e-11	7.42526e-11	7.42526e-11	7.42526e-11	7.42526e-11	7.42526e-11	7.42526e-11	7.42526e-11	7.42526e-11	7.42526e-11	7.42526e-11	7.42526e-11	7.42526e-11	7.42526e-11	7.42526e-11	7.42526e-11	7.42526e-11	7.42526e-11	7.42526e-11	7.42526e-11	7.42526e-11	7.42526e-11	7.42526e-11	7.42526e-11	7.42526e-11	7.42526e-11
mux_r01_s151	Sisko	7	1	0	0	0	0	0	0	0	0	0	0	0	0	0	0	0	0	0	0	0	0	0	0	0	0	0	0	0	0	0	0	0	0	0	0	0	0	0	0	0	0	0	0	0	0	0	0
mux_r01_s151	Sisko	7	2	7.42526e-11	7.42526e-11	7.42526e-11	7.42526e-11	7.42526e-11	7.42526e-11	7.42526e-11	7.42526e-11	7.42526e-11	7.42526e-11	7.42526e-11	7.42526e-11	7.42526e-11	7.42526e-11	7.42526e-11	7.42526e-11	7.42526e-11	7.42526e-11	7.42526e-11	7.42526e-11	7.42526e-11	7.42526e-11	7.42526e-11	7.42526e-11	7.42526e-11	7.42526e-11	7.42526e-11	7.42526e-11	7.42526e-11	7.42526e-11	7.42526e-11	7.42526e-11	7.42526e-11	7.42526e-11	7.42526e-11	7.42526e-11	7.42526e-11	7.42526e-11	7.42526e-11	7.42526e-11	7.42526e-11	7.42526e-11	7.42526e-11	7.42526e-11	7.42526e-11	7.42526e-11
mux_r01_s152	Sisko	8	1	0	0	0	0	0	0	0	0	0	0	0	0	0	0	0	0	0	0	0	0	0	0	0	0	0	0	0	0	0	0	0	0	0	0	0	0	0	0	0	0	0	0	0	0	0	0
mux_r01_s152	Sisko	8	2	7.42526e-11	7.42526e-11	7.42526e-11	7.42526e-11	7.42526e-11	7.42526e-11	7.42526e-11	7.42526e-11	7.42526e-11	7.42526e-11	7.42526e-11	7.42526e-11	7.42526e-11	7.42526e-11	7.42526e-11	7.42526e-11	7.42526e-11	7.42526e-11	7.42526e-11	7.42526e-11	7.42526e-11	7.42526e-11	7.42526e-11	7.42526e-11	7.42526e-11	7.42526e-11	7.42526e-11	7.42526e-11	7.42526e-11	7.42526e-11	7.42526e-11	7.42526e-11	7.42526e-11	7.42526e-11	7.42526e-11	7.42526e-11	7.42526e-11	7.42526e-11	7.42526e-11	7.42526e-11	7.42526e-11	7.42526e-11	7.42526e-11	7.42526e-11	7.42526e-11	7.42526e-11
mux_r01_s153	Sisko	9	1	0	0	0	0	0	0	0	0	0	0	0	0	0	0	0	0	0	0	0	0	0	0	0	0	0	0	0	0	0	0	0	0	0	0	0	0	0	0	0	0	0	0	0	0	0	0
mux_r01_s153	Sisko	9	2	7.42526e-11	7.42526e-11	7.42526e-11	7.42526e-11	7.42526e-11	7.42526e-11	7.42526e-11	7.42526e-11	7.42526e-11	7.42526e-11	7.42526e-11	7.42526e-11	7.42526e-11	7.42526e-11	7.42526e-11	7.42526e-11	7.42526e-11	7.42526e-11	7.42526e-11	7.42526e-11	7.42526e-11	7.42526e-11	7.42526e-11	7.42526e-11	7.42526e-11	7.42526e-11	7.42526e-11	7.42526e-11	7.42526e-11	7.42526e-11	7.42526e-11	7.42526e-11	7.42526e-11	7.42526e-11	7.42526e-11	7.42526e-11	7.42526e-11	7.42526e-11	7.42526e-11	7.42526e-11	7.42526e-11	7.42526e-11	7.42526e-11	7.42526e-11	7.42526e-11	7.42526e-11
mux_r01_s154	Sisko	10	1	0	0	0	0	0	0	0	0	0	0	0	0	0	0	0	0	0	0	0	0	0	0	0	0	0	0	0	0	0	0	0	0	0	0	0	0	0	0	0	0	0	0	0	0	0	0
mux_r01_s154	Sisko	10	2	7.42526e-11	7.42526e-11	7.42526e-11	7.42526e-11	7.42526e-11	7.42526e-11	7.42526e-11	7.42526e-11	7.42526e-11	7.42526e-11	7.42526e-11	7.42526e-11	7.42526e-11	7.42526e-11	7.42526e-11	7.42526e-11	7.42526e-11	7.42526e-11	7.42526e-11	7.42526e-11	7.42526e-11	7.42526e-11	7.42526e-11	7.42526e-11	7.42526e-11	7.42526e-11	7.42526e-11	7.42526e-11	7.42526e-11	7.42526e-11	7.42526e-11	7.42526e-11	7.42526e-11	7.42526e-11	7.42526e-11	7.42526e-11	7.42526e-11	7.42526e-11	7.42526e-11	7.42526e-11	7.42526e-11	7.42526e-11	7.42526e-11	7.42526e-11	7.42526e-11	7.42526e-11
mux_r01_s155	Sisko	11	1	0	0	0	0	0	0	0	0	0	0	0	0	0	0	0	0	0	0	0	0	0	0	0	0	0	0	0	0	0	0	0	0	0	0	0	0	0	0	0	0	0	0	0	0	0	0
mux_r01_s155	Sisko	11	2	7.42526e-11	7.42526e-11	7.42526e-11	7.42526e-11	7.42526e-11	7.42526e-11	7.42526e-11	7.42526e-11	7.42526e-11	7.42526e-11	7.42526e-11	7.42526e-11	7.42526e-11	7.42526e-11	7.42526e-11	7.42526e-11	7.42526e-11	7.42526e-11	7.42526e-11	7.42526e-11	7.42526e-11	7.42526e-11	7.42526e-11	7.42526e-11	7.42526e-11	7.42526e-11	7.42526e-11	7.42526e-11	7.42526e-11	7.42526e-11	7.42526e-11	7.42526e-11	7.42526e-11	7.42526e-11	7.42526e-11	7.42526e-11	7.42526e-11	7.42526e-11	7.42526e-11	7.42526e-11	7.42526e-11	7.42526e-11	7.42526e-11	7.42526e-11	7.42526e-11	7.42526e-11
mux_r01_s156	Sisko	12	1	0	0	0	0	0	0	0	0	0	0	0	0	0	0	0	0	0	0	0	0	0	0	0	0	0	0	0	0	0	0	0	0	0	0	0	0	0	0	0	0	0	0	0	0	0	0
mux_r01_s156	Sisko	12	2	7.42526e-11	7.42526e-11	7.42526e-11	7.42526e-11	7.42526e-11	7.42526e-11	7.42526e-11	7.42526e-11	7.42526e-11	7.42526e-11	7.42526e-11	7.42526e-11	7.42526e-11	7.42526e-11	7.42526e-11	7.42526e-11	7.42526e-11	7.42526e-11	7.42526e-11	7.42526e-11	7.42526e-11	7.42526e-11	7.42526e-11	7.42526e-11	7.42526e-11	7.42526e-11	7.42526e-11	7.42526e-11	7.42526e-11	7.42526e-11	7.42526e-11	7.42526e-11	7.42526e-11	7.42526e-11	7.42526e-11	7.42526e-11	7.42526e-11	7.42526e-11	7.42526e-11	7.42526e-11	7.42526e-11	7.42526e-11	7.42526e-11	7.42526e-11	7.42526e-11	7.42526e-11
mux_r01_s157	Sisko	13	1	0	0	0	0	0	0	0	0	0	0	0	0	0	0	0	0	0	0	0	0	0	0	0	0	0	0	0	0	0	0	0	0	0	0	0	0	0	0	0	0	0	0	0	0	0	0
mux_r01_s157	Sisko	13	2	7.42526e-11	7.42526e-11	7.42526e-11	7.42526e-11	7.42526e-11	7.42526e-11	7.42526e-11	7.42526e-11	7.42526e-11	7.42526e-11	7.42526e-11	7.42526e-11	7.42526e-11	7.42526e-11	7.42526e-11	7.42526e-11	7.42526e-11	7.42526e-11	7.42526e-11	7.42526e-11	7.42526e-11	7.42526e-11	7.42526e-11	7.42526e-11	7.42526e-11	7.42526e-11	7.42526e-11	7.42526e-11	7.42526e-11	7.42526e-11	7.42526e-11	7.42526e-11	7.42526e-11	7.42526e-11	7.42526e-11	7.42526e-11	7.42526e-11	7.42526e-11	7.42526e-11	7.42526e-11	7.42526e-11	7.42526e-11	7.42526e-11	7.42526e-11	7.42526e-11	7.42526e-11
mux_r01_s158	Sisko	14	1	0	0	0	0	0	0	0	0	0	0	0	0	0	0	0	0	0	0	0	0	0	0	0	0	0	0	0	0	0	0	0	0	0	0	0	0	0	0	0	0	0	0	0	0	0	0
mux_r01_s158	Sisko	14	2	7.42526e-11	7.42526e-11	7.42526e-11	7.42526e-11	7.42526e-11	7.42526e-11	7.42526e-11	7.42526e-11	7.42526e-11	7.42526e-11	7.42526e-11	7.42526e-11	7.42526e-11	7.42526e-11	7.42526e-11	7.42526e-11	7.42526e-11	7.42526e-11	7.42526e-11	7.42526e-11	7.42526e-11	7.42526e-11	7.42526e-11	7.42526e-11	7.42526e-11	7.42526e-11	7.42526e-11	7.42526e-11	7.42526e-11	7.42526e-11	7.42526e-11	7.42526e-11	7.42526e-11	7.42526e-11	7.42526e-11	7.42526e-11	7.42526e-11	7.42526e-11	7.42526e-11	7.42526e-11	7.42526e-11	7.42526e-11	7.42526e-11	7.42526e-11	7.42526e-11	7.42526e-11
mux_r01_s159	Sisko	15	1	0	0	0	0	0	0	0	0	0	0	0	0	0	0	0	0	0	0	0	0	0	0	0	0	0	0	0	0	0	0	0	0	0	0	0	0	0	0	0	0	0	0	0	0	0	0
mux_r01_s159	Sisko	15	2	7.42526e-11	7.42526e-11	7.42526e-11	7.42526e-11	7.42526e-11	7.42526e-11	7.42526e-11	7.42526e-11	7.42526e-11	7.42526e-11	7.42526e-11	7.42526e-11	7.42526e-11	7.42526e-11	7.42526e-11	7.42526e-11	7.42526e-11	7.42526e-11	7.42526e-11	7.42526e-11	7.42526e-11	7.42526e-11	7.42526e-11	7.42526e-11	7.42526e-11	7.42526e-11	7.42526e-11	7.42526e-11	7.42526e-11	7.42526e-11	7.42526e-11	7.42526e-11	7.42526e-11	7.42526e-11	7.42526e-11	7.42526e-11	7.42526e-11	7.42526e-11	7.42526e-11	7.42526e-11	7.42526e-11	7.42526e-11	7.42526e-11	7.42526e-11	7.42526e-11	7.42526e-11
mux_r01_s160	Sisko	16	1	0	0	0	0	0	0	0	0	0	0	0	0	0	0	0	0	0	0	0	0	0	0	0	0	0	0	0	0	0	0	0	0	0	0	0	0	0	0	0	0	0	0	0	0	0	0
mux_r01_s160	Sisko	16	2	7.42526e-11	7.42526e-11	7.42526e-11	7.42526e-11	7.42526e-11	7.42526e-11	7.42526e-11	7.42526e-11	7.42526e-11	7.42526e-11	7.42526e-11	7.42526e-11	7.42526e-11	7.42526e-11	7.42526e-11	7.42526e-11	7.42526e-11	7.42526e-11	7.42526e-11	7.42526e-11	7.42526e-11	7.42526e-11	7.42526e-11	7.42526e-11	7.42526e-11	7.42526e-11	7.42526e-11	7.42526e-11	7.42526e-11	7.42526e-11	7.42526e-11	7.42526e-11	7.42526e-11	7.42526e-11	7.42526e-11	7.42526e-11	7.42526e-11	7.42526e-11	7.42526e-11	7.42526e-11	7.42526e-11	7.42526e-11	7.42526e-11	7.42526e-11	7.42526e-11	7.42526e-11
mux_r01_s161	Sisko	17	1	0	0	0	0	0	0	0	0	0	0	0	0	0	0	0	0	0	0	0	0	0	0	0	0	0	0	0	0	0	0	0	0	0	0	0	0	0	0	0	0	0	0	0	0	0	0
mux_r01_s161	Sisko	17	2	7.42526e-11	7.42526e-11	7.42526e-11	7.42526e-11	7.42526e-11	7.42526e-11	7.42526e-11	7.42526e-11	7.42526e-11	7.42526e-11	7.42526e-11	7.42526e-11	7.42526e-11	7.42526e-11	7.42526e-11	7.42526e-11	7.42526e-11	7.42526e-11	7.42526e-11	7.42526e-11	7.42526e-11	7.42526e-11	7.42526e-11	7.42526e-11	7.42526e-11	7.42526e-11	7.42526e-11	7.42526e-11	7.42526e-11	7.42526e-11	7.42526e-11	7.42526e-11	7.42526e-11	7.42526e-11	7.42526e-11	7.42526e-11	7.42526e-11	7.42526e-11	7.42526e-11	7.42526e-11	7.42526e-11	7.42526e-11	7.42526e-11	7.42526e-11	7.42526e-11	7.42526e-11
mux_r01_s162	Sisko	18	1	0	0	0	0	0	0	0	0	0	0	0	0	0	0	0	0	0	0	0	0	0	0	0	0	0	0	0	0	0	0	0	0	0	0	0	0	0	0	0	0	0	0	0	0	0	0
mux_r01_s162	Sisko	18	2	7.42526e-11	7.42526e-11	7.42526e-11	7.42526e-11	7.42526e-11	7.42526e-11	7.42526e-11	7.42526e-11	7.42526e-11	7.42526e-11	7.42526e-11	7.42526e-11	7.42526e-11	7.42526e-11	7.42526e-11	7.42526e-11	7.42526e-11	7.42526e-11	7.42526e-11	7.42526e-11	7.42526e-11	7.42526e-11	7.42526e-11	7.42526e-11	7.42526e-11	7.42526e-11	7.42526e-11	7.42526e-11	7.42526e-11	7.42526e-11	7.42526e-11	7.42526e-11	7.42526e-11	7.42526e-11	7.42526e-11	7.42526e-11	7.42526e-11	7.42526e-11	7.42526e-11	7.42526e-11	7.42526e-11	7.42526e-11	7.42526e-11	7.42526e-11	7.42526e-11	7.42526e-11
mux_r01_s163	Sisko	19	1	0	0	0	0	0	0	0	0	0	0	0	0	0	0	0	0	0	0	0	0	0	0	0	0	0	0	0	0	0	0	0	0	0	0	0	0	0	0	0	0	0	0	0	0	0	0
mux_r01_s163	Sisko	19	2	7.42526e-11	7.42526e-11	7.42526e-11	7.42526e-11	7.42526e-11	7.42526e-11	7.42526e-11	7.42526e-11	7.42526e-11	7.42526e-11	7.42526e-11	7.42526e-11	7.42526e-11	7.42526e-11	7.42526e-11	7.42526e-11	7.42526e-11	7.42526e-11	7.42526e-11	7.42526e-11	7.42526e-11	7.42526e-11	7.42526e-11	7.42526e-11	7.42526e-11	7.42526e-11	7.42526e-11	7.42526e-11	7.42526e-11	7.42526e-11	7.42526e-11	7.42526e-11	7.42526e-11	7.42526e-11	7.42526e-11	7.42526e-11	7.42526e-11	7.42526e-11	7.42526e-11	7.42526e-11	7.42526e-11	7.42526e-11	7.42526e-11	7.42526e-11	7.42526e-11	7.42526e-11
mux_r01_s164	Sisko	20	1	0	0	0	0	0	0	0	0	0	0	0	0	0	0	0	0	0	0	0	0	0	0	0	0	0	0	0	0	0	0	0	0	0	0	0	0	0	0	0	0	0	0	0	0	0	0
mux_r01_s164	Sisko	20	2	7.42526e-11	7.42526e-11	7.42526e-11	7.42526e-11	7.42526e-11	7.42526e-11	7.42526e-11	7.42526e-11	7.42526e-11	7.42526e-11	7.42526e-11	7.42526e-11	7.42526e-11	7.42526e-11	7.42526e-11	7.42526e-11	7.42526e-11	7.42526e-11	7.42526e-11	7.42526e-11	7.42526e-11	7.42526e-11	7.42526e-11	7.42526e-11	7.42526e-11	7.42526e-11	7.42526e-11	7.42526e-11	7.42526e-11	7.42526e-11	7.42526e-11	7.42526e-11	7.42526e-11	7.42526e-11	7.42526e-11	7.42526e-11	7.42526e-11	7.42526e-11	7.42526e-11	7.42526e-11	7.42526e-11	7.42526e-11	7.42526e-11	7.42526e-11	7.42526e-11	7.42526e-11
mux_r01_s165	Sisko	21	1	0	0	0	0	0	0	0	0	0	0	0	0	0	0	0	0	0	0	0	0	0	0	0	0	0	0	0	0	0	0	0	0	0	0	0	0	0	0	0	0	0	0	0	0	0	0
mux_r01_s165	Sisko	21	2	7.42526e-11	7.42526e-11	7.42526e-11	7.42526e-11	7.42526e-11	7.42526e-11	7.42526e-11	7.42526e-11	7.42526e-11	7.42526e-11	7.42526e-11	7.42526e-11	7.42526e-11	7.42526e-11	7.42526e-11	7.42526e-11	7.42526e-11	7.42526e-11	7.42526e-11	7.42526e-11	7.42526e-11	7.42526e-11	7.42526e-11	7.42526e-11	7.42526e-11	7.42526e-11	7.42526e-11	7.42526e-11	7.42526e-11	7.42526e-11	7.42526e-11	7.42526e-11	7.42526e-11	7.42526e-11	7.42526e-11	7.42526e-11	7.42526e-11	7.42526e-11	7.42526e-11	7.42526e-11	7.42526e-11	7.42526e-11	7.42526e-11	7.42526e-11	7.42526e-11	7.42526e-11
mux_r01_s166	Sisko	22	1	0	0	0	0	0	0	0	0	0	0	0	0	0	0	0	0	0	0	0	0	0	0	0	0	0	0	0	0	0	0	0	0	0	0	0	0	0	0	0	0	0	0	0	0	0	0
mux_r01_s166	Sisko	22	2	7.42526e-11	7.42526e-11	7.42526e-11	7.42526e-11	7.42526e-11	7.42526e-11	7.42526e-11	7.42526e-11	7.42526e-11	7.42526e-11	7.42526e-11	7.42526e-11	7.42526e-11	7.42526e-11	7.42526e-11	7.42526e-11	7.42526e-11	7.42526e-11	7.42526e-11	7.42526e-11	7.42526e-11	7.42526e-11	7.42526e-11	7.42526e-11	7.42526e-11	7.42526e-11	7.42526e-11	7.42526e-11	7.42526e-11	7.42526e-11	7.42526e-11	7.42526e-11	7.42526e-11	7.42526e-11	7.42526e-11	7.42526e-11	7.42526e-11	7.42526e-11	7.42526e-11	7.42526e-11	7.42526e-11	7.42526e-11	7.42526e-11	7.42526e-11	7.42526e-11	7.42526e-11
mux_r01_s167	Sisko	23	1	0	0	0	0	0	0	0	0	0	0	0	0	0	0	0	0	0	0	0	0	0	0	0	0	0	0	0	0	0	0	0	0	0	0	0	0	0	0	0	0	0	0	0	0	0	0
mux_r01_s167	Sisko	23	2	7.42526e-11	7.42526e-11	7.42526e-11	7.42526e-11	7.42526e-11	7.42526e-11	7.42526e-11	7.42526e-11	7.42526e-11	7.42526e-11	7.42526e-11	7.42526e-11	7.42526e-11	7.42526e-11	7.42526e-11	7.42526e-11	7.42526e-11	7.42526e-11	7.42526e-11	7.42526e-11	7.42526e-11	7.42526e-11	7.42526e-11	7.42526e-11	7.42526e-11	7.42526e-11	7.42526e-11	7.42526e-11	7.42526e-11	7.42526e-11	7.42526e-11	7.42526e-11	7.42526e-11	7.42526e-11	7.42526e-11	7.42526e-11	7.42526e-11	7.42526e-11	7.42526e-11	7.42526e-11	7.42526e-11	7.42526e-11	7.42526e-11	7.42526e-11	7.42526e-11	7.42526e-11
mux_r01_s168	Sisko	24	1	0	0	0	0	0	0	0	0	0	0	0	0	0	0	0	0	0	0	0	0	0	0	0	0	0	0	0	0	0	0	0	0	0	0	0	0	0	0	0	0	0	0	0	0	0	0
mux_r01_s168	Sisko	24	2	7.42526e-11	7.42526e-11	7.42526e-11	7.42526e-11	7.42526e-11	7.42526e-11	7.42526e-11	7.42526e-11	7.42526e-11	7.42526e-11	7.42526e-11	7.42526e-11	7.42526e-11	7.42526e-11	7.42526e-11	7.42526e-11	7.42526e-11	7.42526e-11	7.42526e-11	7.42526e-11	7.42526e-11	7.42526e-11	7.42526e-11	7.42526e-11	7.42526e-11	7.42526e-11	7.42526e-11	7.42526e-11	7.42526e-11	7.42526e-11	7.42526e-11	7.42526e-11	7.42526e-11	7.42526e-11	7.42526e-11	7.42526e-11	7.42526e-11	7.42526e-11	7.42526e-11	7.42526e-11	7.42526e-11	7.42526e-11	7.42526e-11	7.42526e-11	7.42526e-11	7.42526e-11
mux_r01_s169	Janeway	1	1	0	0	0	0	0	0	0	0	0	0	0	0	0	0	0	0	0	0	0	0	0	0	0	0	0	0	0	0	0	0	0	0	0	0	0	0	0	0	0	0	0	0	0	0	0	0
mux_r01_s169	Janeway	1	2	20	20	20	20	20	20	20	20	20	20	20	20	20	20	20	20	20	20	20	20	20	20	20	20	20	20	20	20	20	20	20	20	20	20	20	20	20	20	20	20	20	20	20	20	20	20
mux_r01_s170	Janeway	2	1	0	0	0	0	0	0	0	0	0	0	0	0	0	0	0	0	0	0	0	0	0	0	0	0	0	0	0	0	0	0	0	0	0	0	0	0	0	0	0	0	0	0	0	0	0	0
mux_r01_s170	Janeway	2	2	20	20	20	20	20	20	20	20	20	20	20	20	20	20	20	20	20	20	20	20	20	20	20	20	20	20	20	20	20	20	20	20	20	20	20	20	20	20	20	20	20	20	20	20	20	20
mux_r01_s171	Janeway	3	1	0	0	0	0	0	0	0	0	0	0	0	0	0	0	0	0	0	0	0	0	0	0	0	0	0	0	0	0	0	0	0	0	0	0	0	0	0	0	0	0	0	0	0	0	0	0
mux_r01_s171	Janeway	3	2	20	20	20	20	20	20	20	20	20	20	20	20	20	20	20	20	20	20	20	20	20	20	20	20	20	20	20	20	20	20	20	20	20	20	20	20	20	20	20	20	20	20	20	20	20	20
mux_r01_s172	Janeway	4	1	0	0	0	0	0	0	0	0	0	0	0	0	0	0	0	0	0	0	0	0	0	0	0	0	0	0	0	0	0	0	0	0	0	0	0	0	0	0	0	0	0	0	0	0	0	0
mux_r01_s172	Janeway	4	2	20	20	20	20	20	20	20	20	20	20	20	20	20	20	20	20	20	20	20	20	20	20	20	20	20	20	20	20	20	20	20	20	20	20	20	20	20	20	20	20	20	20	20	20	20	20
mux_r01_s173	Janeway	5	1	0	0	0	0	0	0	0	0	0	0	0	0	0	0	0	0	0	0	0	0	0	0	0	0	0	0	0	0	0	0	0	0	0	0	0	0	0	0	0	0	0	0	0	0	0	0
mux_r01_s173	Janeway	5	2	20	20	20	20	20	20	20	20	20	20	20	20	20	20	20	20	20	20	20	20	20	20	20	20	20	20	20	20	20	20	20	20	20	20	20	20	20	20	20	20	20	20	20	20	20	20
mux_r01_s174	Janeway	6	1	0	0	0	0	0	0	0	0	0	0	0	0	0	0	0	0	0	0	0	0	0	0	0	0	0	0	0	0	0	0	0	0	0	0	0	0	0	0	0	0	0	0	0	0	0	0
mux_r01_s174	Janeway	6	2	20	20	20	20	20	20	20	20	20	20	20	20	20	20	20	20	20	20	20	20	20	20	20	20	20	20	20	20	20	20	20	20	20	20	20	20	20	20	20	20	20	20	20	20	20	20
mux_r01_s175	Janeway	7	1	0	0	0	0	0	0	0	0	0	0	0	0	0	0	0	0	0	0	0	0	0	0	0	0	0	0	0	0	0	0	0	0	0	0	0	0	0	0	0	0	0	0	0	0	0	0
mux_r01_s175	Janeway	7	2	20	20	20	20	20	20	20	20	20	20	20	20	20	20	20	20	20	20	20	20	20	20	20	20	20	20	20	20	20	20	20	20	20	20	20	20	20	20	20	20	20	20	20	20	20	20
mux_r01_s176	Janeway	8	1	1.59657e-10	1.59657e-10	1.59657e-10	1.59657e-10	1.59657e-10	1.59657e-10	1.59657e-10	1.59657e-10	1.59657e-10	1.59657e-10	1.59657e-10	1.59657e-10	1.59657e-10	1.59657e-10	1.59657e-10	1.59657e-10	1.59657e-10	1.59657e-10	1.59657e-10	1.59657e-10	1.59657e-10	1.59657e-10	1.59657e-10	1.59657e-10	1.59657e-10	1.59657e-10	1.59657e-10	1.59657e-10	1.59657e-10	1.59657e-10	1.59657e-10	1.59657e-10	1.59657e-10	1.59657e-10	1.59657e-10	1.59657e-10	1.59657e-10	1.59657e-10	1.59657e-10	1.59657e-10	1.59657e-10	1.59657e-10	1.59657e-10	1.59657e-10	1.59657e-10	1.59657e-10
mux_r01_s176	Janeway	8	2	20	20	20	20	20	20	20	20	20	20	20	20	20	20	20	20	20	20	20	20	20	20	20	20	20	20	20	20	20	20	20	20	20	20	20	20	20	20	20	20	20	20	20	20	20	20
mux_r01_s177	Janeway	9	1	0	0	0	0	0	0	0	0	0	0	0	0	0	0	0	0	0	0	0	0	0	0	0	0	0	0	0	0	0	0	0	0	0	0	0	0	0	0	0	0	0	0	0	0	0	0
mux_r01_s177	Janeway	9	2	20	20	20	20	20	20	20	20	20	20	20	20	20	20	20	20	20	20	20	20	20	20	20	20	20	20	20	20	20	20	20	20	20	20	20	20	20	20	20	20	20	20	20	20	20	20
mux_r01_s178	Janeway	10	1	0	0	0	0	0	0	0	0	0	0	0	0	0	0	0	0	0	0	0	0	0	0	0	0	0	0	0	0	0	0	0	0	0	0	0	0	0	0	0	0	0	0	0	0	0	0
mux_r01_s178	Janeway	10	2	20	20	20	20	20	20	20	20	20	20	20	20	20	20	20	20	20	20	20	20	20	20	20	20	20	20	20	20	20	20	20	20	20	20	20	20	20	20	20	20	20	20	20	20	20	20
mux_r01_s179	Janeway	11	1	0	0	0	0	0	0	0	0	0	0	0	0	0	0	0	0	0	0	0	0	0	0	0	0	0	0	0	0	0	0	0	0	0	0	0	0	0	0	0	0	0	0	0	0	0	0
mux_r01_s179	Janeway	11	2	20	20	20	20	20	20	20	20	20	20	20	20	20	20	20	20	20	20	20	20	20	20	20	20	20	20	20	20	20	20	20	20	20	20	20	20	20	20	20	20	20	20	20	20	20	20
mux_r01_s180	Janeway	12	1	0	0	0	0	0	0	0	0	0	0	0	0	0	0	0	0	0	0	0	0	0	0	0	0	0	0	0	0	0	0	0	0	0	0	0	0	0	0	0	0	0	0	0	0	0	0
mux_r01_s180	Janeway	12	2	20	20	20	20	20	20	20	20	20	20	20	20	20	20	20	20	20	20	20	20	20	20	20	20	20	20	20	20	20	20	20	20	20	20	20	20	20	20	20	20	20	20	20	20	20	20
mux_r01_s181	Janeway	13	1	0	0	0	0	0	0	0	0	0	0	0	0	0	0	0	0	0	0	0	0	0	0	0	0	0	0	0	0	0	0	0	0	0	0	0	0	0	0	0	0	0	0	0	0	0	0
mux_r01_s181	Janeway	13	2	20	20	20	20	20	20	20	20	20	20	20	20	20	20	20	20	20	20	20	20	20	20	20	20	20	20	20	20	20	20	20	20	20	20	20	20	20	20	20	20	20	20	20	20	20	20
mux_r01_s182	Janeway	14	1	0	0	0	0	0	0	0	0	0	0	0	0	0	0	0	0	0	0	0	0	0	0	0	0	0	0	0	0	0	0	0	0	0	0	0	0	0	0	0	0	0	0	0	0	0	0
mux_r01_s182	Janeway	14	2	20	20	20	20	20	20	20	20	20	20	20	20	20	20	20	20	20	20	20	20	20	20	20	20	20	20	20	20	20	20	20	20	20	20	20	20	20	20	20	20	20	20	20	20	20	20
mux_r01_s183	Janeway	15	1	0	0	0	0	0	0	0	0	0	0	0	0	0	0	0	0	0	0	0	0	0	0	0	0	0	0	0	0	0	0	0	0	0	0	0	0	0	0	0	0	0	0	0	0	0	0
mux_r01_s183	Janeway	15	2	20	20	20	20	20	20	20	20	20	20	20	20	20	20	20	20	20	20	20	20	20	20	20	20	20	20	20	20	20	20	20	20	20	20	20	20	20	20	20	20	20	20	20	20	20	20
mux_r01_s184	Janeway	16	1	0	0	0	0	0	0	0	0	0	0	0	0	0	0	0	0	0	0	0	0	0	0	0	0	0	0	0	0	0	0	0	0	0	0	0	0	0	0	0	0	0	0	0	0	0	0
mux_r01_s184	Janeway	16	2	20	20	20	20	20	20	20	20	20	20	20	20	20	20	20	20	20	20	20	20	20	20	20	20	20	20	20	20	20	20	20	20	20	20	20	20	20	20	20	20	20	20	20	20	20	20
mux_r01_s185	Janeway	17	1	0	0	0	0	0	0	0	0	0	0	0	0	0	0	0	0	0	0	0	0	0	0	0	0	0	0	0	0	0	0	0	0	0	0	0	0	0	0	0	0	0	0	0	0	0	0
mux_r01_s185	Janeway	17	2	20	20	20	20	20	20	20	20	20	20	20	20	20	20	20	20	20	20	20	20	20	20	20	20	20	20	20	20	20	20	20	20	20	20	20	20	20	20	20	20	20	20	20	20	20	20
mux_r01_s186	Janeway	18	1	0	0	0	0	0	0	0	0	0	0	0	0	0	0	0	0	0	0	0	0	0	0	0	0	0	0	0	0	0	0	0	0	0	0	0	0	0	0	0	0	0	0	0	0	0	0
mux_r01_s186	Janeway	18	2	20	20	20	20	20	20	20	20	20	20	20	20	20	20	20	20	20	20	20	20	20	20	20	20	20	20	20	20	20	20	20	20	20	20	20	20	20	20	20	20	20	20	20	20	20	20
mux_r01_s187	Janeway	19	1	0	0	0	0	0	0	0	0	0	0	0	0	0	0	0	0	0	0	0	0	0	0	0	0	0	0	0	0	0	0	0	0	0	0	0	0	0	0	0	0	0	0	0	0	0	0
mux_r01_s187	Janeway	19	2	20	20	20	20	20	20	20	20	20	20	20	20	20	20	20	20	20	20	20	20	20	20	20	20	20	20	20	20	20	20	20	20	20	20	20	20	20	20	20	20	20	20	20	20	20	20
mux_r01_s188	Janeway	20	1	0	0	0	0	0	0	0	0	0	0	0	0	0	0	0	0	0	0	0	0	0	0	0	0	0	0	0	0	0	0	0	0	0	0	0	0	0	0	0	0	0	0	0	0	0	0
mux_r01_s188	Janeway	20	2	20	20	20	20	20	20	20	20	20	20	20	20	20	20	20	20	20	20	20	20	20	20	20	20	20	20	20	20	20	20	20	20	20	20	20	20	20	20	20	20	20	20	20	20	20	20
mux_r01_s189	Janeway	21	1	0	0	0	0	0	0	0	0	0	0	0	0	0	0	0	0	0	0	0	0	0	0	0	0	0	0	0	0	0	0	0	0	0	0	0	0	0	0	0	0	0	0	0	0	0	0
mux_r01_s189	Janeway	21	2	20	20	20	20	20	20	20	20	20	20	20	20	20	20	20	20	20	20	20	20	20	20	20	20	20	20	20	20	20	20	20	20	20	20	20	20	20	20	20	20	20	20	20	20	20	20
mux_r01_s190	Janeway	22	1	0	0	0	0	0	0	0	0	0	0	0	0	0	0	0	0	0	0	0	0	0	0	0	0	0	0	0	0	0	0	0	0	0	0	0	0	0	0	0	0	0	0	0	0	0	0
mux_r01_s190	Janeway	22	2	20	20	20	20	20	20	20	20	20	20	20	20	20	20	20	20	20	20	20	20	20	20	20	20	20	20	20	20	20	20	20	20	20	20	20	20	20	20	20	20	20	20	20	20	20	20
mux_r01_s191	Janeway	23	1	0	0	0	0	0	0	0	0	0	0	0	0	0	0	0	0	0	0	0	0	0	0	0	0	0	0	0	0	0	0	0	0	0	0	0	0	0	0	0	0	0	0	0	0	0	0
mux_r01_s191	Janeway	23	2	20	20	20	20	20	20	20	20	20	20	20	20	20	20	20	20	20	20	20	20	20	20	20	20	20	20	20	20	20	20	20	20	20	20	20	20	20	20	20	20	20	20	20	20	20	20
mux_r01_s192	Janeway	24	1	0	0	0	0	0	0	0	0	0	0	0	0	0	0	0	0	0	0	0	0	0	0	0	0	0	0	0	0	0	0	0	0	0	0	0	0	0	0	0	0	0	0	0	0	0	0
mux_r01_s192	Janeway	24	2	20	20	20	20	20	20	20	20	20	20	20	20	20	20	20	20	20	20	20	20	20	20	20	20	20	20	20	20	20	20	20	20	20	20	20	20	20	20	20	20	20	20	20	20	20	20
mux_r04_s001	Kirk	1	1	1.62979	1.62979	1.62979	1.62979	1.62979	1.62979	1.62979	1.62979	1.62979	1.62979	1.62979	1.62979	1.62979	1.62979	1.62979	1.62979	1.62979	1.62979	1.62979	1.62979	1.62979	1.62979	1.62979	1.62979	1.62979	1.62979	1.62979	1.62979	1.62979	1.62979	1.62979	1.62979	1.62979	1.62979	1.62979	1.62979	1.62979	1.62979	1.62979	1.62979	1.62979	1.62979	1.62979	1.62979	1.62979	1.62979
mux_r04_s001	Kirk	1	2	4.90821	4.90821	4.90821	4.90821	4.90821	4.90821	4.90821	4.90821	4.90821	4.90821	4.90821	4.90821	4.90821	4.90821	4.90821	4.90821	4.90821	4.90821	4.90821	4.90821	4.90821	4.90821	4.90821	4.90821	4.90821	4.90821	4.90821	4.90821	4.90821	4.90821	4.90821	4.90821	4.90821	4.90821	4.90821	4.90821	4.90821	4.90821	4.90821	4.90821	4.90821	4.90821	4.90821	4.90821	4.90821	4.90821
mux_r04_s002	Kirk	2	1	1.62979	1.62979	1.62979	1.62979	1.62979	1.62979	1.62979	1.62979	1.62979	1.62979	1.62979	1.62979	1.62979	1.62979	1.62979	1.62979	1.62979	1.62979	1.62979	1.62979	1.62979	1.62979	1.62979	1.62979	1.62979	1.62979	1.62979	1.62979	1.62979	1.62979	1.62979	1.62979	1.62979	1.62979	1.62979	1.62979	1.62979	1.62979	1.62979	1.62979	1.62979	1.62979	1.62979	1.62979	1.62979	1.62979
mux_r04_s002	Kirk	2	2	4.90821	4.90821	4.90821	4.90821	4.90821	4.90821	4.90821	4.90821	4.90821	4.90821	4.90821	4.90821	4.90821	4.90821	4.90821	4.90821	4.90821	4.90821	4.90821	4.90821	4.90821	4.90821	4.90821	4.90821	4.90821	4.90821	4.90821	4.90821	4.90821	4.90821	4.90821	4.90821	4.90821	4.90821	4.90821	4.90821	4.90821	4.90821	4.90821	4.90821	4.90821	4.90821	4.90821	4.90821	4.90821	4.90821
mux_r04_s003	Kirk	3	1	1.62979	1.62979	1.62979	1.62979	1.62979	1.62979	1.62979	1.62979	1.62979	1.62979	1.62979	1.62979	1.62979	1.62979	1.62979	1.62979	1.62979	1.62979	1.62979	1.62979	1.62979	1.62979	1.62979	1.62979	1.62979	1.62979	1.62979	1.62979	1.62979	1.62979	1.62979	1.62979	1.62979	1.62979	1.62979	1.62979	1.62979	1.62979	1.62979	1.62979	1.62979	1.62979	1.62979	1.62979	1.62979	1.62979
mux_r04_s003	Kirk	3	2	4.90821	4.90821	4.90821	4.90821	4.90821	4.90821	4.90821	4.90821	4.90821	4.90821	4.90821	4.90821	4.90821	4.90821	4.90821	4.90821	4.90821	4.90821	4.90821	4.90821	4.90821	4.90821	4.90821	4.90821	4.90821	4.90821	4.90821	4.90821	4.90821	4.90821	4.90821	4.90821	4.90821	4.90821	4.90821	4.90821	4.90821	4.90821	4.90821	4.90821	4.90821	4.90821	4.90821	4.90821	4.90821	4.90821
mux_r04_s004	Kirk	4	1	1.62979	1.62979	1.62979	1.62979	1.62979	1.62979	1.62979	1.62979	1.62979	1.62979	1.62979	1.62979	1.62979	1.62979	1.62979	1.62979	1.62979	1.62979	1.62979	1.62979	1.62979	1.62979	1.62979	1.62979	1.62979	1.62979	1.62979	1.62979	1.62979	1.62979	1.62979	1.62979	1.62979	1.62979	1.62979	1.62979	1.62979	1.62979	1.62979	1.62979	1.62979	1.62979	1.62979	1.62979	1.62979	1.62979
mux_r04_s004	Kirk	4	2	4.90821	4.90821	4.90821	4.90821	4.90821	4.90821	4.90821	4.90821	4.90821	4.90821	4.90821	4.90821	4.90821	4.90821	4.90821	4.90821	4.90821	4.90821	4.90821	4.90821	4.90821	4.90821	4.90821	4.90821	4.90821	4.90821	4.90821	4.90821	4.90821	4.90821	4.90821	4.90821	4.90821	4.90821	4.90821	4.90821	4.90821	4.90821	4.90821	4.90821	4.90821	4.90821	4.90821	4.90821	4.90821	4.90821
mux_r04_s005	Kirk	5	1	1.62979	1.62979	1.62979	1.62979	1.62979	1.62979	1.62979	1.62979	1.62979	1.62979	1.62979	1.62979	1.62979	1.62979	1.62979	1.62979	1.62979	1.62979	1.62979	1.62979	1.62979	1.62979	1.62979	1.62979	1.62979	1.62979	1.62979	1.62979	1.62979	1.62979	1.62979	1.62979	1.62979	1.62979	1.62979	1.62979	1.62979	1.62979	1.62979	1.62979	1.62979	1.62979	1.62979	1.62979	1.62979	1.62979
mux_r04_s005	Kirk	5	2	4.90821	4.90821	4.90821	4.90821	4.90821	4.90821	4.90821	4.90821	4.90821	4.90821	4.90821	4.90821	4.90821	4.90821	4.90821	4.90821	4.90821	4.90821	4.90821	4.90821	4.90821	4.90821	4.90821	4.90821	4.90821	4.90821	4.90821	4.90821	4.90821	4.90821	4.90821	4.90821	4.90821	4.90821	4.90821	4.90821	4.90821	4.90821	4.90821	4.90821	4.90821	4.90821	4.90821	4.90821	4.90821	4.90821
mux_r04_s006	Kirk	6	1	1.62979	1.62979	1.62979	1.62979	1.62979	1.62979	1.62979	1.62979	1.62979	1.62979	1.62979	1.62979	1.62979	1.62979	1.62979	1.62979	1.62979	1.62979	1.62979	1.62979	1.62979	1.62979	1.62979	1.62979	1.62979	1.62979	1.62979	1.62979	1.62979	1.62979	1.62979	1.62979	1.62979	1.62979	1.62979	1.62979	1.62979	1.62979	1.62979	1.62979	1.62979	1.62979	1.62979	1.62979	1.62979	1.62979
mux_r04_s006	Kirk	6	2	4.90821	4.90821	4.90821	4.90821	4.90821	4.90821	4.90821	4.90821	4.90821	4.90821	4.90821	4.90821	4.90821	4.90821	4.90821	4.90821	4.90821	4.90821	4.90821	4.90821	4.90821	4.90821	4.90821	4.90821	4.90821	4.90821	4.90821	4.90821	4.90821	4.90821	4.90821	4.90821	4.90821	4.90821	4.90821	4.90821	4.90821	4.90821	4.90821	4.90821	4.90821	4.90821	4.90821	4.90821	4.90821	4.90821
mux_r04_s007	Kirk	7	1	1.62979	1.62979	1.62979	1.62979	1.62979	1.62979	1.62979	1.62979	1.62979	1.62979	1.62979	1.62979	1.62979	1.62979	1.62979	1.62979	1.62979	1.62979	1.62979	1.62979	1.62979	1.62979	1.62979	1.62979	1.62979	1.62979	1.62979	1.62979	1.62979	1.62979	1.62979	1.62979	1.62979	1.62979	1.62979	1.62979	1.62979	1.62979	1.62979	1.62979	1.62979	1.62979	1.62979	1.62979	1.62979	1.62979
mux_r04_s007	Kirk	7	2	4.90821	4.90821	4.90821	4.90821	4.90821	4.90821	4.90821	4.90821	4.90821	4.90821	4.90821	4.90821	4.90821	4.90821	4.90821	4.90821	4.90821	4.90821	4.90821	4.90821	4.90821	4.90821	4.90821	4.90821	4.90821	4.90821	4.90821	4.90821	4.90821	4.90821	4.90821	4.90821	4.90821	4.90821	4.90821	4.90821	4.90821	4.90821	4.90821	4.90821	4.90821	4.90821	4.90821	4.90821	4.90821	4.90821
mux_r04_s008	Kirk	8	1	1.62979	1.62979	1.62979	1.62979	1.62979	1.62979	1.62979	1.62979	1.62979	1.62979	1.62979	1.62979	1.62979	1.62979	1.62979	1.62979	1.62979	1.62979	1.62979	1.62979	1.62979	1.62979	1.62979	1.62979	1.62979	1.62979	1.62979	1.62979	1.62979	1.62979	1.62979	1.62979	1.62979	1.62979	1.62979	1.62979	1.62979	1.62979	1.62979	1.62979	1.62979	1.62979	1.62979	1.62979	1.62979	1.62979
mux_r04_s008	Kirk	8	2	4.90821	4.90821	4.90821	4.90821	4.90821	4.90821	4.90821	4.90821	4.90821	4.90821	4.90821	4.90821	4.90821	4.90821	4.90821	4.90821	4.90821	4.90821	4.90821	4.90821	4.90821	4.90821	4.90821	4.90821	4.90821	4.90821	4.90821	4.90821	4.90821	4.90821	4.90821	4.90821	4.90821	4.90821	4.90821	4.90821	4.90821	4.90821	4.90821	4.90821	4.90821	4.90821	4.90821	4.90821	4.90821	4.90821
mux_r04_s009	Kirk	9	1	1.62979	1.62979	1.62979	1.62979	1.62979	1.62979	1.62979	1.62979	1.62979	1.62979	1.62979	1.62979	1.62979	1.62979	1.62979	1.62979	1.62979	1.62979	1.62979	1.62979	1.62979	1.62979	1.62979	1.62979	1.62979	1.62979	1.62979	1.62979	1.62979	1.62979	1.62979	1.62979	1.62979	1.62979	1.62979	1.62979	1.62979	1.62979	1.62979	1.62979	1.62979	1.62979	1.62979	1.62979	1.62979	1.62979
mux_r04_s009	Kirk	9	2	4.90821	4.90821	4.90821	4.90821	4.90821	4.90821	4.90821	4.90821	4.90821	4.90821	4.90821	4.90821	4.90821	4.90821	4.90821	4.90821	4.90821	4.90821	4.90821	4.90821	4.90821	4.90821	4.90821	4.90821	4.90821	4.90821	4.90821	4.90821	4.90821	4.90821	4.90821	4.90821	4.90821	4.90821	4.90821	4.90821	4.90821	4.90821	4.90821	4.90821	4.90821	4.90821	4.90821	4.90821	4.90821	4.90821
mux_r04_s010	Kirk	10	1	1.62979	1.62979	1.62979	1.62979	1.62979	1.62979	1.62979	1.62979	1.62979	1.62979	1.62979	1.62979	1.62979	1.62979	1.62979	1.62979	1.62979	1.62979	1.62979	1.62979	1.62979	1.62979	1.62979	1.62979	1.62979	1.62979	1.62979	1.62979	1.62979	1.62979	1.62979	1.62979	1.62979	1.62979	1.62979	1.62979	1.62979	1.62979	1.62979	1.62979	1.62979	1.62979	1.62979	1.62979	1.62979	1.62979
mux_r04_s010	Kirk	10	2	4.90821	4.90821	4.90821	4.90821	4.90821	4.90821	4.90821	4.90821	4.90821	4.90821	4.90821	4.90821	4.90821	4.90821	4.90821	4.90821	4.90821	4.90821	4.90821	4.90821	4.90821	4.90821	4.90821	4.90821	4.90821	4.90821	4.90821	4.90821	4.90821	4.90821	4.90821	4.90821	4.90821	4.90821	4.90821	4.90821	4.90821	4.90821	4.90821	4.90821	4.90821	4.90821	4.90821	4.90821	4.90821	4.90821
mux_r04_s011	Kirk	11	1	1.62979	1.62979	1.62979	1.62979	1.62979	1.62979	1.62979	1.62979	1.62979	1.62979	1.62979	1.62979	1.62979	1.62979	1.62979	1.62979	1.62979	1.62979	1.62979	1.62979	1.62979	1.62979	1.62979	1.62979	1.62979	1.62979	1.62979	1.62979	1.62979	1.62979	1.62979	1.62979	1.62979	1.62979	1.62979	1.62979	1.62979	1.62979	1.62979	1.62979	1.62979	1.62979	1.62979	1.62979	1.62979	1.62979
mux_r04_s011	Kirk	11	2	4.90821	4.90821	4.90821	4.90821	4.90821	4.90821	4.90821	4.90821	4.90821	4.90821	4.90821	4.90821	4.90821	4.90821	4.90821	4.90821	4.90821	4.90821	4.90821	4.90821	4.90821	4.90821	4.90821	4.90821	4.90821	4.90821	4.90821	4.90821	4.90821	4.90821	4.90821	4.90821	4.90821	4.90821	4.90821	4.90821	4.90821	4.90821	4.90821	4.90821	4.90821	4.90821	4.90821	4.90821	4.90821	4.90821
mux_r04_s012	Kirk	12	1	1.62979	1.62979	1.62979	1.62979	1.62979	1.62979	1.62979	1.62979	1.62979	1.62979	1.62979	1.62979	1.62979	1.62979	1.62979	1.62979	1.62979	1.62979	1.62979	1.62979	1.62979	1.62979	1.62979	1.62979	1.62979	1.62979	1.62979	1.62979	1.62979	1.62979	1.62979	1.62979	1.62979	1.62979	1.62979	1.62979	1.62979	1.62979	1.62979	1.62979	1.62979	1.62979	1.62979	1.62979	1.62979	1.62979
mux_r04_s012	Kirk	12	2	4.90821	4.90821	4.90821	4.90821	4.90821	4.90821	4.90821	4.90821	4.90821	4.90821	4.90821	4.90821	4.90821	4.90821	4.90821	4.90821	4.90821	4.90821	4.90821	4.90821	4.90821	4.90821	4.90821	4.90821	4.90821	4.90821	4.90821	4.90821	4.90821	4.90821	4.90821	4.90821	4.90821	4.90821	4.90821	4.90821	4.90821	4.90821	4.90821	4.90821	4.90821	4.90821	4.90821	4.90821	4.90821	4.90821
mux_r04_s013	Kirk	13	1	1.62979	1.62979	1.62979	1.62979	1.62979	1.62979	1.62979	1.62979	1.62979	1.62979	1.62979	1.62979	1.62979	1.62979	1.62979	1.62979	1.62979	1.62979	1.62979	1.62979	1.62979	1.62979	1.62979	1.62979	1.62979	1.62979	1.62979	1.62979	1.62979	1.62979	1.62979	1.62979	1.62979	1.62979	1.62979	1.62979	1.62979	1.62979	1.62979	1.62979	1.62979	1.62979	1.62979	1.62979	1.62979	1.62979
mux_r04_s013	Kirk	13	2	4.90821	4.90821	4.90821	4.90821	4.90821	4.90821	4.90821	4.90821	4.90821	4.90821	4.90821	4.90821	4.90821	4.90821	4.90821	4.90821	4.90821	4.90821	4.90821	4.90821	4.90821	4.90821	4.90821	4.90821	4.90821	4.90821	4.90821	4.90821	4.90821	4.90821	4.90821	4.90821	4.90821	4.90821	4.90821	4.90821	4.90821	4.90821	4.90821	4.90821	4.90821	4.90821	4.90821	4.90821	4.90821	4.90821
mux_r04_s014	Kirk	14	1	1.62979	1.62979	1.62979	1.62979	1.62979	1.62979	1.62979	1.62979	1.62979	1.62979	1.62979	1.62979	1.62979	1.62979	1.62979	1.62979	1.62979	1.62979	1.62979	1.62979	1.62979	1.62979	1.62979	1.62979	1.62979	1.62979	1.62979	1.62979	1.62979	1.62979	1.62979	1.62979	1.62979	1.62979	1.62979	1.62979	1.62979	1.62979	1.62979	1.62979	1.62979	1.62979	1.62979	1.62979	1.62979	1.62979
mux_r04_s014	Kirk	14	2	4.90821	4.90821	4.90821	4.90821	4.90821	4.90821	4.90821	4.90821	4.90821	4.90821	4.90821	4.90821	4.90821	4.90821	4.90821	4.90821	4.90821	4.90821	4.90821	4.90821	4.90821	4.90821	4.90821	4.90821	4.90821	4.90821	4.90821	4.90821	4.90821	4.90821	4.90821	4.90821	4.90821	4.90821	4.90821	4.90821	4.90821	4.90821	4.90821	4.90821	4.90821	4.90821	4.90821	4.90821	4.90821	4.90821
mux_r04_s015	Kirk	15	1	1.62979	1.62979	1.62979	1.62979	1.62979	1.62979	1.62979	1.62979	1.62979	1.62979	1.62979	1.62979	1.62979	1.62979	1.62979	1.62979	1.62979	1.62979	1.62979	1.62979	1.62979	1.62979	1.62979	1.62979	1.62979	1.62979	1.62979	1.62979	1.62979	1.62979	1.62979	1.62979	1.62979	1.62979	1.62979	1.62979	1.62979	1.62979	1.62979	1.62979	1.62979	1.62979	1.62979	1.62979	1.62979	1.62979
mux_r04_s015	Kirk	15	2	4.90821	4.90821	4.90821	4.90821	4.90821	4.90821	4.90821	4.90821	4.90821	4.90821	4.90821	4.90821	4.90821	4.90821	4.90821	4.90821	4.90821	4.90821	4.90821	4.90821	4.90821	4.90821	4.90821	4.90821	4.90821	4.90821	4.90821	4.90821	4.90821	4.90821	4.90821	4.90821	4.90821	4.90821	4.90821	4.90821	4.90821	4.90821	4.90821	4.90821	4.90821	4.90821	4.90821	4.90821	4.90821	4.90821
mux_r04_s016	Kirk	16	1	1.62979	1.62979	1.62979	1.62979	1.62979	1.62979	1.62979	1.62979	1.62979	1.62979	1.62979	1.62979	1.62979	1.62979	1.62979	1.62979	1.62979	1.62979	1.62979	1.62979	1.62979	1.62979	1.62979	1.62979	1.62979	1.62979	1.62979	1.62979	1.62979	1.62979	1.62979	1.62979	1.62979	1.62979	1.62979	1.62979	1.62979	1.62979	1.62979	1.62979	1.62979	1.62979	1.62979	1.62979	1.62979	1.62979
mux_r04_s016	Kirk	16	2	4.90821	4.90821	4.90821	4.90821	4.90821	4.90821	4.90821	4.90821	4.90821	4.90821	4.90821	4.90821	4.90821	4.90821	4.90821	4.90821	4.90821	4.90821	4.90821	4.90821	4.90821	4.90821	4.90821	4.90821	4.90821	4.90821	4.90821	4.90821	4.90821	4.90821	4.90821	4.90821	4.90821	4.90821	4.90821	4.90821	4.90821	4.90821	4.90821	4.90821	4.90821	4.90821	4.90821	4.90821	4.90821	4.90821
mux_r04_s017	Kirk	17	1	1.62979	1.62979	1.62979	1.62979	1.62979	1.62979	1.62979	1.62979	1.62979	1.62979	1.62979	1.62979	1.62979	1.62979	1.62979	1.62979	1.62979	1.62979	1.62979	1.62979	1.62979	1.62979	1.62979	1.62979	1.62979	1.62979	1.62979	1.62979	1.62979	1.62979	1.62979	1.62979	1.62979	1.62979	1.62979	1.62979	1.62979	1.62979	1.62979	1.62979	1.62979	1.62979	1.62979	1.62979	1.62979	1.62979
mux_r04_s017	Kirk	17	2	4.90821	4.90821	4.90821	4.90821	4.90821	4.90821	4.90821	4.90821	4.90821	4.90821	4.90821	4.90821	4.90821	4.90821	4.90821	4.90821	4.90821	4.90821	4.90821	4.90821	4.90821	4.90821	4.90821	4.90821	4.90821	4.90821	4.90821	4.90821	4.90821	4.90821	4.90821	4.90821	4.90821	4.90821	4.90821	4.90821	4.90821	4.90821	4.90821	4.90821	4.90821	4.90821	4.90821	4.90821	4.90821	4.90821
mux_r04_s018	Kirk	18	1	1.62979	1.62979	1.62979	1.62979	1.62979	1.62979	1.62979	1.62979	1.62979	1.62979	1.62979	1.62979	1.62979	1.62979	1.62979	1.62979	1.62979	1.62979	1.62979	1.62979	1.62979	1.62979	1.62979	1.62979	1.62979	1.62979	1.62979	1.62979	1.62979	1.62979	1.62979	1.62979	1.62979	1.62979	1.62979	1.62979	1.62979	1.62979	1.62979	1.62979	1.62979	1.62979	1.62979	1.62979	1.62979	1.62979
mux_r04_s018	Kirk	18	2	4.90821	4.90821	4.90821	4.90821	4.90821	4.90821	4.90821	4.90821	4.90821	4.90821	4.90821	4.90821	4.90821	4.90821	4.90821	4.90821	4.90821	4.90821	4.90821	4.90821	4.90821	4.90821	4.90821	4.90821	4.90821	4.90821	4.90821	4.90821	4.90821	4.90821	4.90821	4.90821	4.90821	4.90821	4.90821	4.90821	4.90821	4.90821	4.90821	4.90821	4.90821	4.90821	4.90821	4.90821	4.90821	4.90821
mux_r04_s019	Kirk	19	1	1.62979	1.62979	1.62979	1.62979	1.62979	1.62979	1.62979	1.62979	1.62979	1.62979	1.62979	1.62979	1.62979	1.62979	1.62979	1.62979	1.62979	1.62979	1.62979	1.62979	1.62979	1.62979	1.62979	1.62979	1.62979	1.62979	1.62979	1.62979	1.62979	1.62979	1.62979	1.62979	1.62979	1.62979	1.62979	1.62979	1.62979	1.62979	1.62979	1.62979	1.62979	1.62979	1.62979	1.62979	1.62979	1.62979
mux_r04_s019	Kirk	19	2	4.90821	4.90821	4.90821	4.90821	4.90821	4.90821	4.90821	4.90821	4.90821	4.90821	4.90821	4.90821	4.90821	4.90821	4.90821	4.90821	4.90821	4.90821	4.90821	4.90821	4.90821	4.90821	4.90821	4.90821	4.90821	4.90821	4.90821	4.90821	4.90821	4.90821	4.90821	4.90821	4.90821	4.90821	4.90821	4.90821	4.90821	4.90821	4.90821	4.90821	4.90821	4.90821	4.90821	4.90821	4.90821	4.90821
mux_r04_s020	Kirk	20	1	1.62979	1.62979	1.62979	1.62979	1.62979	1.62979	1.62979	1.62979	1.62979	1.62979	1.62979	1.62979	1.62979	1.62979	1.62979	1.62979	1.62979	1.62979	1.62979	1.62979	1.62979	1.62979	1.62979	1.62979	1.62979	1.62979	1.62979	1.62979	1.62979	1.62979	1.62979	1.62979	1.62979	1.62979	1.62979	1.62979	1.62979	1.62979	1.62979	1.62979	1.62979	1.62979	1.62979	1.62979	1.62979	1.62979
mux_r04_s020	Kirk	20	2	4.90821	4.90821	4.90821	4.90821	4.90821	4.90821	4.90821	4.90821	4.90821	4.90821	4.90821	4.90821	4.90821	4.90821	4.90821	4.90821	4.90821	4.90821	4.90821	4.90821	4.90821	4.90821	4.90821	4.90821	4.90821	4.90821	4.90821	4.90821	4.90821	4.90821	4.90821	4.90821	4.90821	4.90821	4.90821	4.90821	4.90821	4.90821	4.90821	4.90821	4.90821	4.90821	4.90821	4.90821	4.90821	4.90821
mux_r04_s021	Kirk	21	1	1.62979	1.62979	1.62979	1.62979	1.62979	1.62979	1.62979	1.62979	1.62979	1.62979	1.62979	1.62979	1.62979	1.62979	1.62979	1.62979	1.62979	1.62979	1.62979	1.62979	1.62979	1.62979	1.62979	1.62979	1.62979	1.62979	1.62979	1.62979	1.62979	1.62979	1.62979	1.62979	1.62979	1.62979	1.62979	1.62979	1.62979	1.62979	1.62979	1.62979	1.62979	1.62979	1.62979	1.62979	1.62979	1.62979
mux_r04_s021	Kirk	21	2	4.90821	4.90821	4.90821	4.90821	4.90821	4.90821	4.90821	4.90821	4.90821	4.90821	4.90821	4.90821	4.90821	4.90821	4.90821	4.90821	4.90821	4.90821	4.90821	4.90821	4.90821	4.90821	4.90821	4.90821	4.90821	4.90821	4.90821	4.90821	4.90821	4.90821	4.90821	4.90821	4.90821	4.90821	4.90821	4.90821	4.90821	4.90821	4.90821	4.90821	4.90821	4.90821	4.90821	4.90821	4.90821	4.90821
mux_r04_s022	Kirk	22	1	1.62979	1.62979	1.62979	1.62979	1.62979	1.62979	1.62979	1.62979	1.62979	1.62979	1.62979	1.62979	1.62979	1.62979	1.62979	1.62979	1.62979	1.62979	1.62979	1.62979	1.62979	1.62979	1.62979	1.62979	1.62979	1.62979	1.62979	1.62979	1.62979	1.62979	1.62979	1.62979	1.62979	1.62979	1.62979	1.62979	1.62979	1.62979	1.62979	1.62979	1.62979	1.62979	1.62979	1.62979	1.62979	1.62979
mux_r04_s022	Kirk	22	2	4.90821	4.90821	4.90821	4.90821	4.90821	4.90821	4.90821	4.90821	4.90821	4.90821	4.90821	4.90821	4.90821	4.90821	4.90821	4.90821	4.90821	4.90821	4.90821	4.90821	4.90821	4.90821	4.90821	4.90821	4.90821	4.90821	4.90821	4.90821	4.90821	4.90821	4.90821	4.90821	4.90821	4.90821	4.90821	4.90821	4.90821	4.90821	4.90821	4.90821	4.90821	4.90821	4.90821	4.90821	4.90821	4.90821
mux_r04_s023	Kirk	23	1	20	20	20	20	20	20	20	20	20	20	20	20	20	20	20	20	20	20	20	20	20	20	20	20	20	20	20	20	20	20	20	20	20	20	20	20	20	20	20	20	20	20	20	20	20	20
mux_r04_s023	Kirk	23	2	2.04203	2.04203	2.04203	2.04203	2.04203	2.04203	2.04203	2.04203	2.04203	2.04203	2.04203	2.04203	2.04203	2.04203	2.04203	2.04203	2.04203	2.04203	2.04203	2.04203	2.04203	2.04203	2.04203	2.04203	2.04203	2.04203	2.04203	2.04203	2.04203	2.04203	2.04203	2.04203	2.04203	2.04203	2.04203	2.04203	2.04203	2.04203	2.04203	2.04203	2.04203	2.04203	2.04203	2.04203	2.04203	2.04203
mux_r04_s024	Kirk	24	1	1.62979	1.62979	1.62979	1.62979	1.62979	1.62979	1.62979	1.62979	1.62979	1.62979	1.62979	1.62979	1.62979	1.62979	1.62979	1.62979	1.62979	1.62979	1.62979	1.62979	1.62979	1.62979	1.62979	1.62979	1.62979	1.62979	1.62979	1.62979	1.62979	1.62979	1.62979	1.62979	1.62979	1.62979	1.62979	1.62979	1.62979	1.62979	1.62979	1.62979	1.62979	1.62979	1.62979	1.62979	1.62979	1.62979
mux_r04_s024	Kirk	24	2	4.90821	4.90821	4.90821	4.90821	4.90821	4.90821	4.90821	4.90821	4.90821	4.90821	4.90821	4.90821	4.90821	4.90821	4.90821	4.90821	4.90821	4.90821	4.90821	4.90821	4.90821	4.90821	4.90821	4.90821	4.90821	4.90821	4.90821	4.90821	4.90821	4.90821	4.90821	4.90821	4.90821	4.90821	4.90821	4.90821	4.90821	4.90821	4.90821	4.90821	4.90821	4.90821	4.90821	4.90821	4.90821	4.90821
mux_r04_s025	Picard	1	1	0	0	0	0	0	0	0	0	0	0	0	0	0	0	0	0	0	0	0	0	0	0	0	0	0	0	0	0	0	0	0	0	0	0	0	0	0	0	0	0	0	0	0	0	0	0
mux_r04_s025	Picard	1	2	4.90821	4.90821	4.90821	4.90821	4.90821	4.90821	4.90821	4.90821	4.90821	4.90821	4.90821	4.90821	4.90821	4.90821	4.90821	4.90821	4.90821	4.90821	4.90821	4.90821	4.90821	4.90821	4.90821	4.90821	4.90821	4.90821	4.90821	4.90821	4.90821	4.90821	4.90821	4.90821	4.90821	4.90821	4.90821	4.90821	4.90821	4.90821	4.90821	4.90821	4.90821	4.90821	4.90821	4.90821	4.90821	4.90821
mux_r04_s026	Picard	2	1	0	0	0	0	0	0	0	0	0	0	0	0	0	0	0	0	0	0	0	0	0	0	0	0	0	0	0	0	0	0	0	0	0	0	0	0	0	0	0	0	0	0	0	0	0	0
mux_r04_s026	Picard	2	2	4.90821	4.90821	4.90821	4.90821	4.90821	4.90821	4.90821	4.90821	4.90821	4.90821	4.90821	4.90821	4.90821	4.90821	4.90821	4.90821	4.90821	4.90821	4.90821	4.90821	4.90821	4.90821	4.90821	4.90821	4.90821	4.90821	4.90821	4.90821	4.90821	4.90821	4.90821	4.90821	4.90821	4.90821	4.90821	4.90821	4.90821	4.90821	4.90821	4.90821	4.90821	4.90821	4.90821	4.90821	4.90821	4.90821
mux_r04_s027	Picard	3	1	1.59657e-10	1.59657e-10	1.59657e-10	1.59657e-10	1.59657e-10	1.59657e-10	1.59657e-10	1.59657e-10	1.59657e-10	1.59657e-10	1.59657e-10	1.59657e-10	1.59657e-10	1.59657e-10	1.59657e-10	1.59657e-10	1.59657e-10	1.59657e-10	1.59657e-10	1.59657e-10	1.59657e-10	1.59657e-10	1.59657e-10	1.59657e-10	1.59657e-10	1.59657e-10	1.59657e-10	1.59657e-10	1.59657e-10	1.59657e-10	1.59657e-10	1.59657e-10	1.59657e-10	1.59657e-10	1.59657e-10	1.59657e-10	1.59657e-10	1.59657e-10	1.59657e-10	1.59657e-10	1.59657e-10	1.59657e-10	1.59657e-10	1.59657e-10	1.59657e-10	1.59657e-10
mux_r04_s027	Picard	3	2	2.04203	2.04203	2.04203	2.04203	2.04203	2.04203	2.04203	2.04203	2.04203	2.04203	2.04203	2.04203	2.04203	2.04203	2.04203	2.04203	2.04203	2.04203	2.04203	2.04203	2.04203	2.04203	2.04203	2.04203	2.04203	2.04203	2.04203	2.04203	2.04203	2.04203	2.04203	2.04203	2.04203	2.04203	2.04203	2.04203	2.04203	2.04203	2.04203	2.04203	2.04203	2.04203	2.04203	2.04203	2.04203	2.04203
mux_r04_s028	Picard	4	1	0	0	0	0	0	0	0	0	0	0	0	0	0	0	0	0	0	0	0	0	0	0	0	0	0	0	0	0	0	0	0	0	0	0	0	0	0	0	0	0	0	0	0	0	0	0
mux_r04_s028	Picard	4	2	4.90821	4.90821	4.90821	4.90821	4.90821	4.90821	4.90821	4.90821	4.90821	4.90821	4.90821	4.90821	4.90821	4.90821	4.90821	4.90821	4.90821	4.90821	4.90821	4.90821	4.90821	4.90821	4.90821	4.90821	4.90821	4.90821	4.90821	4.90821	4.90821	4.90821	4.90821	4.90821	4.90821	4.90821	4.90821	4.90821	4.90821	4.90821	4.90821	4.90821	4.90821	4.90821	4.90821	4.90821	4.90821	4.90821
mux_r04_s029	Picard	5	1	0	0	0	0	0	0	0	0	0	0	0	0	0	0	0	0	0	0	0	0	0	0	0	0	0	0	0	0	0	0	0	0	0	0	0	0	0	0	0	0	0	0	0	0	0	0
mux_r04_s029	Picard	5	2	4.90821	4.90821	4.90821	4.90821	4.90821	4.90821	4.90821	4.90821	4.90821	4.90821	4.90821	4.90821	4.90821	4.90821	4.90821	4.90821	4.90821	4.90821	4.90821	4.90821	4.90821	4.90821	4.90821	4.90821	4.90821	4.90821	4.90821	4.90821	4.90821	4.90821	4.90821	4.90821	4.90821	4.90821	4.90821	4.90821	4.90821	4.90821	4.90821	4.90821	4.90821	4.90821	4.90821	4.90821	4.90821	4.90821
mux_r04_s030	Picard	6	1	0	0	0	0	0	0	0	0	0	0	0	0	0	0	0	0	0	0	0	0	0	0	0	0	0	0	0	0	0	0	0	0	0	0	0	0	0	0	0	0	0	0	0	0	0	0
mux_r04_s030	Picard	6	2	4.90821	4.90821	4.90821	4.90821	4.90821	4.90821	4.90821	4.90821	4.90821	4.90821	4.90821	4.90821	4.90821	4.90821	4.90821	4.90821	4.90821	4.90821	4.90821	4.90821	4.90821	4.90821	4.90821	4.90821	4.90821	4.90821	4.90821	4.90821	4.90821	4.90821	4.90821	4.90821	4.90821	4.90821	4.90821	4.90821	4.90821	4.90821	4.90821	4.90821	4.90821	4.90821	4.90821	4.90821	4.90821	4.90821
mux_r04_s031	Picard	7	1	0	0	0	0	0	0	0	0	0	0	0	0	0	0	0	0	0	0	0	0	0	0	0	0	0	0	0	0	0	0	0	0	0	0	0	0	0	0	0	0	0	0	0	0	0	0
mux_r04_s031	Picard	7	2	4.90821	4.90821	4.90821	4.90821	4.90821	4.90821	4.90821	4.90821	4.90821	4.90821	4.90821	4.90821	4.90821	4.90821	4.90821	4.90821	4.90821	4.90821	4.90821	4.90821	4.90821	4.90821	4.90821	4.90821	4.90821	4.90821	4.90821	4.90821	4.90821	4.90821	4.90821	4.90821	4.90821	4.90821	4.90821	4.90821	4.90821	4.90821	4.90821	4.90821	4.90821	4.90821	4.90821	4.90821	4.90821	4.90821
mux_r04_s032	Picard	8	1	0	0	0	0	0	0	0	0	0	0	0	0	0	0	0	0	0	0	0	0	0	0	0	0	0	0	0	0	0	0	0	0	0	0	0	0	0	0	0	0	0	0	0	0	0	0
mux_r04_s032	Picard	8	2	4.90821	4.90821	4.90821	4.90821	4.90821	4.90821	4.90821	4.90821	4.90821	4.90821	4.90821	4.90821	4.90821	4.90821	4.90821	4.90821	4.90821	4.90821	4.90821	4.90821	4.90821	4.90821	4.90821	4.90821	4.90821	4.90821	4.90821	4.90821	4.90821	4.90821	4.90821	4.90821	4.90821	4.90821	4.90821	4.90821	4.90821	4.90821	4.90821	4.90821	4.90821	4.90821	4.90821	4.90821	4.90821	4.90821
mux_r04_s033	Picard	9	1	0	0	0	0	0	0	0	0	0	0	0	0	0	0	0	0	0	0	0	0	0	0	0	0	0	0	0	0	0	0	0	0	0	0	0	0	0	0	0	0	0	0	0	0	0	0
mux_r04_s033	Picard	9	2	4.90821	4.90821	4.90821	4.90821	4.90821	4.90821	4.90821	4.90821	4.90821	4.90821	4.90821	4.90821	4.90821	4.90821	4.90821	4.90821	4.90821	4.90821	4.90821	4.90821	4.90821	4.90821	4.90821	4.90821	4.90821	4.90821	4.90821	4.90821	4.90821	4.90821	4.90821	4.90821	4.90821	4.90821	4.90821	4.90821	4.90821	4.90821	4.90821	4.90821	4.90821	4.90821	4.90821	4.90821	4.90821	4.90821
mux_r04_s034	Picard	10	1	0	0	0	0	0	0	0	0	0	0	0	0	0	0	0	0	0	0	0	0	0	0	0	0	0	0	0	0	0	0	0	0	0	0	0	0	0	0	0	0	0	0	0	0	0	0
mux_r04_s034	Picard	10	2	4.90821	4.90821	4.90821	4.90821	4.90821	4.90821	4.90821	4.90821	4.90821	4.90821	4.90821	4.90821	4.90821	4.90821	4.90821	4.90821	4.90821	4.90821	4.90821	4.90821	4.90821	4.90821	4.90821	4.90821	4.90821	4.90821	4.90821	4.90821	4.90821	4.90821	4.90821	4.90821	4.90821	4.90821	4.90821	4.90821	4.90821	4.90821	4.90821	4.90821	4.90821	4.90821	4.90821	4.90821	4.90821	4.90821
mux_r04_s035	Picard	11	1	0	0	0	0	0	0	0	0	0	0	0	0	0	0	0	0	0	0	0	0	0	0	0	0	0	0	0	0	0	0	0	0	0	0	0	0	0	0	0	0	0	0	0	0	0	0
mux_r04_s035	Picard	11	2	4.90821	4.90821	4.90821	4.90821	4.90821	4.90821	4.90821	4.90821	4.90821	4.90821	4.90821	4.90821	4.90821	4.90821	4.90821	4.90821	4.90821	4.90821	4.90821	4.90821	4.90821	4.90821	4.90821	4.90821	4.90821	4.90821	4.90821	4.90821	4.90821	4.90821	4.90821	4.90821	4.90821	4.90821	4.90821	4.90821	4.90821	4.90821	4.90821	4.90821	4.90821	4.90821	4.90821	4.90821	4.90821	4.90821
mux_r04_s036	Picard	12	1	0	0	0	0	0	0	0	0	0	0	0	0	0	0	0	0	0	0	0	0	0	0	0	0	0	0	0	0	0	0	0	0	0	0	0	0	0	0	0	0	0	0	0	0	0	0
mux_r04_s036	Picard	12	2	4.90821	4.90821	4.90821	4.90821	4.90821	4.90821	4.90821	4.90821	4.90821	4.90821	4.90821	4.90821	4.90821	4.90821	4.90821	4.90821	4.90821	4.90821	4.90821	4.90821	4.90821	4.90821	4.90821	4.90821	4.90821	4.90821	4.90821	4.90821	4.90821	4.90821	4.90821	4.90821	4.90821	4.90821	4.90821	4.90821	4.90821	4.90821	4.90821	4.90821	4.90821	4.90821	4.90821	4.90821	4.90821	4.90821
mux_r04_s037	Picard	13	1	0	0	0	0	0	0	0	0	0	0	0	0	0	0	0	0	0	0	0	0	0	0	0	0	0	0	0	0	0	0	0	0	0	0	0	0	0	0	0	0	0	0	0	0	0	0
mux_r04_s037	Picard	13	2	4.90821	4.90821	4.90821	4.90821	4.90821	4.90821	4.90821	4.90821	4.90821	4.90821	4.90821	4.90821	4.90821	4.90821	4.90821	4.90821	4.90821	4.90821	4.90821	4.90821	4.90821	4.90821	4.90821	4.90821	4.90821	4.90821	4.90821	4.90821	4.90821	4.90821	4.90821	4.90821	4.90821	4.90821	4.90821	4.90821	4.90821	4.90821	4.90821	4.90821	4.90821	4.90821	4.90821	4.90821	4.90821	4.90821
mux_r04_s038	Picard	14	1	0	0	0	0	0	0	0	0	0	0	0	0	0	0	0	0	0	0	0	0	0	0	0	0	0	0	0	0	0	0	0	0	0	0	0	0	0	0	0	0	0	0	0	0	0	0
mux_r04_s038	Picard	14	2	4.90821	4.90821	4.90821	4.90821	4.90821	4.90821	4.90821	4.90821	4.90821	4.90821	4.90821	4.90821	4.90821	4.90821	4.90821	4.90821	4.90821	4.90821	4.90821	4.90821	4.90821	4.90821	4.90821	4.90821	4.90821	4.90821	4.90821	4.90821	4.90821	4.90821	4.90821	4.90821	4.90821	4.90821	4.90821	4.90821	4.90821	4.90821	4.90821	4.90821	4.90821	4.90821	4.90821	4.90821	4.90821	4.90821
mux_r04_s039	Picard	15	1	0	0	0	0	0	0	0	0	0	0	0	0	0	0	0	0	0	0	0	0	0	0	0	0	0	0	0	0	0	0	0	0	0	0	0	0	0	0	0	0	0	0	0	0	0	0
mux_r04_s039	Picard	15	2	4.90821	4.90821	4.90821	4.90821	4.90821	4.90821	4.90821	4.90821	4.90821	4.90821	4.90821	4.90821	4.90821	4.90821	4.90821	4.90821	4.90821	4.90821	4.90821	4.90821	4.90821	4.90821	4.90821	4.90821	4.90821	4.90821	4.90821	4.90821	4.90821	4.90821	4.90821	4.90821	4.90821	4.90821	4.90821	4.90821	4.90821	4.90821	4.90821	4.90821	4.90821	4.90821	4.90821	4.90821	4.90821	4.90821
mux_r04_s040	Picard	16	1	0	0	0	0	0	0	0	0	0	0	0	0	0	0	0	0	0	0	0	0	0	0	0	0	0	0	0	0	0	0	0	0	0	0	0	0	0	0	0	0	0	0	0	0	0	0
mux_r04_s040	Picard	16	2	4.90821	4.90821	4.90821	4.90821	4.90821	4.90821	4.90821	4.90821	4.90821	4.90821	4.90821	4.90821	4.90821	4.90821	4.90821	4.90821	4.90821	4.90821	4.90821	4.90821	4.90821	4.90821	4.90821	4.90821	4.90821	4.90821	4.90821	4.90821	4.90821	4.90821	4.90821	4.90821	4.90821	4.90821	4.90821	4.90821	4.90821	4.90821	4.90821	4.90821	4.90821	4.90821	4.90821	4.90821	4.90821	4.90821
mux_r04_s041	Picard	17	1	0	0	0	0	0	0	0	0	0	0	0	0	0	0	0	0	0	0	0	0	0	0	0	0	0	0	0	0	0	0	0	0	0	0	0	0	0	0	0	0	0	0	0	0	0	0
mux_r04_s041	Picard	17	2	4.90821	4.90821	4.90821	4.90821	4.90821	4.90821	4.90821	4.90821	4.90821	4.90821	4.90821	4.90821	4.90821	4.90821	4.90821	4.90821	4.90821	4.90821	4.90821	4.90821	4.90821	4.90821	4.90821	4.90821	4.90821	4.90821	4.90821	4.90821	4.90821	4.90821	4.90821	4.90821	4.90821	4.90821	4.90821	4.90821	4.90821	4.90821	4.90821	4.90821	4.90821	4.90821	4.90821	4.90821	4.90821	4.90821
mux_r04_s042	Picard	18	1	0	0	0	0	0	0	0	0	0	0	0	0	0	0	0	0	0	0	0	0	0	0	0	0	0	0	0	0	0	0	0	0	0	0	0	0	0	0	0	0	0	0	0	0	0	0
mux_r04_s042	Picard	18	2	4.90821	4.90821	4.90821	4.90821	4.90821	4.90821	4.90821	4.90821	4.90821	4.90821	4.90821	4.90821	4.90821	4.90821	4.90821	4.90821	4.90821	4.90821	4.90821	4.90821	4.90821	4.90821	4.90821	4.90821	4.90821	4.90821	4.90821	4.90821	4.90821	4.90821	4.90821	4.90821	4.90821	4.90821	4.90821	4.90821	4.90821	4.90821	4.90821	4.90821	4.90821	4.90821	4.90821	4.90821	4.90821	4.90821
mux_r04_s043	Picard	19	1	0	0	0	0	0	0	0	0	0	0	0	0	0	0	0	0	0	0	0	0	0	0	0	0	0	0	0	0	0	0	0	0	0	0	0	0	0	0	0	0	0	0	0	0	0	0
mux_r04_s043	Picard	19	2	4.90821	4.90821	4.90821	4.90821	4.90821	4.90821	4.90821	4.90821	4.90821	4.90821	4.90821	4.90821	4.90821	4.90821	4.90821	4.90821	4.90821	4.90821	4.90821	4.90821	4.90821	4.90821	4.90821	4.90821	4.90821	4.90821	4.90821	4.90821	4.90821	4.90821	4.90821	4.90821	4.90821	4.90821	4.90821	4.90821	4.90821	4.90821	4.90821	4.90821	4.90821	4.90821	4.90821	4.90821	4.90821	4.90821
mux_r04_s044	Picard	20	1	0	0	0	0	0	0	0	0	0	0	0	0	0	0	0	0	0	0	0	0	0	0	0	0	0	0	0	0	0	0	0	0	0	0	0	0	0	0	0	0	0	0	0	0	0	0
mux_r04_s044	Picard	20	2	4.90821	4.90821	4.90821	4.90821	4.90821	4.90821	4.90821	4.90821	4.90821	4.90821	4.90821	4.90821	4.90821	4.90821	4.90821	4.90821	4.90821	4.90821	4.90821	4.90821	4.90821	4.90821	4.90821	4.90821	4.90821	4.90821	4.90821	4.90821	4.90821	4.90821	4.90821	4.90821	4.90821	4.90821	4.90821	4.90821	4.90821	4.90821	4.90821	4.90821	4.90821	4.90821	4.90821	4.90821	4.90821	4.90821
mux_r04_s045	Picard	21	1	0	0	0	0	0	0	0	0	0	0	0	0	0	0	0	0	0	0	0	0	0	0	0	0	0	0	0	0	0	0	0	0	0	0	0	0	0	0	0	0	0	0	0	0	0	0
mux_r04_s045	Picard	21	2	4.90821	4.90821	4.90821	4.90821	4.90821	4.90821	4.90821	4.90821	4.90821	4.90821	4.90821	4.90821	4.90821	4.90821	4.90821	4.90821	4.90821	4.90821	4.90821	4.90821	4.90821	4.90821	4.90821	4.90821	4.90821	4.90821	4.90821	4.90821	4.90821	4.90821	4.90821	4.90821	4.90821	4.90821	4.90821	4.90821	4.90821	4.90821	4.90821	4.90821	4.90821	4.90821	4.90821	4.90821	4.90821	4.90821
mux_r04_s046	Picard	22	1	0	0	0	0	0	0	0	0	0	0	0	0	0	0	0	0	0	0	0	0	0	0	0	0	0	0	0	0	0	0	0	0	0	0	0	0	0	0	0	0	0	0	0	0	0	0
mux_r04_s046	Picard	22	2	4.90821	4.90821	4.90821	4.90821	4.90821	4.90821	4.90821	4.90821	4.90821	4.90821	4.90821	4.90821	4.90821	4.90821	4.90821	4.90821	4.90821	4.90821	4.90821	4.90821	4.90821	4.90821	4.90821	4.90821	4.90821	4.90821	4.90821	4.90821	4.90821	4.90821	4.90821	4.90821	4.90821	4.90821	4.90821	4.90821	4.90821	4.90821	4.90821	4.90821	4.90821	4.90821	4.90821	4.90821	4.90821	4.90821
mux_r04_s047	Picard	23	1	0	0	0	0	0	0	0	0	0	0	0	0	0	0	0	0	0	0	0	0	0	0	0	0	0	0	0	0	0	0	0	0	0	0	0	0	0	0	0	0	0	0	0	0	0	0
mux_r04_s047	Picard	23	2	4.90821	4.90821	4.90821	4.90821	4.90821	4.90821	4.90821	4.90821	4.90821	4.90821	4.90821	4.90821	4.90821	4.90821	4.90821	4.90821	4.90821	4.90821	4.90821	4.90821	4.90821	4.90821	4.90821	4.90821	4.90821	4.90821	4.90821	4.90821	4.90821	4.90821	4.90821	4.90821	4.90821	4.90821	4.90821	4.90821	4.90821	4.90821	4.90821	4.90821	4.90821	4.90821	4.90821	4.90821	4.90821	4.90821
mux_r04_s048	Picard	24	1	0	0	0	0	0	0	0	0	0	0	0	0	0	0	0	0	0	0	0	0	0	0	0	0	0	0	0	0	0	0	0	0	0	0	0	0	0	0	0	0	0	0	0	0	0	0
mux_r04_s048	Picard	24	2	4.90821	4.90821	4.90821	4.90821	4.90821	4.90821	4.90821	4.90821	4.90821	4.90821	4.90821	4.90821	4.90821	4.90821	4.90821	4.90821	4.90821	4.90821	4.90821	4.90821	4.90821	4.90821	4.90821	4.90821	4.90821	4.90821	4.90821	4.90821	4.90821	4.90821	4.90821	4.90821	4.90821	4.90821	4.90821	4.90821	4.90821	4.90821	4.90821	4.90821	4.90821	4.90821	4.90821	4.90821	4.90821	4.90821
[truncated: 4,755 more columns]
