# Supplementary material for: A photoconversion model for full spectral programming and multiplexing of optogenetic systems
Source: Mol Syst Biol. 2017 Apr 24;13(4):926. doi: 10.15252/msb.20167456 (PMC5408778; doi:10.15252/msb.20167456)
Supplement: Supplementary file 16 — Dataset EV8 [file MSB-13-926-s016.zip › dataset_ev8_mux_data_and_analysis/mux_data/dv-mono/mux_wholepop_dv-mono_complete.xlsx]

## Sheet: Sheet1
Acquisition Time (s)	Beads ID	Bot Centroid (nm)	Bot DC	Bot FWHM (nm)	Bot GS Cal	Bot Intensity (umol/m2/s)	Bot LED ID	Bot Peak (nm)	Bottom LEDs	Category	Col	Data time point	Duration	Experiment ID	FL1 CV	FL1 Detector Volt.	FL1 Geom. Mean	FL1 IQR	FL1 Mean	FL1 Median	FL1 Mode	FL1 RCV	FL1 Std	FL1 Units	FL3 CV	FL3 Detector Volt.	FL3 Geom. Mean	FL3 IQR	FL3 Mean	FL3 Median	FL3 Mode	FL3 RCV	FL3 Std	FL3 Units	File Path	Gate Fraction	Growth temp max	Growth temp mean	Growth temp min	Growth temp stdev	Instrument ID	LPA	LPF update period	Maturation temp max	Maturation temp mean	Maturation temp min	Maturation temp stdev	Model	Number of Events
5.811	B0001								Empty	Dynamic	1	360	480	mux_r02	1.3533	650	6849.31	10975.7	12161.1	6725.46	5190.02	1.63197	16457.6	MEF	0.335573	1000	3452.24	1631.62	3806.71	3807.33	3982.97	0.428546	1277.43	MEF	c:\users\evan\skydrive\projects\12.lightsensorcharacterization\experiments\mux\mux_r02\measurements\flow\fcs\Beads002.fcs	0.8	36.94	36.8306	36.42	0.103893	FC002	Tori	0.1	37.19	36.82	34.65	0.52041	mux_gfp_m01	16827
6.382	B0001								Empty	Dynamic	2	160	480	mux_r02	0.861749	650	18448.6	25501.5	27342	21389	19498.2	1.19227	23562	MEF	0.29851	1000	3615.64	1507.33	3848.64	3807.33	3911.77	0.395901	1148.86	MEF	c:\users\evan\skydrive\projects\12.lightsensorcharacterization\experiments\mux\mux_r02\measurements\flow\fcs\Beads003.fcs	0.8	36.94	36.8306	36.42	0.103893	FC002	Tori	0.1	37.19	36.82	34.65	0.52041	mux_gfp_m01	16487
6.528	B0001								Empty	Dynamic	3	20	480	mux_r02	1.34616	650	1744.46	1979.2	2529.1	1741.16	1247.75	1.13672	3404.57	MEF	0.295998	1000	3440.22	1427.92	3651.15	3606.76	4019.06	0.395901	1080.73	MEF	c:\users\evan\skydrive\projects\12.lightsensorcharacterization\experiments\mux\mux_r02\measurements\flow\fcs\Beads004.fcs	0.8	36.94	36.8306	36.42	0.103893	FC002	Tori	0.1	37.19	36.82	34.65	0.52041	mux_gfp_m01	16469
6.868	B0001								Empty	Dynamic	4	320	480	mux_r02	1.21338	650	11937.9	20874.5	21244.5	12856	12620.2	1.62372	25777.8	MEF	0.301099	1000	3501.09	1467.09	3745.96	3705.69	3773.15	0.395901	1127.91	MEF	c:\users\evan\skydrive\projects\12.lightsensorcharacterization\experiments\mux\mux_r02\measurements\flow\fcs\Beads005.fcs	0.8	36.94	36.8306	36.42	0.103893	FC002	Tori	0.1	37.19	36.82	34.65	0.52041	mux_gfp_m01	16463
6.317	B0001								Empty	Dynamic	5	340	480	mux_r02	1.26894	650	8734.89	13540.6	14809	8715.16	5286.99	1.55368	18791.7	MEF	0.282133	1000	3544.84	1387.02	3722.53	3639.44	3773.15	0.381108	1050.25	MEF	c:\users\evan\skydrive\projects\12.lightsensorcharacterization\experiments\mux\mux_r02\measurements\flow\fcs\Beads006.fcs	0.8	36.94	36.8306	36.42	0.103893	FC002	Tori	0.1	37.19	36.82	34.65	0.52041	mux_gfp_m01	16314
6.201	B0001								Empty	Dynamic	6	60	480	mux_r02	1.27591	650	3183.82	4643.46	5326.35	3148.49	2765.83	1.47482	6795.97	MEF	0.314173	1000	3457.06	1533.59	3691.27	3639.44	3574.37	0.42138	1159.7	MEF	c:\users\evan\skydrive\projects\12.lightsensorcharacterization\experiments\mux\mux_r02\measurements\flow\fcs\Beads007.fcs	0.8	36.94	36.8306	36.42	0.103893	FC002	Tori	0.1	37.19	36.82	34.65	0.52041	mux_gfp_m01	17045
5.953	B0001								Empty	Dynamic	1	140	480	mux_r02	1.01899	650	11545.9	18494.6	18544	12975.5	13217.9	1.42535	18896.2	MEF	0.286855	1000	3634.12	1480.38	3808.37	3739.27	3574.37	0.395901	1092.45	MEF	c:\users\evan\skydrive\projects\12.lightsensorcharacterization\experiments\mux\mux_r02\measurements\flow\fcs\Beads008.fcs	0.8	36.94	36.8306	36.42	0.103893	FC002	Tori	0.1	37.19	36.82	34.65	0.52041	mux_gfp_m01	16521
6.278	B0001								Empty	Dynamic	2	80	480	mux_r02	1.18163	650	4638.07	7109.1	7636.91	4601.64	3062.27	1.54491	9024.01	MEF	0.282793	1000	3461.07	1388.78	3640.28	3574.37	3947.21	0.388538	1029.44	MEF	c:\users\evan\skydrive\projects\12.lightsensorcharacterization\experiments\mux\mux_r02\measurements\flow\fcs\Beads009.fcs	0.8	36.94	36.8306	36.42	0.103893	FC002	Tori	0.1	37.19	36.82	34.65	0.52041	mux_gfp_m01	16440
7.37	B0001								Empty	Dynamic	3	200	480	mux_r02	0.659498	650	36841.4	38371	48353.5	42428	51056.1	0.904378	31889	MEF	0.300847	1000	3583.64	1493.79	3825.59	3773.15	3947.21	0.395901	1150.92	MEF	c:\users\evan\skydrive\projects\12.lightsensorcharacterization\experiments\mux\mux_r02\measurements\flow\fcs\Beads010.fcs	0.8	36.94	36.8306	36.42	0.103893	FC002	Tori	0.1	37.19	36.82	34.65	0.52041	mux_gfp_m01	16348
6.794	B0001								Empty	Dynamic	4	40	480	mux_r02	1.83764	650	2221.96	2894.35	3742.88	2194.48	3034.06	1.31892	6878.08	MEF	0.274816	1000	3505.34	1362.22	3654.66	3574.37	3416.75	0.381108	1004.36	MEF	c:\users\evan\skydrive\projects\12.lightsensorcharacterization\experiments\mux\mux_r02\measurements\flow\fcs\Beads011.fcs	0.8	36.94	36.8306	36.42	0.103893	FC002	Tori	0.1	37.19	36.82	34.65	0.52041	mux_gfp_m01	16322
6.428	B0001								Empty	Dynamic	5	280	480	mux_r02	1.00402	650	19951.6	35913.5	33599.9	23681.5	26219.6	1.51652	33734.9	MEF	0.30973	1000	3645.41	1563.05	3902.81	3876.64	3947.21	0.403198	1208.82	MEF	c:\users\evan\skydrive\projects\12.lightsensorcharacterization\experiments\mux\mux_r02\measurements\flow\fcs\Beads012.fcs	0.8	36.94	36.8306	36.42	0.103893	FC002	Tori	0.1	37.19	36.82	34.65	0.52041	mux_gfp_m01	16478
6.454	B0001								Empty	Dynamic	6	480	480	mux_r02	1.87407	650	2508.81	2787.43	4183.37	2363.14	1693.48	1.17954	7839.93	MEF	0.306994	1000	3503.7	1494.13	3742.66	3672.41	3982.97	0.406851	1148.98	MEF	c:\users\evan\skydrive\projects\12.lightsensorcharacterization\experiments\mux\mux_r02\measurements\flow\fcs\Beads013.fcs	0.8	36.94	36.8306	36.42	0.103893	FC002	Tori	0.1	37.19	36.82	34.65	0.52041	mux_gfp_m01	16540
6.345	B0001								Empty	Dynamic	1	260	480	mux_r02	0.877679	650	30026.4	47336.6	46876.3	36928.1	51530.9	1.28186	41142.3	MEF	0.309656	1000	3773.06	1649.54	4040.27	4019.06	4242.57	0.410429	1251.1	MEF	c:\users\evan\skydrive\projects\12.lightsensorcharacterization\experiments\mux\mux_r02\measurements\flow\fcs\Beads014.fcs	0.8	36.94	36.8306	36.42	0.103893	FC002	Tori	0.1	37.19	36.82	34.65	0.52041	mux_gfp_m01	16564
6.702	B0001								Empty	Dynamic	2	380	480	mux_r02	1.4071	650	5059.82	7073.65	8387.59	4819.6	3485.94	1.46768	11802.2	MEF	0.293812	1000	3458.6	1440.86	3682.78	3639.44	3807.33	0.395901	1082.05	MEF	c:\users\evan\skydrive\projects\12.lightsensorcharacterization\experiments\mux\mux_r02\measurements\flow\fcs\Beads015.fcs	0.8	36.94	36.8306	36.42	0.103893	FC002	Tori	0.1	37.19	36.82	34.65	0.52041	mux_gfp_m01	16344
6.877	B0001								Empty	Dynamic	3	100	480	mux_r02	1.2012	650	5332.66	8474.34	8806.73	5336.15	4194.83	1.5881	10578.7	MEF	0.283643	1000	3509.06	1414.06	3698.04	3639.44	3510.47	0.388538	1048.92	MEF	c:\users\evan\skydrive\projects\12.lightsensorcharacterization\experiments\mux\mux_r02\measurements\flow\fcs\Beads016.fcs	0.8	36.94	36.8306	36.42	0.103893	FC002	Tori	0.1	37.19	36.82	34.65	0.52041	mux_gfp_m01	16330
6.298	B0001								Empty	Dynamic	4	240	480	mux_r02	0.741194	650	39143.1	48666.3	54013.1	45688.9	54980.1	1.06517	40034.2	MEF	0.295459	1000	3855.95	1605.93	4053.18	3982.97	3947.21	0.403198	1197.55	MEF	c:\users\evan\skydrive\projects\12.lightsensorcharacterization\experiments\mux\mux_r02\measurements\flow\fcs\Beads017.fcs	0.8	36.94	36.8306	36.42	0.103893	FC002	Tori	0.1	37.19	36.82	34.65	0.52041	mux_gfp_m01	16488
6.472	B0001								Empty	Dynamic	5	300	480	mux_r02	1.20641	650	13247.4	24106.2	23659.4	14770.7	18964.2	1.63203	28543	MEF	0.279352	1000	3717.42	1437.98	3882.96	3807.33	4055.48	0.377686	1084.71	MEF	c:\users\evan\skydrive\projects\12.lightsensorcharacterization\experiments\mux\mux_r02\measurements\flow\fcs\Beads018.fcs	0.8	36.94	36.8306	36.42	0.103893	FC002	Tori	0.1	37.19	36.82	34.65	0.52041	mux_gfp_m01	16339
6.637	B0001								Empty	Dynamic	6	180	480	mux_r02	0.827547	650	23554.8	30484.7	33419	26219.6	36587.8	1.16267	27655.8	MEF	0.281037	1000	3752.79	1492.7	3923.17	3841.83	3705.69	0.388538	1102.56	MEF	c:\users\evan\skydrive\projects\12.lightsensorcharacterization\experiments\mux\mux_r02\measurements\flow\fcs\Beads019.fcs	0.8	36.94	36.8306	36.42	0.103893	FC002	Tori	0.1	37.19	36.82	34.65	0.52041	mux_gfp_m01	16311
5.909	B0001								Empty	Dynamic	1	0	480	mux_r02	1.71012	650	955.278	884.391	1370.63	902.477	838.066	0.97996	2343.95	MEF	0.290441	1000	3544.66	1453.91	3731.45	3672.41	4129.3	0.395901	1083.77	MEF	c:\users\evan\skydrive\projects\12.lightsensorcharacterization\experiments\mux\mux_r02\measurements\flow\fcs\Beads020.fcs	0.8	36.94	36.8306	36.42	0.103893	FC002	Tori	0.1	37.19	36.82	34.65	0.52041	mux_gfp_m01	16550
6.703	B0001								Empty	Dynamic	2	400	480	mux_r02	1.44727	650	5422.92	7599.28	9021.3	5001.38	3617.42	1.51944	13056.3	MEF	0.27903	1000	3500.25	1401.36	3673.74	3606.76	3807.33	0.388538	1025.08	MEF	c:\users\evan\skydrive\projects\12.lightsensorcharacterization\experiments\mux\mux_r02\measurements\flow\fcs\Beads021.fcs	0.8	36.94	36.8306	36.42	0.103893	FC002	Tori	0.1	37.19	36.82	34.65	0.52041	mux_gfp_m01	16320
7.479	B0001								Empty	Dynamic	3	420	480	mux_r02	1.54426	650	4650.69	6388.9	7885	4233.84	3719.27	1.50901	12176.5	MEF	0.299565	1000	3426.8	1415.1	3634.08	3574.37	3672.41	0.395901	1088.64	MEF	c:\users\evan\skydrive\projects\12.lightsensorcharacterization\experiments\mux\mux_r02\measurements\flow\fcs\Beads022.fcs	0.8	36.94	36.8306	36.42	0.103893	FC002	Tori	0.1	37.19	36.82	34.65	0.52041	mux_gfp_m01	16331
7.141	B0001								Empty	Dynamic	4	120	480	mux_r02	1.04364	650	7833.08	12727.7	12531.3	8321.02	7944.7	1.52958	13078.2	MEF	0.267899	1000	3537.56	1335.42	3682.12	3606.76	3355.66	0.370256	986.435	MEF	c:\users\evan\skydrive\projects\12.lightsensorcharacterization\experiments\mux\mux_r02\measurements\flow\fcs\Beads023.fcs	0.8	36.94	36.8306	36.42	0.103893	FC002	Tori	0.1	37.19	36.82	34.65	0.52041	mux_gfp_m01	16257
7.169	B0001								Empty	Dynamic	5	220	480	mux_r02	0.645453	650	43584.3	43647.6	56239.3	50119.7	63168.7	0.870867	36299.8	MEF	0.299776	1000	3594.2	1493.79	3818.25	3773.15	4204.47	0.395901	1144.62	MEF	c:\users\evan\skydrive\projects\12.lightsensorcharacterization\experiments\mux\mux_r02\measurements\flow\fcs\Beads024.fcs	0.8	36.94	36.8306	36.42	0.103893	FC002	Tori	0.1	37.19	36.82	34.65	0.52041	mux_gfp_m01	16283
7.027	B0001								Empty	Dynamic	6	450	480	mux_r02	1.6237	650	3512.19	4312.94	5906.03	3237.14	2592.31	1.33233	9589.62	MEF	0.278521	1000	3504.85	1362.22	3669.07	3606.76	3876.64	0.377686	1021.91	MEF	c:\users\evan\skydrive\projects\12.lightsensorcharacterization\experiments\mux\mux_r02\measurements\flow\fcs\Beads025.fcs	0.8	36.94	36.8306	36.42	0.103893	FC002	Tori	0.1	37.19	36.82	34.65	0.52041	mux_gfp_m01	16360
6.027	B0001	655.649	7	22.7813	190	23.5578	660-LS	655.5	EO_18	Dynamic	1	140	480	mux_r02	1.61934	650	1015.75	923.251	1407.95	962.885	936.516	0.958838	2279.95	MEF	0.465442	1000	1533.81	1068.12	1752.94	1660.46	1833.66	0.643266	815.892	MEF	c:\users\evan\skydrive\projects\12.lightsensorcharacterization\experiments\mux\mux_r02\measurements\flow\fcs\Beads026.fcs	0.8	36.94	36.8306	36.42	0.103893	FC002	Tiffani	0.1	37.19	36.82	34.65	0.52041	mux_mch_m01	16444
6.55	B0001	654.001	7	22.6072	167	23.0118	660-LS	654	EO_18	Dynamic	2	20	480	mux_r02	1.55501	650	1051.8	970.157	1496.78	989.996	927.887	0.97996	2327.5	MEF	0.590223	1000	787.334	776.59	1007.36	940.669	1029.46	0.825572	594.565	MEF	c:\users\evan\skydrive\projects\12.lightsensorcharacterization\experiments\mux\mux_r02\measurements\flow\fcs\Beads027.fcs	0.8	36.94	36.8306	36.42	0.103893	FC002	Tiffani	0.1	37.19	36.82	34.65	0.52041	mux_mch_m01	16409
7.685	B0001	654.836	7	22.6029	171	23.0837	660-LS	654.5	EO_18	Dynamic	3	320	480	mux_r02	1.62082	650	1145.33	1139.97	1682.97	1066.08	877.762	1.0693	2727.79	MEF	0.347602	1000	2539.7	1263.75	2732.97	2654.17	2984.37	0.476137	949.986	MEF	c:\users\evan\skydrive\projects\12.lightsensorcharacterization\experiments\mux\mux_r02\measurements\flow\fcs\Beads028.fcs	0.8	36.94	36.8306	36.42	0.103893	FC002	Tiffani	0.1	37.19	36.82	34.65	0.52041	mux_mch_m01	16340
7.138	B0001	652.443	7	21.9821	205	22.5023	660-LS	652.5	EO_18	Dynamic	4	240	480	mux_r02	1.43587	650	1087.39	1050.41	1521.94	1027.34	838.066	1.02246	2185.31	MEF	0.306821	1000	2942.31	1280.45	3101.16	3011.42	2878.62	0.425198	951.503	MEF	c:\users\evan\skydrive\projects\12.lightsensorcharacterization\experiments\mux\mux_r02\measurements\flow\fcs\Beads029.fcs	0.8	36.94	36.8306	36.42	0.103893	FC002	Tiffani	0.1	37.19	36.82	34.65	0.52041	mux_mch_m01	16209
7.645	B0001	652.929	7	22.0838	186	22.8136	660-LS	652.5	EO_18	Dynamic	5	450	480	mux_r02	2.26534	650	1098.85	1038.1	1589.99	1036.89	1126.96	1.00117	3601.87	MEF	0.455574	1000	1543.08	1026.77	1752.03	1660.46	1721.46	0.618368	798.181	MEF	c:\users\evan\skydrive\projects\12.lightsensorcharacterization\experiments\mux\mux_r02\measurements\flow\fcs\Beads030.fcs	0.8	36.94	36.8306	36.42	0.103893	FC002	Tiffani	0.1	37.19	36.82	34.65	0.52041	mux_mch_m01	16362
6.942	B0001	655.837	7	23.2688	186	23.1025	660-LS	655.5	EO_18	Dynamic	6	480	480	mux_r02	2.03379	650	1152.61	1133.61	1698.47	1066.08	785.488	1.06334	3454.34	MEF	0.486797	1000	1345.23	995.07	1578.52	1490.12	1349.36	0.667781	768.421	MEF	c:\users\evan\skydrive\projects\12.lightsensorcharacterization\experiments\mux\mux_r02\measurements\flow\fcs\Beads031.fcs	0.8	36.94	36.8306	36.42	0.103893	FC002	Tiffani	0.1	37.19	36.82	34.65	0.52041	mux_mch_m01	16449
5.808	B0001	652.667	7	22.2383	200	22.8039	660-LS	652.5	EO_18	Dynamic	1	80	480	mux_r02	1.64591	650	1017.09	923.251	1446.94	954.014	830.344	0.967754	2381.53	MEF	0.535593	1000	1177.38	1008.77	1428.42	1337.25	1450.33	0.754364	765.049	MEF	c:\users\evan\skydrive\projects\12.lightsensorcharacterization\experiments\mux\mux_r02\measurements\flow\fcs\Beads032.fcs	0.8	36.94	36.8306	36.42	0.103893	FC002	Tiffani	0.1	37.19	36.82	34.65	0.52041	mux_mch_m01	16634
5.774	B0001	651.217	7	22.0989	234	22.7523	660-LS	652	EO_18	Dynamic	2	220	480	mux_r02	1.38054	650	940.828	838.544	1286.45	902.477	722.707	0.929159	1776	MEF	0.3449	1000	2821.86	1420.97	3054.33	2984.37	2957.58	0.476137	1053.44	MEF	c:\users\evan\skydrive\projects\12.lightsensorcharacterization\experiments\mux\mux_r02\measurements\flow\fcs\Beads033.fcs	0.8	36.94	36.8306	36.42	0.103893	FC002	Tiffani	0.1	37.19	36.82	34.65	0.52041	mux_mch_m01	16484
6.29	B0001	652.286	7	21.977	217	22.6594	660-LS	652.5	EO_18	Dynamic	3	280	480	mux_r02	1.3803	650	947.606	857.357	1329.5	894.162	861.663	0.958838	1835.11	MEF	0.331046	1000	2797.4	1341.96	2990.85	2931.02	3207.69	0.457848	990.11	MEF	c:\users\evan\skydrive\projects\12.lightsensorcharacterization\experiments\mux\mux_r02\measurements\flow\fcs\Beads034.fcs	0.8	36.94	36.8306	36.42	0.103893	FC002	Tiffani	0.1	37.19	36.82	34.65	0.52041	mux_mch_m01	16372
7.217	B0001	652.566	7	23.2642	214	22.7848	660-LS	652.5	EO_18	Dynamic	4	40	480	mux_r02	2.05386	650	1037.51	940.501	1467.96	980.875	936.516	0.958838	3014.99	MEF	0.583967	1000	799.084	754.047	1005.27	940.669	1076.95	0.801607	587.043	MEF	c:\users\evan\skydrive\projects\12.lightsensorcharacterization\experiments\mux\mux_r02\measurements\flow\fcs\Beads035.fcs	0.8	36.94	36.8306	36.42	0.103893	FC002	Tiffani	0.1	37.19	36.82	34.65	0.52041	mux_mch_m01	16261
6.716	B0001	653.561	7	22.2162	174	22.9877	660-LS	653.5	EO_18	Dynamic	5	420	480	mux_r02	1.69176	650	984.601	909.293	1407.4	927.887	861.663	0.97996	2380.98	MEF	0.449708	1000	1744.3	1177.09	1973.55	1883.95	2256.4	0.6248	887.522	MEF	c:\users\evan\skydrive\projects\12.lightsensorcharacterization\experiments\mux\mux_r02\measurements\flow\fcs\Beads036.fcs	0.8	36.94	36.8306	36.42	0.103893	FC002	Tiffani	0.1	37.19	36.82	34.65	0.52041	mux_mch_m01	16489
5.866	B0001	652.656	7	21.9401	237	22.947	660-LS	653	EO_18	Dynamic	6	60	480	mux_r02	2.4855	650	951.077	840.757	1329.35	902.477	749.965	0.931611	3304.09	MEF	0.580838	1000	1011.66	993.035	1292.77	1210.94	1463.47	0.820055	750.889	MEF	c:\users\evan\skydrive\projects\12.lightsensorcharacterization\experiments\mux\mux_r02\measurements\flow\fcs\Beads037.fcs	0.8	36.94	36.8306	36.42	0.103893	FC002	Tiffani	0.1	37.19	36.82	34.65	0.52041	mux_mch_m01	16512
5.719	B0001	655.631	7	22.7936	177	22.7838	660-LS	655.5	EO_18	Dynamic	1	340	480	mux_r02	2.10755	650	1085.03	1006.75	1550.37	1036.89	1137.44	0.970932	3267.5	MEF	0.382538	1000	2528.37	1440.97	2761.78	2702.48	2878.62	0.533201	1056.49	MEF	c:\users\evan\skydrive\projects\12.lightsensorcharacterization\experiments\mux\mux_r02\measurements\flow\fcs\Beads038.fcs	0.8	36.94	36.8306	36.42	0.103893	FC002	Tiffani	0.1	37.19	36.82	34.65	0.52041	mux_mch_m01	16716
5.993	B0001	654.13	7	22.2515	178	22.8938	660-LS	654	EO_18	Dynamic	2	200	480	mux_r02	1.55978	650	967.2	895.331	1349.45	919.339	919.339	0.973885	2104.84	MEF	0.385788	1000	2595.71	1499	2835.64	2776.61	3066.23	0.539869	1093.96	MEF	c:\users\evan\skydrive\projects\12.lightsensorcharacterization\experiments\mux\mux_r02\measurements\flow\fcs\Beads039.fcs	0.8	36.94	36.8306	36.42	0.103893	FC002	Tiffani	0.1	37.19	36.82	34.65	0.52041	mux_mch_m01	16617
6.599	B0001	653.088	7	22.4264	194	22.6309	660-LS	653	EO_18	Dynamic	3	260	480	mux_r02	1.4891	650	988.032	928.969	1412.6	919.339	729.427	1.01048	2103.5	MEF	0.334072	1000	2810.43	1354.12	3014.61	2931.02	2827.15	0.461996	1007.1	MEF	c:\users\evan\skydrive\projects\12.lightsensorcharacterization\experiments\mux\mux_r02\measurements\flow\fcs\Beads040.fcs	0.8	36.94	36.8306	36.42	0.103893	FC002	Tiffani	0.1	37.19	36.82	34.65	0.52041	mux_mch_m01	16396
6.036	B0001	654.086	7	22.7026	181	22.5606	660-LS	654	EO_18	Dynamic	4	120	480	mux_r02	1.57543	650	922.602	823.164	1262.55	877.762	807.605	0.937799	1989.05	MEF	0.512336	1000	1301.06	1031.94	1554.97	1463.47	1616.13	0.705133	796.668	MEF	c:\users\evan\skydrive\projects\12.lightsensorcharacterization\experiments\mux\mux_r02\measurements\flow\fcs\Beads041.fcs	0.8	36.94	36.8306	36.42	0.103893	FC002	Tiffani	0.1	37.19	36.82	34.65	0.52041	mux_mch_m01	16552
6.235	B0001	653.104	7	22.2561	208	22.7096	660-LS	652.5	EO_18	Dynamic	5	160	480	mux_r02	1.54964	650	922.156	810.199	1268.31	877.762	756.939	0.923028	1965.42	MEF	0.461821	1000	1827.92	1242.55	2075.78	1988.72	2156.9	0.6248	958.637	MEF	c:\users\evan\skydrive\projects\12.lightsensorcharacterization\experiments\mux\mux_r02\measurements\flow\fcs\Beads042.fcs	0.8	36.94	36.8306	36.42	0.103893	FC002	Tiffani	0.1	37.19	36.82	34.65	0.52041	mux_mch_m01	16542
6.132	B0001	652.701	7	23.2752	195	22.8645	660-LS	652.5	EO_18	Dynamic	6	360	480	mux_r02	1.42276	650	964.56	887.082	1334.01	919.339	736.21	0.964913	1897.98	MEF	0.407412	1000	2210.62	1341.22	2454.21	2360.5	2801.77	0.568194	999.874	MEF	c:\users\evan\skydrive\projects\12.lightsensorcharacterization\experiments\mux\mux_r02\measurements\flow\fcs\Beads043.fcs	0.8	36.94	36.8306	36.42	0.103893	FC002	Tiffani	0.1	37.19	36.82	34.65	0.52041	mux_mch_m01	16607
5.951	B0001	653.826	7	22.2767	168	22.7439	660-LS	653.5	EO_18	Dynamic	1	400	480	mux_r02	1.41579	650	1019.26	949.384	1446.35	962.885	861.663	0.985979	2047.72	MEF	0.451763	1000	1907.94	1325.03	2172.68	2080.47	2196.16	0.636892	981.536	MEF	c:\users\evan\skydrive\projects\12.lightsensorcharacterization\experiments\mux\mux_r02\measurements\flow\fcs\Beads044.fcs	0.8	36.94	36.8306	36.42	0.103893	FC002	Tiffani	0.1	37.19	36.82	34.65	0.52041	mux_mch_m01	16725
6.461	B0001	657.116	7	23.2784	164	22.9897	660-LS	656.5	EO_18	Dynamic	2	100	480	mux_r02	1.64599	650	984.188	889.694	1389.73	936.516	853.724	0.950004	2287.48	MEF	0.531503	1000	1103.12	923.721	1336.67	1255.43	1266.8	0.735784	710.443	MEF	c:\users\evan\skydrive\projects\12.lightsensorcharacterization\experiments\mux\mux_r02\measurements\flow\fcs\Beads045.fcs	0.8	36.94	36.8306	36.42	0.103893	FC002	Tiffani	0.1	37.19	36.82	34.65	0.52041	mux_mch_m01	16428
6.655	B0001	653.011	7	22.4567	195	22.7275	660-LS	653	EO_18	Dynamic	3	300	480	mux_r02	1.68302	650	1033.16	987.868	1470.89	971.838	919.339	1.01649	2475.54	MEF	0.331435	1000	2679.57	1271.27	2850.22	2776.61	3011.42	0.457848	944.663	MEF	c:\users\evan\skydrive\projects\12.lightsensorcharacterization\experiments\mux\mux_r02\measurements\flow\fcs\Beads046.fcs	0.8	36.94	36.8306	36.42	0.103893	FC002	Tiffani	0.1	37.19	36.82	34.65	0.52041	mux_mch_m01	16355
6.701	B0001	653.554	7	22.2398	196	22.9126	660-LS	653	EO_18	Dynamic	4	380	480	mux_r02	2.4401	650	1069.71	1031.14	1602.17	999.202	954.014	1.03196	3909.47	MEF	0.413169	1000	1983.87	1192.82	2201.29	2118.34	2236.14	0.563092	909.506	MEF	c:\users\evan\skydrive\projects\12.lightsensorcharacterization\experiments\mux\mux_r02\measurements\flow\fcs\Beads047.fcs	0.8	36.94	36.8306	36.42	0.103893	FC002	Tiffani	0.1	37.19	36.82	34.65	0.52041	mux_mch_m01	16409
7.154	B0001	653.572	7	22.4889	182	22.8511	660-LS	653.5	EO_18	Dynamic	5	180	480	mux_r02	1.45367	650	1039.19	961.219	1455.11	980.875	910.869	0.97996	2115.24	MEF	0.382016	1000	2036.77	1135.55	2217.52	2137.53	1970.86	0.531243	847.129	MEF	c:\users\evan\skydrive\projects\12.lightsensorcharacterization\experiments\mux\mux_r02\measurements\flow\fcs\Beads048.fcs	0.8	36.94	36.8306	36.42	0.103893	FC002	Tiffani	0.1	37.19	36.82	34.65	0.52041	mux_mch_m01	16201
6.955	B0001	653.407	7	22.2206	168	22.7055	660-LS	653	EO_18	Dynamic	6	0	480	mux_r02	1.45382	650	1055.84	943.177	1457.69	999.202	869.675	0.94393	2119.22	MEF	0.589858	1000	768.17	767.757	983.911	923.851	1029.46	0.83104	580.368	MEF	c:\users\evan\skydrive\projects\12.lightsensorcharacterization\experiments\mux\mux_r02\measurements\flow\fcs\Beads049.fcs	0.8	36.94	36.8306	36.42	0.103893	FC002	Tiffani	0.1	37.19	36.82	34.65	0.52041	mux_mch_m01	16271
7.748	B0001								Empty	Dynamic	1	360	480	mux_r03	1.31319	650	6966.87	10661	11898.2	6790.12	3925.94	1.57008	15624.6	MEF	0.309548	1000	3405.13	1454.73	3656.28	3633	3633	0.400421	1131.8	MEF	c:\users\evan\skydrive\projects\12.lightsensorcharacterization\experiments\mux\mux_r03\measurements\flow\fcs\Cells002.fcs	0.8	36.92	36.8128	36.34	0.125781	FC002	Tori	0.1	37.12	36.7764	35.09	0.4127	mux_gfp_m01	16378
8.42	B0001								Empty	Dynamic	2	20	480	mux_r03	1.4087	650	1723.61	1941.67	2533.28	1710.08	1580.28	1.13543	3568.64	MEF	0.270095	1000	3519.97	1350.51	3667.08	3600.61	4118.42	0.375077	990.462	MEF	c:\users\evan\skydrive\projects\12.lightsensorcharacterization\experiments\mux\mux_r03\measurements\flow\fcs\Cells003.fcs	0.8	36.92	36.8128	36.34	0.125781	FC002	Tori	0.1	37.12	36.7764	35.09	0.4127	mux_gfp_m01	16222
9.458	B0001								Empty	Dynamic	3	60	480	mux_r03	1.30055	650	3419.25	5056.07	5754.16	3383.92	3644.87	1.49415	7483.55	MEF	0.307215	1000	3343.05	1428.9	3580.59	3536.67	3568.5	0.404024	1100.01	MEF	c:\users\evan\skydrive\projects\12.lightsensorcharacterization\experiments\mux\mux_r03\measurements\flow\fcs\Cells004.fcs	0.8	36.92	36.8128	36.34	0.125781	FC002	Tori	0.1	37.12	36.7764	35.09	0.4127	mux_gfp_m01	16523
10.666	B0001								Empty	Dynamic	4	200	480	mux_r03	0.677464	650	40054.4	42245	52420.3	45561.1	52859	0.927215	35512.8	MEF	0.294601	1000	3628.73	1521.37	3836.09	3765.54	3868.11	0.404024	1130.12	MEF	c:\users\evan\skydrive\projects\12.lightsensorcharacterization\experiments\mux\mux_r03\measurements\flow\fcs\Cells005.fcs	0.8	36.92	36.8128	36.34	0.125781	FC002	Tori	0.1	37.12	36.7764	35.09	0.4127	mux_gfp_m01	16214
9.476	B0001								Empty	Dynamic	5	160	480	mux_r03	0.864428	650	19786	27164	29110.6	22705.8	19753.6	1.19635	25164	MEF	0.278057	1000	3578.12	1387.29	3751.69	3698.68	4118.42	0.375077	1043.19	MEF	c:\users\evan\skydrive\projects\12.lightsensorcharacterization\experiments\mux\mux_r03\measurements\flow\fcs\Cells006.fcs	0.8	36.92	36.8128	36.34	0.125781	FC002	Tori	0.1	37.12	36.7764	35.09	0.4127	mux_gfp_m01	16176
10.378	B0001								Empty	Dynamic	6	380	480	mux_r03	1.37986	650	7631.9	12128.5	13329.4	7520.34	4429.66	1.61276	18392.7	MEF	0.284093	1000	3507.95	1389.26	3679.09	3600.61	3902.91	0.385841	1045.2	MEF	c:\users\evan\skydrive\projects\12.lightsensorcharacterization\experiments\mux\mux_r03\measurements\flow\fcs\Cells007.fcs	0.8	36.92	36.8128	36.34	0.125781	FC002	Tori	0.1	37.12	36.7764	35.09	0.4127	mux_gfp_m01	16304
8.089	B0001								Empty	Dynamic	1	400	480	mux_r03	1.61455	650	4607.03	6017.46	7657.85	4307.96	3889.66	1.39682	12364	MEF	0.286277	1000	3503.78	1389.26	3681.62	3633	3698.68	0.3824	1053.96	MEF	c:\users\evan\skydrive\projects\12.lightsensorcharacterization\experiments\mux\mux_r03\measurements\flow\fcs\Cells008.fcs	0.8	36.92	36.8128	36.34	0.125781	FC002	Tori	0.1	37.12	36.7764	35.09	0.4127	mux_gfp_m01	16314
8.981	B0001								Empty	Dynamic	2	120	480	mux_r03	1.05504	650	8578.6	14212.4	13921.9	9310.89	16103.7	1.52643	14688.1	MEF	0.274858	1000	3493.19	1376.87	3644.36	3568.5	3665.69	0.385841	1001.68	MEF	c:\users\evan\skydrive\projects\12.lightsensorcharacterization\experiments\mux\mux_r03\measurements\flow\fcs\Cells009.fcs	0.8	36.92	36.8128	36.34	0.125781	FC002	Tori	0.1	37.12	36.7764	35.09	0.4127	mux_gfp_m01	16156
9.376	B0001								Empty	Dynamic	3	300	480	mux_r03	1.13348	650	14861.9	26867.1	26241.8	16713.1	25147.7	1.60755	29744.6	MEF	0.280336	1000	3557.45	1401.76	3714.75	3633	4118.42	0.385841	1041.38	MEF	c:\users\evan\skydrive\projects\12.lightsensorcharacterization\experiments\mux\mux_r03\measurements\flow\fcs\Cells010.fcs	0.8	36.92	36.8128	36.34	0.125781	FC002	Tori	0.1	37.12	36.7764	35.09	0.4127	mux_gfp_m01	16077
9.949	B0001								Empty	Dynamic	4	450	480	mux_r03	1.71273	650	3846.42	4960.87	7011.64	3479.51	3479.51	1.42574	12009	MEF	0.285646	1000	3392.27	1378.09	3566.52	3505.13	3633	0.393163	1018.76	MEF	c:\users\evan\skydrive\projects\12.lightsensorcharacterization\experiments\mux\mux_r03\measurements\flow\fcs\Cells011.fcs	0.8	36.92	36.8128	36.34	0.125781	FC002	Tori	0.1	37.12	36.7764	35.09	0.4127	mux_gfp_m01	16164
9.206	B0001								Empty	Dynamic	5	240	480	mux_r03	0.704482	650	41033.1	46246.5	54869.3	47285.2	54859.3	0.978032	38654.5	MEF	0.286173	1000	3687.68	1521.37	3856.17	3765.54	3633	0.404024	1103.53	MEF	c:\users\evan\skydrive\projects\12.lightsensorcharacterization\experiments\mux\mux_r03\measurements\flow\fcs\Cells012.fcs	0.8	36.92	36.8128	36.34	0.125781	FC002	Tori	0.1	37.12	36.7764	35.09	0.4127	mux_gfp_m01	16158
9.832	B0001								Empty	Dynamic	6	0	480	mux_r03	3.1069	650	1024.95	970.628	1645.3	966.042	765.909	1.00475	5111.78	MEF	0.276659	1000	3522.03	1362.66	3683.27	3600.61	3731.96	0.378452	1019.01	MEF	c:\users\evan\skydrive\projects\12.lightsensorcharacterization\experiments\mux\mux_r03\measurements\flow\fcs\Cells013.fcs	0.8	36.92	36.8128	36.34	0.125781	FC002	Tori	0.1	37.12	36.7764	35.09	0.4127	mux_gfp_m01	16237
7.629	B0001								Empty	Dynamic	1	100	480	mux_r03	1.23307	650	4984.15	7870.93	8337.42	4906.03	4388.71	1.60434	10280.6	MEF	0.277242	1000	3537.47	1401.76	3706.13	3633	3633	0.385841	1027.49	MEF	c:\users\evan\skydrive\projects\12.lightsensorcharacterization\experiments\mux\mux_r03\measurements\flow\fcs\Cells014.fcs	0.8	36.92	36.8128	36.34	0.125781	FC002	Tori	0.1	37.12	36.7764	35.09	0.4127	mux_gfp_m01	16280
8.313	B0001								Empty	Dynamic	2	320	480	mux_r03	1.32706	650	8917.19	14920.8	15934.3	8971.4	9139.57	1.66315	21145.8	MEF	0.286045	1000	3557.61	1441.22	3731.9	3665.69	3868.11	0.393163	1067.49	MEF	c:\users\evan\skydrive\projects\12.lightsensorcharacterization\experiments\mux\mux_r03\measurements\flow\fcs\Cells015.fcs	0.8	36.92	36.8128	36.34	0.125781	FC002	Tori	0.1	37.12	36.7764	35.09	0.4127	mux_gfp_m01	16228
10.634	B0001								Empty	Dynamic	3	40	480	mux_r03	1.37562	650	2333.39	2971.14	3680.99	2334.04	2355.82	1.27296	5063.64	MEF	0.267028	1000	3462.96	1326.53	3600.17	3536.67	3765.54	0.375077	961.345	MEF	c:\users\evan\skydrive\projects\12.lightsensorcharacterization\experiments\mux\mux_r03\measurements\flow\fcs\Cells016.fcs	0.8	36.92	36.8128	36.34	0.125781	FC002	Tori	0.1	37.12	36.7764	35.09	0.4127	mux_gfp_m01	16088
8.276	B0001								Empty	Dynamic	4	180	480	mux_r03	0.883816	650	20770.6	30111	31394.5	24230.7	31425.6	1.24268	27747	MEF	0.300779	1000	3616.51	1493.79	3848.06	3799.42	4009.22	0.393163	1157.42	MEF	c:\users\evan\skydrive\projects\12.lightsensorcharacterization\experiments\mux\mux_r03\measurements\flow\fcs\Cells017.fcs	0.8	36.92	36.8128	36.34	0.125781	FC002	Tori	0.1	37.12	36.7764	35.09	0.4127	mux_gfp_m01	16288
8.732	B0001								Empty	Dynamic	5	340	480	mux_r03	1.31122	650	7337.49	11030.8	12343	7112.81	4189.61	1.55083	16184.4	MEF	0.285207	1000	3477.31	1362.66	3667.32	3600.61	3765.54	0.378452	1045.94	MEF	c:\users\evan\skydrive\projects\12.lightsensorcharacterization\experiments\mux\mux_r03\measurements\flow\fcs\Cells018.fcs	0.8	36.92	36.8128	36.34	0.125781	FC002	Tori	0.1	37.12	36.7764	35.09	0.4127	mux_gfp_m01	16164
7.88	B0001								Empty	Dynamic	6	260	480	mux_r03	0.813173	650	31353.3	44613.1	46130	37142.7	64240.2	1.20113	37511.7	MEF	0.275664	1000	3754.57	1479.16	3914.84	3833.61	3765.54	0.385841	1079.18	MEF	c:\users\evan\skydrive\projects\12.lightsensorcharacterization\experiments\mux\mux_r03\measurements\flow\fcs\Cells019.fcs	0.8	36.92	36.8128	36.34	0.125781	FC002	Tori	0.1	37.12	36.7764	35.09	0.4127	mux_gfp_m01	16183
7.588	B0001								Empty	Dynamic	1	280	480	mux_r03	1.0124	650	20018.5	35674	33734	23347.2	33849	1.52797	34152.4	MEF	0.293406	1000	3670.24	1493.79	3870.58	3833.61	4192.87	0.389657	1135.65	MEF	c:\users\evan\skydrive\projects\12.lightsensorcharacterization\experiments\mux\mux_r03\measurements\flow\fcs\Cells020.fcs	0.8	36.92	36.8128	36.34	0.125781	FC002	Tori	0.1	37.12	36.7764	35.09	0.4127	mux_gfp_m01	16316
8.886	B0001								Empty	Dynamic	2	80	480	mux_r03	1.30865	650	3831.57	5633.97	6398.01	3782.8	3383.92	1.48937	8372.74	MEF	0.274414	1000	3438.13	1326.53	3590.26	3505.13	3633	0.378452	985.216	MEF	c:\users\evan\skydrive\projects\12.lightsensorcharacterization\experiments\mux\mux_r03\measurements\flow\fcs\Cells021.fcs	0.8	36.92	36.8128	36.34	0.125781	FC002	Tori	0.1	37.12	36.7764	35.09	0.4127	mux_gfp_m01	16093
10.035	B0001								Empty	Dynamic	3	420	480	mux_r03	1.53331	650	5581.07	8092.68	9625.13	5235.52	3200.54	1.54573	14758.3	MEF	0.288459	1000	3462.82	1350.51	3652.36	3600.61	3600.61	0.375077	1053.56	MEF	c:\users\evan\skydrive\projects\12.lightsensorcharacterization\experiments\mux\mux_r03\measurements\flow\fcs\Cells022.fcs	0.8	36.92	36.8128	36.34	0.125781	FC002	Tori	0.1	37.12	36.7764	35.09	0.4127	mux_gfp_m01	16262
9.786	B0001								Empty	Dynamic	4	220	480	mux_r03	0.640267	650	46045.9	44322.1	58297.1	51406.8	47285.2	0.862183	37325.7	MEF	0.280124	1000	3710.75	1465.97	3884.27	3799.42	3698.68	0.385841	1088.08	MEF	c:\users\evan\skydrive\projects\12.lightsensorcharacterization\experiments\mux\mux_r03\measurements\flow\fcs\Cells023.fcs	0.8	36.92	36.8128	36.34	0.125781	FC002	Tori	0.1	37.12	36.7764	35.09	0.4127	mux_gfp_m01	16078
11.227	B0001								Empty	Dynamic	5	480	480	mux_r03	1.8379	650	3836.72	4924.19	6718.19	3511.97	3383.92	1.40212	12347.4	MEF	0.277134	1000	3493	1389.26	3666.44	3600.61	3412.19	0.385841	1016.09	MEF	c:\users\evan\skydrive\projects\12.lightsensorcharacterization\experiments\mux\mux_r03\measurements\flow\fcs\Cells024.fcs	0.8	36.92	36.8128	36.34	0.125781	FC002	Tori	0.1	37.12	36.7764	35.09	0.4127	mux_gfp_m01	16192
10.13	B0001								Empty	Dynamic	6	140	480	mux_r03	0.973396	650	12828.4	19489.3	19916.7	14540	20885.4	1.34039	19386.9	MEF	0.266625	1000	3609.44	1387.29	3753.58	3665.69	3938.03	0.378452	1000.8	MEF	c:\users\evan\skydrive\projects\12.lightsensorcharacterization\experiments\mux\mux_r03\measurements\flow\fcs\Cells025.fcs	0.8	36.92	36.8128	36.34	0.125781	FC002	Tori	0.1	37.12	36.7764	35.09	0.4127	mux_gfp_m01	16081
6.534	B0001	655.649	7	22.7813	190	23.5578	660-LS	655.5	EO_18	Dynamic	1	450	480	mux_r03	1.72725	650	1009.67	926.808	1461.51	948.267	817.347	0.97737	2524.4	MEF	0.474206	1000	1626.69	1187.72	1879.73	1790.31	2219.72	0.663416	891.379	MEF	c:\users\evan\skydrive\projects\12.lightsensorcharacterization\experiments\mux\mux_r03\measurements\flow\fcs\Cells026.fcs	0.8	36.92	36.8128	36.34	0.125781	FC002	Tiffani	0.1	37.12	36.7764	35.09	0.4127	mux_mch_m01	16881
8.21	B0001	654.001	7	22.6072	167	23.0118	660-LS	654	EO_18	Dynamic	2	220	480	mux_r03	1.40263	650	1012.27	926.808	1419.95	957.113	864.177	0.968337	1991.66	MEF	0.305557	1000	2829.75	1205.14	2982.38	2904.07	3147.9	0.414982	911.288	MEF	c:\users\evan\skydrive\projects\12.lightsensorcharacterization\experiments\mux\mux_r03\measurements\flow\fcs\Cells027.fcs	0.8	36.92	36.8128	36.34	0.125781	FC002	Tiffani	0.1	37.12	36.7764	35.09	0.4127	mux_mch_m01	16165
9.847	B0001	654.836	7	22.6029	171	23.0837	660-LS	654.5	EO_18	Dynamic	3	260	480	mux_r03	1.91586	650	1062.57	1028.79	1556.19	993.332	984.151	1.0357	2981.44	MEF	0.314521	1000	2848.4	1281.07	3031.38	2983.17	3092	0.429432	953.433	MEF	c:\users\evan\skydrive\projects\12.lightsensorcharacterization\experiments\mux\mux_r03\measurements\flow\fcs\Cells028.fcs	0.8	36.92	36.8128	36.34	0.125781	FC002	Tiffani	0.1	37.12	36.7764	35.09	0.4127	mux_mch_m01	16176
10.554	B0001	652.443	7	21.9821	205	22.5023	660-LS	652.5	EO_18	Dynamic	4	380	480	mux_r03	1.76524	650	1145.77	1124.91	1653.6	1069.93	872.239	1.05139	2919	MEF	0.364838	1000	2171.42	1119.65	2348.22	2280.18	2406.08	0.491037	856.721	MEF	c:\users\evan\skydrive\projects\12.lightsensorcharacterization\experiments\mux\mux_r03\measurements\flow\fcs\Cells029.fcs	0.8	36.92	36.8128	36.34	0.125781	FC002	Tiffani	0.1	37.12	36.7764	35.09	0.4127	mux_mch_m01	16245
10.996	B0001	652.929	7	22.0838	186	22.8136	660-LS	652.5	EO_18	Dynamic	5	400	480	mux_r03	1.79007	650	1139.82	1114.52	1670.16	1060.04	1011.95	1.05139	2989.7	MEF	0.390783	1000	1926.49	1070.67	2109.15	2029.52	2180.3	0.527549	824.218	MEF	c:\users\evan\skydrive\projects\12.lightsensorcharacterization\experiments\mux\mux_r03\measurements\flow\fcs\Cells030.fcs	0.8	36.92	36.8128	36.34	0.125781	FC002	Tiffani	0.1	37.12	36.7764	35.09	0.4127	mux_mch_m01	16282
10.694	B0001	655.837	7	23.2688	186	23.1025	660-LS	655.5	EO_18	Dynamic	6	340	480	mux_r03	1.68547	650	1162.97	1118.46	1711.59	1089.99	1089.99	1.02612	2884.83	MEF	0.332511	1000	2478.71	1193.38	2636.25	2561.79	2904.07	0.465839	876.584	MEF	c:\users\evan\skydrive\projects\12.lightsensorcharacterization\experiments\mux\mux_r03\measurements\flow\fcs\Cells031.fcs	0.8	36.92	36.8128	36.34	0.125781	FC002	Tiffani	0.1	37.12	36.7764	35.09	0.4127	mux_mch_m01	16140
7.424	B0001	652.667	7	22.2383	200	22.8039	660-LS	652.5	EO_18	Dynamic	1	320	480	mux_r03	1.67571	650	1012.8	935.454	1433.15	957.113	957.113	0.97737	2401.55	MEF	0.356267	1000	2671.69	1375.82	2886.05	2827.07	3381.76	0.486658	1028.2	MEF	c:\users\evan\skydrive\projects\12.lightsensorcharacterization\experiments\mux\mux_r03\measurements\flow\fcs\Cells032.fcs	0.8	36.92	36.8128	36.34	0.125781	FC002	Tiffani	0.1	37.12	36.7764	35.09	0.4127	mux_mch_m01	16566
7.924	B0001	651.217	7	22.0989	234	22.7523	660-LS	652	EO_18	Dynamic	2	280	480	mux_r03	1.70397	650	995.169	923.959	1416.42	939.502	824.972	0.983456	2413.55	MEF	0.331619	1000	2886.15	1368.6	3079.97	3037.1	3176.22	0.450628	1021.38	MEF	c:\users\evan\skydrive\projects\12.lightsensorcharacterization\experiments\mux\mux_r03\measurements\flow\fcs\Cells033.fcs	0.8	36.92	36.8128	36.34	0.125781	FC002	Tiffani	0.1	37.12	36.7764	35.09	0.4127	mux_mch_m01	16482
9.282	B0001	652.286	7	21.977	217	22.6594	660-LS	652.5	EO_18	Dynamic	3	360	480	mux_r03	2.17671	650	1054.69	986.012	1523.31	1002.6	840.436	0.983456	3315.8	MEF	0.371353	1000	2096.41	1120.36	2269.59	2199.92	2180.3	0.509272	842.819	MEF	c:\users\evan\skydrive\projects\12.lightsensorcharacterization\experiments\mux\mux_r03\measurements\flow\fcs\Cells034.fcs	0.8	36.92	36.8128	36.34	0.125781	FC002	Tiffani	0.1	37.12	36.7764	35.09	0.4127	mux_mch_m01	16131
8.356	B0001	652.566	7	23.2642	214	22.7848	660-LS	652.5	EO_18	Dynamic	4	480	480	mux_r03	2.18655	650	967.866	873.588	1376.44	913.691	737.982	0.956108	3009.65	MEF	0.474001	1000	1354.22	947.541	1559.69	1483.31	1405.69	0.638802	739.294	MEF	c:\users\evan\skydrive\projects\12.lightsensorcharacterization\experiments\mux\mux_r03\measurements\flow\fcs\Cells035.fcs	0.8	36.92	36.8128	36.34	0.125781	FC002	Tiffani	0.1	37.12	36.7764	35.09	0.4127	mux_mch_m01	16308
8.705	B0001	653.561	7	22.2162	174	22.9877	660-LS	653.5	EO_18	Dynamic	5	0	480	mux_r03	1.4549	650	967.656	887.402	1337.65	922.215	896.879	0.962251	1946.15	MEF	0.580781	1000	789.471	793.509	1006.45	947.796	1074.43	0.837215	584.525	MEF	c:\users\evan\skydrive\projects\12.lightsensorcharacterization\experiments\mux\mux_r03\measurements\flow\fcs\Cells036.fcs	0.8	36.92	36.8128	36.34	0.125781	FC002	Tiffani	0.1	37.12	36.7764	35.09	0.4127	mux_mch_m01	16275
7.349	B0001	652.656	7	21.9401	237	22.947	660-LS	653	EO_18	Dynamic	6	40	480	mux_r03	1.48362	650	953.737	832.905	1313.61	913.691	773.054	0.911582	1948.89	MEF	0.553127	1000	1020.77	917.053	1267.16	1196.37	1470.08	0.766533	700.9	MEF	c:\users\evan\skydrive\projects\12.lightsensorcharacterization\experiments\mux\mux_r03\measurements\flow\fcs\Cells037.fcs	0.8	36.92	36.8128	36.34	0.125781	FC002	Tiffani	0.1	37.12	36.7764	35.09	0.4127	mux_mch_m01	16534
6.914	B0001	655.631	7	22.7936	177	22.7838	660-LS	655.5	EO_18	Dynamic	1	140	480	mux_r03	1.34602	650	1035.38	952.989	1438.66	984.151	832.668	0.968337	1936.45	MEF	0.450438	1000	1788.23	1227.36	2038.59	1958.09	2103.56	0.626817	918.259	MEF	c:\users\evan\skydrive\projects\12.lightsensorcharacterization\experiments\mux\mux_r03\measurements\flow\fcs\Cells038.fcs	0.8	36.92	36.8128	36.34	0.125781	FC002	Tiffani	0.1	37.12	36.7764	35.09	0.4127	mux_mch_m01	16716
7.73	B0001	654.13	7	22.2515	178	22.8938	660-LS	654	EO_18	Dynamic	2	300	480	mux_r03	1.62957	650	988.978	884.192	1352.84	948.267	948.267	0.932429	2204.55	MEF	0.337371	1000	2731.71	1316.96	2916.56	2852.51	3321.72	0.461684	983.963	MEF	c:\users\evan\skydrive\projects\12.lightsensorcharacterization\experiments\mux\mux_r03\measurements\flow\fcs\Cells039.fcs	0.8	36.92	36.8128	36.34	0.125781	FC002	Tiffani	0.1	37.12	36.7764	35.09	0.4127	mux_mch_m01	16354
8.531	B0001	653.088	7	22.4264	194	22.6309	660-LS	653	EO_18	Dynamic	3	100	480	mux_r03	1.68393	650	1049.61	961.88	1482.09	1002.6	1030.92	0.959387	2495.74	MEF	0.498834	1000	1144.93	876.256	1347.66	1285.25	1356.21	0.681781	672.258	MEF	c:\users\evan\skydrive\projects\12.lightsensorcharacterization\experiments\mux\mux_r03\measurements\flow\fcs\Cells040.fcs	0.8	36.92	36.8128	36.34	0.125781	FC002	Tiffani	0.1	37.12	36.7764	35.09	0.4127	mux_mch_m01	16324
7.685	B0001	654.086	7	22.7026	181	22.5606	660-LS	654	EO_18	Dynamic	4	20	480	mux_r03	1.67438	650	1016.71	915.104	1414.77	966.042	913.691	0.947271	2368.86	MEF	0.581562	1000	859.82	857.599	1106.26	1036.62	1123.65	0.827306	643.358	MEF	c:\users\evan\skydrive\projects\12.lightsensorcharacterization\experiments\mux\mux_r03\measurements\flow\fcs\Cells041.fcs	0.8	36.92	36.8128	36.34	0.125781	FC002	Tiffani	0.1	37.12	36.7764	35.09	0.4127	mux_mch_m01	16382
7.873	B0001	653.104	7	22.2561	208	22.7096	660-LS	652.5	EO_18	Dynamic	5	180	480	mux_r03	1.37255	650	939.135	830.767	1289.6	896.879	765.909	0.926287	1770.05	MEF	0.380804	1000	2217.71	1224.65	2415.43	2342.28	2449.58	0.522844	919.804	MEF	c:\users\evan\skydrive\projects\12.lightsensorcharacterization\experiments\mux\mux_r03\measurements\flow\fcs\Cells042.fcs	0.8	36.92	36.8128	36.34	0.125781	FC002	Tiffani	0.1	37.12	36.7764	35.09	0.4127	mux_mch_m01	16416
7.814	B0001	652.701	7	23.2752	195	22.8645	660-LS	652.5	EO_18	Dynamic	6	160	480	mux_r03	2.04891	650	934.924	817.579	1317.06	896.879	948.267	0.911582	2698.54	MEF	0.422115	1000	1949.34	1239.45	2183.53	2103.56	2259.84	0.589214	921.7	MEF	c:\users\evan\skydrive\projects\12.lightsensorcharacterization\experiments\mux\mux_r03\measurements\flow\fcs\Cells043.fcs	0.8	36.92	36.8128	36.34	0.125781	FC002	Tiffani	0.1	37.12	36.7764	35.09	0.4127	mux_mch_m01	16632
7.143	B0001	653.826	7	22.2767	168	22.7439	660-LS	653.5	EO_18	Dynamic	1	60	480	mux_r03	1.77667	650	987.716	884.192	1393.29	939.502	1011.95	0.941128	2475.41	MEF	0.551003	1000	989.276	905.951	1225.27	1154.26	1393.16	0.784878	675.126	MEF	c:\users\evan\skydrive\projects\12.lightsensorcharacterization\experiments\mux\mux_r03\measurements\flow\fcs\Cells044.fcs	0.8	36.92	36.8128	36.34	0.125781	FC002	Tiffani	0.1	37.12	36.7764	35.09	0.4127	mux_mch_m01	16510
8.152	B0001	657.116	7	23.2784	164	22.9897	660-LS	656.5	EO_18	Dynamic	2	200	480	mux_r03	1.51254	650	995.986	898.266	1391.85	939.502	864.177	0.956108	2105.23	MEF	0.336714	1000	2456.34	1164.8	2620.63	2561.79	2538.94	0.454682	882.403	MEF	c:\users\evan\skydrive\projects\12.lightsensorcharacterization\experiments\mux\mux_r03\measurements\flow\fcs\Cells045.fcs	0.8	36.92	36.8128	36.34	0.125781	FC002	Tiffani	0.1	37.12	36.7764	35.09	0.4127	mux_mch_m01	16144
8.836	B0001	653.011	7	22.4567	195	22.7275	660-LS	653	EO_18	Dynamic	3	240	480	mux_r03	1.58169	650	1079.99	1010.65	1533.35	1021.39	975.054	0.989486	2425.29	MEF	0.326915	1000	2764.43	1247.1	2968.31	2904.07	2983.17	0.429432	970.384	MEF	c:\users\evan\skydrive\projects\12.lightsensorcharacterization\experiments\mux\mux_r03\measurements\flow\fcs\Cells046.fcs	0.8	36.92	36.8128	36.34	0.125781	FC002	Tiffani	0.1	37.12	36.7764	35.09	0.4127	mux_mch_m01	16193
9.597	B0001	653.554	7	22.2398	196	22.9126	660-LS	653	EO_18	Dynamic	4	420	480	mux_r03	1.71487	650	1137.54	1091.49	1648.51	1064.99	922.215	1.02489	2826.98	MEF	0.426219	1000	1704.55	1061.96	1912.84	1839.08	1758.52	0.577442	815.286	MEF	c:\users\evan\skydrive\projects\12.lightsensorcharacterization\experiments\mux\mux_r03\measurements\flow\fcs\Cells047.fcs	0.8	36.92	36.8128	36.34	0.125781	FC002	Tiffani	0.1	37.12	36.7764	35.09	0.4127	mux_mch_m01	16276
9.199	B0001	653.572	7	22.4889	182	22.8511	660-LS	653.5	EO_18	Dynamic	5	80	480	mux_r03	1.52596	650	1015.48	888.843	1387.76	966.042	832.668	0.920087	2117.67	MEF	0.512195	1000	992.942	786.55	1178.2	1123.65	1405.69	0.699995	603.467	MEF	c:\users\evan\skydrive\projects\12.lightsensorcharacterization\experiments\mux\mux_r03\measurements\flow\fcs\Cells048.fcs	0.8	36.92	36.8128	36.34	0.125781	FC002	Tiffani	0.1	37.12	36.7764	35.09	0.4127	mux_mch_m01	16172
9.333	B0001	653.407	7	22.2206	168	22.7055	660-LS	653	EO_18	Dynamic	6	120	480	mux_r03	1.75719	650	1094.38	992.005	1559.3	1030.92	1196.05	0.962251	2739.99	MEF	0.466837	1000	1278.96	864.414	1463.33	1393.16	1483.31	0.620472	683.139	MEF	c:\users\evan\skydrive\projects\12.lightsensorcharacterization\experiments\mux\mux_r03\measurements\flow\fcs\Cells049.fcs	0.8	36.92	36.8128	36.34	0.125781	FC002	Tiffani	0.1	37.12	36.7764	35.09	0.4127	mux_mch_m01	16229
5.452	B0001								Empty	Dynamic	1	360	480	mux_r01	1.30987	650	6612.41	9508.38	10863.5	6459.84	7352.38	1.47192	14229.8	MEF	0.292282	1000	3705.74	1532.43	3930.81	3863.78	3898.85	0.396615	1148.91	MEF	e:\onedrive\projects\12.lightsensorcharacterization\experiments\mux\mux_r01\measurements\flow\fcs\Cells002.fcs	0.8	36.92	36.8335	36.42	0.0951383	FC002	Tori	0.1	37.18	36.8315	34.6	0.496773	mux_gfp_m01	16694
6.679	B0001								Empty	Dynamic	2	480	480	mux_r01	1.73526	650	3718.25	4742.88	6383.5	3445.24	4463.05	1.37665	11077	MEF	0.279584	1000	3522.54	1384.77	3702.04	3626.95	3498.2	0.3818	1035.03	MEF	e:\onedrive\projects\12.lightsensorcharacterization\experiments\mux\mux_r01\measurements\flow\fcs\Cells003.fcs	0.8	36.92	36.8335	36.42	0.0951383	FC002	Tori	0.1	37.18	36.8315	34.6	0.496773	mux_gfp_m01	16541
7.893	B0001								Empty	Dynamic	3	220	480	mux_r01	0.60932	650	51944.3	46982.5	64561.8	58308.2	59396.3	0.805762	39338.8	MEF	0.275341	1000	3848.58	1502.1	4023.02	3969.95	4464.8	0.378366	1107.7	MEF	e:\onedrive\projects\12.lightsensorcharacterization\experiments\mux\mux_r01\measurements\flow\fcs\Cells004.fcs	0.8	36.92	36.8335	36.42	0.0951383	FC002	Tori	0.1	37.18	36.8315	34.6	0.496773	mux_gfp_m01	16454
7.767	B0001								Empty	Dynamic	4	420	480	mux_r01	1.44421	650	6133.12	9000.1	10577.3	5835.25	4850.25	1.54237	15275.8	MEF	0.286657	1000	3490.27	1411.76	3693.16	3659.88	3404.64	0.38574	1058.67	MEF	e:\onedrive\projects\12.lightsensorcharacterization\experiments\mux\mux_r01\measurements\flow\fcs\Cells005.fcs	0.8	36.92	36.8335	36.42	0.0951383	FC002	Tori	0.1	37.18	36.8315	34.6	0.496773	mux_gfp_m01	16405
7.514	B0001								Empty	Dynamic	5	100	480	mux_r01	1.09459	650	7406.19	11693.4	11843.3	7771.7	8603.56	1.50461	12963.6	MEF	0.274413	1000	3568.23	1397.34	3743.53	3693.1	3863.78	0.378366	1027.27	MEF	e:\onedrive\projects\12.lightsensorcharacterization\experiments\mux\mux_r01\measurements\flow\fcs\Cells006.fcs	0.8	36.92	36.8335	36.42	0.0951383	FC002	Tori	0.1	37.18	36.8315	34.6	0.496773	mux_gfp_m01	16381
7.349	B0001								Empty	Dynamic	6	200	480	mux_r01	0.646148	650	40344.2	39615.7	51698.1	45428.8	50758.5	0.872039	33404.6	MEF	0.285634	1000	3722.78	1461.92	3923.36	3863.78	4079.05	0.378366	1120.65	MEF	e:\onedrive\projects\12.lightsensorcharacterization\experiments\mux\mux_r01\measurements\flow\fcs\Cells007.fcs	0.8	36.92	36.8335	36.42	0.0951383	FC002	Tori	0.1	37.18	36.8315	34.6	0.496773	mux_gfp_m01	16419
6.701	B0001								Empty	Dynamic	1	20	480	mux_r01	1.98229	650	1575.68	1724.95	2418.31	1527.29	1570.24	1.12942	4793.79	MEF	0.270397	1000	3634.93	1410.03	3785.51	3726.62	4153.43	0.378366	1023.59	MEF	e:\onedrive\projects\12.lightsensorcharacterization\experiments\mux\mux_r01\measurements\flow\fcs\Cells008.fcs	0.8	36.92	36.8335	36.42	0.0951383	FC002	Tori	0.1	37.18	36.8315	34.6	0.496773	mux_gfp_m01	16481
7.231	B0001								Empty	Dynamic	2	450	480	mux_r01	1.42228	650	3750.64	4687.76	6096.7	3477.23	3445.24	1.34813	8671.22	MEF	0.296259	1000	3407.3	1386.47	3631.19	3594.33	3693.1	0.38574	1075.77	MEF	e:\onedrive\projects\12.lightsensorcharacterization\experiments\mux\mux_r01\measurements\flow\fcs\Cells009.fcs	0.8	36.92	36.8335	36.42	0.0951383	FC002	Tori	0.1	37.18	36.8315	34.6	0.496773	mux_gfp_m01	16333
8.037	B0001								Empty	Dynamic	3	140	480	mux_r01	0.938361	650	15102.1	21247	22705.6	17051.8	22294.4	1.24603	21306.1	MEF	0.263648	1000	3688.33	1394.84	3830.03	3760.45	4505.33	0.370925	1009.78	MEF	e:\onedrive\projects\12.lightsensorcharacterization\experiments\mux\mux_r01\measurements\flow\fcs\Cells010.fcs	0.8	36.92	36.8335	36.42	0.0951383	FC002	Tori	0.1	37.18	36.8315	34.6	0.496773	mux_gfp_m01	16294
8.1	B0001								Empty	Dynamic	4	80	480	mux_r01	1.56737	650	4715.37	7232.63	8355.51	4588.56	3709.68	1.57623	13096.1	MEF	0.276043	1000	3511.77	1372.32	3675.53	3594.33	3898.85	0.3818	1014.6	MEF	e:\onedrive\projects\12.lightsensorcharacterization\experiments\mux\mux_r01\measurements\flow\fcs\Cells011.fcs	0.8	36.92	36.8335	36.42	0.0951383	FC002	Tori	0.1	37.18	36.8315	34.6	0.496773	mux_gfp_m01	16307
7.448	B0001								Empty	Dynamic	5	280	480	mux_r01	0.9433	650	24873.8	40868.8	39592.7	28880.8	31097.6	1.41509	37347.7	MEF	0.281625	1000	3718.13	1477.01	3887.15	3794.58	4042.35	0.389241	1094.72	MEF	e:\onedrive\projects\12.lightsensorcharacterization\experiments\mux\mux_r01\measurements\flow\fcs\Cells012.fcs	0.8	36.92	36.8335	36.42	0.0951383	FC002	Tori	0.1	37.18	36.8315	34.6	0.496773	mux_gfp_m01	16390
7.651	B0001								Empty	Dynamic	6	300	480	mux_r01	1.12184	650	15144.2	26306	26279.9	16894.9	15120.9	1.55704	29481.7	MEF	0.288113	1000	3708.83	1461.92	3917.08	3863.78	3693.1	0.378366	1128.56	MEF	e:\onedrive\projects\12.lightsensorcharacterization\experiments\mux\mux_r01\measurements\flow\fcs\Cells013.fcs	0.8	36.92	36.8335	36.42	0.0951383	FC002	Tori	0.1	37.18	36.8315	34.6	0.496773	mux_gfp_m01	16411
6.793	B0001								Empty	Dynamic	1	0	480	mux_r01	2.61913	650	1265.42	1265.89	1957.27	1178.99	1125.73	1.07371	5126.35	MEF	0.278084	1000	3593.79	1397.34	3759.23	3693.1	3498.2	0.378366	1045.38	MEF	e:\onedrive\projects\12.lightsensorcharacterization\experiments\mux\mux_r01\measurements\flow\fcs\Cells014.fcs	0.8	36.92	36.8335	36.42	0.0951383	FC002	Tori	0.1	37.18	36.8315	34.6	0.496773	mux_gfp_m01	16440
6.892	B0001								Empty	Dynamic	2	240	480	mux_r01	0.735743	650	41036.4	50081.8	57162.3	49370.1	61066.6	1.01441	42056.8	MEF	0.313151	1000	3784.17	1618.11	4047.17	4005.99	3898.85	0.403922	1267.37	MEF	e:\onedrive\projects\12.lightsensorcharacterization\experiments\mux\mux_r01\measurements\flow\fcs\Cells015.fcs	0.8	36.92	36.8335	36.42	0.0951383	FC002	Tori	0.1	37.18	36.8315	34.6	0.496773	mux_gfp_m01	16504
7.542	B0001								Empty	Dynamic	3	320	480	mux_r01	1.1935	650	11675.3	20669.1	20768.8	12685.2	20138.8	1.62939	24787.6	MEF	0.307653	1000	3436.75	1451.56	3688.65	3659.88	3726.62	0.396615	1134.83	MEF	e:\onedrive\projects\12.lightsensorcharacterization\experiments\mux\mux_r01\measurements\flow\fcs\Cells016.fcs	0.8	36.92	36.8335	36.42	0.0951383	FC002	Tori	0.1	37.18	36.8315	34.6	0.496773	mux_gfp_m01	16375
6.851	B0001								Empty	Dynamic	4	180	480	mux_r01	0.79743	650	26230.7	34159.7	37212.8	29693	45010.8	1.15043	29674.6	MEF	0.281564	1000	3794.42	1446.18	3976.19	3934.24	3863.78	0.367589	1119.55	MEF	e:\onedrive\projects\12.lightsensorcharacterization\experiments\mux\mux_r01\measurements\flow\fcs\Cells017.fcs	0.8	36.92	36.8335	36.42	0.0951383	FC002	Tori	0.1	37.18	36.8315	34.6	0.496773	mux_gfp_m01	16432
6.872	B0001								Empty	Dynamic	5	40	480	mux_r01	1.23863	650	2306.37	2848.96	3510.6	2315.18	2210.61	1.23055	4348.34	MEF	0.273449	1000	3599	1397.34	3752.78	3659.88	3529.95	0.3818	1026.19	MEF	e:\onedrive\projects\12.lightsensorcharacterization\experiments\mux\mux_r01\measurements\flow\fcs\Cells018.fcs	0.8	36.92	36.8335	36.42	0.0951383	FC002	Tori	0.1	37.18	36.8315	34.6	0.496773	mux_gfp_m01	16373
7.099	B0001								Empty	Dynamic	6	160	480	mux_r01	0.888439	650	17655.1	24075.4	26023.1	19769.9	20138.8	1.21778	23120	MEF	0.273649	1000	3707.69	1448.77	3882.01	3794.58	4005.99	0.3818	1062.31	MEF	e:\onedrive\projects\12.lightsensorcharacterization\experiments\mux\mux_r01\measurements\flow\fcs\Cells019.fcs	0.8	36.92	36.8335	36.42	0.0951383	FC002	Tori	0.1	37.18	36.8315	34.6	0.496773	mux_gfp_m01	16303
6.363	B0001								Empty	Dynamic	1	120	480	mux_r01	1.07195	650	8381.71	13147.7	13442.1	9010.57	11145.3	1.45914	14409.3	MEF	0.281002	1000	3653.01	1422.82	3828.43	3760.45	3659.88	0.378366	1075.8	MEF	e:\onedrive\projects\12.lightsensorcharacterization\experiments\mux\mux_r01\measurements\flow\fcs\Cells020.fcs	0.8	36.92	36.8335	36.42	0.0951383	FC002	Tori	0.1	37.18	36.8315	34.6	0.496773	mux_gfp_m01	16568
6.645	B0001								Empty	Dynamic	2	60	480	mux_r01	1.29629	650	3250.61	4436.08	5299.72	3170.2	3413.53	1.39931	6869.96	MEF	0.283319	1000	3485.43	1399.06	3657.85	3594.33	3466.73	0.389241	1036.34	MEF	e:\onedrive\projects\12.lightsensorcharacterization\experiments\mux\mux_r01\measurements\flow\fcs\Cells021.fcs	0.8	36.92	36.8335	36.42	0.0951383	FC002	Tori	0.1	37.18	36.8315	34.6	0.496773	mux_gfp_m01	16443
8.184	B0001								Empty	Dynamic	3	400	480	mux_r01	1.3571	650	6777.46	9717.81	11171.4	6370.95	3778.91	1.52533	15160.7	MEF	0.276562	1000	3521.98	1372.32	3689.76	3626.95	3693.1	0.378366	1020.45	MEF	e:\onedrive\projects\12.lightsensorcharacterization\experiments\mux\mux_r01\measurements\flow\fcs\Cells022.fcs	0.8	36.92	36.8335	36.42	0.0951383	FC002	Tori	0.1	37.18	36.8315	34.6	0.496773	mux_gfp_m01	16294
7.771	B0001								Empty	Dynamic	4	380	480	mux_r01	1.38481	650	7408.47	10896.4	12308.7	7217.69	4895.3	1.50968	17045.1	MEF	0.268592	1000	3564.15	1345.33	3708.05	3626.95	4005.99	0.370925	995.952	MEF	e:\onedrive\projects\12.lightsensorcharacterization\experiments\mux\mux_r01\measurements\flow\fcs\Cells023.fcs	0.8	36.92	36.8335	36.42	0.0951383	FC002	Tori	0.1	37.18	36.8315	34.6	0.496773	mux_gfp_m01	16288
8.147	B0001								Empty	Dynamic	5	260	480	mux_r01	0.738345	650	40060.9	50855.1	56176.1	48465.7	55162.2	1.0493	41477.3	MEF	0.286303	1000	3806.95	1502.1	4013.65	3934.24	4005.99	0.3818	1149.12	MEF	e:\onedrive\projects\12.lightsensorcharacterization\experiments\mux\mux_r01\measurements\flow\fcs\Cells024.fcs	0.8	36.92	36.8335	36.42	0.0951383	FC002	Tori	0.1	37.18	36.8315	34.6	0.496773	mux_gfp_m01	16240
7.89	B0001								Empty	Dynamic	6	340	480	mux_r01	1.22816	650	10594.4	16112.9	17575.4	10840.4	14981.8	1.48637	21585.4	MEF	0.266457	1000	3639.35	1410.03	3782.92	3693.1	3693.1	0.3818	1007.99	MEF	e:\onedrive\projects\12.lightsensorcharacterization\experiments\mux\mux_r01\measurements\flow\fcs\Cells025.fcs	0.8	36.92	36.8335	36.42	0.0951383	FC002	Tori	0.1	37.18	36.8315	34.6	0.496773	mux_gfp_m01	16252
6.517	B0001	655.649	7	22.7813	190	23.5578	660-LS	655.5	EO_18	Dynamic	1	40	480	mux_r01	1.56306	650	1203.54	1118.72	1695.17	1136.19	1084.87	0.984629	2649.65	MEF	0.55359	1000	837.555	737.408	1026.09	969.587	1193.57	0.760538	568.034	MEF	e:\onedrive\projects\12.lightsensorcharacterization\experiments\mux\mux_r01\measurements\flow\fcs\Cells026.fcs	0.8	36.92	36.8335	36.42	0.0951383	FC002	Tiffani	0.1	37.18	36.8315	34.6	0.496773	mux_mch_m01	16396
6.921	B0001	654.001	7	22.6072	167	23.0118	660-LS	654	EO_18	Dynamic	2	180	480	mux_r01	2.19768	650	1198.62	1166.81	1727.84	1136.19	1269.48	1.02695	3797.23	MEF	0.368193	1000	2189.51	1159.5	2367.39	2287.71	2504.05	0.50684	871.656	MEF	e:\onedrive\projects\12.lightsensorcharacterization\experiments\mux\mux_r01\measurements\flow\fcs\Cells027.fcs	0.8	36.92	36.8335	36.42	0.0951383	FC002	Tiffani	0.1	37.18	36.8315	34.6	0.496773	mux_mch_m01	16266
6.899	B0001	654.836	7	22.6029	171	23.0837	660-LS	654.5	EO_18	Dynamic	3	120	480	mux_r01	2.25783	650	1169.76	1081.48	1671.19	1105.11	1007.53	0.978615	3773.28	MEF	0.454229	1000	1391.73	926.807	1575	1496.08	1593.77	0.619489	715.411	MEF	e:\onedrive\projects\12.lightsensorcharacterization\experiments\mux\mux_r01\measurements\flow\fcs\Cells028.fcs	0.8	36.92	36.8335	36.42	0.0951383	FC002	Tiffani	0.1	37.18	36.8315	34.6	0.496773	mux_mch_m01	16275
6.83	B0001	652.443	7	21.9821	205	22.5023	660-LS	652.5	EO_18	Dynamic	4	200	480	mux_r01	1.94299	650	1152.68	1114.1	1678.69	1084.87	814.553	1.02695	3261.67	MEF	0.357905	1000	2518.28	1283.97	2751.69	2691.77	2893.56	0.476997	984.844	MEF	e:\onedrive\projects\12.lightsensorcharacterization\experiments\mux\mux_r01\measurements\flow\fcs\Cells029.fcs	0.8	36.92	36.8335	36.42	0.0951383	FC002	Tiffani	0.1	37.18	36.8315	34.6	0.496773	mux_mch_m01	16291
7.021	B0001	652.929	7	22.0838	186	22.8136	660-LS	652.5	EO_18	Dynamic	5	160	480	mux_r01	1.67217	650	1150.71	1084.64	1644.94	1074.88	807.058	1.00907	2750.62	MEF	0.407889	1000	1840.93	1093.65	2036.33	1961.94	2166.98	0.557432	830.595	MEF	e:\onedrive\projects\12.lightsensorcharacterization\experiments\mux\mux_r01\measurements\flow\fcs\Cells030.fcs	0.8	36.92	36.8335	36.42	0.0951383	FC002	Tiffani	0.1	37.18	36.8315	34.6	0.496773	mux_mch_m01	16307
7.183	B0001	655.837	7	23.2688	186	23.1025	660-LS	655.5	EO_18	Dynamic	6	360	480	mux_r01	1.54252	650	1262.64	1265.89	1809.46	1200.99	893.443	1.05404	2791.13	MEF	0.351532	1000	2350.08	1190.21	2522.07	2437.08	2393.44	0.488375	886.588	MEF	e:\onedrive\projects\12.lightsensorcharacterization\experiments\mux\mux_r01\measurements\flow\fcs\Cells031.fcs	0.8	36.92	36.8335	36.42	0.0951383	FC002	Tiffani	0.1	37.18	36.8315	34.6	0.496773	mux_mch_m01	16325
6.496	B0001	652.667	7	22.2383	200	22.8039	660-LS	652.5	EO_18	Dynamic	1	420	480	mux_r01	1.48178	650	1213.49	1177.65	1744.33	1146.74	953.17	1.02695	2584.71	MEF	0.451087	1000	1893.33	1322.77	2153.82	2052.62	2619.78	0.64443	971.561	MEF	e:\onedrive\projects\12.lightsensorcharacterization\experiments\mux\mux_r01\measurements\flow\fcs\Cells032.fcs	0.8	36.92	36.8335	36.42	0.0951383	FC002	Tiffani	0.1	37.18	36.8315	34.6	0.496773	mux_mch_m01	16764
6.05	B0001	651.217	7	22.0989	234	22.7523	660-LS	652	EO_18	Dynamic	2	340	480	mux_r01	1.4572	650	1122.44	1087.41	1581.87	1074.88	953.17	1.01165	2305.09	MEF	0.390329	1000	2383.62	1361.95	2621.47	2549.72	2619.78	0.534156	1023.24	MEF	e:\onedrive\projects\12.lightsensorcharacterization\experiments\mux\mux_r01\measurements\flow\fcs\Cells033.fcs	0.8	36.92	36.8335	36.42	0.0951383	FC002	Tiffani	0.1	37.18	36.8315	34.6	0.496773	mux_mch_m01	16665
6.527	B0001	652.286	7	21.977	217	22.6594	660-LS	652.5	EO_18	Dynamic	3	60	480	mux_r01	1.62834	650	1126.99	1054.97	1615.87	1055.19	979.974	0.999788	2631.19	MEF	0.572245	1000	888.926	831.123	1118.49	1051.73	1342.34	0.790241	640.052	MEF	e:\onedrive\projects\12.lightsensorcharacterization\experiments\mux\mux_r01\measurements\flow\fcs\Cells034.fcs	0.8	36.92	36.8335	36.42	0.0951383	FC002	Tiffani	0.1	37.18	36.8315	34.6	0.496773	mux_mch_m01	16488
6.861	B0001	652.566	7	23.2642	214	22.7848	660-LS	652.5	EO_18	Dynamic	4	140	480	mux_r01	1.54037	650	1172.18	1104.88	1648.17	1105.11	998.26	0.999788	2538.78	MEF	0.441567	1000	1567.41	1011.19	1766.43	1682.57	1728.8	0.60098	779.997	MEF	e:\onedrive\projects\12.lightsensorcharacterization\experiments\mux\mux_r01\measurements\flow\fcs\Cells035.fcs	0.8	36.92	36.8335	36.42	0.0951383	FC002	Tiffani	0.1	37.18	36.8315	34.6	0.496773	mux_mch_m01	16294
6.209	B0001	653.561	7	22.2162	174	22.9877	660-LS	653.5	EO_18	Dynamic	5	80	480	mux_r01	2.65299	650	1098.65	1013.71	1581.41	1035.86	970.956	0.978615	4195.45	MEF	0.549603	1000	1057.2	934.014	1306.04	1226.36	1417.13	0.761612	717.804	MEF	e:\onedrive\projects\12.lightsensorcharacterization\experiments\mux\mux_r01\measurements\flow\fcs\Cells036.fcs	0.8	36.92	36.8335	36.42	0.0951383	FC002	Tiffani	0.1	37.18	36.8315	34.6	0.496773	mux_mch_m01	16556
6.03	B0001	652.656	7	21.9401	237	22.947	660-LS	653	EO_18	Dynamic	6	300	480	mux_r01	1.58178	650	1089.85	1063.78	1569.59	1026.33	998.26	1.03649	2482.74	MEF	0.362065	1000	2795.17	1472.74	3042.8	2973.08	3224.97	0.495359	1101.69	MEF	e:\onedrive\projects\12.lightsensorcharacterization\experiments\mux\mux_r01\measurements\flow\fcs\Cells037.fcs	0.8	36.92	36.8335	36.42	0.0951383	FC002	Tiffani	0.1	37.18	36.8315	34.6	0.496773	mux_mch_m01	16759
5.766	B0001	655.631	7	22.7936	177	22.7838	660-LS	655.5	EO_18	Dynamic	1	240	480	mux_r01	1.50873	650	1341.45	1377.84	1941.62	1269.48	1007.53	1.08535	2929.38	MEF	0.335685	1000	3097.64	1529.33	3329.64	3283.78	3659.88	0.465721	1117.71	MEF	e:\onedrive\projects\12.lightsensorcharacterization\experiments\mux\mux_r01\measurements\flow\fcs\Cells038.fcs	0.8	36.92	36.8335	36.42	0.0951383	FC002	Tiffani	0.1	37.18	36.8315	34.6	0.496773	mux_mch_m01	16778
5.849	B0001	654.13	7	22.2515	178	22.8938	660-LS	654	EO_18	Dynamic	2	20	480	mux_r01	1.53694	650	1267.06	1207.89	1804.66	1200.99	1074.88	1.00575	2773.65	MEF	0.583647	1000	950.468	937.225	1219.39	1140.84	1342.34	0.821522	711.692	MEF	e:\onedrive\projects\12.lightsensorcharacterization\experiments\mux\mux_r01\measurements\flow\fcs\Cells039.fcs	0.8	36.92	36.8335	36.42	0.0951383	FC002	Tiffani	0.1	37.18	36.8315	34.6	0.496773	mux_mch_m01	16719
6.733	B0001	653.088	7	22.4264	194	22.6309	660-LS	653	EO_18	Dynamic	3	450	480	mux_r01	1.53859	650	1196.89	1166.81	1715.66	1115.37	970.956	1.04611	2639.7	MEF	0.458838	1000	1537.76	1054.33	1743.99	1652.43	1652.43	0.638049	800.207	MEF	e:\onedrive\projects\12.lightsensorcharacterization\experiments\mux\mux_r01\measurements\flow\fcs\Cells040.fcs	0.8	36.92	36.8335	36.42	0.0951383	FC002	Tiffani	0.1	37.18	36.8315	34.6	0.496773	mux_mch_m01	16370
6.41	B0001	654.086	7	22.7026	181	22.5606	660-LS	654	EO_18	Dynamic	4	400	480	mux_r01	1.93484	650	1095.11	1013.71	1543.26	1035.86	742.629	0.978615	2985.96	MEF	0.426663	1000	1856.57	1176.81	2074.08	1997.72	2186.65	0.589077	884.934	MEF	e:\onedrive\projects\12.lightsensorcharacterization\experiments\mux\mux_r01\measurements\flow\fcs\Cells041.fcs	0.8	36.92	36.8335	36.42	0.0951383	FC002	Tiffani	0.1	37.18	36.8315	34.6	0.496773	mux_mch_m01	16597
6.882	B0001	653.104	7	22.2561	208	22.7096	660-LS	652.5	EO_18	Dynamic	5	380	480	mux_r01	1.43895	650	1157.07	1124.45	1663.72	1094.94	910.115	1.02695	2394.01	MEF	0.395539	1000	2059.24	1207.94	2253.77	2166.98	2109.02	0.557432	891.456	MEF	e:\onedrive\projects\12.lightsensorcharacterization\experiments\mux\mux_r01\measurements\flow\fcs\Cells042.fcs	0.8	36.92	36.8335	36.42	0.0951383	FC002	Tiffani	0.1	37.18	36.8315	34.6	0.496773	mux_mch_m01	16355
6.099	B0001	652.701	7	23.2752	195	22.8645	660-LS	652.5	EO_18	Dynamic	6	220	480	mux_r01	1.40498	650	1081.84	1010.56	1498.81	1026.33	845.237	0.984629	2105.8	MEF	0.321028	1000	2930.11	1367.01	3104.97	3027.3	3110.48	0.451562	996.783	MEF	e:\onedrive\projects\12.lightsensorcharacterization\experiments\mux\mux_r01\measurements\flow\fcs\Cells043.fcs	0.8	36.92	36.8335	36.42	0.0951383	FC002	Tiffani	0.1	37.18	36.8315	34.6	0.496773	mux_mch_m01	16534
5.534	B0001	653.826	7	22.2767	168	22.7439	660-LS	653.5	EO_18	Dynamic	1	0	480	mux_r01	1.6437	650	1222.5	1164.04	1772.31	1168.14	1234.76	0.996492	2913.16	MEF	0.616704	1000	962.82	1037.8	1286.84	1193.57	1482.62	0.869491	793.599	MEF	e:\onedrive\projects\12.lightsensorcharacterization\experiments\mux\mux_r01\measurements\flow\fcs\Cells044.fcs	0.8	36.92	36.8335	36.42	0.0951383	FC002	Tiffani	0.1	37.18	36.8315	34.6	0.496773	mux_mch_m01	16773
5.987	B0001	657.116	7	23.2784	164	22.9897	660-LS	656.5	EO_18	Dynamic	2	260	480	mux_r01	1.75726	650	1052.91	982.916	1499.97	998.26	822.118	0.984629	2635.84	MEF	0.326424	1000	2919.68	1345.29	3110.25	3027.3	3283.78	0.444385	1015.26	MEF	e:\onedrive\projects\12.lightsensorcharacterization\experiments\mux\mux_r01\measurements\flow\fcs\Cells045.fcs	0.8	36.92	36.8335	36.42	0.0951383	FC002	Tiffani	0.1	37.18	36.8315	34.6	0.496773	mux_mch_m01	16561
6.352	B0001	653.011	7	22.4567	195	22.7275	660-LS	653	EO_18	Dynamic	3	280	480	mux_r01	1.8891	650	1127.64	1087.41	1630.72	1064.99	901.741	1.02105	3080.6	MEF	0.318257	1000	2874.62	1309.31	3042.7	2973.08	2841.74	0.440388	968.36	MEF	e:\onedrive\projects\12.lightsensorcharacterization\experiments\mux\mux_r01\measurements\flow\fcs\Cells046.fcs	0.8	36.92	36.8335	36.42	0.0951383	FC002	Tiffani	0.1	37.18	36.8315	34.6	0.496773	mux_mch_m01	16411
7.07	B0001	653.554	7	22.2398	196	22.9126	660-LS	653	EO_18	Dynamic	4	480	480	mux_r01	1.70512	650	1203.84	1166.81	1755.15	1136.19	1064.99	1.02695	2992.73	MEF	0.48349	1000	1325.67	947.544	1526.75	1442.97	1442.97	0.656661	738.17	MEF	e:\onedrive\projects\12.lightsensorcharacterization\experiments\mux\mux_r01\measurements\flow\fcs\Cells047.fcs	0.8	36.92	36.8335	36.42	0.0951383	FC002	Tiffani	0.1	37.18	36.8315	34.6	0.496773	mux_mch_m01	16341
6.689	B0001	653.572	7	22.4889	182	22.8511	660-LS	653.5	EO_18	Dynamic	5	100	480	mux_r01	1.44146	650	1061.19	992.045	1486.51	1007.53	814.553	0.984629	2142.74	MEF	0.510424	1000	1154.71	898.461	1373.98	1294.69	1306.44	0.693958	701.315	MEF	e:\onedrive\projects\12.lightsensorcharacterization\experiments\mux\mux_r01\measurements\flow\fcs\Cells048.fcs	0.8	36.92	36.8335	36.42	0.0951383	FC002	Tiffani	0.1	37.18	36.8315	34.6	0.496773	mux_mch_m01	16540
7.239	B0001	653.407	7	22.2206	168	22.7055	660-LS	653	EO_18	Dynamic	6	320	480	mux_r01	1.74762	650	1221.13	1219.93	1782.19	1136.19	1055.19	1.07371	3114.59	MEF	0.354684	1000	2485.27	1279.44	2692.26	2619.78	2973.08	0.488375	954.901	MEF	e:\onedrive\projects\12.lightsensorcharacterization\experiments\mux\mux_r01\measurements\flow\fcs\Cells049.fcs	0.8	36.92	36.8335	36.42	0.0951383	FC002	Tiffani	0.1	37.18	36.8315	34.6	0.496773	mux_mch_m01	16326
[truncated: 23 more columns]
