# Supplementary material for: A photoconversion model for full spectral programming and multiplexing of optogenetic systems
Source: Mol Syst Biol. 2017 Apr 24;13(4):926. doi: 10.15252/msb.20167456 (PMC5408778; doi:10.15252/msb.20167456)
Supplement: Supplementary file 16 — Dataset EV8 [file MSB-13-926-s016.zip › dataset_ev8_mux_data_and_analysis/mux_data/dv-mono/mux_wholepop_dv-mono_concise.xlsx]

## Sheet: Sheet1
Sample ID	Run ID	Run name	Strain ID	LPA	Well	Row	Col	Program type	Data time point	Model	Reference signal	Perturbation signal	Top LED ID	Top Centroid (nm)	Bot LED ID	Bot Centroid (nm)	OD	Growth temp mean	Maturation temp mean	FL1 Mean	FL1 RCV	FL3 Mean	FL3 RCV
mux_r02_s001	mux_r02	Mux Run 2	Mux	Tori	1	1	1	dv-mono	360	mux_gfp_m01	ref_prog06		520-2-KB	528.573			0.176456	36.8306	36.82	12161.1	1.63197	3806.71	0.428546
mux_r02_s002	mux_r02	Mux Run 2	Mux	Tori	2	1	2	dv-mono	160	mux_gfp_m01	ref_prog06		520-2-KB	529.656			0.167256	36.8306	36.82	27342	1.19227	3848.64	0.395901
mux_r02_s003	mux_r02	Mux Run 2	Mux	Tori	3	1	3	dv-mono	20	mux_gfp_m01	ref_prog06		520-2-KB	528.864			0.165416	36.8306	36.82	2529.1	1.13672	3651.15	0.395901
mux_r02_s004	mux_r02	Mux Run 2	Mux	Tori	4	1	4	dv-mono	320	mux_gfp_m01	ref_prog06		520-2-KB	528.809			0.171856	36.8306	36.82	21244.5	1.62372	3745.96	0.395901
mux_r02_s005	mux_r02	Mux Run 2	Mux	Tori	5	1	5	dv-mono	340	mux_gfp_m01	ref_prog06		520-2-KB	531.243			0.181976	36.8306	36.82	14809	1.55368	3722.53	0.381108
mux_r02_s006	mux_r02	Mux Run 2	Mux	Tori	6	1	6	dv-mono	60	mux_gfp_m01	ref_prog06		520-2-KB	527.746			0.190256	36.8306	36.82	5326.35	1.47482	3691.27	0.42138
mux_r02_s007	mux_r02	Mux Run 2	Mux	Tori	7	2	1	dv-mono	140	mux_gfp_m01	ref_prog06		520-2-KB	527.903			0.202216	36.8306	36.82	18544	1.42535	3808.37	0.395901
mux_r02_s008	mux_r02	Mux Run 2	Mux	Tori	8	2	2	dv-mono	80	mux_gfp_m01	ref_prog06		520-2-KB	528.379			0.183816	36.8306	36.82	7636.91	1.54491	3640.28	0.388538
mux_r02_s009	mux_r02	Mux Run 2	Mux	Tori	9	2	3	dv-mono	200	mux_gfp_m01	ref_prog06		520-2-KB	528.037			0.159896	36.8306	36.82	48353.5	0.904378	3825.59	0.395901
mux_r02_s010	mux_r02	Mux Run 2	Mux	Tori	10	2	4	dv-mono	40	mux_gfp_m01	ref_prog06		520-2-KB	530.335			0.170016	36.8306	36.82	3742.88	1.31892	3654.66	0.381108
mux_r02_s011	mux_r02	Mux Run 2	Mux	Tori	11	2	5	dv-mono	280	mux_gfp_m01	ref_prog06		520-2-KB	528.665			0.182896	36.8306	36.82	33599.9	1.51652	3902.81	0.403198
mux_r02_s012	mux_r02	Mux Run 2	Mux	Tori	12	2	6	dv-mono	480	mux_gfp_m01	ref_prog06		520-2-KB	528.725			0.187496	36.8306	36.82	4183.37	1.17954	3742.66	0.406851
mux_r02_s013	mux_r02	Mux Run 2	Mux	Tori	13	3	1	dv-mono	260	mux_gfp_m01	ref_prog06		520-2-KB	528.404			0.214176	36.8306	36.82	46876.3	1.28186	4040.27	0.410429
mux_r02_s014	mux_r02	Mux Run 2	Mux	Tori	14	3	2	dv-mono	380	mux_gfp_m01	ref_prog06		520-2-KB	531.11			0.182896	36.8306	36.82	8387.59	1.46768	3682.78	0.395901
mux_r02_s015	mux_r02	Mux Run 2	Mux	Tori	15	3	3	dv-mono	100	mux_gfp_m01	ref_prog06		520-2-KB	528.115			0.169096	36.8306	36.82	8806.73	1.5881	3698.04	0.388538
mux_r02_s016	mux_r02	Mux Run 2	Mux	Tori	16	3	4	dv-mono	240	mux_gfp_m01	ref_prog06		520-2-KB	527.414			0.194856	36.8306	36.82	54013.1	1.06517	4053.18	0.403198
mux_r02_s017	mux_r02	Mux Run 2	Mux	Tori	17	3	5	dv-mono	300	mux_gfp_m01	ref_prog06		520-2-KB	527.403			0.183816	36.8306	36.82	23659.4	1.63203	3882.96	0.377686
mux_r02_s018	mux_r02	Mux Run 2	Mux	Tori	18	3	6	dv-mono	180	mux_gfp_m01	ref_prog06		520-2-KB	527.987			0.172776	36.8306	36.82	33419	1.16267	3923.17	0.388538
mux_r02_s019	mux_r02	Mux Run 2	Mux	Tori	19	4	1	dv-mono	0	mux_gfp_m01	ref_prog06		520-2-KB	527.917			0.212336	36.8306	36.82	1370.63	0.97996	3731.45	0.395901
mux_r02_s020	mux_r02	Mux Run 2	Mux	Tori	20	4	2	dv-mono	400	mux_gfp_m01	ref_prog06		520-2-KB	528.8			0.160816	36.8306	36.82	9021.3	1.51944	3673.74	0.388538
mux_r02_s021	mux_r02	Mux Run 2	Mux	Tori	21	4	3	dv-mono	420	mux_gfp_m01	ref_prog06		520-2-KB	527.892			0.148856	36.8306	36.82	7885	1.50901	3634.08	0.395901
mux_r02_s022	mux_r02	Mux Run 2	Mux	Tori	22	4	4	dv-mono	120	mux_gfp_m01	ref_prog06		520-2-KB	528.316			0.152536	36.8306	36.82	12531.3	1.52958	3682.12	0.370256
mux_r02_s023	mux_r02	Mux Run 2	Mux	Tori	23	4	5	dv-mono	220	mux_gfp_m01	ref_prog06		520-2-KB	528.044			0.148856	36.8306	36.82	56239.3	0.870867	3818.25	0.395901
mux_r02_s024	mux_r02	Mux Run 2	Mux	Tori	24	4	6	dv-mono	450	mux_gfp_m01	ref_prog06		520-2-KB	528.5			0.169096	36.8306	36.82	5906.03	1.33233	3669.07	0.377686
mux_r02_s025	mux_r02	Mux Run 2	Mux	Tiffani	1	1	1	dv-mono	140	mux_mch_m01	ref_prog07				660-LS	655.649	0.181056	36.8306	36.82	1407.95	0.958838	1752.94	0.643266
mux_r02_s026	mux_r02	Mux Run 2	Mux	Tiffani	2	1	2	dv-mono	20	mux_mch_m01	ref_prog07				660-LS	654.001	0.237176	36.8306	36.82	1496.78	0.97996	1007.36	0.825572
mux_r02_s027	mux_r02	Mux Run 2	Mux	Tiffani	3	1	3	dv-mono	320	mux_mch_m01	ref_prog07				660-LS	654.836	0.149776	36.8306	36.82	1682.97	1.0693	2732.97	0.476137
mux_r02_s028	mux_r02	Mux Run 2	Mux	Tiffani	4	1	4	dv-mono	240	mux_mch_m01	ref_prog07				660-LS	652.443	0.158976	36.8306	36.82	1521.94	1.02246	3101.16	0.425198
mux_r02_s029	mux_r02	Mux Run 2	Mux	Tiffani	5	1	5	dv-mono	450	mux_mch_m01	ref_prog07				660-LS	652.929	0.158056	36.8306	36.82	1589.99	1.00117	1752.03	0.618368
mux_r02_s030	mux_r02	Mux Run 2	Mux	Tiffani	6	1	6	dv-mono	480	mux_mch_m01	ref_prog07				660-LS	655.837	0.161736	36.8306	36.82	1698.47	1.06334	1578.52	0.667781
mux_r02_s031	mux_r02	Mux Run 2	Mux	Tiffani	7	2	1	dv-mono	80	mux_mch_m01	ref_prog07				660-LS	652.667	0.247296	36.8306	36.82	1446.94	0.967754	1428.42	0.754364
mux_r02_s032	mux_r02	Mux Run 2	Mux	Tiffani	8	2	2	dv-mono	220	mux_mch_m01	ref_prog07				660-LS	651.217	0.221536	36.8306	36.82	1286.45	0.929159	3054.33	0.476137
mux_r02_s033	mux_r02	Mux Run 2	Mux	Tiffani	9	2	3	dv-mono	280	mux_mch_m01	ref_prog07				660-LS	652.286	0.193016	36.8306	36.82	1329.5	0.958838	2990.85	0.457848
mux_r02_s034	mux_r02	Mux Run 2	Mux	Tiffani	10	2	4	dv-mono	40	mux_mch_m01	ref_prog07				660-LS	652.566	0.168176	36.8306	36.82	1467.96	0.958838	1005.27	0.801607
mux_r02_s035	mux_r02	Mux Run 2	Mux	Tiffani	11	2	5	dv-mono	420	mux_mch_m01	ref_prog07				660-LS	653.561	0.190256	36.8306	36.82	1407.4	0.97996	1973.55	0.6248
mux_r02_s036	mux_r02	Mux Run 2	Mux	Tiffani	12	2	6	dv-mono	60	mux_mch_m01	ref_prog07				660-LS	652.656	0.213256	36.8306	36.82	1329.35	0.931611	1292.77	0.820055
mux_r02_s037	mux_r02	Mux Run 2	Mux	Tiffani	13	3	1	dv-mono	340	mux_mch_m01	ref_prog07				660-LS	655.631	0.248216	36.8306	36.82	1550.37	0.970932	2761.78	0.533201
mux_r02_s038	mux_r02	Mux Run 2	Mux	Tiffani	14	3	2	dv-mono	200	mux_mch_m01	ref_prog07				660-LS	654.13	0.220616	36.8306	36.82	1349.45	0.973885	2835.64	0.539869
mux_r02_s039	mux_r02	Mux Run 2	Mux	Tiffani	15	3	3	dv-mono	260	mux_mch_m01	ref_prog07				660-LS	653.088	0.183816	36.8306	36.82	1412.6	1.01048	3014.61	0.461996
mux_r02_s040	mux_r02	Mux Run 2	Mux	Tiffani	16	3	4	dv-mono	120	mux_mch_m01	ref_prog07				660-LS	654.086	0.207736	36.8306	36.82	1262.55	0.937799	1554.97	0.705133
mux_r02_s041	mux_r02	Mux Run 2	Mux	Tiffani	17	3	5	dv-mono	160	mux_mch_m01	ref_prog07				660-LS	653.104	0.206816	36.8306	36.82	1268.31	0.923028	2075.78	0.6248
mux_r02_s042	mux_r02	Mux Run 2	Mux	Tiffani	18	3	6	dv-mono	360	mux_mch_m01	ref_prog07				660-LS	652.701	0.239936	36.8306	36.82	1334.01	0.964913	2454.21	0.568194
mux_r02_s043	mux_r02	Mux Run 2	Mux	Tiffani	19	4	1	dv-mono	400	mux_mch_m01	ref_prog07				660-LS	653.826	0.207736	36.8306	36.82	1446.35	0.985979	2172.68	0.636892
mux_r02_s044	mux_r02	Mux Run 2	Mux	Tiffani	20	4	2	dv-mono	100	mux_mch_m01	ref_prog07				660-LS	657.116	0.193016	36.8306	36.82	1389.73	0.950004	1336.67	0.735784
mux_r02_s045	mux_r02	Mux Run 2	Mux	Tiffani	21	4	3	dv-mono	300	mux_mch_m01	ref_prog07				660-LS	653.011	0.177376	36.8306	36.82	1470.89	1.01649	2850.22	0.457848
mux_r02_s046	mux_r02	Mux Run 2	Mux	Tiffani	22	4	4	dv-mono	380	mux_mch_m01	ref_prog07				660-LS	653.554	0.178296	36.8306	36.82	1602.17	1.03196	2201.29	0.563092
mux_r02_s047	mux_r02	Mux Run 2	Mux	Tiffani	23	4	5	dv-mono	180	mux_mch_m01	ref_prog07				660-LS	653.572	0.164496	36.8306	36.82	1455.11	0.97996	2217.52	0.531243
mux_r02_s048	mux_r02	Mux Run 2	Mux	Tiffani	24	4	6	dv-mono	0	mux_mch_m01	ref_prog07				660-LS	653.407	0.177376	36.8306	36.82	1457.69	0.94393	983.911	0.83104
mux_r03_s001	mux_r03	Mux Run 3	Mux	Tori	1	1	1	dv-mono	360	mux_gfp_m01	ref_prog06		520-2-KB	528.573			0.147936	36.8128	36.7764	11898.2	1.57008	3656.28	0.400421
mux_r03_s002	mux_r03	Mux Run 3	Mux	Tori	2	1	2	dv-mono	20	mux_gfp_m01	ref_prog06		520-2-KB	529.656			0.134136	36.8128	36.7764	2533.28	1.13543	3667.08	0.375077
mux_r03_s003	mux_r03	Mux Run 3	Mux	Tori	3	1	3	dv-mono	60	mux_gfp_m01	ref_prog06		520-2-KB	528.864			0.158056	36.8128	36.7764	5754.16	1.49415	3580.59	0.404024
mux_r03_s004	mux_r03	Mux Run 3	Mux	Tori	4	1	4	dv-mono	200	mux_gfp_m01	ref_prog06		520-2-KB	528.809			0.135976	36.8128	36.7764	52420.3	0.927215	3836.09	0.404024
mux_r03_s005	mux_r03	Mux Run 3	Mux	Tori	5	1	5	dv-mono	160	mux_gfp_m01	ref_prog06		520-2-KB	531.243			0.150696	36.8128	36.7764	29110.6	1.19635	3751.69	0.375077
mux_r03_s006	mux_r03	Mux Run 3	Mux	Tori	6	1	6	dv-mono	380	mux_gfp_m01	ref_prog06		520-2-KB	527.746			0.148856	36.8128	36.7764	13329.4	1.61276	3679.09	0.385841
mux_r03_s007	mux_r03	Mux Run 3	Mux	Tori	7	2	1	dv-mono	400	mux_gfp_m01	ref_prog06		520-2-KB	527.903			0.206816	36.8128	36.7764	7657.85	1.39682	3681.62	0.3824
mux_r03_s008	mux_r03	Mux Run 3	Mux	Tori	8	2	2	dv-mono	120	mux_gfp_m01	ref_prog06		520-2-KB	528.379			0.174616	36.8128	36.7764	13921.9	1.52643	3644.36	0.385841
mux_r03_s009	mux_r03	Mux Run 3	Mux	Tori	9	2	3	dv-mono	300	mux_gfp_m01	ref_prog06		520-2-KB	528.037			0.170016	36.8128	36.7764	26241.8	1.60755	3714.75	0.385841
mux_r03_s010	mux_r03	Mux Run 3	Mux	Tori	10	2	4	dv-mono	450	mux_gfp_m01	ref_prog06		520-2-KB	530.335			0.173696	36.8128	36.7764	7011.64	1.42574	3566.52	0.393163
mux_r03_s011	mux_r03	Mux Run 3	Mux	Tori	11	2	5	dv-mono	240	mux_gfp_m01	ref_prog06		520-2-KB	528.665			0.181976	36.8128	36.7764	54869.3	0.978032	3856.17	0.404024
mux_r03_s012	mux_r03	Mux Run 3	Mux	Tori	12	2	6	dv-mono	0	mux_gfp_m01	ref_prog06		520-2-KB	528.725			0.171856	36.8128	36.7764	1645.3	1.00475	3683.27	0.378452
mux_r03_s013	mux_r03	Mux Run 3	Mux	Tori	13	3	1	dv-mono	100	mux_gfp_m01	ref_prog06		520-2-KB	528.404			0.237176	36.8128	36.7764	8337.42	1.60434	3706.13	0.385841
mux_r03_s014	mux_r03	Mux Run 3	Mux	Tori	14	3	2	dv-mono	320	mux_gfp_m01	ref_prog06		520-2-KB	531.11			0.228896	36.8128	36.7764	15934.3	1.66315	3731.9	0.393163
mux_r03_s015	mux_r03	Mux Run 3	Mux	Tori	15	3	3	dv-mono	40	mux_gfp_m01	ref_prog06		520-2-KB	528.115			0.158976	36.8128	36.7764	3680.99	1.27296	3600.17	0.375077
mux_r03_s016	mux_r03	Mux Run 3	Mux	Tori	16	3	4	dv-mono	180	mux_gfp_m01	ref_prog06		520-2-KB	527.414			0.232576	36.8128	36.7764	31394.5	1.24268	3848.06	0.393163
mux_r03_s017	mux_r03	Mux Run 3	Mux	Tori	17	3	5	dv-mono	340	mux_gfp_m01	ref_prog06		520-2-KB	527.403			0.205896	36.8128	36.7764	12343	1.55083	3667.32	0.378452
mux_r03_s018	mux_r03	Mux Run 3	Mux	Tori	18	3	6	dv-mono	260	mux_gfp_m01	ref_prog06		520-2-KB	527.987			0.204976	36.8128	36.7764	46130	1.20113	3914.84	0.385841
mux_r03_s019	mux_r03	Mux Run 3	Mux	Tori	19	4	1	dv-mono	280	mux_gfp_m01	ref_prog06		520-2-KB	527.917			0.250976	36.8128	36.7764	33734	1.52797	3870.58	0.389657
mux_r03_s020	mux_r03	Mux Run 3	Mux	Tori	20	4	2	dv-mono	80	mux_gfp_m01	ref_prog06		520-2-KB	528.8			0.191176	36.8128	36.7764	6398.01	1.48937	3590.26	0.378452
mux_r03_s021	mux_r03	Mux Run 3	Mux	Tori	21	4	3	dv-mono	420	mux_gfp_m01	ref_prog06		520-2-KB	527.892			0.173696	36.8128	36.7764	9625.13	1.54573	3652.36	0.375077
mux_r03_s022	mux_r03	Mux Run 3	Mux	Tori	22	4	4	dv-mono	220	mux_gfp_m01	ref_prog06		520-2-KB	528.316			0.163576	36.8128	36.7764	58297.1	0.862183	3884.27	0.385841
mux_r03_s023	mux_r03	Mux Run 3	Mux	Tori	23	4	5	dv-mono	480	mux_gfp_m01	ref_prog06		520-2-KB	528.044			0.147016	36.8128	36.7764	6718.19	1.40212	3666.44	0.385841
mux_r03_s024	mux_r03	Mux Run 3	Mux	Tori	24	4	6	dv-mono	140	mux_gfp_m01	ref_prog06		520-2-KB	528.5			0.161736	36.8128	36.7764	19916.7	1.34039	3753.58	0.378452
mux_r03_s025	mux_r03	Mux Run 3	Mux	Tiffani	1	1	1	dv-mono	450	mux_mch_m01	ref_prog07				660-LS	655.649	0.197616	36.8128	36.7764	1461.51	0.97737	1879.73	0.663416
mux_r03_s026	mux_r03	Mux Run 3	Mux	Tiffani	2	1	2	dv-mono	220	mux_mch_m01	ref_prog07				660-LS	654.001	0.173696	36.8128	36.7764	1419.95	0.968337	2982.38	0.414982
mux_r03_s027	mux_r03	Mux Run 3	Mux	Tiffani	3	1	3	dv-mono	260	mux_mch_m01	ref_prog07				660-LS	654.836	0.155296	36.8128	36.7764	1556.19	1.0357	3031.38	0.429432
mux_r03_s028	mux_r03	Mux Run 3	Mux	Tiffani	4	1	4	dv-mono	380	mux_mch_m01	ref_prog07				660-LS	652.443	0.152536	36.8128	36.7764	1653.6	1.05139	2348.22	0.491037
mux_r03_s029	mux_r03	Mux Run 3	Mux	Tiffani	5	1	5	dv-mono	400	mux_mch_m01	ref_prog07				660-LS	652.929	0.155296	36.8128	36.7764	1670.16	1.05139	2109.15	0.527549
mux_r03_s030	mux_r03	Mux Run 3	Mux	Tiffani	6	1	6	dv-mono	340	mux_mch_m01	ref_prog07				660-LS	655.837	0.145176	36.8128	36.7764	1711.59	1.02612	2636.25	0.465839
mux_r03_s031	mux_r03	Mux Run 3	Mux	Tiffani	7	2	1	dv-mono	320	mux_mch_m01	ref_prog07				660-LS	652.667	0.251896	36.8128	36.7764	1433.15	0.97737	2886.05	0.486658
mux_r03_s032	mux_r03	Mux Run 3	Mux	Tiffani	8	2	2	dv-mono	280	mux_mch_m01	ref_prog07				660-LS	651.217	0.223376	36.8128	36.7764	1416.42	0.983456	3079.97	0.450628
mux_r03_s033	mux_r03	Mux Run 3	Mux	Tiffani	9	2	3	dv-mono	360	mux_mch_m01	ref_prog07				660-LS	652.286	0.184736	36.8128	36.7764	1523.31	0.983456	2269.59	0.509272
mux_r03_s034	mux_r03	Mux Run 3	Mux	Tiffani	10	2	4	dv-mono	480	mux_mch_m01	ref_prog07				660-LS	652.566	0.207736	36.8128	36.7764	1376.44	0.956108	1559.69	0.638802
mux_r03_s035	mux_r03	Mux Run 3	Mux	Tiffani	11	2	5	dv-mono	0	mux_mch_m01	ref_prog07				660-LS	653.561	0.208656	36.8128	36.7764	1337.65	0.962251	1006.45	0.837215
mux_r03_s036	mux_r03	Mux Run 3	Mux	Tiffani	12	2	6	dv-mono	40	mux_mch_m01	ref_prog07				660-LS	652.656	0.241776	36.8128	36.7764	1313.61	0.911582	1267.16	0.766533
mux_r03_s037	mux_r03	Mux Run 3	Mux	Tiffani	13	3	1	dv-mono	140	mux_mch_m01	ref_prog07				660-LS	655.631	0.275816	36.8128	36.7764	1438.66	0.968337	2038.59	0.626817
mux_r03_s038	mux_r03	Mux Run 3	Mux	Tiffani	14	3	2	dv-mono	300	mux_mch_m01	ref_prog07				660-LS	654.13	0.241776	36.8128	36.7764	1352.84	0.932429	2916.56	0.461684
mux_r03_s039	mux_r03	Mux Run 3	Mux	Tiffani	15	3	3	dv-mono	100	mux_mch_m01	ref_prog07				660-LS	653.088	0.222456	36.8128	36.7764	1482.09	0.959387	1347.66	0.681781
mux_r03_s040	mux_r03	Mux Run 3	Mux	Tiffani	16	3	4	dv-mono	20	mux_mch_m01	ref_prog07				660-LS	654.086	0.251896	36.8128	36.7764	1414.77	0.947271	1106.26	0.827306
mux_r03_s041	mux_r03	Mux Run 3	Mux	Tiffani	17	3	5	dv-mono	180	mux_mch_m01	ref_prog07				660-LS	653.104	0.238096	36.8128	36.7764	1289.6	0.926287	2415.43	0.522844
mux_r03_s042	mux_r03	Mux Run 3	Mux	Tiffani	18	3	6	dv-mono	160	mux_mch_m01	ref_prog07				660-LS	652.701	0.247296	36.8128	36.7764	1317.06	0.911582	2183.53	0.589214
mux_r03_s043	mux_r03	Mux Run 3	Mux	Tiffani	19	4	1	dv-mono	60	mux_mch_m01	ref_prog07				660-LS	653.826	0.267536	36.8128	36.7764	1393.29	0.941128	1225.27	0.784878
mux_r03_s044	mux_r03	Mux Run 3	Mux	Tiffani	20	4	2	dv-mono	200	mux_mch_m01	ref_prog07				660-LS	657.116	0.213256	36.8128	36.7764	1391.85	0.956108	2620.63	0.454682
mux_r03_s045	mux_r03	Mux Run 3	Mux	Tiffani	21	4	3	dv-mono	240	mux_mch_m01	ref_prog07				660-LS	653.011	0.195776	36.8128	36.7764	1533.35	0.989486	2968.31	0.429432
mux_r03_s046	mux_r03	Mux Run 3	Mux	Tiffani	22	4	4	dv-mono	420	mux_mch_m01	ref_prog07				660-LS	653.554	0.184736	36.8128	36.7764	1648.51	1.02489	1912.84	0.577442
mux_r03_s047	mux_r03	Mux Run 3	Mux	Tiffani	23	4	5	dv-mono	80	mux_mch_m01	ref_prog07				660-LS	653.572	0.202216	36.8128	36.7764	1387.76	0.920087	1178.2	0.699995
mux_r03_s048	mux_r03	Mux Run 3	Mux	Tiffani	24	4	6	dv-mono	120	mux_mch_m01	ref_prog07				660-LS	653.407	0.171856	36.8128	36.7764	1559.3	0.962251	1463.33	0.620472
mux_r01_s001	mux_r01	Mux Run 1	Mux	Tori	1	1	1	dv-mono	360	mux_gfp_m01	ref_prog06		520-2-KB	528.573			0.224296	36.8335	36.8315	10863.5	1.47192	3930.81	0.396615
mux_r01_s002	mux_r01	Mux Run 1	Mux	Tori	2	1	2	dv-mono	480	mux_gfp_m01	ref_prog06		520-2-KB	529.656			0.175536	36.8335	36.8315	6383.5	1.37665	3702.04	0.3818
mux_r01_s003	mux_r01	Mux Run 1	Mux	Tori	3	1	3	dv-mono	220	mux_gfp_m01	ref_prog06		520-2-KB	528.864			0.151616	36.8335	36.8315	64561.8	0.805762	4023.02	0.378366
mux_r01_s004	mux_r01	Mux Run 1	Mux	Tori	4	1	4	dv-mono	420	mux_gfp_m01	ref_prog06		520-2-KB	528.809			0.169096	36.8335	36.8315	10577.3	1.54237	3693.16	0.38574
mux_r01_s005	mux_r01	Mux Run 1	Mux	Tori	5	1	5	dv-mono	100	mux_gfp_m01	ref_prog06		520-2-KB	531.243			0.166336	36.8335	36.8315	11843.3	1.50461	3743.53	0.378366
mux_r01_s006	mux_r01	Mux Run 1	Mux	Tori	6	1	6	dv-mono	200	mux_gfp_m01	ref_prog06		520-2-KB	527.746			0.171856	36.8335	36.8315	51698.1	0.872039	3923.36	0.378366
mux_r01_s007	mux_r01	Mux Run 1	Mux	Tori	7	2	1	dv-mono	20	mux_gfp_m01	ref_prog06		520-2-KB	527.903			0.227976	36.8335	36.8315	2418.31	1.12942	3785.51	0.378366
mux_r01_s008	mux_r01	Mux Run 1	Mux	Tori	8	2	2	dv-mono	450	mux_gfp_m01	ref_prog06		520-2-KB	528.379			0.204056	36.8335	36.8315	6096.7	1.34813	3631.19	0.38574
mux_r01_s009	mux_r01	Mux Run 1	Mux	Tori	9	2	3	dv-mono	140	mux_gfp_m01	ref_prog06		520-2-KB	528.037			0.175536	36.8335	36.8315	22705.6	1.24603	3830.03	0.370925
mux_r01_s010	mux_r01	Mux Run 1	Mux	Tori	10	2	4	dv-mono	80	mux_gfp_m01	ref_prog06		520-2-KB	530.335			0.170936	36.8335	36.8315	8355.51	1.57623	3675.53	0.3818
mux_r01_s011	mux_r01	Mux Run 1	Mux	Tori	11	2	5	dv-mono	280	mux_gfp_m01	ref_prog06		520-2-KB	528.665			0.190256	36.8335	36.8315	39592.7	1.41509	3887.15	0.389241
mux_r01_s012	mux_r01	Mux Run 1	Mux	Tori	12	2	6	dv-mono	300	mux_gfp_m01	ref_prog06		520-2-KB	528.725			0.205896	36.8335	36.8315	26279.9	1.55704	3917.08	0.378366
mux_r01_s013	mux_r01	Mux Run 1	Mux	Tori	13	3	1	dv-mono	0	mux_gfp_m01	ref_prog06		520-2-KB	528.404			0.234416	36.8335	36.8315	1957.27	1.07371	3759.23	0.378366
mux_r01_s014	mux_r01	Mux Run 1	Mux	Tori	14	3	2	dv-mono	240	mux_gfp_m01	ref_prog06		520-2-KB	531.11			0.226136	36.8335	36.8315	57162.3	1.01441	4047.17	0.403922
mux_r01_s015	mux_r01	Mux Run 1	Mux	Tori	15	3	3	dv-mono	320	mux_gfp_m01	ref_prog06		520-2-KB	528.115			0.191176	36.8335	36.8315	20768.8	1.62939	3688.65	0.396615
mux_r01_s016	mux_r01	Mux Run 1	Mux	Tori	16	3	4	dv-mono	180	mux_gfp_m01	ref_prog06		520-2-KB	527.414			0.223376	36.8335	36.8315	37212.8	1.15043	3976.19	0.367589
mux_r01_s017	mux_r01	Mux Run 1	Mux	Tori	17	3	5	dv-mono	40	mux_gfp_m01	ref_prog06		520-2-KB	527.403			0.214176	36.8335	36.8315	3510.6	1.23055	3752.78	0.3818
mux_r01_s018	mux_r01	Mux Run 1	Mux	Tori	18	3	6	dv-mono	160	mux_gfp_m01	ref_prog06		520-2-KB	527.987			0.196696	36.8335	36.8315	26023.1	1.21778	3882.01	0.3818
mux_r01_s019	mux_r01	Mux Run 1	Mux	Tori	19	4	1	dv-mono	120	mux_gfp_m01	ref_prog06		520-2-KB	527.917			0.248216	36.8335	36.8315	13442.1	1.45914	3828.43	0.378366
mux_r01_s020	mux_r01	Mux Run 1	Mux	Tori	20	4	2	dv-mono	60	mux_gfp_m01	ref_prog06		520-2-KB	528.8			0.224296	36.8335	36.8315	5299.72	1.39931	3657.85	0.389241
mux_r01_s021	mux_r01	Mux Run 1	Mux	Tori	21	4	3	dv-mono	400	mux_gfp_m01	ref_prog06		520-2-KB	527.892			0.182896	36.8335	36.8315	11171.4	1.52533	3689.76	0.378366
mux_r01_s022	mux_r01	Mux Run 1	Mux	Tori	22	4	4	dv-mono	380	mux_gfp_m01	ref_prog06		520-2-KB	528.316			0.175536	36.8335	36.8315	12308.7	1.50968	3708.05	0.370925
mux_r01_s023	mux_r01	Mux Run 1	Mux	Tori	23	4	5	dv-mono	260	mux_gfp_m01	ref_prog06		520-2-KB	528.044			0.171856	36.8335	36.8315	56176.1	1.0493	4013.65	0.3818
mux_r01_s024	mux_r01	Mux Run 1	Mux	Tori	24	4	6	dv-mono	340	mux_gfp_m01	ref_prog06		520-2-KB	528.5			0.170016	36.8335	36.8315	17575.4	1.48637	3782.92	0.3818
mux_r01_s025	mux_r01	Mux Run 1	Mux	Tiffani	1	1	1	dv-mono	40	mux_mch_m01	ref_prog07				660-LS	655.649	0.193016	36.8335	36.8315	1695.17	0.984629	1026.09	0.760538
mux_r01_s026	mux_r01	Mux Run 1	Mux	Tiffani	2	1	2	dv-mono	180	mux_mch_m01	ref_prog07				660-LS	654.001	0.211416	36.8335	36.8315	1727.84	1.02695	2367.39	0.50684
mux_r01_s027	mux_r01	Mux Run 1	Mux	Tiffani	3	1	3	dv-mono	120	mux_mch_m01	ref_prog07				660-LS	654.836	0.216936	36.8335	36.8315	1671.19	0.978615	1575	0.619489
mux_r01_s028	mux_r01	Mux Run 1	Mux	Tiffani	4	1	4	dv-mono	200	mux_mch_m01	ref_prog07				660-LS	652.443	0.216936	36.8335	36.8315	1678.69	1.02695	2751.69	0.476997
mux_r01_s029	mux_r01	Mux Run 1	Mux	Tiffani	5	1	5	dv-mono	160	mux_mch_m01	ref_prog07				660-LS	652.929	0.219696	36.8335	36.8315	1644.94	1.00907	2036.33	0.557432
mux_r01_s030	mux_r01	Mux Run 1	Mux	Tiffani	6	1	6	dv-mono	360	mux_mch_m01	ref_prog07				660-LS	655.837	0.180136	36.8335	36.8315	1809.46	1.05404	2522.07	0.488375
mux_r01_s031	mux_r01	Mux Run 1	Mux	Tiffani	7	2	1	dv-mono	420	mux_mch_m01	ref_prog07				660-LS	652.667	0.287776	36.8335	36.8315	1744.33	1.02695	2153.82	0.64443
mux_r01_s032	mux_r01	Mux Run 1	Mux	Tiffani	8	2	2	dv-mono	340	mux_mch_m01	ref_prog07				660-LS	651.217	0.257416	36.8335	36.8315	1581.87	1.01165	2621.47	0.534156
mux_r01_s033	mux_r01	Mux Run 1	Mux	Tiffani	9	2	3	dv-mono	60	mux_mch_m01	ref_prog07				660-LS	652.286	0.240856	36.8335	36.8315	1615.87	0.999788	1118.49	0.790241
mux_r01_s034	mux_r01	Mux Run 1	Mux	Tiffani	10	2	4	dv-mono	140	mux_mch_m01	ref_prog07				660-LS	652.566	0.215096	36.8335	36.8315	1648.17	0.999788	1766.43	0.60098
mux_r01_s035	mux_r01	Mux Run 1	Mux	Tiffani	11	2	5	dv-mono	80	mux_mch_m01	ref_prog07				660-LS	653.561	0.237176	36.8335	36.8315	1581.41	0.978615	1306.04	0.761612
mux_r01_s036	mux_r01	Mux Run 1	Mux	Tiffani	12	2	6	dv-mono	300	mux_mch_m01	ref_prog07				660-LS	652.656	0.235336	36.8335	36.8315	1569.59	1.03649	3042.8	0.495359
mux_r01_s037	mux_r01	Mux Run 1	Mux	Tiffani	13	3	1	dv-mono	240	mux_mch_m01	ref_prog07				660-LS	655.631	0.313536	36.8335	36.8315	1941.62	1.08535	3329.64	0.465721
mux_r01_s038	mux_r01	Mux Run 1	Mux	Tiffani	14	3	2	dv-mono	20	mux_mch_m01	ref_prog07				660-LS	654.13	0.308936	36.8335	36.8315	1804.66	1.00575	1219.39	0.821522
mux_r01_s039	mux_r01	Mux Run 1	Mux	Tiffani	15	3	3	dv-mono	450	mux_mch_m01	ref_prog07				660-LS	653.088	0.238096	36.8335	36.8315	1715.66	1.04611	1743.99	0.638049
mux_r01_s040	mux_r01	Mux Run 1	Mux	Tiffani	16	3	4	dv-mono	400	mux_mch_m01	ref_prog07				660-LS	654.086	0.246376	36.8335	36.8315	1543.26	0.978615	2074.08	0.589077
mux_r01_s041	mux_r01	Mux Run 1	Mux	Tiffani	17	3	5	dv-mono	380	mux_mch_m01	ref_prog07				660-LS	653.104	0.226136	36.8335	36.8315	1663.72	1.02695	2253.77	0.557432
mux_r01_s042	mux_r01	Mux Run 1	Mux	Tiffani	18	3	6	dv-mono	220	mux_mch_m01	ref_prog07				660-LS	652.701	0.250056	36.8335	36.8315	1498.81	0.984629	3104.97	0.451562
mux_r01_s043	mux_r01	Mux Run 1	Mux	Tiffani	19	4	1	dv-mono	0	mux_mch_m01	ref_prog07				660-LS	653.826	0.336536	36.8335	36.8315	1772.31	0.996492	1286.84	0.869491
mux_r01_s044	mux_r01	Mux Run 1	Mux	Tiffani	20	4	2	dv-mono	260	mux_mch_m01	ref_prog07				660-LS	657.116	0.248216	36.8335	36.8315	1499.97	0.984629	3110.25	0.444385
mux_r01_s045	mux_r01	Mux Run 1	Mux	Tiffani	21	4	3	dv-mono	280	mux_mch_m01	ref_prog07				660-LS	653.011	0.221536	36.8335	36.8315	1630.72	1.02105	3042.7	0.440388
mux_r01_s046	mux_r01	Mux Run 1	Mux	Tiffani	22	4	4	dv-mono	480	mux_mch_m01	ref_prog07				660-LS	653.554	0.201296	36.8335	36.8315	1755.15	1.02695	1526.75	0.656661
mux_r01_s047	mux_r01	Mux Run 1	Mux	Tiffani	23	4	5	dv-mono	100	mux_mch_m01	ref_prog07				660-LS	653.572	0.233496	36.8335	36.8315	1486.51	0.984629	1373.98	0.693958
mux_r01_s048	mux_r01	Mux Run 1	Mux	Tiffani	24	4	6	dv-mono	320	mux_mch_m01	ref_prog07				660-LS	653.407	0.194856	36.8335	36.8315	1782.19	1.07371	2692.26	0.488375
