# Supplementary material for: A photoconversion model for full spectral programming and multiplexing of optogenetic systems
Source: Mol Syst Biol. 2017 Apr 24;13(4):926. doi: 10.15252/msb.20167456 (PMC5408778; doi:10.15252/msb.20167456)
Supplement: Supplementary file 16 — Dataset EV8 [file MSB-13-926-s016.zip › dataset_ev8_mux_data_and_analysis/mux_data/dv-mono/mux_wholepop_dv-mono_histograms.xlsx]

## Sheet: Sheet1
Sample ID	Channel	Unnamed: 2	Bin 1	Bin 2	Bin 3	Bin 4	Bin 5	Bin 6	Bin 7	Bin 8	Bin 9	Bin 10	Bin 11	Bin 12	Bin 13	Bin 14	Bin 15	Bin 16	Bin 17	Bin 18	Bin 19	Bin 20	Bin 21	Bin 22	Bin 23	Bin 24	Bin 25	Bin 26	Bin 27	Bin 28	Bin 29	Bin 30	Bin 31	Bin 32	Bin 33	Bin 34	Bin 35	Bin 36	Bin 37	Bin 38	Bin 39	Bin 40	Bin 41	Bin 42	Bin 43	Bin 44	Bin 45	Bin 46	Bin 47
mux_r02_s001	FL1	Bin Values (MEF)	57.7524	58.2894	58.8314	59.3785	59.9306	60.4879	61.0504	61.6181	62.191	62.7693	63.353	63.9421	64.5367	65.1368	65.7425	66.3538	66.9709	67.5936	68.2221	68.8565	69.4968	70.143	70.7953	71.4536	72.118	72.7886	73.4655	74.1486	74.8381	75.534	76.2364	76.9453	77.6608	78.383	79.1118	79.8475	80.59	81.3393	82.0957	82.8591	83.6296	84.4072	85.1921	85.9843	86.7839	87.5908	88.4053
mux_r02_s001	FL1	Counts	0	1	0	0	0	0	0	0	0	0	0	0	0	0	0	0	0	0	0	0	1	0	0	1	0	0	0	0	1	0	0	0	0	0	0	0	1	0	0	0	0	0	0	0	0	0	0
mux_r02_s001	FL3	Bin Values (MEF)	3.66679	3.70001	3.73354	3.76737	3.8015	3.83595	3.8707	3.90578	3.94117	3.97688	4.01291	4.04927	4.08596	4.12298	4.16034	4.19803	4.23607	4.27445	4.31318	4.35226	4.3917	4.43149	4.47164	4.51216	4.55304	4.5943	4.63593	4.67793	4.72032	4.76309	4.80624	4.84979	4.89373	4.93807	4.98282	5.02797	5.07352	5.11949	5.16588	5.21269	5.25992	5.30758	5.35567	5.40419	5.45316	5.50257	5.55243
mux_r02_s001	FL3	Counts	0	0	0	0	0	0	0	0	0	0	0	0	0	1	0	0	0	0	0	0	0	0	0	0	0	0	2	0	0	0	1	1	0	1	0	0	0	0	0	0	0	0	0	0	0	0	0
mux_r02_s002	FL1	Bin Values (MEF)	57.7524	58.2894	58.8314	59.3785	59.9306	60.4879	61.0504	61.6181	62.191	62.7693	63.353	63.9421	64.5367	65.1368	65.7425	66.3538	66.9709	67.5936	68.2221	68.8565	69.4968	70.143	70.7953	71.4536	72.118	72.7886	73.4655	74.1486	74.8381	75.534	76.2364	76.9453	77.6608	78.383	79.1118	79.8475	80.59	81.3393	82.0957	82.8591	83.6296	84.4072	85.1921	85.9843	86.7839	87.5908	88.4053
mux_r02_s002	FL1	Counts	0	0	0	1	0	0	0	0	0	1	1	0	0	0	0	0	0	0	0	0	0	0	0	0	0	0	0	0	0	0	0	0	0	0	0	0	0	0	0	0	0	0	0	0	0	0	0
mux_r02_s002	FL3	Bin Values (MEF)	3.66679	3.70001	3.73354	3.76737	3.8015	3.83595	3.8707	3.90578	3.94117	3.97688	4.01291	4.04927	4.08596	4.12298	4.16034	4.19803	4.23607	4.27445	4.31318	4.35226	4.3917	4.43149	4.47164	4.51216	4.55304	4.5943	4.63593	4.67793	4.72032	4.76309	4.80624	4.84979	4.89373	4.93807	4.98282	5.02797	5.07352	5.11949	5.16588	5.21269	5.25992	5.30758	5.35567	5.40419	5.45316	5.50257	5.55243
mux_r02_s002	FL3	Counts	0	0	0	0	0	0	1	0	0	0	0	1	0	0	0	0	0	0	0	0	0	0	0	0	0	0	0	0	0	0	0	0	0	0	0	0	0	0	0	0	0	0	0	0	0	0	0
mux_r02_s003	FL1	Bin Values (MEF)	57.7524	58.2894	58.8314	59.3785	59.9306	60.4879	61.0504	61.6181	62.191	62.7693	63.353	63.9421	64.5367	65.1368	65.7425	66.3538	66.9709	67.5936	68.2221	68.8565	69.4968	70.143	70.7953	71.4536	72.118	72.7886	73.4655	74.1486	74.8381	75.534	76.2364	76.9453	77.6608	78.383	79.1118	79.8475	80.59	81.3393	82.0957	82.8591	83.6296	84.4072	85.1921	85.9843	86.7839	87.5908	88.4053
mux_r02_s003	FL1	Counts	0	0	0	0	0	0	0	0	0	0	0	0	0	0	0	0	0	0	0	0	0	0	0	0	0	0	1	0	0	1	0	0	0	0	0	0	0	0	0	1	0	0	0	0	0	0	0
mux_r02_s003	FL3	Bin Values (MEF)	3.66679	3.70001	3.73354	3.76737	3.8015	3.83595	3.8707	3.90578	3.94117	3.97688	4.01291	4.04927	4.08596	4.12298	4.16034	4.19803	4.23607	4.27445	4.31318	4.35226	4.3917	4.43149	4.47164	4.51216	4.55304	4.5943	4.63593	4.67793	4.72032	4.76309	4.80624	4.84979	4.89373	4.93807	4.98282	5.02797	5.07352	5.11949	5.16588	5.21269	5.25992	5.30758	5.35567	5.40419	5.45316	5.50257	5.55243
mux_r02_s003	FL3	Counts	0	0	0	0	0	0	0	0	0	0	0	0	0	0	0	0	0	0	0	0	0	0	0	0	0	0	0	0	0	0	0	0	0	0	0	0	0	0	0	0	0	0	0	0	0	0	0
mux_r02_s004	FL1	Bin Values (MEF)	57.7524	58.2894	58.8314	59.3785	59.9306	60.4879	61.0504	61.6181	62.191	62.7693	63.353	63.9421	64.5367	65.1368	65.7425	66.3538	66.9709	67.5936	68.2221	68.8565	69.4968	70.143	70.7953	71.4536	72.118	72.7886	73.4655	74.1486	74.8381	75.534	76.2364	76.9453	77.6608	78.383	79.1118	79.8475	80.59	81.3393	82.0957	82.8591	83.6296	84.4072	85.1921	85.9843	86.7839	87.5908	88.4053
mux_r02_s004	FL1	Counts	0	0	0	0	0	0	0	0	1	0	0	0	0	0	0	0	0	0	0	0	0	0	0	0	0	0	0	0	0	0	0	0	0	0	0	0	0	0	0	0	0	1	0	0	0	0	0
mux_r02_s004	FL3	Bin Values (MEF)	3.66679	3.70001	3.73354	3.76737	3.8015	3.83595	3.8707	3.90578	3.94117	3.97688	4.01291	4.04927	4.08596	4.12298	4.16034	4.19803	4.23607	4.27445	4.31318	4.35226	4.3917	4.43149	4.47164	4.51216	4.55304	4.5943	4.63593	4.67793	4.72032	4.76309	4.80624	4.84979	4.89373	4.93807	4.98282	5.02797	5.07352	5.11949	5.16588	5.21269	5.25992	5.30758	5.35567	5.40419	5.45316	5.50257	5.55243
mux_r02_s004	FL3	Counts	0	0	0	0	0	0	0	0	0	0	0	0	0	0	0	0	0	0	0	0	0	0	0	0	0	0	0	1	0	0	0	0	0	0	0	0	0	0	1	0	0	0	0	0	0	0	0
mux_r02_s005	FL1	Bin Values (MEF)	57.7524	58.2894	58.8314	59.3785	59.9306	60.4879	61.0504	61.6181	62.191	62.7693	63.353	63.9421	64.5367	65.1368	65.7425	66.3538	66.9709	67.5936	68.2221	68.8565	69.4968	70.143	70.7953	71.4536	72.118	72.7886	73.4655	74.1486	74.8381	75.534	76.2364	76.9453	77.6608	78.383	79.1118	79.8475	80.59	81.3393	82.0957	82.8591	83.6296	84.4072	85.1921	85.9843	86.7839	87.5908	88.4053
mux_r02_s005	FL1	Counts	0	0	0	0	0	0	0	0	0	0	0	0	0	0	0	0	0	0	0	0	0	0	0	1	0	1	0	0	0	0	0	0	0	0	0	0	0	0	0	0	0	0	0	0	0	0	0
mux_r02_s005	FL3	Bin Values (MEF)	3.66679	3.70001	3.73354	3.76737	3.8015	3.83595	3.8707	3.90578	3.94117	3.97688	4.01291	4.04927	4.08596	4.12298	4.16034	4.19803	4.23607	4.27445	4.31318	4.35226	4.3917	4.43149	4.47164	4.51216	4.55304	4.5943	4.63593	4.67793	4.72032	4.76309	4.80624	4.84979	4.89373	4.93807	4.98282	5.02797	5.07352	5.11949	5.16588	5.21269	5.25992	5.30758	5.35567	5.40419	5.45316	5.50257	5.55243
mux_r02_s005	FL3	Counts	0	0	0	0	0	0	0	0	0	0	0	0	0	0	0	0	0	0	0	0	0	0	0	0	0	0	0	0	0	0	0	0	0	0	0	0	0	0	0	0	0	0	0	0	0	0	0
mux_r02_s006	FL1	Bin Values (MEF)	57.7524	58.2894	58.8314	59.3785	59.9306	60.4879	61.0504	61.6181	62.191	62.7693	63.353	63.9421	64.5367	65.1368	65.7425	66.3538	66.9709	67.5936	68.2221	68.8565	69.4968	70.143	70.7953	71.4536	72.118	72.7886	73.4655	74.1486	74.8381	75.534	76.2364	76.9453	77.6608	78.383	79.1118	79.8475	80.59	81.3393	82.0957	82.8591	83.6296	84.4072	85.1921	85.9843	86.7839	87.5908	88.4053
mux_r02_s006	FL1	Counts	0	0	0	0	0	2	0	0	0	0	0	0	0	0	0	2	0	0	0	0	1	0	1	0	1	0	0	1	0	0	0	0	1	0	2	0	0	0	1	1	0	0	1	0	0	0	1
mux_r02_s006	FL3	Bin Values (MEF)	3.66679	3.70001	3.73354	3.76737	3.8015	3.83595	3.8707	3.90578	3.94117	3.97688	4.01291	4.04927	4.08596	4.12298	4.16034	4.19803	4.23607	4.27445	4.31318	4.35226	4.3917	4.43149	4.47164	4.51216	4.55304	4.5943	4.63593	4.67793	4.72032	4.76309	4.80624	4.84979	4.89373	4.93807	4.98282	5.02797	5.07352	5.11949	5.16588	5.21269	5.25992	5.30758	5.35567	5.40419	5.45316	5.50257	5.55243
mux_r02_s006	FL3	Counts	0	0	0	0	0	0	0	0	0	0	0	0	0	0	0	0	0	0	0	0	0	0	0	0	0	0	0	0	0	0	0	0	0	0	0	0	0	0	0	0	0	0	0	0	0	0	0
mux_r02_s007	FL1	Bin Values (MEF)	57.7524	58.2894	58.8314	59.3785	59.9306	60.4879	61.0504	61.6181	62.191	62.7693	63.353	63.9421	64.5367	65.1368	65.7425	66.3538	66.9709	67.5936	68.2221	68.8565	69.4968	70.143	70.7953	71.4536	72.118	72.7886	73.4655	74.1486	74.8381	75.534	76.2364	76.9453	77.6608	78.383	79.1118	79.8475	80.59	81.3393	82.0957	82.8591	83.6296	84.4072	85.1921	85.9843	86.7839	87.5908	88.4053
mux_r02_s007	FL1	Counts	0	0	1	0	0	0	0	1	0	0	0	0	0	0	0	0	0	0	0	0	0	0	0	0	0	0	1	0	0	0	0	0	0	0	0	0	0	0	0	0	0	0	0	1	0	0	0
mux_r02_s007	FL3	Bin Values (MEF)	3.66679	3.70001	3.73354	3.76737	3.8015	3.83595	3.8707	3.90578	3.94117	3.97688	4.01291	4.04927	4.08596	4.12298	4.16034	4.19803	4.23607	4.27445	4.31318	4.35226	4.3917	4.43149	4.47164	4.51216	4.55304	4.5943	4.63593	4.67793	4.72032	4.76309	4.80624	4.84979	4.89373	4.93807	4.98282	5.02797	5.07352	5.11949	5.16588	5.21269	5.25992	5.30758	5.35567	5.40419	5.45316	5.50257	5.55243
mux_r02_s007	FL3	Counts	0	0	0	0	0	0	0	0	0	0	0	0	0	0	0	0	0	0	0	0	0	0	0	0	0	0	0	0	0	0	0	0	0	0	0	0	0	0	0	0	0	0	0	0	0	0	0
mux_r02_s008	FL1	Bin Values (MEF)	57.7524	58.2894	58.8314	59.3785	59.9306	60.4879	61.0504	61.6181	62.191	62.7693	63.353	63.9421	64.5367	65.1368	65.7425	66.3538	66.9709	67.5936	68.2221	68.8565	69.4968	70.143	70.7953	71.4536	72.118	72.7886	73.4655	74.1486	74.8381	75.534	76.2364	76.9453	77.6608	78.383	79.1118	79.8475	80.59	81.3393	82.0957	82.8591	83.6296	84.4072	85.1921	85.9843	86.7839	87.5908	88.4053
mux_r02_s008	FL1	Counts	0	0	0	0	0	0	0	0	0	0	0	0	0	0	0	0	0	0	0	0	0	0	0	0	0	0	0	0	0	0	0	0	0	0	0	0	2	0	0	0	0	0	0	0	1	0	0
mux_r02_s008	FL3	Bin Values (MEF)	3.66679	3.70001	3.73354	3.76737	3.8015	3.83595	3.8707	3.90578	3.94117	3.97688	4.01291	4.04927	4.08596	4.12298	4.16034	4.19803	4.23607	4.27445	4.31318	4.35226	4.3917	4.43149	4.47164	4.51216	4.55304	4.5943	4.63593	4.67793	4.72032	4.76309	4.80624	4.84979	4.89373	4.93807	4.98282	5.02797	5.07352	5.11949	5.16588	5.21269	5.25992	5.30758	5.35567	5.40419	5.45316	5.50257	5.55243
mux_r02_s008	FL3	Counts	0	0	0	0	0	0	0	0	0	0	0	0	0	0	0	0	0	0	1	0	0	0	0	0	0	0	0	0	0	0	0	0	0	0	0	0	0	0	0	0	0	0	0	0	0	0	0
mux_r02_s009	FL1	Bin Values (MEF)	57.7524	58.2894	58.8314	59.3785	59.9306	60.4879	61.0504	61.6181	62.191	62.7693	63.353	63.9421	64.5367	65.1368	65.7425	66.3538	66.9709	67.5936	68.2221	68.8565	69.4968	70.143	70.7953	71.4536	72.118	72.7886	73.4655	74.1486	74.8381	75.534	76.2364	76.9453	77.6608	78.383	79.1118	79.8475	80.59	81.3393	82.0957	82.8591	83.6296	84.4072	85.1921	85.9843	86.7839	87.5908	88.4053
mux_r02_s009	FL1	Counts	0	0	0	0	0	0	0	0	0	0	0	0	0	0	0	0	0	0	0	0	0	0	0	1	1	0	0	0	0	0	0	0	0	0	0	0	0	0	0	0	1	0	0	0	0	0	0
mux_r02_s009	FL3	Bin Values (MEF)	3.66679	3.70001	3.73354	3.76737	3.8015	3.83595	3.8707	3.90578	3.94117	3.97688	4.01291	4.04927	4.08596	4.12298	4.16034	4.19803	4.23607	4.27445	4.31318	4.35226	4.3917	4.43149	4.47164	4.51216	4.55304	4.5943	4.63593	4.67793	4.72032	4.76309	4.80624	4.84979	4.89373	4.93807	4.98282	5.02797	5.07352	5.11949	5.16588	5.21269	5.25992	5.30758	5.35567	5.40419	5.45316	5.50257	5.55243
mux_r02_s009	FL3	Counts	0	0	0	0	0	0	1	0	0	0	0	0	0	0	0	0	0	0	0	0	0	0	0	0	0	0	0	0	0	0	0	0	0	0	0	0	0	0	0	0	0	0	0	0	0	0	0
mux_r02_s010	FL1	Bin Values (MEF)	57.7524	58.2894	58.8314	59.3785	59.9306	60.4879	61.0504	61.6181	62.191	62.7693	63.353	63.9421	64.5367	65.1368	65.7425	66.3538	66.9709	67.5936	68.2221	68.8565	69.4968	70.143	70.7953	71.4536	72.118	72.7886	73.4655	74.1486	74.8381	75.534	76.2364	76.9453	77.6608	78.383	79.1118	79.8475	80.59	81.3393	82.0957	82.8591	83.6296	84.4072	85.1921	85.9843	86.7839	87.5908	88.4053
mux_r02_s010	FL1	Counts	0	0	0	0	0	0	0	0	0	0	0	0	0	0	0	0	0	0	0	0	0	0	0	0	0	0	0	0	0	0	0	0	0	0	0	0	0	0	0	0	0	0	0	1	0	0	1
mux_r02_s010	FL3	Bin Values (MEF)	3.66679	3.70001	3.73354	3.76737	3.8015	3.83595	3.8707	3.90578	3.94117	3.97688	4.01291	4.04927	4.08596	4.12298	4.16034	4.19803	4.23607	4.27445	4.31318	4.35226	4.3917	4.43149	4.47164	4.51216	4.55304	4.5943	4.63593	4.67793	4.72032	4.76309	4.80624	4.84979	4.89373	4.93807	4.98282	5.02797	5.07352	5.11949	5.16588	5.21269	5.25992	5.30758	5.35567	5.40419	5.45316	5.50257	5.55243
mux_r02_s010	FL3	Counts	0	0	0	0	0	0	0	0	0	0	0	0	0	0	0	0	0	0	0	0	0	0	0	0	0	0	0	0	0	0	0	0	0	0	0	0	0	0	0	0	0	0	0	0	0	0	0
mux_r02_s011	FL1	Bin Values (MEF)	57.7524	58.2894	58.8314	59.3785	59.9306	60.4879	61.0504	61.6181	62.191	62.7693	63.353	63.9421	64.5367	65.1368	65.7425	66.3538	66.9709	67.5936	68.2221	68.8565	69.4968	70.143	70.7953	71.4536	72.118	72.7886	73.4655	74.1486	74.8381	75.534	76.2364	76.9453	77.6608	78.383	79.1118	79.8475	80.59	81.3393	82.0957	82.8591	83.6296	84.4072	85.1921	85.9843	86.7839	87.5908	88.4053
mux_r02_s011	FL1	Counts	0	0	0	0	0	0	0	0	0	0	0	0	0	0	0	0	0	0	0	0	0	0	0	0	0	0	0	0	1	0	0	0	0	0	1	0	0	0	1	0	0	0	0	0	0	0	0
mux_r02_s011	FL3	Bin Values (MEF)	3.66679	3.70001	3.73354	3.76737	3.8015	3.83595	3.8707	3.90578	3.94117	3.97688	4.01291	4.04927	4.08596	4.12298	4.16034	4.19803	4.23607	4.27445	4.31318	4.35226	4.3917	4.43149	4.47164	4.51216	4.55304	4.5943	4.63593	4.67793	4.72032	4.76309	4.80624	4.84979	4.89373	4.93807	4.98282	5.02797	5.07352	5.11949	5.16588	5.21269	5.25992	5.30758	5.35567	5.40419	5.45316	5.50257	5.55243
mux_r02_s011	FL3	Counts	0	0	0	0	0	0	0	0	0	0	0	0	0	0	0	0	0	0	0	0	0	0	0	0	0	0	0	0	0	0	0	0	0	0	0	0	0	0	0	0	0	0	0	0	0	0	0
mux_r02_s012	FL1	Bin Values (MEF)	57.7524	58.2894	58.8314	59.3785	59.9306	60.4879	61.0504	61.6181	62.191	62.7693	63.353	63.9421	64.5367	65.1368	65.7425	66.3538	66.9709	67.5936	68.2221	68.8565	69.4968	70.143	70.7953	71.4536	72.118	72.7886	73.4655	74.1486	74.8381	75.534	76.2364	76.9453	77.6608	78.383	79.1118	79.8475	80.59	81.3393	82.0957	82.8591	83.6296	84.4072	85.1921	85.9843	86.7839	87.5908	88.4053
mux_r02_s012	FL1	Counts	0	1	0	0	0	0	0	0	0	0	0	0	0	0	0	0	0	0	0	0	0	0	0	0	1	0	0	0	0	0	0	0	0	0	0	0	0	0	0	0	1	0	1	0	0	0	0
mux_r02_s012	FL3	Bin Values (MEF)	3.66679	3.70001	3.73354	3.76737	3.8015	3.83595	3.8707	3.90578	3.94117	3.97688	4.01291	4.04927	4.08596	4.12298	4.16034	4.19803	4.23607	4.27445	4.31318	4.35226	4.3917	4.43149	4.47164	4.51216	4.55304	4.5943	4.63593	4.67793	4.72032	4.76309	4.80624	4.84979	4.89373	4.93807	4.98282	5.02797	5.07352	5.11949	5.16588	5.21269	5.25992	5.30758	5.35567	5.40419	5.45316	5.50257	5.55243
mux_r02_s012	FL3	Counts	0	0	0	0	0	0	0	0	1	0	0	0	0	0	0	0	0	0	0	0	0	0	0	0	0	0	0	0	0	0	0	0	0	0	0	0	0	0	0	0	0	0	0	0	0	0	0
mux_r02_s013	FL1	Bin Values (MEF)	57.7524	58.2894	58.8314	59.3785	59.9306	60.4879	61.0504	61.6181	62.191	62.7693	63.353	63.9421	64.5367	65.1368	65.7425	66.3538	66.9709	67.5936	68.2221	68.8565	69.4968	70.143	70.7953	71.4536	72.118	72.7886	73.4655	74.1486	74.8381	75.534	76.2364	76.9453	77.6608	78.383	79.1118	79.8475	80.59	81.3393	82.0957	82.8591	83.6296	84.4072	85.1921	85.9843	86.7839	87.5908	88.4053
mux_r02_s013	FL1	Counts	0	0	0	0	0	0	0	0	0	0	0	0	0	0	0	0	0	0	0	0	1	0	0	0	0	0	0	1	0	0	0	0	0	0	0	0	0	0	0	1	0	0	0	0	0	0	0
mux_r02_s013	FL3	Bin Values (MEF)	3.66679	3.70001	3.73354	3.76737	3.8015	3.83595	3.8707	3.90578	3.94117	3.97688	4.01291	4.04927	4.08596	4.12298	4.16034	4.19803	4.23607	4.27445	4.31318	4.35226	4.3917	4.43149	4.47164	4.51216	4.55304	4.5943	4.63593	4.67793	4.72032	4.76309	4.80624	4.84979	4.89373	4.93807	4.98282	5.02797	5.07352	5.11949	5.16588	5.21269	5.25992	5.30758	5.35567	5.40419	5.45316	5.50257	5.55243
mux_r02_s013	FL3	Counts	0	0	1	0	0	0	0	0	0	1	0	0	0	0	0	0	0	0	1	0	0	0	0	0	0	0	0	0	0	0	0	0	0	0	0	0	0	0	0	1	0	0	0	0	0	0	0
mux_r02_s014	FL1	Bin Values (MEF)	57.7524	58.2894	58.8314	59.3785	59.9306	60.4879	61.0504	61.6181	62.191	62.7693	63.353	63.9421	64.5367	65.1368	65.7425	66.3538	66.9709	67.5936	68.2221	68.8565	69.4968	70.143	70.7953	71.4536	72.118	72.7886	73.4655	74.1486	74.8381	75.534	76.2364	76.9453	77.6608	78.383	79.1118	79.8475	80.59	81.3393	82.0957	82.8591	83.6296	84.4072	85.1921	85.9843	86.7839	87.5908	88.4053
mux_r02_s014	FL1	Counts	0	0	0	0	0	1	0	0	0	0	0	0	0	0	0	0	0	1	0	0	0	0	1	0	0	0	0	0	0	0	0	0	0	0	0	1	2	0	0	0	0	0	0	0	0	0	0
mux_r02_s014	FL3	Bin Values (MEF)	3.66679	3.70001	3.73354	3.76737	3.8015	3.83595	3.8707	3.90578	3.94117	3.97688	4.01291	4.04927	4.08596	4.12298	4.16034	4.19803	4.23607	4.27445	4.31318	4.35226	4.3917	4.43149	4.47164	4.51216	4.55304	4.5943	4.63593	4.67793	4.72032	4.76309	4.80624	4.84979	4.89373	4.93807	4.98282	5.02797	5.07352	5.11949	5.16588	5.21269	5.25992	5.30758	5.35567	5.40419	5.45316	5.50257	5.55243
mux_r02_s014	FL3	Counts	0	0	0	0	0	0	0	0	0	0	0	0	0	0	0	0	0	0	0	0	0	0	1	0	0	0	1	0	0	0	0	0	0	0	0	0	0	0	2	0	0	0	0	0	0	0	0
mux_r02_s015	FL1	Bin Values (MEF)	57.7524	58.2894	58.8314	59.3785	59.9306	60.4879	61.0504	61.6181	62.191	62.7693	63.353	63.9421	64.5367	65.1368	65.7425	66.3538	66.9709	67.5936	68.2221	68.8565	69.4968	70.143	70.7953	71.4536	72.118	72.7886	73.4655	74.1486	74.8381	75.534	76.2364	76.9453	77.6608	78.383	79.1118	79.8475	80.59	81.3393	82.0957	82.8591	83.6296	84.4072	85.1921	85.9843	86.7839	87.5908	88.4053
mux_r02_s015	FL1	Counts	0	0	0	0	0	0	0	0	1	0	0	0	0	0	0	0	0	0	0	0	1	0	0	0	0	0	0	0	0	0	0	1	0	0	0	0	0	0	0	0	0	0	0	0	0	0	0
mux_r02_s015	FL3	Bin Values (MEF)	3.66679	3.70001	3.73354	3.76737	3.8015	3.83595	3.8707	3.90578	3.94117	3.97688	4.01291	4.04927	4.08596	4.12298	4.16034	4.19803	4.23607	4.27445	4.31318	4.35226	4.3917	4.43149	4.47164	4.51216	4.55304	4.5943	4.63593	4.67793	4.72032	4.76309	4.80624	4.84979	4.89373	4.93807	4.98282	5.02797	5.07352	5.11949	5.16588	5.21269	5.25992	5.30758	5.35567	5.40419	5.45316	5.50257	5.55243
mux_r02_s015	FL3	Counts	0	0	0	0	0	0	0	0	0	0	0	0	0	0	0	0	0	0	0	0	0	0	0	0	0	0	0	0	0	0	0	0	0	0	0	0	0	0	0	0	0	0	0	0	0	0	0
mux_r02_s016	FL1	Bin Values (MEF)	57.7524	58.2894	58.8314	59.3785	59.9306	60.4879	61.0504	61.6181	62.191	62.7693	63.353	63.9421	64.5367	65.1368	65.7425	66.3538	66.9709	67.5936	68.2221	68.8565	69.4968	70.143	70.7953	71.4536	72.118	72.7886	73.4655	74.1486	74.8381	75.534	76.2364	76.9453	77.6608	78.383	79.1118	79.8475	80.59	81.3393	82.0957	82.8591	83.6296	84.4072	85.1921	85.9843	86.7839	87.5908	88.4053
mux_r02_s016	FL1	Counts	0	0	0	0	0	0	0	0	0	0	0	0	0	0	0	0	0	0	0	0	0	0	0	1	0	0	0	0	0	0	0	0	0	0	0	0	0	0	0	0	0	0	0	0	0	0	0
mux_r02_s016	FL3	Bin Values (MEF)	3.66679	3.70001	3.73354	3.76737	3.8015	3.83595	3.8707	3.90578	3.94117	3.97688	4.01291	4.04927	4.08596	4.12298	4.16034	4.19803	4.23607	4.27445	4.31318	4.35226	4.3917	4.43149	4.47164	4.51216	4.55304	4.5943	4.63593	4.67793	4.72032	4.76309	4.80624	4.84979	4.89373	4.93807	4.98282	5.02797	5.07352	5.11949	5.16588	5.21269	5.25992	5.30758	5.35567	5.40419	5.45316	5.50257	5.55243
mux_r02_s016	FL3	Counts	0	0	0	0	0	0	0	0	0	0	0	0	0	0	0	0	0	0	0	0	0	0	0	0	0	0	0	0	0	0	0	0	0	0	0	0	0	0	0	0	0	0	0	0	0	0	1
mux_r02_s017	FL1	Bin Values (MEF)	57.7524	58.2894	58.8314	59.3785	59.9306	60.4879	61.0504	61.6181	62.191	62.7693	63.353	63.9421	64.5367	65.1368	65.7425	66.3538	66.9709	67.5936	68.2221	68.8565	69.4968	70.143	70.7953	71.4536	72.118	72.7886	73.4655	74.1486	74.8381	75.534	76.2364	76.9453	77.6608	78.383	79.1118	79.8475	80.59	81.3393	82.0957	82.8591	83.6296	84.4072	85.1921	85.9843	86.7839	87.5908	88.4053
mux_r02_s017	FL1	Counts	0	0	0	0	0	0	0	0	0	0	1	0	0	0	0	0	0	0	0	0	0	0	0	0	0	0	0	0	0	0	0	0	0	0	0	0	0	0	0	0	0	0	0	0	0	0	0
mux_r02_s017	FL3	Bin Values (MEF)	3.66679	3.70001	3.73354	3.76737	3.8015	3.83595	3.8707	3.90578	3.94117	3.97688	4.01291	4.04927	4.08596	4.12298	4.16034	4.19803	4.23607	4.27445	4.31318	4.35226	4.3917	4.43149	4.47164	4.51216	4.55304	4.5943	4.63593	4.67793	4.72032	4.76309	4.80624	4.84979	4.89373	4.93807	4.98282	5.02797	5.07352	5.11949	5.16588	5.21269	5.25992	5.30758	5.35567	5.40419	5.45316	5.50257	5.55243
mux_r02_s017	FL3	Counts	0	0	0	0	0	0	0	0	0	0	0	0	0	0	0	0	0	0	0	0	0	0	0	0	0	0	0	0	0	0	0	0	0	0	0	0	0	0	0	0	0	0	0	0	0	0	0
mux_r02_s018	FL1	Bin Values (MEF)	57.7524	58.2894	58.8314	59.3785	59.9306	60.4879	61.0504	61.6181	62.191	62.7693	63.353	63.9421	64.5367	65.1368	65.7425	66.3538	66.9709	67.5936	68.2221	68.8565	69.4968	70.143	70.7953	71.4536	72.118	72.7886	73.4655	74.1486	74.8381	75.534	76.2364	76.9453	77.6608	78.383	79.1118	79.8475	80.59	81.3393	82.0957	82.8591	83.6296	84.4072	85.1921	85.9843	86.7839	87.5908	88.4053
mux_r02_s018	FL1	Counts	0	0	0	0	0	0	0	0	0	0	0	0	0	0	0	0	0	0	0	0	0	0	0	0	0	0	0	0	0	0	1	0	0	0	0	0	0	0	0	0	0	0	0	0	1	0	0
mux_r02_s018	FL3	Bin Values (MEF)	3.66679	3.70001	3.73354	3.76737	3.8015	3.83595	3.8707	3.90578	3.94117	3.97688	4.01291	4.04927	4.08596	4.12298	4.16034	4.19803	4.23607	4.27445	4.31318	4.35226	4.3917	4.43149	4.47164	4.51216	4.55304	4.5943	4.63593	4.67793	4.72032	4.76309	4.80624	4.84979	4.89373	4.93807	4.98282	5.02797	5.07352	5.11949	5.16588	5.21269	5.25992	5.30758	5.35567	5.40419	5.45316	5.50257	5.55243
mux_r02_s018	FL3	Counts	0	0	0	0	0	0	0	0	0	0	0	0	0	0	0	0	0	0	0	0	0	0	0	0	0	0	0	0	0	0	0	0	0	0	0	0	0	0	0	0	0	0	0	0	0	0	0
mux_r02_s019	FL1	Bin Values (MEF)	57.7524	58.2894	58.8314	59.3785	59.9306	60.4879	61.0504	61.6181	62.191	62.7693	63.353	63.9421	64.5367	65.1368	65.7425	66.3538	66.9709	67.5936	68.2221	68.8565	69.4968	70.143	70.7953	71.4536	72.118	72.7886	73.4655	74.1486	74.8381	75.534	76.2364	76.9453	77.6608	78.383	79.1118	79.8475	80.59	81.3393	82.0957	82.8591	83.6296	84.4072	85.1921	85.9843	86.7839	87.5908	88.4053
mux_r02_s019	FL1	Counts	0	1	1	0	0	0	0	0	0	0	0	2	0	0	0	0	0	0	0	0	0	2	0	0	0	0	0	0	0	0	1	0	0	1	0	1	1	0	1	2	0	1	2	0	0	0	0
mux_r02_s019	FL3	Bin Values (MEF)	3.66679	3.70001	3.73354	3.76737	3.8015	3.83595	3.8707	3.90578	3.94117	3.97688	4.01291	4.04927	4.08596	4.12298	4.16034	4.19803	4.23607	4.27445	4.31318	4.35226	4.3917	4.43149	4.47164	4.51216	4.55304	4.5943	4.63593	4.67793	4.72032	4.76309	4.80624	4.84979	4.89373	4.93807	4.98282	5.02797	5.07352	5.11949	5.16588	5.21269	5.25992	5.30758	5.35567	5.40419	5.45316	5.50257	5.55243
mux_r02_s019	FL3	Counts	0	0	0	0	0	0	0	0	0	0	0	0	0	0	0	0	0	0	0	0	0	0	0	0	0	0	0	0	0	0	0	0	0	0	0	0	0	0	0	0	0	0	0	0	0	1	0
mux_r02_s020	FL1	Bin Values (MEF)	57.7524	58.2894	58.8314	59.3785	59.9306	60.4879	61.0504	61.6181	62.191	62.7693	63.353	63.9421	64.5367	65.1368	65.7425	66.3538	66.9709	67.5936	68.2221	68.8565	69.4968	70.143	70.7953	71.4536	72.118	72.7886	73.4655	74.1486	74.8381	75.534	76.2364	76.9453	77.6608	78.383	79.1118	79.8475	80.59	81.3393	82.0957	82.8591	83.6296	84.4072	85.1921	85.9843	86.7839	87.5908	88.4053
mux_r02_s020	FL1	Counts	0	0	0	0	0	0	0	0	0	0	0	0	1	0	0	0	0	0	0	0	0	0	0	0	0	0	0	0	0	0	0	0	0	0	0	0	0	0	0	0	0	0	0	0	0	0	0
mux_r02_s020	FL3	Bin Values (MEF)	3.66679	3.70001	3.73354	3.76737	3.8015	3.83595	3.8707	3.90578	3.94117	3.97688	4.01291	4.04927	4.08596	4.12298	4.16034	4.19803	4.23607	4.27445	4.31318	4.35226	4.3917	4.43149	4.47164	4.51216	4.55304	4.5943	4.63593	4.67793	4.72032	4.76309	4.80624	4.84979	4.89373	4.93807	4.98282	5.02797	5.07352	5.11949	5.16588	5.21269	5.25992	5.30758	5.35567	5.40419	5.45316	5.50257	5.55243
mux_r02_s020	FL3	Counts	0	0	0	0	0	0	0	0	0	0	0	0	0	0	0	0	0	0	0	0	0	0	0	0	0	0	1	0	0	0	0	0	0	1	0	0	0	0	0	0	0	0	0	1	0	0	0
mux_r02_s021	FL1	Bin Values (MEF)	57.7524	58.2894	58.8314	59.3785	59.9306	60.4879	61.0504	61.6181	62.191	62.7693	63.353	63.9421	64.5367	65.1368	65.7425	66.3538	66.9709	67.5936	68.2221	68.8565	69.4968	70.143	70.7953	71.4536	72.118	72.7886	73.4655	74.1486	74.8381	75.534	76.2364	76.9453	77.6608	78.383	79.1118	79.8475	80.59	81.3393	82.0957	82.8591	83.6296	84.4072	85.1921	85.9843	86.7839	87.5908	88.4053
mux_r02_s021	FL1	Counts	0	0	0	1	0	0	0	0	0	0	0	0	0	0	0	0	0	0	0	0	0	0	0	0	0	0	0	0	0	0	0	1	0	0	1	0	0	0	0	0	0	0	0	0	0	0	0
mux_r02_s021	FL3	Bin Values (MEF)	3.66679	3.70001	3.73354	3.76737	3.8015	3.83595	3.8707	3.90578	3.94117	3.97688	4.01291	4.04927	4.08596	4.12298	4.16034	4.19803	4.23607	4.27445	4.31318	4.35226	4.3917	4.43149	4.47164	4.51216	4.55304	4.5943	4.63593	4.67793	4.72032	4.76309	4.80624	4.84979	4.89373	4.93807	4.98282	5.02797	5.07352	5.11949	5.16588	5.21269	5.25992	5.30758	5.35567	5.40419	5.45316	5.50257	5.55243
mux_r02_s021	FL3	Counts	0	0	0	0	0	0	0	0	0	0	0	0	0	0	0	1	0	0	0	0	0	1	0	0	0	0	0	0	0	0	0	0	0	0	0	0	0	0	0	0	0	0	0	0	0	0	0
mux_r02_s022	FL1	Bin Values (MEF)	57.7524	58.2894	58.8314	59.3785	59.9306	60.4879	61.0504	61.6181	62.191	62.7693	63.353	63.9421	64.5367	65.1368	65.7425	66.3538	66.9709	67.5936	68.2221	68.8565	69.4968	70.143	70.7953	71.4536	72.118	72.7886	73.4655	74.1486	74.8381	75.534	76.2364	76.9453	77.6608	78.383	79.1118	79.8475	80.59	81.3393	82.0957	82.8591	83.6296	84.4072	85.1921	85.9843	86.7839	87.5908	88.4053
mux_r02_s022	FL1	Counts	0	0	0	0	0	0	0	0	0	0	0	0	0	0	0	0	0	2	0	0	0	0	1	0	0	0	0	0	0	0	0	0	0	0	0	0	0	0	0	0	0	0	0	0	0	0	0
mux_r02_s022	FL3	Bin Values (MEF)	3.66679	3.70001	3.73354	3.76737	3.8015	3.83595	3.8707	3.90578	3.94117	3.97688	4.01291	4.04927	4.08596	4.12298	4.16034	4.19803	4.23607	4.27445	4.31318	4.35226	4.3917	4.43149	4.47164	4.51216	4.55304	4.5943	4.63593	4.67793	4.72032	4.76309	4.80624	4.84979	4.89373	4.93807	4.98282	5.02797	5.07352	5.11949	5.16588	5.21269	5.25992	5.30758	5.35567	5.40419	5.45316	5.50257	5.55243
mux_r02_s022	FL3	Counts	0	0	0	0	0	0	0	0	0	0	0	0	0	0	0	0	0	0	0	0	0	0	0	0	0	0	0	0	0	0	0	0	0	0	0	0	0	0	0	0	0	0	0	0	0	0	0
mux_r02_s023	FL1	Bin Values (MEF)	57.7524	58.2894	58.8314	59.3785	59.9306	60.4879	61.0504	61.6181	62.191	62.7693	63.353	63.9421	64.5367	65.1368	65.7425	66.3538	66.9709	67.5936	68.2221	68.8565	69.4968	70.143	70.7953	71.4536	72.118	72.7886	73.4655	74.1486	74.8381	75.534	76.2364	76.9453	77.6608	78.383	79.1118	79.8475	80.59	81.3393	82.0957	82.8591	83.6296	84.4072	85.1921	85.9843	86.7839	87.5908	88.4053
mux_r02_s023	FL1	Counts	0	0	0	0	0	0	0	0	0	0	0	0	0	0	0	0	0	0	0	0	0	0	0	0	0	0	0	0	0	0	0	0	0	0	0	0	0	0	0	0	0	0	0	0	0	0	0
mux_r02_s023	FL3	Bin Values (MEF)	3.66679	3.70001	3.73354	3.76737	3.8015	3.83595	3.8707	3.90578	3.94117	3.97688	4.01291	4.04927	4.08596	4.12298	4.16034	4.19803	4.23607	4.27445	4.31318	4.35226	4.3917	4.43149	4.47164	4.51216	4.55304	4.5943	4.63593	4.67793	4.72032	4.76309	4.80624	4.84979	4.89373	4.93807	4.98282	5.02797	5.07352	5.11949	5.16588	5.21269	5.25992	5.30758	5.35567	5.40419	5.45316	5.50257	5.55243
mux_r02_s023	FL3	Counts	0	0	0	0	0	0	0	0	0	0	0	0	0	0	0	0	0	0	0	0	0	0	0	0	0	0	0	0	0	0	0	0	0	0	0	0	0	0	0	0	0	0	0	0	0	0	0
mux_r02_s024	FL1	Bin Values (MEF)	57.7524	58.2894	58.8314	59.3785	59.9306	60.4879	61.0504	61.6181	62.191	62.7693	63.353	63.9421	64.5367	65.1368	65.7425	66.3538	66.9709	67.5936	68.2221	68.8565	69.4968	70.143	70.7953	71.4536	72.118	72.7886	73.4655	74.1486	74.8381	75.534	76.2364	76.9453	77.6608	78.383	79.1118	79.8475	80.59	81.3393	82.0957	82.8591	83.6296	84.4072	85.1921	85.9843	86.7839	87.5908	88.4053
mux_r02_s024	FL1	Counts	0	0	0	0	0	0	0	0	1	1	0	0	0	0	0	0	0	0	0	0	0	0	0	0	1	0	1	0	0	0	0	0	0	0	0	0	0	1	0	0	0	0	0	0	0	0	0
mux_r02_s024	FL3	Bin Values (MEF)	3.66679	3.70001	3.73354	3.76737	3.8015	3.83595	3.8707	3.90578	3.94117	3.97688	4.01291	4.04927	4.08596	4.12298	4.16034	4.19803	4.23607	4.27445	4.31318	4.35226	4.3917	4.43149	4.47164	4.51216	4.55304	4.5943	4.63593	4.67793	4.72032	4.76309	4.80624	4.84979	4.89373	4.93807	4.98282	5.02797	5.07352	5.11949	5.16588	5.21269	5.25992	5.30758	5.35567	5.40419	5.45316	5.50257	5.55243
mux_r02_s024	FL3	Counts	0	0	0	0	0	0	0	0	0	0	0	0	0	0	0	0	0	0	0	0	0	0	0	0	0	0	0	0	0	0	0	0	0	0	0	0	0	0	0	0	0	0	0	0	0	0	0
mux_r02_s025	FL1	Bin Values (MEF)	57.7524	58.2894	58.8314	59.3785	59.9306	60.4879	61.0504	61.6181	62.191	62.7693	63.353	63.9421	64.5367	65.1368	65.7425	66.3538	66.9709	67.5936	68.2221	68.8565	69.4968	70.143	70.7953	71.4536	72.118	72.7886	73.4655	74.1486	74.8381	75.534	76.2364	76.9453	77.6608	78.383	79.1118	79.8475	80.59	81.3393	82.0957	82.8591	83.6296	84.4072	85.1921	85.9843	86.7839	87.5908	88.4053
mux_r02_s025	FL1	Counts	0	0	0	1	0	0	0	0	0	0	0	1	0	0	0	0	0	0	0	0	1	1	0	2	1	1	0	0	0	0	0	0	0	0	0	1	0	0	0	0	0	1	0	0	1	2	0
mux_r02_s025	FL3	Bin Values (MEF)	3.66679	3.70001	3.73354	3.76737	3.8015	3.83595	3.8707	3.90578	3.94117	3.97688	4.01291	4.04927	4.08596	4.12298	4.16034	4.19803	4.23607	4.27445	4.31318	4.35226	4.3917	4.43149	4.47164	4.51216	4.55304	4.5943	4.63593	4.67793	4.72032	4.76309	4.80624	4.84979	4.89373	4.93807	4.98282	5.02797	5.07352	5.11949	5.16588	5.21269	5.25992	5.30758	5.35567	5.40419	5.45316	5.50257	5.55243
mux_r02_s025	FL3	Counts	0	0	0	0	0	0	0	1	0	0	0	0	0	0	0	0	0	0	0	0	0	0	0	0	0	0	0	0	0	0	0	0	0	0	0	0	0	1	0	0	0	1	0	0	0	0	0
mux_r02_s026	FL1	Bin Values (MEF)	57.7524	58.2894	58.8314	59.3785	59.9306	60.4879	61.0504	61.6181	62.191	62.7693	63.353	63.9421	64.5367	65.1368	65.7425	66.3538	66.9709	67.5936	68.2221	68.8565	69.4968	70.143	70.7953	71.4536	72.118	72.7886	73.4655	74.1486	74.8381	75.534	76.2364	76.9453	77.6608	78.383	79.1118	79.8475	80.59	81.3393	82.0957	82.8591	83.6296	84.4072	85.1921	85.9843	86.7839	87.5908	88.4053
mux_r02_s026	FL1	Counts	0	1	0	0	0	0	1	0	0	1	1	0	0	0	0	0	0	0	0	0	0	0	0	0	0	0	0	0	0	0	1	0	0	0	0	0	0	2	0	0	0	0	0	0	1	0	0
mux_r02_s026	FL3	Bin Values (MEF)	3.66679	3.70001	3.73354	3.76737	3.8015	3.83595	3.8707	3.90578	3.94117	3.97688	4.01291	4.04927	4.08596	4.12298	4.16034	4.19803	4.23607	4.27445	4.31318	4.35226	4.3917	4.43149	4.47164	4.51216	4.55304	4.5943	4.63593	4.67793	4.72032	4.76309	4.80624	4.84979	4.89373	4.93807	4.98282	5.02797	5.07352	5.11949	5.16588	5.21269	5.25992	5.30758	5.35567	5.40419	5.45316	5.50257	5.55243
mux_r02_s026	FL3	Counts	0	0	0	0	0	0	0	0	0	1	0	0	1	0	0	0	0	1	1	0	2	1	1	0	0	0	0	0	1	2	0	0	0	0	1	0	1	1	0	2	0	1	2	1	1	0	1
mux_r02_s027	FL1	Bin Values (MEF)	57.7524	58.2894	58.8314	59.3785	59.9306	60.4879	61.0504	61.6181	62.191	62.7693	63.353	63.9421	64.5367	65.1368	65.7425	66.3538	66.9709	67.5936	68.2221	68.8565	69.4968	70.143	70.7953	71.4536	72.118	72.7886	73.4655	74.1486	74.8381	75.534	76.2364	76.9453	77.6608	78.383	79.1118	79.8475	80.59	81.3393	82.0957	82.8591	83.6296	84.4072	85.1921	85.9843	86.7839	87.5908	88.4053
mux_r02_s027	FL1	Counts	0	1	0	0	0	0	0	1	0	0	0	0	0	0	0	0	0	0	0	0	0	0	0	0	0	1	0	0	0	0	0	0	0	1	0	0	1	0	0	0	0	0	0	1	0	0	1
mux_r02_s027	FL3	Bin Values (MEF)	3.66679	3.70001	3.73354	3.76737	3.8015	3.83595	3.8707	3.90578	3.94117	3.97688	4.01291	4.04927	4.08596	4.12298	4.16034	4.19803	4.23607	4.27445	4.31318	4.35226	4.3917	4.43149	4.47164	4.51216	4.55304	4.5943	4.63593	4.67793	4.72032	4.76309	4.80624	4.84979	4.89373	4.93807	4.98282	5.02797	5.07352	5.11949	5.16588	5.21269	5.25992	5.30758	5.35567	5.40419	5.45316	5.50257	5.55243
mux_r02_s027	FL3	Counts	0	0	0	0	0	0	0	0	0	0	0	0	0	0	0	0	0	0	0	0	1	0	0	0	0	0	0	0	0	0	0	0	0	0	0	0	0	0	0	0	0	0	0	0	0	0	0
mux_r02_s028	FL1	Bin Values (MEF)	57.7524	58.2894	58.8314	59.3785	59.9306	60.4879	61.0504	61.6181	62.191	62.7693	63.353	63.9421	64.5367	65.1368	65.7425	66.3538	66.9709	67.5936	68.2221	68.8565	69.4968	70.143	70.7953	71.4536	72.118	72.7886	73.4655	74.1486	74.8381	75.534	76.2364	76.9453	77.6608	78.383	79.1118	79.8475	80.59	81.3393	82.0957	82.8591	83.6296	84.4072	85.1921	85.9843	86.7839	87.5908	88.4053
mux_r02_s028	FL1	Counts	0	0	0	0	0	0	0	0	0	0	0	0	0	0	0	0	1	0	0	0	1	1	0	0	0	1	0	0	0	0	0	0	0	0	1	0	1	1	1	0	0	0	0	0	1	1	0
mux_r02_s028	FL3	Bin Values (MEF)	3.66679	3.70001	3.73354	3.76737	3.8015	3.83595	3.8707	3.90578	3.94117	3.97688	4.01291	4.04927	4.08596	4.12298	4.16034	4.19803	4.23607	4.27445	4.31318	4.35226	4.3917	4.43149	4.47164	4.51216	4.55304	4.5943	4.63593	4.67793	4.72032	4.76309	4.80624	4.84979	4.89373	4.93807	4.98282	5.02797	5.07352	5.11949	5.16588	5.21269	5.25992	5.30758	5.35567	5.40419	5.45316	5.50257	5.55243
mux_r02_s028	FL3	Counts	0	0	0	0	0	0	0	0	0	0	0	0	0	0	0	0	0	0	0	0	0	0	0	0	0	0	0	0	0	0	0	0	0	0	0	0	0	0	0	0	0	0	0	0	0	0	0
mux_r02_s029	FL1	Bin Values (MEF)	57.7524	58.2894	58.8314	59.3785	59.9306	60.4879	61.0504	61.6181	62.191	62.7693	63.353	63.9421	64.5367	65.1368	65.7425	66.3538	66.9709	67.5936	68.2221	68.8565	69.4968	70.143	70.7953	71.4536	72.118	72.7886	73.4655	74.1486	74.8381	75.534	76.2364	76.9453	77.6608	78.383	79.1118	79.8475	80.59	81.3393	82.0957	82.8591	83.6296	84.4072	85.1921	85.9843	86.7839	87.5908	88.4053
mux_r02_s029	FL1	Counts	0	0	0	0	1	0	0	1	0	0	0	0	0	0	0	0	0	0	0	2	0	1	0	0	1	0	0	1	0	1	0	0	0	0	0	0	0	0	1	0	2	0	0	0	0	1	0
mux_r02_s029	FL3	Bin Values (MEF)	3.66679	3.70001	3.73354	3.76737	3.8015	3.83595	3.8707	3.90578	3.94117	3.97688	4.01291	4.04927	4.08596	4.12298	4.16034	4.19803	4.23607	4.27445	4.31318	4.35226	4.3917	4.43149	4.47164	4.51216	4.55304	4.5943	4.63593	4.67793	4.72032	4.76309	4.80624	4.84979	4.89373	4.93807	4.98282	5.02797	5.07352	5.11949	5.16588	5.21269	5.25992	5.30758	5.35567	5.40419	5.45316	5.50257	5.55243
mux_r02_s029	FL3	Counts	0	0	0	0	0	0	0	0	0	0	1	0	0	0	0	1	0	0	0	0	0	0	0	0	1	0	0	0	0	0	0	0	0	0	0	0	0	0	0	0	0	1	0	0	0	0	0
mux_r02_s030	FL1	Bin Values (MEF)	57.7524	58.2894	58.8314	59.3785	59.9306	60.4879	61.0504	61.6181	62.191	62.7693	63.353	63.9421	64.5367	65.1368	65.7425	66.3538	66.9709	67.5936	68.2221	68.8565	69.4968	70.143	70.7953	71.4536	72.118	72.7886	73.4655	74.1486	74.8381	75.534	76.2364	76.9453	77.6608	78.383	79.1118	79.8475	80.59	81.3393	82.0957	82.8591	83.6296	84.4072	85.1921	85.9843	86.7839	87.5908	88.4053
mux_r02_s030	FL1	Counts	0	0	0	0	0	0	0	0	1	0	0	0	0	0	0	0	0	0	0	0	0	0	0	0	0	1	0	0	0	0	0	1	0	2	0	0	1	0	1	0	1	0	0	1	0	0	2
mux_r02_s030	FL3	Bin Values (MEF)	3.66679	3.70001	3.73354	3.76737	3.8015	3.83595	3.8707	3.90578	3.94117	3.97688	4.01291	4.04927	4.08596	4.12298	4.16034	4.19803	4.23607	4.27445	4.31318	4.35226	4.3917	4.43149	4.47164	4.51216	4.55304	4.5943	4.63593	4.67793	4.72032	4.76309	4.80624	4.84979	4.89373	4.93807	4.98282	5.02797	5.07352	5.11949	5.16588	5.21269	5.25992	5.30758	5.35567	5.40419	5.45316	5.50257	5.55243
mux_r02_s030	FL3	Counts	0	0	0	0	0	0	0	1	0	0	0	0	0	0	0	1	0	0	0	0	0	1	0	0	0	0	0	0	0	0	0	0	0	0	0	1	0	0	0	0	0	0	1	0	2	0	0
mux_r02_s031	FL1	Bin Values (MEF)	57.7524	58.2894	58.8314	59.3785	59.9306	60.4879	61.0504	61.6181	62.191	62.7693	63.353	63.9421	64.5367	65.1368	65.7425	66.3538	66.9709	67.5936	68.2221	68.8565	69.4968	70.143	70.7953	71.4536	72.118	72.7886	73.4655	74.1486	74.8381	75.534	76.2364	76.9453	77.6608	78.383	79.1118	79.8475	80.59	81.3393	82.0957	82.8591	83.6296	84.4072	85.1921	85.9843	86.7839	87.5908	88.4053
mux_r02_s031	FL1	Counts	0	0	0	0	0	0	0	0	0	0	0	0	1	0	0	1	0	0	0	0	0	0	0	1	1	0	0	0	1	0	0	1	0	0	0	0	1	0	1	0	0	1	0	0	3	0	0
mux_r02_s031	FL3	Bin Values (MEF)	3.66679	3.70001	3.73354	3.76737	3.8015	3.83595	3.8707	3.90578	3.94117	3.97688	4.01291	4.04927	4.08596	4.12298	4.16034	4.19803	4.23607	4.27445	4.31318	4.35226	4.3917	4.43149	4.47164	4.51216	4.55304	4.5943	4.63593	4.67793	4.72032	4.76309	4.80624	4.84979	4.89373	4.93807	4.98282	5.02797	5.07352	5.11949	5.16588	5.21269	5.25992	5.30758	5.35567	5.40419	5.45316	5.50257	5.55243
mux_r02_s031	FL3	Counts	0	0	1	0	0	0	1	0	0	0	0	1	0	0	0	0	1	0	1	2	0	0	0	0	0	0	0	0	1	0	0	0	0	0	1	0	0	0	0	1	0	0	0	0	0	0	0
mux_r02_s032	FL1	Bin Values (MEF)	57.7524	58.2894	58.8314	59.3785	59.9306	60.4879	61.0504	61.6181	62.191	62.7693	63.353	63.9421	64.5367	65.1368	65.7425	66.3538	66.9709	67.5936	68.2221	68.8565	69.4968	70.143	70.7953	71.4536	72.118	72.7886	73.4655	74.1486	74.8381	75.534	76.2364	76.9453	77.6608	78.383	79.1118	79.8475	80.59	81.3393	82.0957	82.8591	83.6296	84.4072	85.1921	85.9843	86.7839	87.5908	88.4053
mux_r02_s032	FL1	Counts	0	0	0	0	0	0	0	0	0	0	0	0	0	0	1	1	0	0	0	0	0	0	0	0	1	0	1	1	0	0	1	0	0	0	0	0	1	0	0	0	1	0	0	0	0	0	0
mux_r02_s032	FL3	Bin Values (MEF)	3.66679	3.70001	3.73354	3.76737	3.8015	3.83595	3.8707	3.90578	3.94117	3.97688	4.01291	4.04927	4.08596	4.12298	4.16034	4.19803	4.23607	4.27445	4.31318	4.35226	4.3917	4.43149	4.47164	4.51216	4.55304	4.5943	4.63593	4.67793	4.72032	4.76309	4.80624	4.84979	4.89373	4.93807	4.98282	5.02797	5.07352	5.11949	5.16588	5.21269	5.25992	5.30758	5.35567	5.40419	5.45316	5.50257	5.55243
mux_r02_s032	FL3	Counts	0	1	0	0	0	0	0	0	0	0	0	0	0	0	0	0	0	0	0	0	1	1	1	0	0	0	0	0	0	0	0	0	0	0	0	0	0	0	0	0	0	0	0	1	0	0	0
mux_r02_s033	FL1	Bin Values (MEF)	57.7524	58.2894	58.8314	59.3785	59.9306	60.4879	61.0504	61.6181	62.191	62.7693	63.353	63.9421	64.5367	65.1368	65.7425	66.3538	66.9709	67.5936	68.2221	68.8565	69.4968	70.143	70.7953	71.4536	72.118	72.7886	73.4655	74.1486	74.8381	75.534	76.2364	76.9453	77.6608	78.383	79.1118	79.8475	80.59	81.3393	82.0957	82.8591	83.6296	84.4072	85.1921	85.9843	86.7839	87.5908	88.4053
mux_r02_s033	FL1	Counts	0	0	0	0	0	0	0	0	0	0	0	1	0	0	0	0	0	0	0	0	0	0	1	1	1	0	0	0	0	0	0	0	0	0	0	0	0	0	1	0	0	0	0	0	1	0	1
mux_r02_s033	FL3	Bin Values (MEF)	3.66679	3.70001	3.73354	3.76737	3.8015	3.83595	3.8707	3.90578	3.94117	3.97688	4.01291	4.04927	4.08596	4.12298	4.16034	4.19803	4.23607	4.27445	4.31318	4.35226	4.3917	4.43149	4.47164	4.51216	4.55304	4.5943	4.63593	4.67793	4.72032	4.76309	4.80624	4.84979	4.89373	4.93807	4.98282	5.02797	5.07352	5.11949	5.16588	5.21269	5.25992	5.30758	5.35567	5.40419	5.45316	5.50257	5.55243
mux_r02_s033	FL3	Counts	0	0	0	0	0	0	0	0	0	0	0	0	0	0	0	0	0	0	0	0	0	0	0	0	0	0	0	0	0	0	0	0	0	0	0	0	0	0	0	0	0	0	1	1	0	0	0
mux_r02_s034	FL1	Bin Values (MEF)	57.7524	58.2894	58.8314	59.3785	59.9306	60.4879	61.0504	61.6181	62.191	62.7693	63.353	63.9421	64.5367	65.1368	65.7425	66.3538	66.9709	67.5936	68.2221	68.8565	69.4968	70.143	70.7953	71.4536	72.118	72.7886	73.4655	74.1486	74.8381	75.534	76.2364	76.9453	77.6608	78.383	79.1118	79.8475	80.59	81.3393	82.0957	82.8591	83.6296	84.4072	85.1921	85.9843	86.7839	87.5908	88.4053
mux_r02_s034	FL1	Counts	0	1	0	0	0	0	0	0	0	0	0	0	0	0	0	0	0	0	0	0	1	0	0	0	0	2	0	0	0	0	0	0	0	0	0	0	0	0	1	1	0	0	0	0	1	0	0
mux_r02_s034	FL3	Bin Values (MEF)	3.66679	3.70001	3.73354	3.76737	3.8015	3.83595	3.8707	3.90578	3.94117	3.97688	4.01291	4.04927	4.08596	4.12298	4.16034	4.19803	4.23607	4.27445	4.31318	4.35226	4.3917	4.43149	4.47164	4.51216	4.55304	4.5943	4.63593	4.67793	4.72032	4.76309	4.80624	4.84979	4.89373	4.93807	4.98282	5.02797	5.07352	5.11949	5.16588	5.21269	5.25992	5.30758	5.35567	5.40419	5.45316	5.50257	5.55243
mux_r02_s034	FL3	Counts	0	0	0	1	1	1	0	1	0	1	0	0	1	0	0	0	0	0	0	1	0	1	1	0	1	0	1	1	0	1	0	0	1	0	0	1	1	0	1	1	0	1	3	0	1	1	1
mux_r02_s035	FL1	Bin Values (MEF)	57.7524	58.2894	58.8314	59.3785	59.9306	60.4879	61.0504	61.6181	62.191	62.7693	63.353	63.9421	64.5367	65.1368	65.7425	66.3538	66.9709	67.5936	68.2221	68.8565	69.4968	70.143	70.7953	71.4536	72.118	72.7886	73.4655	74.1486	74.8381	75.534	76.2364	76.9453	77.6608	78.383	79.1118	79.8475	80.59	81.3393	82.0957	82.8591	83.6296	84.4072	85.1921	85.9843	86.7839	87.5908	88.4053
mux_r02_s035	FL1	Counts	0	0	1	0	1	0	0	0	0	0	0	0	0	2	0	1	0	1	1	0	1	0	0	0	1	0	0	0	0	0	0	1	1	1	0	1	0	0	0	0	1	0	1	0	0	0	0
mux_r02_s035	FL3	Bin Values (MEF)	3.66679	3.70001	3.73354	3.76737	3.8015	3.83595	3.8707	3.90578	3.94117	3.97688	4.01291	4.04927	4.08596	4.12298	4.16034	4.19803	4.23607	4.27445	4.31318	4.35226	4.3917	4.43149	4.47164	4.51216	4.55304	4.5943	4.63593	4.67793	4.72032	4.76309	4.80624	4.84979	4.89373	4.93807	4.98282	5.02797	5.07352	5.11949	5.16588	5.21269	5.25992	5.30758	5.35567	5.40419	5.45316	5.50257	5.55243
mux_r02_s035	FL3	Counts	0	0	0	0	0	0	0	0	0	0	0	0	0	0	0	0	0	0	0	0	0	0	0	0	0	0	0	0	0	0	0	0	0	0	0	0	0	0	0	0	0	0	0	0	0	0	0
mux_r02_s036	FL1	Bin Values (MEF)	57.7524	58.2894	58.8314	59.3785	59.9306	60.4879	61.0504	61.6181	62.191	62.7693	63.353	63.9421	64.5367	65.1368	65.7425	66.3538	66.9709	67.5936	68.2221	68.8565	69.4968	70.143	70.7953	71.4536	72.118	72.7886	73.4655	74.1486	74.8381	75.534	76.2364	76.9453	77.6608	78.383	79.1118	79.8475	80.59	81.3393	82.0957	82.8591	83.6296	84.4072	85.1921	85.9843	86.7839	87.5908	88.4053
mux_r02_s036	FL1	Counts	0	0	0	0	0	0	0	0	1	0	0	1	0	0	0	0	0	0	0	0	1	0	0	0	0	0	0	0	1	0	0	0	0	2	0	2	0	0	0	0	1	0	1	0	0	1	0
mux_r02_s036	FL3	Bin Values (MEF)	3.66679	3.70001	3.73354	3.76737	3.8015	3.83595	3.8707	3.90578	3.94117	3.97688	4.01291	4.04927	4.08596	4.12298	4.16034	4.19803	4.23607	4.27445	4.31318	4.35226	4.3917	4.43149	4.47164	4.51216	4.55304	4.5943	4.63593	4.67793	4.72032	4.76309	4.80624	4.84979	4.89373	4.93807	4.98282	5.02797	5.07352	5.11949	5.16588	5.21269	5.25992	5.30758	5.35567	5.40419	5.45316	5.50257	5.55243
mux_r02_s036	FL3	Counts	0	0	1	0	0	0	1	0	0	0	1	1	1	1	0	0	0	1	0	1	1	0	0	0	0	1	1	3	1	0	0	0	0	0	0	0	0	1	0	0	1	1	0	0	1	1	0
mux_r02_s037	FL1	Bin Values (MEF)	57.7524	58.2894	58.8314	59.3785	59.9306	60.4879	61.0504	61.6181	62.191	62.7693	63.353	63.9421	64.5367	65.1368	65.7425	66.3538	66.9709	67.5936	68.2221	68.8565	69.4968	70.143	70.7953	71.4536	72.118	72.7886	73.4655	74.1486	74.8381	75.534	76.2364	76.9453	77.6608	78.383	79.1118	79.8475	80.59	81.3393	82.0957	82.8591	83.6296	84.4072	85.1921	85.9843	86.7839	87.5908	88.4053
mux_r02_s037	FL1	Counts	0	0	0	0	1	0	0	0	0	0	0	1	0	0	0	0	0	0	0	0	0	0	1	0	0	1	0	0	0	0	0	0	0	1	0	0	0	0	0	0	0	0	1	0	1	2	0
mux_r02_s037	FL3	Bin Values (MEF)	3.66679	3.70001	3.73354	3.76737	3.8015	3.83595	3.8707	3.90578	3.94117	3.97688	4.01291	4.04927	4.08596	4.12298	4.16034	4.19803	4.23607	4.27445	4.31318	4.35226	4.3917	4.43149	4.47164	4.51216	4.55304	4.5943	4.63593	4.67793	4.72032	4.76309	4.80624	4.84979	4.89373	4.93807	4.98282	5.02797	5.07352	5.11949	5.16588	5.21269	5.25992	5.30758	5.35567	5.40419	5.45316	5.50257	5.55243
mux_r02_s037	FL3	Counts	0	0	0	0	0	0	0	0	0	0	0	0	0	0	0	0	0	0	0	0	0	0	0	0	0	0	0	0	0	0	0	0	0	0	0	0	0	0	0	0	0	0	0	0	0	0	0
mux_r02_s038	FL1	Bin Values (MEF)	57.7524	58.2894	58.8314	59.3785	59.9306	60.4879	61.0504	61.6181	62.191	62.7693	63.353	63.9421	64.5367	65.1368	65.7425	66.3538	66.9709	67.5936	68.2221	68.8565	69.4968	70.143	70.7953	71.4536	72.118	72.7886	73.4655	74.1486	74.8381	75.534	76.2364	76.9453	77.6608	78.383	79.1118	79.8475	80.59	81.3393	82.0957	82.8591	83.6296	84.4072	85.1921	85.9843	86.7839	87.5908	88.4053
mux_r02_s038	FL1	Counts	0	1	1	0	1	0	0	0	0	0	0	0	0	0	0	1	0	0	0	2	0	0	0	0	0	0	0	0	0	0	0	0	1	0	0	1	2	0	0	0	1	0	0	0	2	0	0
mux_r02_s038	FL3	Bin Values (MEF)	3.66679	3.70001	3.73354	3.76737	3.8015	3.83595	3.8707	3.90578	3.94117	3.97688	4.01291	4.04927	4.08596	4.12298	4.16034	4.19803	4.23607	4.27445	4.31318	4.35226	4.3917	4.43149	4.47164	4.51216	4.55304	4.5943	4.63593	4.67793	4.72032	4.76309	4.80624	4.84979	4.89373	4.93807	4.98282	5.02797	5.07352	5.11949	5.16588	5.21269	5.25992	5.30758	5.35567	5.40419	5.45316	5.50257	5.55243
mux_r02_s038	FL3	Counts	0	0	0	0	0	0	0	0	0	0	0	0	0	0	0	0	0	0	0	0	0	0	0	0	0	0	0	0	0	0	0	0	0	0	0	0	0	0	0	0	0	0	0	0	0	0	0
mux_r02_s039	FL1	Bin Values (MEF)	57.7524	58.2894	58.8314	59.3785	59.9306	60.4879	61.0504	61.6181	62.191	62.7693	63.353	63.9421	64.5367	65.1368	65.7425	66.3538	66.9709	67.5936	68.2221	68.8565	69.4968	70.143	70.7953	71.4536	72.118	72.7886	73.4655	74.1486	74.8381	75.534	76.2364	76.9453	77.6608	78.383	79.1118	79.8475	80.59	81.3393	82.0957	82.8591	83.6296	84.4072	85.1921	85.9843	86.7839	87.5908	88.4053
mux_r02_s039	FL1	Counts	0	0	0	0	0	0	0	0	0	0	0	0	0	0	0	0	2	0	0	1	0	1	0	0	0	0	1	0	0	1	0	0	0	1	0	0	0	0	0	1	0	0	1	0	2	1	1
mux_r02_s039	FL3	Bin Values (MEF)	3.66679	3.70001	3.73354	3.76737	3.8015	3.83595	3.8707	3.90578	3.94117	3.97688	4.01291	4.04927	4.08596	4.12298	4.16034	4.19803	4.23607	4.27445	4.31318	4.35226	4.3917	4.43149	4.47164	4.51216	4.55304	4.5943	4.63593	4.67793	4.72032	4.76309	4.80624	4.84979	4.89373	4.93807	4.98282	5.02797	5.07352	5.11949	5.16588	5.21269	5.25992	5.30758	5.35567	5.40419	5.45316	5.50257	5.55243
mux_r02_s039	FL3	Counts	0	0	0	0	0	0	0	0	0	0	0	0	0	0	0	0	0	0	0	0	0	0	0	0	0	0	0	0	0	0	0	0	0	0	0	0	0	0	0	0	0	0	1	0	0	0	0
mux_r02_s040	FL1	Bin Values (MEF)	57.7524	58.2894	58.8314	59.3785	59.9306	60.4879	61.0504	61.6181	62.191	62.7693	63.353	63.9421	64.5367	65.1368	65.7425	66.3538	66.9709	67.5936	68.2221	68.8565	69.4968	70.143	70.7953	71.4536	72.118	72.7886	73.4655	74.1486	74.8381	75.534	76.2364	76.9453	77.6608	78.383	79.1118	79.8475	80.59	81.3393	82.0957	82.8591	83.6296	84.4072	85.1921	85.9843	86.7839	87.5908	88.4053
mux_r02_s040	FL1	Counts	0	0	1	0	0	0	0	0	1	1	0	1	0	0	0	0	0	0	0	0	0	2	0	0	0	0	0	1	0	0	0	1	0	1	1	0	1	2	0	0	0	0	0	1	1	2	0
mux_r02_s040	FL3	Bin Values (MEF)	3.66679	3.70001	3.73354	3.76737	3.8015	3.83595	3.8707	3.90578	3.94117	3.97688	4.01291	4.04927	4.08596	4.12298	4.16034	4.19803	4.23607	4.27445	4.31318	4.35226	4.3917	4.43149	4.47164	4.51216	4.55304	4.5943	4.63593	4.67793	4.72032	4.76309	4.80624	4.84979	4.89373	4.93807	4.98282	5.02797	5.07352	5.11949	5.16588	5.21269	5.25992	5.30758	5.35567	5.40419	5.45316	5.50257	5.55243
mux_r02_s040	FL3	Counts	0	0	0	0	0	1	0	0	0	1	0	0	0	0	0	1	0	0	0	0	0	0	0	0	1	0	0	1	0	0	0	2	0	0	0	0	0	0	0	0	0	0	0	0	0	0	0
mux_r02_s041	FL1	Bin Values (MEF)	57.7524	58.2894	58.8314	59.3785	59.9306	60.4879	61.0504	61.6181	62.191	62.7693	63.353	63.9421	64.5367	65.1368	65.7425	66.3538	66.9709	67.5936	68.2221	68.8565	69.4968	70.143	70.7953	71.4536	72.118	72.7886	73.4655	74.1486	74.8381	75.534	76.2364	76.9453	77.6608	78.383	79.1118	79.8475	80.59	81.3393	82.0957	82.8591	83.6296	84.4072	85.1921	85.9843	86.7839	87.5908	88.4053
mux_r02_s041	FL1	Counts	0	0	0	0	0	0	0	0	0	0	0	0	0	0	0	0	1	0	0	0	0	1	1	0	1	0	0	0	0	1	0	0	1	0	0	0	0	0	0	0	0	2	3	0	2	1	1
mux_r02_s041	FL3	Bin Values (MEF)	3.66679	3.70001	3.73354	3.76737	3.8015	3.83595	3.8707	3.90578	3.94117	3.97688	4.01291	4.04927	4.08596	4.12298	4.16034	4.19803	4.23607	4.27445	4.31318	4.35226	4.3917	4.43149	4.47164	4.51216	4.55304	4.5943	4.63593	4.67793	4.72032	4.76309	4.80624	4.84979	4.89373	4.93807	4.98282	5.02797	5.07352	5.11949	5.16588	5.21269	5.25992	5.30758	5.35567	5.40419	5.45316	5.50257	5.55243
mux_r02_s041	FL3	Counts	0	0	0	0	0	0	0	0	0	0	0	0	0	0	0	0	0	0	0	0	0	0	0	0	1	0	0	0	0	0	0	0	0	0	0	0	1	0	0	0	0	0	0	0	0	0	0
mux_r02_s042	FL1	Bin Values (MEF)	57.7524	58.2894	58.8314	59.3785	59.9306	60.4879	61.0504	61.6181	62.191	62.7693	63.353	63.9421	64.5367	65.1368	65.7425	66.3538	66.9709	67.5936	68.2221	68.8565	69.4968	70.143	70.7953	71.4536	72.118	72.7886	73.4655	74.1486	74.8381	75.534	76.2364	76.9453	77.6608	78.383	79.1118	79.8475	80.59	81.3393	82.0957	82.8591	83.6296	84.4072	85.1921	85.9843	86.7839	87.5908	88.4053
mux_r02_s042	FL1	Counts	0	1	0	0	0	0	0	0	0	1	0	0	0	0	0	0	1	1	0	0	0	1	1	1	0	2	0	0	1	0	0	0	1	0	0	0	0	0	0	1	0	0	1	1	1	0	1
mux_r02_s042	FL3	Bin Values (MEF)	3.66679	3.70001	3.73354	3.76737	3.8015	3.83595	3.8707	3.90578	3.94117	3.97688	4.01291	4.04927	4.08596	4.12298	4.16034	4.19803	4.23607	4.27445	4.31318	4.35226	4.3917	4.43149	4.47164	4.51216	4.55304	4.5943	4.63593	4.67793	4.72032	4.76309	4.80624	4.84979	4.89373	4.93807	4.98282	5.02797	5.07352	5.11949	5.16588	5.21269	5.25992	5.30758	5.35567	5.40419	5.45316	5.50257	5.55243
mux_r02_s042	FL3	Counts	0	0	0	0	0	0	0	0	0	0	0	0	0	0	0	0	0	1	0	0	0	0	0	0	0	0	0	0	0	0	0	0	0	0	1	0	0	1	0	0	0	0	0	0	0	0	0
mux_r02_s043	FL1	Bin Values (MEF)	57.7524	58.2894	58.8314	59.3785	59.9306	60.4879	61.0504	61.6181	62.191	62.7693	63.353	63.9421	64.5367	65.1368	65.7425	66.3538	66.9709	67.5936	68.2221	68.8565	69.4968	70.143	70.7953	71.4536	72.118	72.7886	73.4655	74.1486	74.8381	75.534	76.2364	76.9453	77.6608	78.383	79.1118	79.8475	80.59	81.3393	82.0957	82.8591	83.6296	84.4072	85.1921	85.9843	86.7839	87.5908	88.4053
mux_r02_s043	FL1	Counts	0	0	1	0	1	0	0	0	0	0	0	1	0	0	0	1	0	0	1	0	0	1	0	0	0	0	0	0	0	0	0	0	1	0	0	0	1	0	0	2	1	0	0	1	0	1	1
mux_r02_s043	FL3	Bin Values (MEF)	3.66679	3.70001	3.73354	3.76737	3.8015	3.83595	3.8707	3.90578	3.94117	3.97688	4.01291	4.04927	4.08596	4.12298	4.16034	4.19803	4.23607	4.27445	4.31318	4.35226	4.3917	4.43149	4.47164	4.51216	4.55304	4.5943	4.63593	4.67793	4.72032	4.76309	4.80624	4.84979	4.89373	4.93807	4.98282	5.02797	5.07352	5.11949	5.16588	5.21269	5.25992	5.30758	5.35567	5.40419	5.45316	5.50257	5.55243
mux_r02_s043	FL3	Counts	0	0	0	0	0	0	0	0	0	0	0	0	0	1	0	0	0	0	0	0	0	0	0	0	0	0	0	1	0	0	0	0	0	0	0	0	0	0	0	0	0	0	0	1	0	1	0
mux_r02_s044	FL1	Bin Values (MEF)	57.7524	58.2894	58.8314	59.3785	59.9306	60.4879	61.0504	61.6181	62.191	62.7693	63.353	63.9421	64.5367	65.1368	65.7425	66.3538	66.9709	67.5936	68.2221	68.8565	69.4968	70.143	70.7953	71.4536	72.118	72.7886	73.4655	74.1486	74.8381	75.534	76.2364	76.9453	77.6608	78.383	79.1118	79.8475	80.59	81.3393	82.0957	82.8591	83.6296	84.4072	85.1921	85.9843	86.7839	87.5908	88.4053
mux_r02_s044	FL1	Counts	0	0	0	0	0	0	0	0	1	0	0	0	0	1	0	0	1	0	0	1	0	0	0	0	0	1	0	0	0	1	2	0	1	1	0	0	0	1	1	1	1	0	1	0	0	0	0
mux_r02_s044	FL3	Bin Values (MEF)	3.66679	3.70001	3.73354	3.76737	3.8015	3.83595	3.8707	3.90578	3.94117	3.97688	4.01291	4.04927	4.08596	4.12298	4.16034	4.19803	4.23607	4.27445	4.31318	4.35226	4.3917	4.43149	4.47164	4.51216	4.55304	4.5943	4.63593	4.67793	4.72032	4.76309	4.80624	4.84979	4.89373	4.93807	4.98282	5.02797	5.07352	5.11949	5.16588	5.21269	5.25992	5.30758	5.35567	5.40419	5.45316	5.50257	5.55243
mux_r02_s044	FL3	Counts	0	1	1	0	0	1	1	0	1	0	0	0	0	0	0	1	0	0	0	1	0	0	0	0	0	0	0	0	1	0	0	0	0	0	1	0	1	0	0	0	1	0	1	0	0	0	1
mux_r02_s045	FL1	Bin Values (MEF)	57.7524	58.2894	58.8314	59.3785	59.9306	60.4879	61.0504	61.6181	62.191	62.7693	63.353	63.9421	64.5367	65.1368	65.7425	66.3538	66.9709	67.5936	68.2221	68.8565	69.4968	70.143	70.7953	71.4536	72.118	72.7886	73.4655	74.1486	74.8381	75.534	76.2364	76.9453	77.6608	78.383	79.1118	79.8475	80.59	81.3393	82.0957	82.8591	83.6296	84.4072	85.1921	85.9843	86.7839	87.5908	88.4053
mux_r02_s045	FL1	Counts	0	0	0	1	0	0	0	0	1	0	0	0	0	0	1	0	0	1	0	0	0	0	0	0	0	0	0	0	0	0	1	1	1	0	0	0	2	0	0	0	0	0	1	0	0	1	1
mux_r02_s045	FL3	Bin Values (MEF)	3.66679	3.70001	3.73354	3.76737	3.8015	3.83595	3.8707	3.90578	3.94117	3.97688	4.01291	4.04927	4.08596	4.12298	4.16034	4.19803	4.23607	4.27445	4.31318	4.35226	4.3917	4.43149	4.47164	4.51216	4.55304	4.5943	4.63593	4.67793	4.72032	4.76309	4.80624	4.84979	4.89373	4.93807	4.98282	5.02797	5.07352	5.11949	5.16588	5.21269	5.25992	5.30758	5.35567	5.40419	5.45316	5.50257	5.55243
mux_r02_s045	FL3	Counts	0	0	0	0	0	0	0	0	0	0	0	0	0	0	0	0	0	0	0	0	0	0	0	0	0	0	0	0	0	0	0	0	0	0	0	0	0	0	0	0	0	0	0	0	0	0	0
mux_r02_s046	FL1	Bin Values (MEF)	57.7524	58.2894	58.8314	59.3785	59.9306	60.4879	61.0504	61.6181	62.191	62.7693	63.353	63.9421	64.5367	65.1368	65.7425	66.3538	66.9709	67.5936	68.2221	68.8565	69.4968	70.143	70.7953	71.4536	72.118	72.7886	73.4655	74.1486	74.8381	75.534	76.2364	76.9453	77.6608	78.383	79.1118	79.8475	80.59	81.3393	82.0957	82.8591	83.6296	84.4072	85.1921	85.9843	86.7839	87.5908	88.4053
mux_r02_s046	FL1	Counts	0	1	1	1	1	0	0	0	0	0	0	1	0	0	0	0	0	1	0	0	0	0	0	1	0	0	0	0	0	0	1	0	1	0	0	0	0	0	1	2	0	0	0	0	1	0	0
mux_r02_s046	FL3	Bin Values (MEF)	3.66679	3.70001	3.73354	3.76737	3.8015	3.83595	3.8707	3.90578	3.94117	3.97688	4.01291	4.04927	4.08596	4.12298	4.16034	4.19803	4.23607	4.27445	4.31318	4.35226	4.3917	4.43149	4.47164	4.51216	4.55304	4.5943	4.63593	4.67793	4.72032	4.76309	4.80624	4.84979	4.89373	4.93807	4.98282	5.02797	5.07352	5.11949	5.16588	5.21269	5.25992	5.30758	5.35567	5.40419	5.45316	5.50257	5.55243
mux_r02_s046	FL3	Counts	0	0	0	0	0	0	0	0	0	0	0	0	0	0	0	0	0	0	0	0	0	0	0	0	0	0	0	0	0	0	0	0	0	0	0	0	0	0	0	1	0	0	0	0	0	0	0
mux_r02_s047	FL1	Bin Values (MEF)	57.7524	58.2894	58.8314	59.3785	59.9306	60.4879	61.0504	61.6181	62.191	62.7693	63.353	63.9421	64.5367	65.1368	65.7425	66.3538	66.9709	67.5936	68.2221	68.8565	69.4968	70.143	70.7953	71.4536	72.118	72.7886	73.4655	74.1486	74.8381	75.534	76.2364	76.9453	77.6608	78.383	79.1118	79.8475	80.59	81.3393	82.0957	82.8591	83.6296	84.4072	85.1921	85.9843	86.7839	87.5908	88.4053
mux_r02_s047	FL1	Counts	0	0	0	0	0	0	0	2	0	1	1	0	0	0	0	0	0	0	0	0	1	0	0	1	0	0	0	0	0	0	0	0	0	0	0	0	1	1	1	1	0	0	0	0	0	2	1
mux_r02_s047	FL3	Bin Values (MEF)	3.66679	3.70001	3.73354	3.76737	3.8015	3.83595	3.8707	3.90578	3.94117	3.97688	4.01291	4.04927	4.08596	4.12298	4.16034	4.19803	4.23607	4.27445	4.31318	4.35226	4.3917	4.43149	4.47164	4.51216	4.55304	4.5943	4.63593	4.67793	4.72032	4.76309	4.80624	4.84979	4.89373	4.93807	4.98282	5.02797	5.07352	5.11949	5.16588	5.21269	5.25992	5.30758	5.35567	5.40419	5.45316	5.50257	5.55243
mux_r02_s047	FL3	Counts	0	0	0	0	0	0	0	0	0	0	0	0	0	0	0	0	0	0	0	0	0	0	0	0	0	0	0	0	0	0	0	0	0	0	0	0	0	0	0	0	0	0	0	0	0	0	0
mux_r02_s048	FL1	Bin Values (MEF)	57.7524	58.2894	58.8314	59.3785	59.9306	60.4879	61.0504	61.6181	62.191	62.7693	63.353	63.9421	64.5367	65.1368	65.7425	66.3538	66.9709	67.5936	68.2221	68.8565	69.4968	70.143	70.7953	71.4536	72.118	72.7886	73.4655	74.1486	74.8381	75.534	76.2364	76.9453	77.6608	78.383	79.1118	79.8475	80.59	81.3393	82.0957	82.8591	83.6296	84.4072	85.1921	85.9843	86.7839	87.5908	88.4053
mux_r02_s048	FL1	Counts	0	0	0	0	0	0	1	0	1	1	0	0	0	0	0	0	1	0	1	0	0	0	1	0	1	0	0	0	0	0	1	0	1	0	0	0	0	0	0	0	1	2	0	0	0	1	0
mux_r02_s048	FL3	Bin Values (MEF)	3.66679	3.70001	3.73354	3.76737	3.8015	3.83595	3.8707	3.90578	3.94117	3.97688	4.01291	4.04927	4.08596	4.12298	4.16034	4.19803	4.23607	4.27445	4.31318	4.35226	4.3917	4.43149	4.47164	4.51216	4.55304	4.5943	4.63593	4.67793	4.72032	4.76309	4.80624	4.84979	4.89373	4.93807	4.98282	5.02797	5.07352	5.11949	5.16588	5.21269	5.25992	5.30758	5.35567	5.40419	5.45316	5.50257	5.55243
mux_r02_s048	FL3	Counts	0	0	0	1	0	0	0	1	0	1	0	0	0	0	1	1	0	1	0	0	2	1	0	1	2	0	1	0	0	0	1	0	0	1	1	0	2	0	1	1	1	1	1	1	0	1	0
mux_r03_s001	FL1	Bin Values (MEF)	61.8439	62.4209	63.0032	63.5909	64.1842	64.783	65.3873	65.9973	66.613	67.2344	67.8617	68.4948	69.1338	69.7787	70.4297	71.0867	71.7499	72.4192	73.0948	73.7768	74.465	75.1597	75.8609	76.5686	77.2829	78.0039	78.7316	79.4661	80.2074	80.9557	81.7109	82.4732	83.2426	84.0191	84.803	85.5941	86.3926	87.1986	88.012	88.8331	89.6618	90.4983	91.3426	92.1947	93.0548	93.9229	94.7991
mux_r03_s001	FL1	Counts	0	0	0	0	0	0	0	2	0	0	0	0	0	1	0	0	0	0	0	0	0	0	0	0	0	0	0	0	0	0	0	0	0	0	0	0	0	0	0	0	0	0	1	1	0	1	0
mux_r03_s001	FL3	Bin Values (MEF)	4.19816	4.23593	4.27405	4.31251	4.35131	4.39047	4.42997	4.46983	4.51005	4.55063	4.59158	4.6329	4.67458	4.71665	4.75909	4.80191	4.84512	4.88871	4.9327	4.97709	5.02187	5.06706	5.11265	5.15866	5.20508	5.25191	5.29917	5.34685	5.39496	5.44351	5.49249	5.54191	5.59178	5.64209	5.69286	5.74408	5.79577	5.84792	5.90054	5.95363	6.00721	6.06126	6.1158	6.17083	6.22635	6.28238	6.33891
mux_r03_s001	FL3	Counts	0	0	0	0	0	0	0	0	0	0	0	0	0	0	0	0	0	0	0	0	0	0	0	0	0	0	0	0	0	0	0	0	0	0	0	0	0	0	0	0	0	0	0	0	0	0	0
mux_r03_s002	FL1	Bin Values (MEF)	61.8439	62.4209	63.0032	63.5909	64.1842	64.783	65.3873	65.9973	66.613	67.2344	67.8617	68.4948	69.1338	69.7787	70.4297	71.0867	71.7499	72.4192	73.0948	73.7768	74.465	75.1597	75.8609	76.5686	77.2829	78.0039	78.7316	79.4661	80.2074	80.9557	81.7109	82.4732	83.2426	84.0191	84.803	85.5941	86.3926	87.1986	88.012	88.8331	89.6618	90.4983	91.3426	92.1947	93.0548	93.9229	94.7991
mux_r03_s002	FL1	Counts	0	0	0	0	0	0	0	0	0	0	0	0	0	0	0	0	0	0	0	0	0	0	0	0	0	0	0	0	0	0	0	1	0	0	0	0	0	0	0	0	1	1	0	0	0	0	1
mux_r03_s002	FL3	Bin Values (MEF)	4.19816	4.23593	4.27405	4.31251	4.35131	4.39047	4.42997	4.46983	4.51005	4.55063	4.59158	4.6329	4.67458	4.71665	4.75909	4.80191	4.84512	4.88871	4.9327	4.97709	5.02187	5.06706	5.11265	5.15866	5.20508	5.25191	5.29917	5.34685	5.39496	5.44351	5.49249	5.54191	5.59178	5.64209	5.69286	5.74408	5.79577	5.84792	5.90054	5.95363	6.00721	6.06126	6.1158	6.17083	6.22635	6.28238	6.33891
mux_r03_s002	FL3	Counts	0	0	0	0	0	0	0	0	0	0	0	0	0	0	0	0	0	0	0	0	0	0	0	0	0	0	0	0	0	0	0	0	0	0	0	0	0	0	0	0	0	0	0	0	0	0	0
mux_r03_s003	FL1	Bin Values (MEF)	61.8439	62.4209	63.0032	63.5909	64.1842	64.783	65.3873	65.9973	66.613	67.2344	67.8617	68.4948	69.1338	69.7787	70.4297	71.0867	71.7499	72.4192	73.0948	73.7768	74.465	75.1597	75.8609	76.5686	77.2829	78.0039	78.7316	79.4661	80.2074	80.9557	81.7109	82.4732	83.2426	84.0191	84.803	85.5941	86.3926	87.1986	88.012	88.8331	89.6618	90.4983	91.3426	92.1947	93.0548	93.9229	94.7991
mux_r03_s003	FL1	Counts	0	0	0	0	0	0	0	0	0	0	0	0	1	0	0	0	0	0	0	0	0	0	1	0	0	0	0	0	0	0	0	0	1	0	0	1	0	0	0	0	0	0	0	0	0	0	0
mux_r03_s003	FL3	Bin Values (MEF)	4.19816	4.23593	4.27405	4.31251	4.35131	4.39047	4.42997	4.46983	4.51005	4.55063	4.59158	4.6329	4.67458	4.71665	4.75909	4.80191	4.84512	4.88871	4.9327	4.97709	5.02187	5.06706	5.11265	5.15866	5.20508	5.25191	5.29917	5.34685	5.39496	5.44351	5.49249	5.54191	5.59178	5.64209	5.69286	5.74408	5.79577	5.84792	5.90054	5.95363	6.00721	6.06126	6.1158	6.17083	6.22635	6.28238	6.33891
mux_r03_s003	FL3	Counts	0	0	0	0	0	1	1	0	0	0	0	0	0	0	0	0	0	0	0	0	0	0	0	0	0	0	0	0	0	0	0	0	0	0	0	0	0	0	0	0	0	0	0	0	0	0	0
mux_r03_s004	FL1	Bin Values (MEF)	61.8439	62.4209	63.0032	63.5909	64.1842	64.783	65.3873	65.9973	66.613	67.2344	67.8617	68.4948	69.1338	69.7787	70.4297	71.0867	71.7499	72.4192	73.0948	73.7768	74.465	75.1597	75.8609	76.5686	77.2829	78.0039	78.7316	79.4661	80.2074	80.9557	81.7109	82.4732	83.2426	84.0191	84.803	85.5941	86.3926	87.1986	88.012	88.8331	89.6618	90.4983	91.3426	92.1947	93.0548	93.9229	94.7991
mux_r03_s004	FL1	Counts	0	0	0	1	0	0	0	0	0	1	0	0	0	0	0	0	0	0	0	0	0	0	0	0	0	1	0	0	0	0	0	0	0	0	0	0	0	0	0	0	0	0	0	1	0	0	0
mux_r03_s004	FL3	Bin Values (MEF)	4.19816	4.23593	4.27405	4.31251	4.35131	4.39047	4.42997	4.46983	4.51005	4.55063	4.59158	4.6329	4.67458	4.71665	4.75909	4.80191	4.84512	4.88871	4.9327	4.97709	5.02187	5.06706	5.11265	5.15866	5.20508	5.25191	5.29917	5.34685	5.39496	5.44351	5.49249	5.54191	5.59178	5.64209	5.69286	5.74408	5.79577	5.84792	5.90054	5.95363	6.00721	6.06126	6.1158	6.17083	6.22635	6.28238	6.33891
mux_r03_s004	FL3	Counts	0	0	0	0	0	0	0	0	0	0	0	0	0	0	0	0	0	0	0	0	0	0	0	0	0	0	0	0	0	0	0	0	0	0	0	0	0	0	0	0	0	1	0	0	0	0	0
mux_r03_s005	FL1	Bin Values (MEF)	61.8439	62.4209	63.0032	63.5909	64.1842	64.783	65.3873	65.9973	66.613	67.2344	67.8617	68.4948	69.1338	69.7787	70.4297	71.0867	71.7499	72.4192	73.0948	73.7768	74.465	75.1597	75.8609	76.5686	77.2829	78.0039	78.7316	79.4661	80.2074	80.9557	81.7109	82.4732	83.2426	84.0191	84.803	85.5941	86.3926	87.1986	88.012	88.8331	89.6618	90.4983	91.3426	92.1947	93.0548	93.9229	94.7991
mux_r03_s005	FL1	Counts	0	0	0	0	0	0	0	0	0	0	0	0	0	0	0	0	0	0	0	0	0	0	0	0	0	0	0	0	0	0	0	0	0	0	0	0	0	0	0	0	0	0	0	0	0	0	0
mux_r03_s005	FL3	Bin Values (MEF)	4.19816	4.23593	4.27405	4.31251	4.35131	4.39047	4.42997	4.46983	4.51005	4.55063	4.59158	4.6329	4.67458	4.71665	4.75909	4.80191	4.84512	4.88871	4.9327	4.97709	5.02187	5.06706	5.11265	5.15866	5.20508	5.25191	5.29917	5.34685	5.39496	5.44351	5.49249	5.54191	5.59178	5.64209	5.69286	5.74408	5.79577	5.84792	5.90054	5.95363	6.00721	6.06126	6.1158	6.17083	6.22635	6.28238	6.33891
mux_r03_s005	FL3	Counts	0	0	0	0	0	0	0	0	0	0	0	0	0	0	0	0	0	0	0	0	0	0	0	0	0	0	0	0	0	0	0	0	0	0	0	0	0	0	0	0	0	0	0	0	0	0	0
mux_r03_s006	FL1	Bin Values (MEF)	61.8439	62.4209	63.0032	63.5909	64.1842	64.783	65.3873	65.9973	66.613	67.2344	67.8617	68.4948	69.1338	69.7787	70.4297	71.0867	71.7499	72.4192	73.0948	73.7768	74.465	75.1597	75.8609	76.5686	77.2829	78.0039	78.7316	79.4661	80.2074	80.9557	81.7109	82.4732	83.2426	84.0191	84.803	85.5941	86.3926	87.1986	88.012	88.8331	89.6618	90.4983	91.3426	92.1947	93.0548	93.9229	94.7991
mux_r03_s006	FL1	Counts	0	0	0	0	0	0	0	0	0	0	0	0	0	0	0	0	0	0	0	0	0	0	0	0	0	0	0	0	0	0	0	0	0	0	0	0	0	0	0	0	0	0	1	0	0	0	0
mux_r03_s006	FL3	Bin Values (MEF)	4.19816	4.23593	4.27405	4.31251	4.35131	4.39047	4.42997	4.46983	4.51005	4.55063	4.59158	4.6329	4.67458	4.71665	4.75909	4.80191	4.84512	4.88871	4.9327	4.97709	5.02187	5.06706	5.11265	5.15866	5.20508	5.25191	5.29917	5.34685	5.39496	5.44351	5.49249	5.54191	5.59178	5.64209	5.69286	5.74408	5.79577	5.84792	5.90054	5.95363	6.00721	6.06126	6.1158	6.17083	6.22635	6.28238	6.33891
mux_r03_s006	FL3	Counts	0	0	0	0	0	0	0	0	0	0	0	0	0	0	0	0	0	0	0	0	0	0	0	0	0	0	0	0	0	0	0	0	0	0	0	0	0	0	0	0	0	0	0	0	0	0	0
mux_r03_s007	FL1	Bin Values (MEF)	61.8439	62.4209	63.0032	63.5909	64.1842	64.783	65.3873	65.9973	66.613	67.2344	67.8617	68.4948	69.1338	69.7787	70.4297	71.0867	71.7499	72.4192	73.0948	73.7768	74.465	75.1597	75.8609	76.5686	77.2829	78.0039	78.7316	79.4661	80.2074	80.9557	81.7109	82.4732	83.2426	84.0191	84.803	85.5941	86.3926	87.1986	88.012	88.8331	89.6618	90.4983	91.3426	92.1947	93.0548	93.9229	94.7991
mux_r03_s007	FL1	Counts	0	0	0	1	0	0	0	0	0	0	0	0	0	0	0	0	0	0	0	0	1	0	0	0	0	0	0	0	0	0	0	0	0	0	1	0	0	0	0	1	0	0	0	0	0	0	0
mux_r03_s007	FL3	Bin Values (MEF)	4.19816	4.23593	4.27405	4.31251	4.35131	4.39047	4.42997	4.46983	4.51005	4.55063	4.59158	4.6329	4.67458	4.71665	4.75909	4.80191	4.84512	4.88871	4.9327	4.97709	5.02187	5.06706	5.11265	5.15866	5.20508	5.25191	5.29917	5.34685	5.39496	5.44351	5.49249	5.54191	5.59178	5.64209	5.69286	5.74408	5.79577	5.84792	5.90054	5.95363	6.00721	6.06126	6.1158	6.17083	6.22635	6.28238	6.33891
mux_r03_s007	FL3	Counts	0	0	0	0	0	0	0	0	0	0	0	0	0	0	0	0	0	0	0	0	0	0	0	0	0	0	0	0	0	0	0	0	0	0	0	0	0	0	0	0	0	0	0	0	0	0	0
mux_r03_s008	FL1	Bin Values (MEF)	61.8439	62.4209	63.0032	63.5909	64.1842	64.783	65.3873	65.9973	66.613	67.2344	67.8617	68.4948	69.1338	69.7787	70.4297	71.0867	71.7499	72.4192	73.0948	73.7768	74.465	75.1597	75.8609	76.5686	77.2829	78.0039	78.7316	79.4661	80.2074	80.9557	81.7109	82.4732	83.2426	84.0191	84.803	85.5941	86.3926	87.1986	88.012	88.8331	89.6618	90.4983	91.3426	92.1947	93.0548	93.9229	94.7991
mux_r03_s008	FL1	Counts	0	0	0	0	0	0	0	0	0	0	0	0	0	0	0	1	0	0	0	0	0	0	0	0	0	0	0	0	0	0	0	0	0	0	1	0	0	0	0	0	0	0	0	0	0	0	0
mux_r03_s008	FL3	Bin Values (MEF)	4.19816	4.23593	4.27405	4.31251	4.35131	4.39047	4.42997	4.46983	4.51005	4.55063	4.59158	4.6329	4.67458	4.71665	4.75909	4.80191	4.84512	4.88871	4.9327	4.97709	5.02187	5.06706	5.11265	5.15866	5.20508	5.25191	5.29917	5.34685	5.39496	5.44351	5.49249	5.54191	5.59178	5.64209	5.69286	5.74408	5.79577	5.84792	5.90054	5.95363	6.00721	6.06126	6.1158	6.17083	6.22635	6.28238	6.33891
mux_r03_s008	FL3	Counts	0	0	0	0	0	0	0	0	0	0	0	0	0	0	0	0	0	0	0	0	0	0	0	0	0	0	0	0	0	0	0	0	0	0	0	0	0	0	0	0	0	0	0	0	0	0	0
mux_r03_s009	FL1	Bin Values (MEF)	61.8439	62.4209	63.0032	63.5909	64.1842	64.783	65.3873	65.9973	66.613	67.2344	67.8617	68.4948	69.1338	69.7787	70.4297	71.0867	71.7499	72.4192	73.0948	73.7768	74.465	75.1597	75.8609	76.5686	77.2829	78.0039	78.7316	79.4661	80.2074	80.9557	81.7109	82.4732	83.2426	84.0191	84.803	85.5941	86.3926	87.1986	88.012	88.8331	89.6618	90.4983	91.3426	92.1947	93.0548	93.9229	94.7991
mux_r03_s009	FL1	Counts	0	1	0	0	0	0	0	0	0	0	0	0	0	0	0	0	0	0	0	0	0	0	0	0	0	0	0	0	0	0	0	0	0	0	0	0	0	0	0	0	0	0	0	0	0	0	0
mux_r03_s009	FL3	Bin Values (MEF)	4.19816	4.23593	4.27405	4.31251	4.35131	4.39047	4.42997	4.46983	4.51005	4.55063	4.59158	4.6329	4.67458	4.71665	4.75909	4.80191	4.84512	4.88871	4.9327	4.97709	5.02187	5.06706	5.11265	5.15866	5.20508	5.25191	5.29917	5.34685	5.39496	5.44351	5.49249	5.54191	5.59178	5.64209	5.69286	5.74408	5.79577	5.84792	5.90054	5.95363	6.00721	6.06126	6.1158	6.17083	6.22635	6.28238	6.33891
mux_r03_s009	FL3	Counts	0	0	0	0	0	0	0	0	0	0	0	0	0	0	0	0	0	0	0	0	0	0	0	0	0	0	0	0	0	0	0	0	0	0	0	0	0	0	0	0	0	0	0	0	0	0	0
mux_r03_s010	FL1	Bin Values (MEF)	61.8439	62.4209	63.0032	63.5909	64.1842	64.783	65.3873	65.9973	66.613	67.2344	67.8617	68.4948	69.1338	69.7787	70.4297	71.0867	71.7499	72.4192	73.0948	73.7768	74.465	75.1597	75.8609	76.5686	77.2829	78.0039	78.7316	79.4661	80.2074	80.9557	81.7109	82.4732	83.2426	84.0191	84.803	85.5941	86.3926	87.1986	88.012	88.8331	89.6618	90.4983	91.3426	92.1947	93.0548	93.9229	94.7991
mux_r03_s010	FL1	Counts	0	0	0	0	0	0	0	1	0	0	0	0	0	0	0	0	0	0	0	0	0	0	0	0	0	0	0	0	0	0	0	0	0	1	0	1	0	0	0	0	0	0	0	0	0	0	0
mux_r03_s010	FL3	Bin Values (MEF)	4.19816	4.23593	4.27405	4.31251	4.35131	4.39047	4.42997	4.46983	4.51005	4.55063	4.59158	4.6329	4.67458	4.71665	4.75909	4.80191	4.84512	4.88871	4.9327	4.97709	5.02187	5.06706	5.11265	5.15866	5.20508	5.25191	5.29917	5.34685	5.39496	5.44351	5.49249	5.54191	5.59178	5.64209	5.69286	5.74408	5.79577	5.84792	5.90054	5.95363	6.00721	6.06126	6.1158	6.17083	6.22635	6.28238	6.33891
mux_r03_s010	FL3	Counts	0	0	0	0	0	0	0	0	0	0	0	0	0	0	0	0	0	0	0	0	1	0	0	0	0	0	0	0	0	0	0	0	0	0	0	0	0	0	0	0	0	0	0	0	0	0	0
mux_r03_s011	FL1	Bin Values (MEF)	61.8439	62.4209	63.0032	63.5909	64.1842	64.783	65.3873	65.9973	66.613	67.2344	67.8617	68.4948	69.1338	69.7787	70.4297	71.0867	71.7499	72.4192	73.0948	73.7768	74.465	75.1597	75.8609	76.5686	77.2829	78.0039	78.7316	79.4661	80.2074	80.9557	81.7109	82.4732	83.2426	84.0191	84.803	85.5941	86.3926	87.1986	88.012	88.8331	89.6618	90.4983	91.3426	92.1947	93.0548	93.9229	94.7991
mux_r03_s011	FL1	Counts	0	0	0	1	0	0	0	0	0	0	0	1	0	0	0	0	0	0	0	0	0	0	0	0	0	0	0	0	0	0	0	0	0	0	0	0	0	0	0	0	0	0	0	0	0	0	0
mux_r03_s011	FL3	Bin Values (MEF)	4.19816	4.23593	4.27405	4.31251	4.35131	4.39047	4.42997	4.46983	4.51005	4.55063	4.59158	4.6329	4.67458	4.71665	4.75909	4.80191	4.84512	4.88871	4.9327	4.97709	5.02187	5.06706	5.11265	5.15866	5.20508	5.25191	5.29917	5.34685	5.39496	5.44351	5.49249	5.54191	5.59178	5.64209	5.69286	5.74408	5.79577	5.84792	5.90054	5.95363	6.00721	6.06126	6.1158	6.17083	6.22635	6.28238	6.33891
mux_r03_s011	FL3	Counts	0	0	0	0	0	0	0	0	0	0	0	0	0	0	0	0	0	0	0	0	0	0	0	0	0	0	0	0	0	0	0	0	0	0	0	0	0	0	0	0	0	0	0	0	0	0	0
mux_r03_s012	FL1	Bin Values (MEF)	61.8439	62.4209	63.0032	63.5909	64.1842	64.783	65.3873	65.9973	66.613	67.2344	67.8617	68.4948	69.1338	69.7787	70.4297	71.0867	71.7499	72.4192	73.0948	73.7768	74.465	75.1597	75.8609	76.5686	77.2829	78.0039	78.7316	79.4661	80.2074	80.9557	81.7109	82.4732	83.2426	84.0191	84.803	85.5941	86.3926	87.1986	88.012	88.8331	89.6618	90.4983	91.3426	92.1947	93.0548	93.9229	94.7991
mux_r03_s012	FL1	Counts	0	0	1	0	0	0	0	0	0	1	0	0	1	0	0	0	1	1	0	0	1	0	1	0	1	0	1	1	0	0	0	1	0	2	0	0	1	0	0	2	1	1	0	0	0	0	3
mux_r03_s012	FL3	Bin Values (MEF)	4.19816	4.23593	4.27405	4.31251	4.35131	4.39047	4.42997	4.46983	4.51005	4.55063	4.59158	4.6329	4.67458	4.71665	4.75909	4.80191	4.84512	4.88871	4.9327	4.97709	5.02187	5.06706	5.11265	5.15866	5.20508	5.25191	5.29917	5.34685	5.39496	5.44351	5.49249	5.54191	5.59178	5.64209	5.69286	5.74408	5.79577	5.84792	5.90054	5.95363	6.00721	6.06126	6.1158	6.17083	6.22635	6.28238	6.33891
mux_r03_s012	FL3	Counts	0	0	0	0	0	0	0	0	0	0	0	0	0	0	0	0	0	0	0	0	0	0	0	0	0	0	0	0	0	0	0	0	0	0	0	0	0	0	0	0	0	0	0	0	0	0	0
mux_r03_s013	FL1	Bin Values (MEF)	61.8439	62.4209	63.0032	63.5909	64.1842	64.783	65.3873	65.9973	66.613	67.2344	67.8617	68.4948	69.1338	69.7787	70.4297	71.0867	71.7499	72.4192	73.0948	73.7768	74.465	75.1597	75.8609	76.5686	77.2829	78.0039	78.7316	79.4661	80.2074	80.9557	81.7109	82.4732	83.2426	84.0191	84.803	85.5941	86.3926	87.1986	88.012	88.8331	89.6618	90.4983	91.3426	92.1947	93.0548	93.9229	94.7991
mux_r03_s013	FL1	Counts	0	0	0	1	0	0	0	0	0	0	0	0	0	0	0	0	0	0	0	0	0	0	1	0	0	0	0	0	0	0	0	0	0	0	0	1	0	0	0	0	0	0	0	0	0	1	0
mux_r03_s013	FL3	Bin Values (MEF)	4.19816	4.23593	4.27405	4.31251	4.35131	4.39047	4.42997	4.46983	4.51005	4.55063	4.59158	4.6329	4.67458	4.71665	4.75909	4.80191	4.84512	4.88871	4.9327	4.97709	5.02187	5.06706	5.11265	5.15866	5.20508	5.25191	5.29917	5.34685	5.39496	5.44351	5.49249	5.54191	5.59178	5.64209	5.69286	5.74408	5.79577	5.84792	5.90054	5.95363	6.00721	6.06126	6.1158	6.17083	6.22635	6.28238	6.33891
mux_r03_s013	FL3	Counts	0	0	0	0	0	0	0	0	0	0	0	1	0	0	0	0	0	0	0	0	0	0	0	0	0	0	0	0	0	0	0	0	0	0	0	0	0	0	0	0	0	0	0	0	0	0	1
mux_r03_s014	FL1	Bin Values (MEF)	61.8439	62.4209	63.0032	63.5909	64.1842	64.783	65.3873	65.9973	66.613	67.2344	67.8617	68.4948	69.1338	69.7787	70.4297	71.0867	71.7499	72.4192	73.0948	73.7768	74.465	75.1597	75.8609	76.5686	77.2829	78.0039	78.7316	79.4661	80.2074	80.9557	81.7109	82.4732	83.2426	84.0191	84.803	85.5941	86.3926	87.1986	88.012	88.8331	89.6618	90.4983	91.3426	92.1947	93.0548	93.9229	94.7991
mux_r03_s014	FL1	Counts	0	0	0	0	0	0	0	0	0	0	0	0	0	0	0	0	0	0	0	0	0	0	0	0	0	0	0	0	0	0	0	0	1	0	0	1	0	0	0	0	0	0	0	0	0	0	0
mux_r03_s014	FL3	Bin Values (MEF)	4.19816	4.23593	4.27405	4.31251	4.35131	4.39047	4.42997	4.46983	4.51005	4.55063	4.59158	4.6329	4.67458	4.71665	4.75909	4.80191	4.84512	4.88871	4.9327	4.97709	5.02187	5.06706	5.11265	5.15866	5.20508	5.25191	5.29917	5.34685	5.39496	5.44351	5.49249	5.54191	5.59178	5.64209	5.69286	5.74408	5.79577	5.84792	5.90054	5.95363	6.00721	6.06126	6.1158	6.17083	6.22635	6.28238	6.33891
mux_r03_s014	FL3	Counts	0	0	0	0	0	0	0	0	0	0	0	0	0	0	0	0	0	0	0	0	0	0	0	0	0	0	0	0	0	0	0	0	0	0	0	0	0	0	0	0	0	0	0	0	0	0	0
mux_r03_s015	FL1	Bin Values (MEF)	61.8439	62.4209	63.0032	63.5909	64.1842	64.783	65.3873	65.9973	66.613	67.2344	67.8617	68.4948	69.1338	69.7787	70.4297	71.0867	71.7499	72.4192	73.0948	73.7768	74.465	75.1597	75.8609	76.5686	77.2829	78.0039	78.7316	79.4661	80.2074	80.9557	81.7109	82.4732	83.2426	84.0191	84.803	85.5941	86.3926	87.1986	88.012	88.8331	89.6618	90.4983	91.3426	92.1947	93.0548	93.9229	94.7991
mux_r03_s015	FL1	Counts	0	0	0	0	0	0	0	0	0	0	0	0	1	0	0	0	0	0	0	0	1	0	0	0	0	0	0	0	0	1	0	0	0	0	0	0	0	0	0	0	0	0	0	0	0	1	0
mux_r03_s015	FL3	Bin Values (MEF)	4.19816	4.23593	4.27405	4.31251	4.35131	4.39047	4.42997	4.46983	4.51005	4.55063	4.59158	4.6329	4.67458	4.71665	4.75909	4.80191	4.84512	4.88871	4.9327	4.97709	5.02187	5.06706	5.11265	5.15866	5.20508	5.25191	5.29917	5.34685	5.39496	5.44351	5.49249	5.54191	5.59178	5.64209	5.69286	5.74408	5.79577	5.84792	5.90054	5.95363	6.00721	6.06126	6.1158	6.17083	6.22635	6.28238	6.33891
mux_r03_s015	FL3	Counts	0	0	0	0	0	0	0	0	0	0	0	0	0	0	0	0	0	0	0	0	0	0	0	0	0	0	0	0	0	0	0	0	0	0	0	0	0	0	0	0	0	0	0	0	0	0	0
mux_r03_s016	FL1	Bin Values (MEF)	61.8439	62.4209	63.0032	63.5909	64.1842	64.783	65.3873	65.9973	66.613	67.2344	67.8617	68.4948	69.1338	69.7787	70.4297	71.0867	71.7499	72.4192	73.0948	73.7768	74.465	75.1597	75.8609	76.5686	77.2829	78.0039	78.7316	79.4661	80.2074	80.9557	81.7109	82.4732	83.2426	84.0191	84.803	85.5941	86.3926	87.1986	88.012	88.8331	89.6618	90.4983	91.3426	92.1947	93.0548	93.9229	94.7991
mux_r03_s016	FL1	Counts	0	0	0	0	0	0	0	0	0	0	0	0	1	0	0	0	0	0	0	0	0	0	0	0	0	0	0	0	0	0	0	0	0	0	0	0	0	0	0	0	0	1	0	0	1	0	0
mux_r03_s016	FL3	Bin Values (MEF)	4.19816	4.23593	4.27405	4.31251	4.35131	4.39047	4.42997	4.46983	4.51005	4.55063	4.59158	4.6329	4.67458	4.71665	4.75909	4.80191	4.84512	4.88871	4.9327	4.97709	5.02187	5.06706	5.11265	5.15866	5.20508	5.25191	5.29917	5.34685	5.39496	5.44351	5.49249	5.54191	5.59178	5.64209	5.69286	5.74408	5.79577	5.84792	5.90054	5.95363	6.00721	6.06126	6.1158	6.17083	6.22635	6.28238	6.33891
mux_r03_s016	FL3	Counts	0	1	0	0	0	0	0	0	0	0	0	1	0	0	0	0	0	0	0	0	0	0	0	0	0	0	0	0	0	0	0	0	0	0	0	0	0	0	0	0	0	0	0	0	0	0	0
mux_r03_s017	FL1	Bin Values (MEF)	61.8439	62.4209	63.0032	63.5909	64.1842	64.783	65.3873	65.9973	66.613	67.2344	67.8617	68.4948	69.1338	69.7787	70.4297	71.0867	71.7499	72.4192	73.0948	73.7768	74.465	75.1597	75.8609	76.5686	77.2829	78.0039	78.7316	79.4661	80.2074	80.9557	81.7109	82.4732	83.2426	84.0191	84.803	85.5941	86.3926	87.1986	88.012	88.8331	89.6618	90.4983	91.3426	92.1947	93.0548	93.9229	94.7991
mux_r03_s017	FL1	Counts	0	0	0	0	0	0	0	0	0	0	0	0	0	0	0	0	0	0	0	0	0	0	1	0	0	0	0	0	0	0	0	0	0	0	0	0	0	0	0	0	0	0	0	0	0	0	0
mux_r03_s017	FL3	Bin Values (MEF)	4.19816	4.23593	4.27405	4.31251	4.35131	4.39047	4.42997	4.46983	4.51005	4.55063	4.59158	4.6329	4.67458	4.71665	4.75909	4.80191	4.84512	4.88871	4.9327	4.97709	5.02187	5.06706	5.11265	5.15866	5.20508	5.25191	5.29917	5.34685	5.39496	5.44351	5.49249	5.54191	5.59178	5.64209	5.69286	5.74408	5.79577	5.84792	5.90054	5.95363	6.00721	6.06126	6.1158	6.17083	6.22635	6.28238	6.33891
mux_r03_s017	FL3	Counts	0	0	0	0	0	0	0	1	0	0	0	0	0	0	0	0	0	0	0	0	0	0	0	0	0	0	0	0	0	0	0	0	0	0	0	0	0	0	0	0	0	0	0	0	0	0	0
mux_r03_s018	FL1	Bin Values (MEF)	61.8439	62.4209	63.0032	63.5909	64.1842	64.783	65.3873	65.9973	66.613	67.2344	67.8617	68.4948	69.1338	69.7787	70.4297	71.0867	71.7499	72.4192	73.0948	73.7768	74.465	75.1597	75.8609	76.5686	77.2829	78.0039	78.7316	79.4661	80.2074	80.9557	81.7109	82.4732	83.2426	84.0191	84.803	85.5941	86.3926	87.1986	88.012	88.8331	89.6618	90.4983	91.3426	92.1947	93.0548	93.9229	94.7991
mux_r03_s018	FL1	Counts	0	0	0	0	0	0	0	0	0	0	0	0	0	0	1	0	0	0	0	0	0	0	0	0	0	0	0	0	0	0	0	0	0	0	0	0	0	0	0	0	0	0	1	0	0	0	0
mux_r03_s018	FL3	Bin Values (MEF)	4.19816	4.23593	4.27405	4.31251	4.35131	4.39047	4.42997	4.46983	4.51005	4.55063	4.59158	4.6329	4.67458	4.71665	4.75909	4.80191	4.84512	4.88871	4.9327	4.97709	5.02187	5.06706	5.11265	5.15866	5.20508	5.25191	5.29917	5.34685	5.39496	5.44351	5.49249	5.54191	5.59178	5.64209	5.69286	5.74408	5.79577	5.84792	5.90054	5.95363	6.00721	6.06126	6.1158	6.17083	6.22635	6.28238	6.33891
mux_r03_s018	FL3	Counts	0	0	0	0	0	0	0	0	0	0	0	0	0	0	0	0	0	0	0	0	0	0	0	0	0	0	0	0	0	0	0	0	0	0	0	0	0	0	0	0	0	0	0	0	0	0	0
mux_r03_s019	FL1	Bin Values (MEF)	61.8439	62.4209	63.0032	63.5909	64.1842	64.783	65.3873	65.9973	66.613	67.2344	67.8617	68.4948	69.1338	69.7787	70.4297	71.0867	71.7499	72.4192	73.0948	73.7768	74.465	75.1597	75.8609	76.5686	77.2829	78.0039	78.7316	79.4661	80.2074	80.9557	81.7109	82.4732	83.2426	84.0191	84.803	85.5941	86.3926	87.1986	88.012	88.8331	89.6618	90.4983	91.3426	92.1947	93.0548	93.9229	94.7991
mux_r03_s019	FL1	Counts	0	0	0	0	0	0	1	0	0	0	0	0	0	0	0	0	0	0	0	0	0	0	0	0	0	0	0	0	0	0	0	0	0	0	0	0	0	0	0	0	0	0	0	0	0	0	0
mux_r03_s019	FL3	Bin Values (MEF)	4.19816	4.23593	4.27405	4.31251	4.35131	4.39047	4.42997	4.46983	4.51005	4.55063	4.59158	4.6329	4.67458	4.71665	4.75909	4.80191	4.84512	4.88871	4.9327	4.97709	5.02187	5.06706	5.11265	5.15866	5.20508	5.25191	5.29917	5.34685	5.39496	5.44351	5.49249	5.54191	5.59178	5.64209	5.69286	5.74408	5.79577	5.84792	5.90054	5.95363	6.00721	6.06126	6.1158	6.17083	6.22635	6.28238	6.33891
mux_r03_s019	FL3	Counts	0	0	0	0	0	0	0	0	0	0	0	0	0	0	0	0	0	0	0	0	0	0	1	0	0	0	0	0	0	0	0	0	0	0	0	0	0	0	0	0	0	0	0	0	0	0	0
mux_r03_s020	FL1	Bin Values (MEF)	61.8439	62.4209	63.0032	63.5909	64.1842	64.783	65.3873	65.9973	66.613	67.2344	67.8617	68.4948	69.1338	69.7787	70.4297	71.0867	71.7499	72.4192	73.0948	73.7768	74.465	75.1597	75.8609	76.5686	77.2829	78.0039	78.7316	79.4661	80.2074	80.9557	81.7109	82.4732	83.2426	84.0191	84.803	85.5941	86.3926	87.1986	88.012	88.8331	89.6618	90.4983	91.3426	92.1947	93.0548	93.9229	94.7991
mux_r03_s020	FL1	Counts	0	0	0	0	0	0	0	0	0	0	0	0	0	0	0	0	0	0	0	0	0	0	0	0	0	0	0	0	0	0	0	0	0	0	0	0	0	1	0	0	0	0	0	0	0	0	0
mux_r03_s020	FL3	Bin Values (MEF)	4.19816	4.23593	4.27405	4.31251	4.35131	4.39047	4.42997	4.46983	4.51005	4.55063	4.59158	4.6329	4.67458	4.71665	4.75909	4.80191	4.84512	4.88871	4.9327	4.97709	5.02187	5.06706	5.11265	5.15866	5.20508	5.25191	5.29917	5.34685	5.39496	5.44351	5.49249	5.54191	5.59178	5.64209	5.69286	5.74408	5.79577	5.84792	5.90054	5.95363	6.00721	6.06126	6.1158	6.17083	6.22635	6.28238	6.33891
mux_r03_s020	FL3	Counts	0	0	0	0	0	0	0	0	0	0	0	0	0	0	0	0	0	0	0	0	0	0	0	0	0	0	0	0	0	0	0	0	0	0	0	0	0	0	0	0	0	0	0	0	0	0	0
mux_r03_s021	FL1	Bin Values (MEF)	61.8439	62.4209	63.0032	63.5909	64.1842	64.783	65.3873	65.9973	66.613	67.2344	67.8617	68.4948	69.1338	69.7787	70.4297	71.0867	71.7499	72.4192	73.0948	73.7768	74.465	75.1597	75.8609	76.5686	77.2829	78.0039	78.7316	79.4661	80.2074	80.9557	81.7109	82.4732	83.2426	84.0191	84.803	85.5941	86.3926	87.1986	88.012	88.8331	89.6618	90.4983	91.3426	92.1947	93.0548	93.9229	94.7991
mux_r03_s021	FL1	Counts	0	0	0	0	0	0	0	0	0	0	0	0	0	0	0	0	0	0	0	0	0	0	0	0	0	0	0	0	0	0	0	0	0	0	0	0	0	0	0	0	0	0	0	0	0	0	0
mux_r03_s021	FL3	Bin Values (MEF)	4.19816	4.23593	4.27405	4.31251	4.35131	4.39047	4.42997	4.46983	4.51005	4.55063	4.59158	4.6329	4.67458	4.71665	4.75909	4.80191	4.84512	4.88871	4.9327	4.97709	5.02187	5.06706	5.11265	5.15866	5.20508	5.25191	5.29917	5.34685	5.39496	5.44351	5.49249	5.54191	5.59178	5.64209	5.69286	5.74408	5.79577	5.84792	5.90054	5.95363	6.00721	6.06126	6.1158	6.17083	6.22635	6.28238	6.33891
mux_r03_s021	FL3	Counts	0	0	0	0	0	0	0	0	0	0	0	0	0	0	0	0	0	0	0	0	0	0	0	0	0	0	0	0	0	0	0	0	0	0	0	0	0	0	0	0	0	0	0	0	0	0	0
mux_r03_s022	FL1	Bin Values (MEF)	61.8439	62.4209	63.0032	63.5909	64.1842	64.783	65.3873	65.9973	66.613	67.2344	67.8617	68.4948	69.1338	69.7787	70.4297	71.0867	71.7499	72.4192	73.0948	73.7768	74.465	75.1597	75.8609	76.5686	77.2829	78.0039	78.7316	79.4661	80.2074	80.9557	81.7109	82.4732	83.2426	84.0191	84.803	85.5941	86.3926	87.1986	88.012	88.8331	89.6618	90.4983	91.3426	92.1947	93.0548	93.9229	94.7991
mux_r03_s022	FL1	Counts	0	0	0	0	0	0	0	0	0	0	0	0	0	0	0	0	0	0	0	0	0	0	0	0	0	0	0	0	1	0	0	0	0	0	1	1	0	0	0	0	0	0	0	0	0	0	0
mux_r03_s022	FL3	Bin Values (MEF)	4.19816	4.23593	4.27405	4.31251	4.35131	4.39047	4.42997	4.46983	4.51005	4.55063	4.59158	4.6329	4.67458	4.71665	4.75909	4.80191	4.84512	4.88871	4.9327	4.97709	5.02187	5.06706	5.11265	5.15866	5.20508	5.25191	5.29917	5.34685	5.39496	5.44351	5.49249	5.54191	5.59178	5.64209	5.69286	5.74408	5.79577	5.84792	5.90054	5.95363	6.00721	6.06126	6.1158	6.17083	6.22635	6.28238	6.33891
mux_r03_s022	FL3	Counts	0	0	0	0	0	0	0	0	0	0	0	0	0	0	0	0	0	0	0	0	0	0	0	0	0	0	0	0	0	0	0	0	0	0	0	0	0	0	0	0	0	0	0	0	0	0	0
mux_r03_s023	FL1	Bin Values (MEF)	61.8439	62.4209	63.0032	63.5909	64.1842	64.783	65.3873	65.9973	66.613	67.2344	67.8617	68.4948	69.1338	69.7787	70.4297	71.0867	71.7499	72.4192	73.0948	73.7768	74.465	75.1597	75.8609	76.5686	77.2829	78.0039	78.7316	79.4661	80.2074	80.9557	81.7109	82.4732	83.2426	84.0191	84.803	85.5941	86.3926	87.1986	88.012	88.8331	89.6618	90.4983	91.3426	92.1947	93.0548	93.9229	94.7991
mux_r03_s023	FL1	Counts	0	0	0	0	0	0	0	0	0	0	0	0	0	0	0	0	0	0	0	0	0	0	0	0	0	1	0	0	0	1	0	0	0	0	0	1	0	0	0	0	0	0	0	0	0	0	0
mux_r03_s023	FL3	Bin Values (MEF)	4.19816	4.23593	4.27405	4.31251	4.35131	4.39047	4.42997	4.46983	4.51005	4.55063	4.59158	4.6329	4.67458	4.71665	4.75909	4.80191	4.84512	4.88871	4.9327	4.97709	5.02187	5.06706	5.11265	5.15866	5.20508	5.25191	5.29917	5.34685	5.39496	5.44351	5.49249	5.54191	5.59178	5.64209	5.69286	5.74408	5.79577	5.84792	5.90054	5.95363	6.00721	6.06126	6.1158	6.17083	6.22635	6.28238	6.33891
mux_r03_s023	FL3	Counts	0	0	0	0	0	0	0	0	0	0	0	0	0	0	0	0	0	0	0	0	0	0	0	0	0	0	0	0	0	0	0	0	0	0	0	0	0	0	0	0	0	0	0	0	0	0	0
mux_r03_s024	FL1	Bin Values (MEF)	61.8439	62.4209	63.0032	63.5909	64.1842	64.783	65.3873	65.9973	66.613	67.2344	67.8617	68.4948	69.1338	69.7787	70.4297	71.0867	71.7499	72.4192	73.0948	73.7768	74.465	75.1597	75.8609	76.5686	77.2829	78.0039	78.7316	79.4661	80.2074	80.9557	81.7109	82.4732	83.2426	84.0191	84.803	85.5941	86.3926	87.1986	88.012	88.8331	89.6618	90.4983	91.3426	92.1947	93.0548	93.9229	94.7991
mux_r03_s024	FL1	Counts	0	0	0	0	0	0	0	0	0	0	0	0	0	2	0	0	0	0	0	0	0	0	0	0	0	0	0	0	0	0	0	0	0	1	0	0	0	0	0	0	0	0	0	0	0	0	0
mux_r03_s024	FL3	Bin Values (MEF)	4.19816	4.23593	4.27405	4.31251	4.35131	4.39047	4.42997	4.46983	4.51005	4.55063	4.59158	4.6329	4.67458	4.71665	4.75909	4.80191	4.84512	4.88871	4.9327	4.97709	5.02187	5.06706	5.11265	5.15866	5.20508	5.25191	5.29917	5.34685	5.39496	5.44351	5.49249	5.54191	5.59178	5.64209	5.69286	5.74408	5.79577	5.84792	5.90054	5.95363	6.00721	6.06126	6.1158	6.17083	6.22635	6.28238	6.33891
mux_r03_s024	FL3	Counts	0	0	0	0	0	0	0	0	0	0	0	0	0	0	0	0	0	0	0	0	0	0	0	0	0	0	0	0	0	0	0	0	0	0	0	0	0	0	0	0	0	0	0	0	0	0	0
mux_r03_s025	FL1	Bin Values (MEF)	61.8439	62.4209	63.0032	63.5909	64.1842	64.783	65.3873	65.9973	66.613	67.2344	67.8617	68.4948	69.1338	69.7787	70.4297	71.0867	71.7499	72.4192	73.0948	73.7768	74.465	75.1597	75.8609	76.5686	77.2829	78.0039	78.7316	79.4661	80.2074	80.9557	81.7109	82.4732	83.2426	84.0191	84.803	85.5941	86.3926	87.1986	88.012	88.8331	89.6618	90.4983	91.3426	92.1947	93.0548	93.9229	94.7991
mux_r03_s025	FL1	Counts	0	0	1	0	0	0	0	0	0	0	0	0	1	0	0	0	0	1	0	1	0	0	0	0	1	1	0	0	1	0	0	0	1	0	0	3	1	1	0	2	1	0	0	0	2	1	0
mux_r03_s025	FL3	Bin Values (MEF)	4.19816	4.23593	4.27405	4.31251	4.35131	4.39047	4.42997	4.46983	4.51005	4.55063	4.59158	4.6329	4.67458	4.71665	4.75909	4.80191	4.84512	4.88871	4.9327	4.97709	5.02187	5.06706	5.11265	5.15866	5.20508	5.25191	5.29917	5.34685	5.39496	5.44351	5.49249	5.54191	5.59178	5.64209	5.69286	5.74408	5.79577	5.84792	5.90054	5.95363	6.00721	6.06126	6.1158	6.17083	6.22635	6.28238	6.33891
mux_r03_s025	FL3	Counts	0	0	0	0	0	0	1	0	0	0	0	0	0	1	1	0	0	0	0	0	0	1	0	0	0	0	0	0	0	1	0	0	0	0	0	1	0	0	1	0	0	0	0	0	0	0	0
mux_r03_s026	FL1	Bin Values (MEF)	61.8439	62.4209	63.0032	63.5909	64.1842	64.783	65.3873	65.9973	66.613	67.2344	67.8617	68.4948	69.1338	69.7787	70.4297	71.0867	71.7499	72.4192	73.0948	73.7768	74.465	75.1597	75.8609	76.5686	77.2829	78.0039	78.7316	79.4661	80.2074	80.9557	81.7109	82.4732	83.2426	84.0191	84.803	85.5941	86.3926	87.1986	88.012	88.8331	89.6618	90.4983	91.3426	92.1947	93.0548	93.9229	94.7991
mux_r03_s026	FL1	Counts	0	0	0	0	0	0	0	0	0	0	0	0	0	0	0	1	0	0	0	0	0	1	1	0	0	0	0	0	0	0	0	1	0	0	0	1	0	0	1	0	0	1	0	0	1	0	0
mux_r03_s026	FL3	Bin Values (MEF)	4.19816	4.23593	4.27405	4.31251	4.35131	4.39047	4.42997	4.46983	4.51005	4.55063	4.59158	4.6329	4.67458	4.71665	4.75909	4.80191	4.84512	4.88871	4.9327	4.97709	5.02187	5.06706	5.11265	5.15866	5.20508	5.25191	5.29917	5.34685	5.39496	5.44351	5.49249	5.54191	5.59178	5.64209	5.69286	5.74408	5.79577	5.84792	5.90054	5.95363	6.00721	6.06126	6.1158	6.17083	6.22635	6.28238	6.33891
mux_r03_s026	FL3	Counts	0	0	0	0	0	0	0	0	0	0	0	0	0	0	0	0	0	0	0	0	0	0	0	0	0	0	0	0	0	0	0	0	0	0	0	0	0	0	0	0	0	0	0	0	0	0	0
mux_r03_s027	FL1	Bin Values (MEF)	61.8439	62.4209	63.0032	63.5909	64.1842	64.783	65.3873	65.9973	66.613	67.2344	67.8617	68.4948	69.1338	69.7787	70.4297	71.0867	71.7499	72.4192	73.0948	73.7768	74.465	75.1597	75.8609	76.5686	77.2829	78.0039	78.7316	79.4661	80.2074	80.9557	81.7109	82.4732	83.2426	84.0191	84.803	85.5941	86.3926	87.1986	88.012	88.8331	89.6618	90.4983	91.3426	92.1947	93.0548	93.9229	94.7991
mux_r03_s027	FL1	Counts	0	0	0	0	0	0	0	0	0	2	0	0	0	0	0	0	0	0	0	0	0	0	0	0	0	0	0	1	0	0	0	0	1	1	0	0	0	0	0	0	0	0	1	0	1	0	1
mux_r03_s027	FL3	Bin Values (MEF)	4.19816	4.23593	4.27405	4.31251	4.35131	4.39047	4.42997	4.46983	4.51005	4.55063	4.59158	4.6329	4.67458	4.71665	4.75909	4.80191	4.84512	4.88871	4.9327	4.97709	5.02187	5.06706	5.11265	5.15866	5.20508	5.25191	5.29917	5.34685	5.39496	5.44351	5.49249	5.54191	5.59178	5.64209	5.69286	5.74408	5.79577	5.84792	5.90054	5.95363	6.00721	6.06126	6.1158	6.17083	6.22635	6.28238	6.33891
mux_r03_s027	FL3	Counts	0	0	0	0	0	0	0	0	0	0	0	0	0	0	0	0	0	0	0	0	0	0	0	0	0	0	0	0	0	0	0	0	0	0	0	0	0	0	0	0	0	0	0	0	0	0	0
mux_r03_s028	FL1	Bin Values (MEF)	61.8439	62.4209	63.0032	63.5909	64.1842	64.783	65.3873	65.9973	66.613	67.2344	67.8617	68.4948	69.1338	69.7787	70.4297	71.0867	71.7499	72.4192	73.0948	73.7768	74.465	75.1597	75.8609	76.5686	77.2829	78.0039	78.7316	79.4661	80.2074	80.9557	81.7109	82.4732	83.2426	84.0191	84.803	85.5941	86.3926	87.1986	88.012	88.8331	89.6618	90.4983	91.3426	92.1947	93.0548	93.9229	94.7991
mux_r03_s028	FL1	Counts	0	0	0	0	0	0	0	1	0	1	0	2	0	0	0	0	1	0	0	0	1	0	1	1	0	2	0	0	0	0	0	0	0	1	1	0	0	0	0	0	0	0	0	0	0	0	0
mux_r03_s028	FL3	Bin Values (MEF)	4.19816	4.23593	4.27405	4.31251	4.35131	4.39047	4.42997	4.46983	4.51005	4.55063	4.59158	4.6329	4.67458	4.71665	4.75909	4.80191	4.84512	4.88871	4.9327	4.97709	5.02187	5.06706	5.11265	5.15866	5.20508	5.25191	5.29917	5.34685	5.39496	5.44351	5.49249	5.54191	5.59178	5.64209	5.69286	5.74408	5.79577	5.84792	5.90054	5.95363	6.00721	6.06126	6.1158	6.17083	6.22635	6.28238	6.33891
mux_r03_s028	FL3	Counts	0	0	0	0	0	0	0	0	0	0	0	0	0	0	0	0	0	0	0	0	0	0	0	0	0	0	0	0	0	0	0	0	0	0	0	0	0	0	0	0	0	0	0	0	0	0	0
mux_r03_s029	FL1	Bin Values (MEF)	61.8439	62.4209	63.0032	63.5909	64.1842	64.783	65.3873	65.9973	66.613	67.2344	67.8617	68.4948	69.1338	69.7787	70.4297	71.0867	71.7499	72.4192	73.0948	73.7768	74.465	75.1597	75.8609	76.5686	77.2829	78.0039	78.7316	79.4661	80.2074	80.9557	81.7109	82.4732	83.2426	84.0191	84.803	85.5941	86.3926	87.1986	88.012	88.8331	89.6618	90.4983	91.3426	92.1947	93.0548	93.9229	94.7991
mux_r03_s029	FL1	Counts	0	0	0	1	0	0	0	0	0	0	0	0	0	0	0	1	0	0	0	0	1	2	1	1	0	0	0	0	1	1	1	0	0	0	0	0	0	0	0	0	0	0	0	0	0	1	0
mux_r03_s029	FL3	Bin Values (MEF)	4.19816	4.23593	4.27405	4.31251	4.35131	4.39047	4.42997	4.46983	4.51005	4.55063	4.59158	4.6329	4.67458	4.71665	4.75909	4.80191	4.84512	4.88871	4.9327	4.97709	5.02187	5.06706	5.11265	5.15866	5.20508	5.25191	5.29917	5.34685	5.39496	5.44351	5.49249	5.54191	5.59178	5.64209	5.69286	5.74408	5.79577	5.84792	5.90054	5.95363	6.00721	6.06126	6.1158	6.17083	6.22635	6.28238	6.33891
mux_r03_s029	FL3	Counts	0	0	0	0	0	0	0	0	0	0	0	0	0	0	0	0	0	0	0	0	0	0	0	1	0	0	0	0	0	0	0	0	0	0	0	0	0	0	1	0	0	0	0	0	0	0	0
mux_r03_s030	FL1	Bin Values (MEF)	61.8439	62.4209	63.0032	63.5909	64.1842	64.783	65.3873	65.9973	66.613	67.2344	67.8617	68.4948	69.1338	69.7787	70.4297	71.0867	71.7499	72.4192	73.0948	73.7768	74.465	75.1597	75.8609	76.5686	77.2829	78.0039	78.7316	79.4661	80.2074	80.9557	81.7109	82.4732	83.2426	84.0191	84.803	85.5941	86.3926	87.1986	88.012	88.8331	89.6618	90.4983	91.3426	92.1947	93.0548	93.9229	94.7991
mux_r03_s030	FL1	Counts	0	0	0	0	0	0	0	0	0	0	0	1	0	0	0	0	0	0	0	0	0	1	0	0	1	1	0	0	0	0	1	0	0	0	0	0	2	1	0	0	0	0	0	0	0	0	0
mux_r03_s030	FL3	Bin Values (MEF)	4.19816	4.23593	4.27405	4.31251	4.35131	4.39047	4.42997	4.46983	4.51005	4.55063	4.59158	4.6329	4.67458	4.71665	4.75909	4.80191	4.84512	4.88871	4.9327	4.97709	5.02187	5.06706	5.11265	5.15866	5.20508	5.25191	5.29917	5.34685	5.39496	5.44351	5.49249	5.54191	5.59178	5.64209	5.69286	5.74408	5.79577	5.84792	5.90054	5.95363	6.00721	6.06126	6.1158	6.17083	6.22635	6.28238	6.33891
mux_r03_s030	FL3	Counts	0	0	0	0	0	0	0	0	0	0	0	0	0	0	0	0	0	0	0	0	0	0	0	0	0	0	0	0	0	0	0	0	0	0	0	0	0	0	0	0	0	0	0	0	0	0	0
mux_r03_s031	FL1	Bin Values (MEF)	61.8439	62.4209	63.0032	63.5909	64.1842	64.783	65.3873	65.9973	66.613	67.2344	67.8617	68.4948	69.1338	69.7787	70.4297	71.0867	71.7499	72.4192	73.0948	73.7768	74.465	75.1597	75.8609	76.5686	77.2829	78.0039	78.7316	79.4661	80.2074	80.9557	81.7109	82.4732	83.2426	84.0191	84.803	85.5941	86.3926	87.1986	88.012	88.8331	89.6618	90.4983	91.3426	92.1947	93.0548	93.9229	94.7991
mux_r03_s031	FL1	Counts	0	0	0	1	1	0	0	0	0	0	0	0	0	0	0	0	0	0	0	0	0	1	1	1	0	0	0	0	1	1	1	2	0	0	0	1	0	0	0	0	0	0	1	1	0	0	1
mux_r03_s031	FL3	Bin Values (MEF)	4.19816	4.23593	4.27405	4.31251	4.35131	4.39047	4.42997	4.46983	4.51005	4.55063	4.59158	4.6329	4.67458	4.71665	4.75909	4.80191	4.84512	4.88871	4.9327	4.97709	5.02187	5.06706	5.11265	5.15866	5.20508	5.25191	5.29917	5.34685	5.39496	5.44351	5.49249	5.54191	5.59178	5.64209	5.69286	5.74408	5.79577	5.84792	5.90054	5.95363	6.00721	6.06126	6.1158	6.17083	6.22635	6.28238	6.33891
mux_r03_s031	FL3	Counts	0	0	0	0	0	0	0	0	0	0	0	0	0	0	0	0	0	0	0	0	0	0	0	0	0	0	0	0	0	0	0	0	0	0	0	0	0	0	0	0	0	0	0	0	0	0	0
mux_r03_s032	FL1	Bin Values (MEF)	61.8439	62.4209	63.0032	63.5909	64.1842	64.783	65.3873	65.9973	66.613	67.2344	67.8617	68.4948	69.1338	69.7787	70.4297	71.0867	71.7499	72.4192	73.0948	73.7768	74.465	75.1597	75.8609	76.5686	77.2829	78.0039	78.7316	79.4661	80.2074	80.9557	81.7109	82.4732	83.2426	84.0191	84.803	85.5941	86.3926	87.1986	88.012	88.8331	89.6618	90.4983	91.3426	92.1947	93.0548	93.9229	94.7991
mux_r03_s032	FL1	Counts	0	0	0	0	0	0	0	1	0	1	1	0	0	0	0	0	0	1	0	0	0	0	1	1	0	2	0	0	1	0	0	0	0	0	0	0	3	0	2	0	1	1	1	1	1	1	0
mux_r03_s032	FL3	Bin Values (MEF)	4.19816	4.23593	4.27405	4.31251	4.35131	4.39047	4.42997	4.46983	4.51005	4.55063	4.59158	4.6329	4.67458	4.71665	4.75909	4.80191	4.84512	4.88871	4.9327	4.97709	5.02187	5.06706	5.11265	5.15866	5.20508	5.25191	5.29917	5.34685	5.39496	5.44351	5.49249	5.54191	5.59178	5.64209	5.69286	5.74408	5.79577	5.84792	5.90054	5.95363	6.00721	6.06126	6.1158	6.17083	6.22635	6.28238	6.33891
mux_r03_s032	FL3	Counts	0	0	0	0	0	0	0	0	0	0	0	0	0	0	0	0	0	0	0	0	0	0	0	0	0	0	0	0	0	0	0	0	0	0	0	0	0	0	0	0	0	0	0	0	0	0	0
mux_r03_s033	FL1	Bin Values (MEF)	61.8439	62.4209	63.0032	63.5909	64.1842	64.783	65.3873	65.9973	66.613	67.2344	67.8617	68.4948	69.1338	69.7787	70.4297	71.0867	71.7499	72.4192	73.0948	73.7768	74.465	75.1597	75.8609	76.5686	77.2829	78.0039	78.7316	79.4661	80.2074	80.9557	81.7109	82.4732	83.2426	84.0191	84.803	85.5941	86.3926	87.1986	88.012	88.8331	89.6618	90.4983	91.3426	92.1947	93.0548	93.9229	94.7991
mux_r03_s033	FL1	Counts	0	0	1	0	0	0	0	0	0	0	0	0	0	0	1	0	0	0	0	0	0	0	0	0	0	0	1	0	0	0	0	1	0	0	0	0	0	1	0	1	0	1	0	0	2	0	1
mux_r03_s033	FL3	Bin Values (MEF)	4.19816	4.23593	4.27405	4.31251	4.35131	4.39047	4.42997	4.46983	4.51005	4.55063	4.59158	4.6329	4.67458	4.71665	4.75909	4.80191	4.84512	4.88871	4.9327	4.97709	5.02187	5.06706	5.11265	5.15866	5.20508	5.25191	5.29917	5.34685	5.39496	5.44351	5.49249	5.54191	5.59178	5.64209	5.69286	5.74408	5.79577	5.84792	5.90054	5.95363	6.00721	6.06126	6.1158	6.17083	6.22635	6.28238	6.33891
mux_r03_s033	FL3	Counts	0	0	0	0	0	0	0	0	0	0	0	0	0	0	0	0	0	0	0	0	0	0	0	0	0	0	0	0	0	0	0	0	0	0	0	0	0	0	0	0	0	0	0	0	0	0	0
mux_r03_s034	FL1	Bin Values (MEF)	61.8439	62.4209	63.0032	63.5909	64.1842	64.783	65.3873	65.9973	66.613	67.2344	67.8617	68.4948	69.1338	69.7787	70.4297	71.0867	71.7499	72.4192	73.0948	73.7768	74.465	75.1597	75.8609	76.5686	77.2829	78.0039	78.7316	79.4661	80.2074	80.9557	81.7109	82.4732	83.2426	84.0191	84.803	85.5941	86.3926	87.1986	88.012	88.8331	89.6618	90.4983	91.3426	92.1947	93.0548	93.9229	94.7991
mux_r03_s034	FL1	Counts	0	0	1	2	0	0	0	0	2	0	0	0	0	0	0	0	0	0	0	0	0	0	0	0	0	0	0	0	0	0	0	0	0	1	0	1	1	0	1	1	1	0	1	0	0	0	1
mux_r03_s034	FL3	Bin Values (MEF)	4.19816	4.23593	4.27405	4.31251	4.35131	4.39047	4.42997	4.46983	4.51005	4.55063	4.59158	4.6329	4.67458	4.71665	4.75909	4.80191	4.84512	4.88871	4.9327	4.97709	5.02187	5.06706	5.11265	5.15866	5.20508	5.25191	5.29917	5.34685	5.39496	5.44351	5.49249	5.54191	5.59178	5.64209	5.69286	5.74408	5.79577	5.84792	5.90054	5.95363	6.00721	6.06126	6.1158	6.17083	6.22635	6.28238	6.33891
mux_r03_s034	FL3	Counts	0	0	0	0	0	0	0	0	0	0	0	0	0	0	0	0	0	0	0	0	0	0	0	0	0	0	0	0	1	0	0	0	0	0	1	0	1	0	0	0	0	0	0	0	0	0	1
mux_r03_s035	FL1	Bin Values (MEF)	61.8439	62.4209	63.0032	63.5909	64.1842	64.783	65.3873	65.9973	66.613	67.2344	67.8617	68.4948	69.1338	69.7787	70.4297	71.0867	71.7499	72.4192	73.0948	73.7768	74.465	75.1597	75.8609	76.5686	77.2829	78.0039	78.7316	79.4661	80.2074	80.9557	81.7109	82.4732	83.2426	84.0191	84.803	85.5941	86.3926	87.1986	88.012	88.8331	89.6618	90.4983	91.3426	92.1947	93.0548	93.9229	94.7991
mux_r03_s035	FL1	Counts	0	0	2	0	0	0	0	0	0	0	0	1	0	0	0	0	0	1	1	1	0	0	0	2	0	0	0	0	0	1	1	1	0	0	1	0	0	0	0	0	0	0	0	0	1	0	0
mux_r03_s035	FL3	Bin Values (MEF)	4.19816	4.23593	4.27405	4.31251	4.35131	4.39047	4.42997	4.46983	4.51005	4.55063	4.59158	4.6329	4.67458	4.71665	4.75909	4.80191	4.84512	4.88871	4.9327	4.97709	5.02187	5.06706	5.11265	5.15866	5.20508	5.25191	5.29917	5.34685	5.39496	5.44351	5.49249	5.54191	5.59178	5.64209	5.69286	5.74408	5.79577	5.84792	5.90054	5.95363	6.00721	6.06126	6.1158	6.17083	6.22635	6.28238	6.33891
mux_r03_s035	FL3	Counts	0	0	0	1	0	0	1	0	2	0	3	0	1	1	0	0	1	1	0	0	1	0	1	1	0	0	2	0	1	2	1	1	0	0	2	1	0	0	0	1	0	0	2	0	1	0	0
mux_r03_s036	FL1	Bin Values (MEF)	61.8439	62.4209	63.0032	63.5909	64.1842	64.783	65.3873	65.9973	66.613	67.2344	67.8617	68.4948	69.1338	69.7787	70.4297	71.0867	71.7499	72.4192	73.0948	73.7768	74.465	75.1597	75.8609	76.5686	77.2829	78.0039	78.7316	79.4661	80.2074	80.9557	81.7109	82.4732	83.2426	84.0191	84.803	85.5941	86.3926	87.1986	88.012	88.8331	89.6618	90.4983	91.3426	92.1947	93.0548	93.9229	94.7991
mux_r03_s036	FL1	Counts	0	0	0	0	0	0	1	0	0	0	0	0	0	1	0	0	1	1	0	0	0	0	0	0	1	0	0	0	0	0	1	0	0	0	1	1	1	0	0	0	1	1	1	1	1	0	0
mux_r03_s036	FL3	Bin Values (MEF)	4.19816	4.23593	4.27405	4.31251	4.35131	4.39047	4.42997	4.46983	4.51005	4.55063	4.59158	4.6329	4.67458	4.71665	4.75909	4.80191	4.84512	4.88871	4.9327	4.97709	5.02187	5.06706	5.11265	5.15866	5.20508	5.25191	5.29917	5.34685	5.39496	5.44351	5.49249	5.54191	5.59178	5.64209	5.69286	5.74408	5.79577	5.84792	5.90054	5.95363	6.00721	6.06126	6.1158	6.17083	6.22635	6.28238	6.33891
mux_r03_s036	FL3	Counts	0	1	0	0	0	1	0	0	0	0	0	0	2	1	0	1	0	0	0	0	0	0	0	0	1	0	1	0	0	1	0	0	0	0	2	0	0	1	1	0	0	0	1	0	0	0	0
mux_r03_s037	FL1	Bin Values (MEF)	61.8439	62.4209	63.0032	63.5909	64.1842	64.783	65.3873	65.9973	66.613	67.2344	67.8617	68.4948	69.1338	69.7787	70.4297	71.0867	71.7499	72.4192	73.0948	73.7768	74.465	75.1597	75.8609	76.5686	77.2829	78.0039	78.7316	79.4661	80.2074	80.9557	81.7109	82.4732	83.2426	84.0191	84.803	85.5941	86.3926	87.1986	88.012	88.8331	89.6618	90.4983	91.3426	92.1947	93.0548	93.9229	94.7991
mux_r03_s037	FL1	Counts	0	1	0	1	0	0	0	0	1	0	0	0	1	0	0	0	0	0	1	0	1	1	0	0	0	0	0	0	1	0	0	0	0	0	0	0	0	0	0	1	0	0	0	0	1	0	1
mux_r03_s037	FL3	Bin Values (MEF)	4.19816	4.23593	4.27405	4.31251	4.35131	4.39047	4.42997	4.46983	4.51005	4.55063	4.59158	4.6329	4.67458	4.71665	4.75909	4.80191	4.84512	4.88871	4.9327	4.97709	5.02187	5.06706	5.11265	5.15866	5.20508	5.25191	5.29917	5.34685	5.39496	5.44351	5.49249	5.54191	5.59178	5.64209	5.69286	5.74408	5.79577	5.84792	5.90054	5.95363	6.00721	6.06126	6.1158	6.17083	6.22635	6.28238	6.33891
mux_r03_s037	FL3	Counts	0	0	0	0	0	0	0	1	0	0	0	0	0	0	0	0	0	0	0	0	0	0	0	0	0	0	0	1	0	0	0	1	0	0	0	0	1	0	0	0	0	0	0	0	1	0	0
mux_r03_s038	FL1	Bin Values (MEF)	61.8439	62.4209	63.0032	63.5909	64.1842	64.783	65.3873	65.9973	66.613	67.2344	67.8617	68.4948	69.1338	69.7787	70.4297	71.0867	71.7499	72.4192	73.0948	73.7768	74.465	75.1597	75.8609	76.5686	77.2829	78.0039	78.7316	79.4661	80.2074	80.9557	81.7109	82.4732	83.2426	84.0191	84.803	85.5941	86.3926	87.1986	88.012	88.8331	89.6618	90.4983	91.3426	92.1947	93.0548	93.9229	94.7991
mux_r03_s038	FL1	Counts	0	0	0	0	0	0	0	1	2	0	0	0	0	0	1	0	0	0	0	0	0	0	0	0	0	1	0	0	0	0	0	0	1	0	0	1	1	1	0	1	0	2	1	1	0	0	1
mux_r03_s038	FL3	Bin Values (MEF)	4.19816	4.23593	4.27405	4.31251	4.35131	4.39047	4.42997	4.46983	4.51005	4.55063	4.59158	4.6329	4.67458	4.71665	4.75909	4.80191	4.84512	4.88871	4.9327	4.97709	5.02187	5.06706	5.11265	5.15866	5.20508	5.25191	5.29917	5.34685	5.39496	5.44351	5.49249	5.54191	5.59178	5.64209	5.69286	5.74408	5.79577	5.84792	5.90054	5.95363	6.00721	6.06126	6.1158	6.17083	6.22635	6.28238	6.33891
mux_r03_s038	FL3	Counts	0	0	0	0	0	0	0	0	0	0	0	0	0	0	0	0	0	0	0	0	0	0	0	0	0	0	0	0	0	0	0	0	0	0	0	0	0	0	0	0	0	0	0	0	0	0	0
mux_r03_s039	FL1	Bin Values (MEF)	61.8439	62.4209	63.0032	63.5909	64.1842	64.783	65.3873	65.9973	66.613	67.2344	67.8617	68.4948	69.1338	69.7787	70.4297	71.0867	71.7499	72.4192	73.0948	73.7768	74.465	75.1597	75.8609	76.5686	77.2829	78.0039	78.7316	79.4661	80.2074	80.9557	81.7109	82.4732	83.2426	84.0191	84.803	85.5941	86.3926	87.1986	88.012	88.8331	89.6618	90.4983	91.3426	92.1947	93.0548	93.9229	94.7991
mux_r03_s039	FL1	Counts	0	1	3	0	0	0	0	0	0	0	1	0	0	0	1	0	0	0	0	0	0	0	2	0	0	0	0	1	0	0	0	1	0	1	0	0	1	0	1	1	0	0	3	0	0	0	0
mux_r03_s039	FL3	Bin Values (MEF)	4.19816	4.23593	4.27405	4.31251	4.35131	4.39047	4.42997	4.46983	4.51005	4.55063	4.59158	4.6329	4.67458	4.71665	4.75909	4.80191	4.84512	4.88871	4.9327	4.97709	5.02187	5.06706	5.11265	5.15866	5.20508	5.25191	5.29917	5.34685	5.39496	5.44351	5.49249	5.54191	5.59178	5.64209	5.69286	5.74408	5.79577	5.84792	5.90054	5.95363	6.00721	6.06126	6.1158	6.17083	6.22635	6.28238	6.33891
mux_r03_s039	FL3	Counts	0	0	0	0	0	0	0	0	1	0	1	0	0	0	0	0	2	0	0	0	0	0	0	1	0	0	0	0	0	0	1	0	0	0	0	0	0	0	1	0	0	0	0	0	0	0	0
mux_r03_s040	FL1	Bin Values (MEF)	61.8439	62.4209	63.0032	63.5909	64.1842	64.783	65.3873	65.9973	66.613	67.2344	67.8617	68.4948	69.1338	69.7787	70.4297	71.0867	71.7499	72.4192	73.0948	73.7768	74.465	75.1597	75.8609	76.5686	77.2829	78.0039	78.7316	79.4661	80.2074	80.9557	81.7109	82.4732	83.2426	84.0191	84.803	85.5941	86.3926	87.1986	88.012	88.8331	89.6618	90.4983	91.3426	92.1947	93.0548	93.9229	94.7991
mux_r03_s040	FL1	Counts	0	0	1	0	0	0	0	0	0	0	0	0	1	0	0	0	1	0	0	0	0	1	0	1	2	0	0	0	1	1	0	0	2	0	0	0	0	0	0	0	0	1	0	0	1	0	0
mux_r03_s040	FL3	Bin Values (MEF)	4.19816	4.23593	4.27405	4.31251	4.35131	4.39047	4.42997	4.46983	4.51005	4.55063	4.59158	4.6329	4.67458	4.71665	4.75909	4.80191	4.84512	4.88871	4.9327	4.97709	5.02187	5.06706	5.11265	5.15866	5.20508	5.25191	5.29917	5.34685	5.39496	5.44351	5.49249	5.54191	5.59178	5.64209	5.69286	5.74408	5.79577	5.84792	5.90054	5.95363	6.00721	6.06126	6.1158	6.17083	6.22635	6.28238	6.33891
mux_r03_s040	FL3	Counts	0	1	1	1	2	1	2	1	1	0	1	0	1	0	1	0	0	0	2	1	3	0	0	2	0	1	2	2	1	2	2	2	1	0	0	0	1	1	1	0	1	1	0	3	1	1	2
mux_r03_s041	FL1	Bin Values (MEF)	61.8439	62.4209	63.0032	63.5909	64.1842	64.783	65.3873	65.9973	66.613	67.2344	67.8617	68.4948	69.1338	69.7787	70.4297	71.0867	71.7499	72.4192	73.0948	73.7768	74.465	75.1597	75.8609	76.5686	77.2829	78.0039	78.7316	79.4661	80.2074	80.9557	81.7109	82.4732	83.2426	84.0191	84.803	85.5941	86.3926	87.1986	88.012	88.8331	89.6618	90.4983	91.3426	92.1947	93.0548	93.9229	94.7991
mux_r03_s041	FL1	Counts	0	0	0	0	1	0	0	0	0	1	0	0	0	0	0	0	0	0	0	0	0	1	1	1	0	1	0	0	0	0	0	0	1	0	2	0	0	0	0	1	0	1	0	1	1	1	3
mux_r03_s041	FL3	Bin Values (MEF)	4.19816	4.23593	4.27405	4.31251	4.35131	4.39047	4.42997	4.46983	4.51005	4.55063	4.59158	4.6329	4.67458	4.71665	4.75909	4.80191	4.84512	4.88871	4.9327	4.97709	5.02187	5.06706	5.11265	5.15866	5.20508	5.25191	5.29917	5.34685	5.39496	5.44351	5.49249	5.54191	5.59178	5.64209	5.69286	5.74408	5.79577	5.84792	5.90054	5.95363	6.00721	6.06126	6.1158	6.17083	6.22635	6.28238	6.33891
mux_r03_s041	FL3	Counts	0	0	0	1	0	0	0	0	0	0	0	0	0	0	0	0	0	0	0	0	0	0	0	0	0	0	0	0	0	0	0	0	0	0	0	0	0	0	0	0	0	0	0	0	0	0	0
mux_r03_s042	FL1	Bin Values (MEF)	61.8439	62.4209	63.0032	63.5909	64.1842	64.783	65.3873	65.9973	66.613	67.2344	67.8617	68.4948	69.1338	69.7787	70.4297	71.0867	71.7499	72.4192	73.0948	73.7768	74.465	75.1597	75.8609	76.5686	77.2829	78.0039	78.7316	79.4661	80.2074	80.9557	81.7109	82.4732	83.2426	84.0191	84.803	85.5941	86.3926	87.1986	88.012	88.8331	89.6618	90.4983	91.3426	92.1947	93.0548	93.9229	94.7991
mux_r03_s042	FL1	Counts	0	0	0	1	1	1	0	0	0	0	0	0	0	0	0	0	0	0	0	0	0	0	0	0	1	2	0	0	0	0	0	0	0	0	2	1	0	1	1	0	2	1	0	0	0	1	3
mux_r03_s042	FL3	Bin Values (MEF)	4.19816	4.23593	4.27405	4.31251	4.35131	4.39047	4.42997	4.46983	4.51005	4.55063	4.59158	4.6329	4.67458	4.71665	4.75909	4.80191	4.84512	4.88871	4.9327	4.97709	5.02187	5.06706	5.11265	5.15866	5.20508	5.25191	5.29917	5.34685	5.39496	5.44351	5.49249	5.54191	5.59178	5.64209	5.69286	5.74408	5.79577	5.84792	5.90054	5.95363	6.00721	6.06126	6.1158	6.17083	6.22635	6.28238	6.33891
mux_r03_s042	FL3	Counts	0	0	0	0	0	0	0	1	0	0	0	0	0	0	0	0	0	0	0	0	0	0	0	0	0	0	1	0	0	0	0	0	0	0	0	0	0	0	0	0	0	0	0	1	0	0	0
mux_r03_s043	FL1	Bin Values (MEF)	61.8439	62.4209	63.0032	63.5909	64.1842	64.783	65.3873	65.9973	66.613	67.2344	67.8617	68.4948	69.1338	69.7787	70.4297	71.0867	71.7499	72.4192	73.0948	73.7768	74.465	75.1597	75.8609	76.5686	77.2829	78.0039	78.7316	79.4661	80.2074	80.9557	81.7109	82.4732	83.2426	84.0191	84.803	85.5941	86.3926	87.1986	88.012	88.8331	89.6618	90.4983	91.3426	92.1947	93.0548	93.9229	94.7991
mux_r03_s043	FL1	Counts	0	0	0	0	0	0	0	0	1	0	0	1	0	0	0	0	0	0	2	1	0	0	0	0	0	0	0	1	1	0	1	0	0	1	0	0	1	0	1	1	0	1	0	0	0	0	0
mux_r03_s043	FL3	Bin Values (MEF)	4.19816	4.23593	4.27405	4.31251	4.35131	4.39047	4.42997	4.46983	4.51005	4.55063	4.59158	4.6329	4.67458	4.71665	4.75909	4.80191	4.84512	4.88871	4.9327	4.97709	5.02187	5.06706	5.11265	5.15866	5.20508	5.25191	5.29917	5.34685	5.39496	5.44351	5.49249	5.54191	5.59178	5.64209	5.69286	5.74408	5.79577	5.84792	5.90054	5.95363	6.00721	6.06126	6.1158	6.17083	6.22635	6.28238	6.33891
mux_r03_s043	FL3	Counts	0	0	1	1	0	0	1	0	0	0	1	0	1	2	0	2	1	1	1	1	3	0	0	1	2	0	0	0	1	0	2	1	0	1	0	2	0	1	0	0	1	0	1	0	0	0	1
mux_r03_s044	FL1	Bin Values (MEF)	61.8439	62.4209	63.0032	63.5909	64.1842	64.783	65.3873	65.9973	66.613	67.2344	67.8617	68.4948	69.1338	69.7787	70.4297	71.0867	71.7499	72.4192	73.0948	73.7768	74.465	75.1597	75.8609	76.5686	77.2829	78.0039	78.7316	79.4661	80.2074	80.9557	81.7109	82.4732	83.2426	84.0191	84.803	85.5941	86.3926	87.1986	88.012	88.8331	89.6618	90.4983	91.3426	92.1947	93.0548	93.9229	94.7991
mux_r03_s044	FL1	Counts	0	0	0	0	0	0	0	0	0	0	1	0	0	0	0	0	0	0	0	0	1	0	0	0	0	1	0	0	0	0	1	0	2	0	0	0	0	0	0	0	1	0	1	0	0	1	0
mux_r03_s044	FL3	Bin Values (MEF)	4.19816	4.23593	4.27405	4.31251	4.35131	4.39047	4.42997	4.46983	4.51005	4.55063	4.59158	4.6329	4.67458	4.71665	4.75909	4.80191	4.84512	4.88871	4.9327	4.97709	5.02187	5.06706	5.11265	5.15866	5.20508	5.25191	5.29917	5.34685	5.39496	5.44351	5.49249	5.54191	5.59178	5.64209	5.69286	5.74408	5.79577	5.84792	5.90054	5.95363	6.00721	6.06126	6.1158	6.17083	6.22635	6.28238	6.33891
mux_r03_s044	FL3	Counts	0	0	0	0	0	0	0	0	0	0	0	0	0	0	0	0	1	0	0	0	0	0	0	0	0	0	0	0	0	0	0	0	0	0	0	0	0	0	0	0	0	0	0	0	0	0	0
mux_r03_s045	FL1	Bin Values (MEF)	61.8439	62.4209	63.0032	63.5909	64.1842	64.783	65.3873	65.9973	66.613	67.2344	67.8617	68.4948	69.1338	69.7787	70.4297	71.0867	71.7499	72.4192	73.0948	73.7768	74.465	75.1597	75.8609	76.5686	77.2829	78.0039	78.7316	79.4661	80.2074	80.9557	81.7109	82.4732	83.2426	84.0191	84.803	85.5941	86.3926	87.1986	88.012	88.8331	89.6618	90.4983	91.3426	92.1947	93.0548	93.9229	94.7991
mux_r03_s045	FL1	Counts	0	0	0	0	0	0	0	0	0	0	0	1	0	0	2	0	1	0	0	0	0	0	0	0	0	0	0	0	0	0	1	0	0	0	0	0	0	0	1	0	0	0	0	0	0	0	0
mux_r03_s045	FL3	Bin Values (MEF)	4.19816	4.23593	4.27405	4.31251	4.35131	4.39047	4.42997	4.46983	4.51005	4.55063	4.59158	4.6329	4.67458	4.71665	4.75909	4.80191	4.84512	4.88871	4.9327	4.97709	5.02187	5.06706	5.11265	5.15866	5.20508	5.25191	5.29917	5.34685	5.39496	5.44351	5.49249	5.54191	5.59178	5.64209	5.69286	5.74408	5.79577	5.84792	5.90054	5.95363	6.00721	6.06126	6.1158	6.17083	6.22635	6.28238	6.33891
mux_r03_s045	FL3	Counts	0	0	0	0	0	0	0	0	0	0	0	0	0	0	0	0	0	0	0	0	0	0	0	0	0	0	0	1	0	0	0	0	0	0	0	0	0	0	0	0	0	0	0	0	0	0	0
mux_r03_s046	FL1	Bin Values (MEF)	61.8439	62.4209	63.0032	63.5909	64.1842	64.783	65.3873	65.9973	66.613	67.2344	67.8617	68.4948	69.1338	69.7787	70.4297	71.0867	71.7499	72.4192	73.0948	73.7768	74.465	75.1597	75.8609	76.5686	77.2829	78.0039	78.7316	79.4661	80.2074	80.9557	81.7109	82.4732	83.2426	84.0191	84.803	85.5941	86.3926	87.1986	88.012	88.8331	89.6618	90.4983	91.3426	92.1947	93.0548	93.9229	94.7991
mux_r03_s046	FL1	Counts	0	0	0	1	0	0	2	0	0	0	0	2	0	0	0	0	1	0	0	0	0	0	0	0	0	0	0	1	0	0	1	1	0	0	0	0	1	0	0	2	1	0	0	1	1	0	0
mux_r03_s046	FL3	Bin Values (MEF)	4.19816	4.23593	4.27405	4.31251	4.35131	4.39047	4.42997	4.46983	4.51005	4.55063	4.59158	4.6329	4.67458	4.71665	4.75909	4.80191	4.84512	4.88871	4.9327	4.97709	5.02187	5.06706	5.11265	5.15866	5.20508	5.25191	5.29917	5.34685	5.39496	5.44351	5.49249	5.54191	5.59178	5.64209	5.69286	5.74408	5.79577	5.84792	5.90054	5.95363	6.00721	6.06126	6.1158	6.17083	6.22635	6.28238	6.33891
mux_r03_s046	FL3	Counts	0	0	0	0	1	0	0	0	0	0	0	0	0	0	0	1	0	0	0	0	0	0	0	0	0	0	0	0	0	0	0	0	0	0	0	0	0	2	0	2	1	0	0	0	0	0	0
mux_r03_s047	FL1	Bin Values (MEF)	61.8439	62.4209	63.0032	63.5909	64.1842	64.783	65.3873	65.9973	66.613	67.2344	67.8617	68.4948	69.1338	69.7787	70.4297	71.0867	71.7499	72.4192	73.0948	73.7768	74.465	75.1597	75.8609	76.5686	77.2829	78.0039	78.7316	79.4661	80.2074	80.9557	81.7109	82.4732	83.2426	84.0191	84.803	85.5941	86.3926	87.1986	88.012	88.8331	89.6618	90.4983	91.3426	92.1947	93.0548	93.9229	94.7991
mux_r03_s047	FL1	Counts	0	0	0	0	0	0	0	0	0	0	0	0	0	0	1	0	0	0	1	0	1	0	0	0	0	0	0	1	1	0	0	0	1	0	0	0	0	1	0	1	2	1	1	0	0	0	0
mux_r03_s047	FL3	Bin Values (MEF)	4.19816	4.23593	4.27405	4.31251	4.35131	4.39047	4.42997	4.46983	4.51005	4.55063	4.59158	4.6329	4.67458	4.71665	4.75909	4.80191	4.84512	4.88871	4.9327	4.97709	5.02187	5.06706	5.11265	5.15866	5.20508	5.25191	5.29917	5.34685	5.39496	5.44351	5.49249	5.54191	5.59178	5.64209	5.69286	5.74408	5.79577	5.84792	5.90054	5.95363	6.00721	6.06126	6.1158	6.17083	6.22635	6.28238	6.33891
mux_r03_s047	FL3	Counts	0	0	0	0	0	0	0	1	1	0	0	0	0	0	1	0	0	0	0	0	0	1	0	0	1	0	1	0	0	0	0	0	0	1	0	0	0	0	0	0	0	0	0	0	0	1	0
mux_r03_s048	FL1	Bin Values (MEF)	61.8439	62.4209	63.0032	63.5909	64.1842	64.783	65.3873	65.9973	66.613	67.2344	67.8617	68.4948	69.1338	69.7787	70.4297	71.0867	71.7499	72.4192	73.0948	73.7768	74.465	75.1597	75.8609	76.5686	77.2829	78.0039	78.7316	79.4661	80.2074	80.9557	81.7109	82.4732	83.2426	84.0191	84.803	85.5941	86.3926	87.1986	88.012	88.8331	89.6618	90.4983	91.3426	92.1947	93.0548	93.9229	94.7991
mux_r03_s048	FL1	Counts	0	0	0	0	0	0	0	0	0	0	0	0	0	0	0	0	0	0	0	1	0	1	0	0	1	0	0	1	0	1	0	0	0	1	1	0	0	1	2	0	0	2	2	1	1	1	0
mux_r03_s048	FL3	Bin Values (MEF)	4.19816	4.23593	4.27405	4.31251	4.35131	4.39047	4.42997	4.46983	4.51005	4.55063	4.59158	4.6329	4.67458	4.71665	4.75909	4.80191	4.84512	4.88871	4.9327	4.97709	5.02187	5.06706	5.11265	5.15866	5.20508	5.25191	5.29917	5.34685	5.39496	5.44351	5.49249	5.54191	5.59178	5.64209	5.69286	5.74408	5.79577	5.84792	5.90054	5.95363	6.00721	6.06126	6.1158	6.17083	6.22635	6.28238	6.33891
mux_r03_s048	FL3	Counts	0	0	1	0	0	0	0	0	0	0	0	0	0	0	0	0	0	0	0	0	0	0	0	0	0	0	0	0	0	0	0	0	0	0	0	0	0	0	0	0	0	0	0	0	0	0	0
mux_r01_s001	FL1	Bin Values (MEF)	58.9839	59.5317	60.0845	60.6426	61.2058	61.7742	62.3479	62.9269	63.5113	64.1012	64.6965	65.2973	65.9038	66.5158	67.1336	67.757	68.3863	69.0214	69.6624	70.3094	70.9624	71.6214	72.2866	72.9579	73.6355	74.3193	75.0095	75.7062	76.4093	77.1189	77.8351	78.558	79.2875	80.0239	80.7671	81.5172	82.2743	83.0383	83.8095	84.5879	85.3735	86.1663	86.9666	87.7742	88.5894	89.4122	90.2425
mux_r01_s001	FL1	Counts	0	0	0	0	0	0	0	0	0	0	0	0	0	0	0	0	0	0	0	0	0	0	0	1	0	0	0	0	0	0	0	0	0	0	0	0	0	0	0	1	0	1	0	0	0	0	1
mux_r01_s001	FL3	Bin Values (MEF)	3.60921	3.64197	3.67503	3.70839	3.74205	3.77602	3.81029	3.84488	3.87978	3.915	3.95054	3.98639	4.02258	4.05909	4.09594	4.13312	4.17063	4.20849	4.24669	4.28524	4.32414	4.36339	4.40299	4.44296	4.48329	4.52399	4.56505	4.60649	4.6483	4.69049	4.73307	4.77603	4.81939	4.86313	4.90728	4.95182	4.99677	5.04212	5.08789	5.13407	5.18068	5.2277	5.27516	5.32304	5.37136	5.42011	5.46931
mux_r01_s001	FL3	Counts	0	0	0	0	1	0	0	0	0	0	0	0	0	0	0	1	0	0	1	0	0	0	1	0	0	0	0	0	0	1	0	0	1	0	0	0	0	0	1	1	0	0	0	0	0	0	0
mux_r01_s002	FL1	Bin Values (MEF)	58.9839	59.5317	60.0845	60.6426	61.2058	61.7742	62.3479	62.9269	63.5113	64.1012	64.6965	65.2973	65.9038	66.5158	67.1336	67.757	68.3863	69.0214	69.6624	70.3094	70.9624	71.6214	72.2866	72.9579	73.6355	74.3193	75.0095	75.7062	76.4093	77.1189	77.8351	78.558	79.2875	80.0239	80.7671	81.5172	82.2743	83.0383	83.8095	84.5879	85.3735	86.1663	86.9666	87.7742	88.5894	89.4122	90.2425
mux_r01_s002	FL1	Counts	0	0	0	0	1	0	0	0	0	0	0	0	0	0	0	0	0	0	0	0	0	0	1	1	0	0	0	0	0	1	0	1	0	0	1	1	0	0	0	0	0	0	0	0	0	0	0
mux_r01_s002	FL3	Bin Values (MEF)	3.60921	3.64197	3.67503	3.70839	3.74205	3.77602	3.81029	3.84488	3.87978	3.915	3.95054	3.98639	4.02258	4.05909	4.09594	4.13312	4.17063	4.20849	4.24669	4.28524	4.32414	4.36339	4.40299	4.44296	4.48329	4.52399	4.56505	4.60649	4.6483	4.69049	4.73307	4.77603	4.81939	4.86313	4.90728	4.95182	4.99677	5.04212	5.08789	5.13407	5.18068	5.2277	5.27516	5.32304	5.37136	5.42011	5.46931
mux_r01_s002	FL3	Counts	0	0	0	0	0	0	0	0	0	0	0	0	0	0	0	0	0	0	0	0	0	0	0	0	0	0	0	0	0	0	0	0	0	0	0	0	0	0	0	0	0	0	0	0	0	0	0
mux_r01_s003	FL1	Bin Values (MEF)	58.9839	59.5317	60.0845	60.6426	61.2058	61.7742	62.3479	62.9269	63.5113	64.1012	64.6965	65.2973	65.9038	66.5158	67.1336	67.757	68.3863	69.0214	69.6624	70.3094	70.9624	71.6214	72.2866	72.9579	73.6355	74.3193	75.0095	75.7062	76.4093	77.1189	77.8351	78.558	79.2875	80.0239	80.7671	81.5172	82.2743	83.0383	83.8095	84.5879	85.3735	86.1663	86.9666	87.7742	88.5894	89.4122	90.2425
mux_r01_s003	FL1	Counts	0	0	0	0	0	0	0	0	0	0	0	0	0	0	0	0	0	0	0	0	0	0	0	0	0	0	0	0	0	0	0	0	0	0	0	0	0	0	0	0	0	0	0	0	0	0	0
mux_r01_s003	FL3	Bin Values (MEF)	3.60921	3.64197	3.67503	3.70839	3.74205	3.77602	3.81029	3.84488	3.87978	3.915	3.95054	3.98639	4.02258	4.05909	4.09594	4.13312	4.17063	4.20849	4.24669	4.28524	4.32414	4.36339	4.40299	4.44296	4.48329	4.52399	4.56505	4.60649	4.6483	4.69049	4.73307	4.77603	4.81939	4.86313	4.90728	4.95182	4.99677	5.04212	5.08789	5.13407	5.18068	5.2277	5.27516	5.32304	5.37136	5.42011	5.46931
mux_r01_s003	FL3	Counts	0	0	0	0	0	0	0	0	0	0	0	0	0	0	0	0	0	0	0	0	0	0	0	0	0	0	0	0	0	0	0	0	0	0	0	0	0	0	0	0	0	0	0	0	0	0	0
mux_r01_s004	FL1	Bin Values (MEF)	58.9839	59.5317	60.0845	60.6426	61.2058	61.7742	62.3479	62.9269	63.5113	64.1012	64.6965	65.2973	65.9038	66.5158	67.1336	67.757	68.3863	69.0214	69.6624	70.3094	70.9624	71.6214	72.2866	72.9579	73.6355	74.3193	75.0095	75.7062	76.4093	77.1189	77.8351	78.558	79.2875	80.0239	80.7671	81.5172	82.2743	83.0383	83.8095	84.5879	85.3735	86.1663	86.9666	87.7742	88.5894	89.4122	90.2425
mux_r01_s004	FL1	Counts	0	0	0	0	0	0	0	0	0	1	1	0	0	1	0	0	0	0	0	0	1	0	0	0	0	1	0	0	0	2	0	0	0	0	0	0	0	0	0	0	0	1	0	1	0	0	0
mux_r01_s004	FL3	Bin Values (MEF)	3.60921	3.64197	3.67503	3.70839	3.74205	3.77602	3.81029	3.84488	3.87978	3.915	3.95054	3.98639	4.02258	4.05909	4.09594	4.13312	4.17063	4.20849	4.24669	4.28524	4.32414	4.36339	4.40299	4.44296	4.48329	4.52399	4.56505	4.60649	4.6483	4.69049	4.73307	4.77603	4.81939	4.86313	4.90728	4.95182	4.99677	5.04212	5.08789	5.13407	5.18068	5.2277	5.27516	5.32304	5.37136	5.42011	5.46931
mux_r01_s004	FL3	Counts	0	0	0	0	0	0	0	0	0	0	0	0	0	0	0	0	0	0	0	0	0	0	0	0	0	0	0	0	0	0	0	0	0	0	0	0	0	0	1	0	0	0	0	0	0	0	0
mux_r01_s005	FL1	Bin Values (MEF)	58.9839	59.5317	60.0845	60.6426	61.2058	61.7742	62.3479	62.9269	63.5113	64.1012	64.6965	65.2973	65.9038	66.5158	67.1336	67.757	68.3863	69.0214	69.6624	70.3094	70.9624	71.6214	72.2866	72.9579	73.6355	74.3193	75.0095	75.7062	76.4093	77.1189	77.8351	78.558	79.2875	80.0239	80.7671	81.5172	82.2743	83.0383	83.8095	84.5879	85.3735	86.1663	86.9666	87.7742	88.5894	89.4122	90.2425
mux_r01_s005	FL1	Counts	0	0	0	0	0	0	0	0	0	0	0	0	0	0	0	0	0	0	0	0	0	0	1	0	0	1	0	0	0	0	0	0	1	0	1	0	0	0	0	0	0	0	0	0	1	0	0
mux_r01_s005	FL3	Bin Values (MEF)	3.60921	3.64197	3.67503	3.70839	3.74205	3.77602	3.81029	3.84488	3.87978	3.915	3.95054	3.98639	4.02258	4.05909	4.09594	4.13312	4.17063	4.20849	4.24669	4.28524	4.32414	4.36339	4.40299	4.44296	4.48329	4.52399	4.56505	4.60649	4.6483	4.69049	4.73307	4.77603	4.81939	4.86313	4.90728	4.95182	4.99677	5.04212	5.08789	5.13407	5.18068	5.2277	5.27516	5.32304	5.37136	5.42011	5.46931
mux_r01_s005	FL3	Counts	0	0	0	0	0	0	0	0	0	0	0	0	0	0	0	0	0	0	0	0	0	0	0	0	0	0	0	0	0	0	0	0	0	0	0	0	0	0	0	0	0	0	0	0	0	0	1
mux_r01_s006	FL1	Bin Values (MEF)	58.9839	59.5317	60.0845	60.6426	61.2058	61.7742	62.3479	62.9269	63.5113	64.1012	64.6965	65.2973	65.9038	66.5158	67.1336	67.757	68.3863	69.0214	69.6624	70.3094	70.9624	71.6214	72.2866	72.9579	73.6355	74.3193	75.0095	75.7062	76.4093	77.1189	77.8351	78.558	79.2875	80.0239	80.7671	81.5172	82.2743	83.0383	83.8095	84.5879	85.3735	86.1663	86.9666	87.7742	88.5894	89.4122	90.2425
mux_r01_s006	FL1	Counts	0	0	0	0	0	0	0	0	0	0	0	0	0	0	0	0	0	0	0	0	1	0	0	0	0	0	0	0	0	1	0	0	0	0	0	0	0	0	0	0	0	0	0	0	0	0	0
mux_r01_s006	FL3	Bin Values (MEF)	3.60921	3.64197	3.67503	3.70839	3.74205	3.77602	3.81029	3.84488	3.87978	3.915	3.95054	3.98639	4.02258	4.05909	4.09594	4.13312	4.17063	4.20849	4.24669	4.28524	4.32414	4.36339	4.40299	4.44296	4.48329	4.52399	4.56505	4.60649	4.6483	4.69049	4.73307	4.77603	4.81939	4.86313	4.90728	4.95182	4.99677	5.04212	5.08789	5.13407	5.18068	5.2277	5.27516	5.32304	5.37136	5.42011	5.46931
mux_r01_s006	FL3	Counts	0	0	0	0	0	0	0	0	0	0	0	0	0	0	0	0	0	0	0	0	0	0	0	0	0	0	0	0	0	0	0	0	0	0	0	0	0	0	0	0	0	0	0	0	0	0	0
mux_r01_s007	FL1	Bin Values (MEF)	58.9839	59.5317	60.0845	60.6426	61.2058	61.7742	62.3479	62.9269	63.5113	64.1012	64.6965	65.2973	65.9038	66.5158	67.1336	67.757	68.3863	69.0214	69.6624	70.3094	70.9624	71.6214	72.2866	72.9579	73.6355	74.3193	75.0095	75.7062	76.4093	77.1189	77.8351	78.558	79.2875	80.0239	80.7671	81.5172	82.2743	83.0383	83.8095	84.5879	85.3735	86.1663	86.9666	87.7742	88.5894	89.4122	90.2425
mux_r01_s007	FL1	Counts	0	0	0	0	0	0	0	0	0	0	0	0	0	0	0	0	0	0	0	0	0	1	0	0	0	0	0	0	0	0	0	0	1	0	0	0	0	0	0	0	1	0	1	1	1	0	0
mux_r01_s007	FL3	Bin Values (MEF)	3.60921	3.64197	3.67503	3.70839	3.74205	3.77602	3.81029	3.84488	3.87978	3.915	3.95054	3.98639	4.02258	4.05909	4.09594	4.13312	4.17063	4.20849	4.24669	4.28524	4.32414	4.36339	4.40299	4.44296	4.48329	4.52399	4.56505	4.60649	4.6483	4.69049	4.73307	4.77603	4.81939	4.86313	4.90728	4.95182	4.99677	5.04212	5.08789	5.13407	5.18068	5.2277	5.27516	5.32304	5.37136	5.42011	5.46931
mux_r01_s007	FL3	Counts	0	0	0	0	0	0	0	0	0	0	0	0	0	0	0	0	0	0	0	0	0	0	0	0	0	0	0	0	0	0	0	0	0	0	0	0	0	0	0	0	0	0	0	0	0	0	0
mux_r01_s008	FL1	Bin Values (MEF)	58.9839	59.5317	60.0845	60.6426	61.2058	61.7742	62.3479	62.9269	63.5113	64.1012	64.6965	65.2973	65.9038	66.5158	67.1336	67.757	68.3863	69.0214	69.6624	70.3094	70.9624	71.6214	72.2866	72.9579	73.6355	74.3193	75.0095	75.7062	76.4093	77.1189	77.8351	78.558	79.2875	80.0239	80.7671	81.5172	82.2743	83.0383	83.8095	84.5879	85.3735	86.1663	86.9666	87.7742	88.5894	89.4122	90.2425
mux_r01_s008	FL1	Counts	0	0	0	0	0	0	0	0	0	0	0	0	0	0	0	0	0	0	0	0	0	0	0	0	0	0	0	0	0	0	0	0	0	0	0	0	0	0	0	0	0	0	0	0	0	1	0
mux_r01_s008	FL3	Bin Values (MEF)	3.60921	3.64197	3.67503	3.70839	3.74205	3.77602	3.81029	3.84488	3.87978	3.915	3.95054	3.98639	4.02258	4.05909	4.09594	4.13312	4.17063	4.20849	4.24669	4.28524	4.32414	4.36339	4.40299	4.44296	4.48329	4.52399	4.56505	4.60649	4.6483	4.69049	4.73307	4.77603	4.81939	4.86313	4.90728	4.95182	4.99677	5.04212	5.08789	5.13407	5.18068	5.2277	5.27516	5.32304	5.37136	5.42011	5.46931
mux_r01_s008	FL3	Counts	0	0	0	0	0	0	0	0	0	0	0	0	0	0	0	0	0	0	0	0	0	0	0	0	0	0	0	0	0	0	0	0	0	0	0	0	0	0	0	1	0	0	0	0	0	0	0
mux_r01_s009	FL1	Bin Values (MEF)	58.9839	59.5317	60.0845	60.6426	61.2058	61.7742	62.3479	62.9269	63.5113	64.1012	64.6965	65.2973	65.9038	66.5158	67.1336	67.757	68.3863	69.0214	69.6624	70.3094	70.9624	71.6214	72.2866	72.9579	73.6355	74.3193	75.0095	75.7062	76.4093	77.1189	77.8351	78.558	79.2875	80.0239	80.7671	81.5172	82.2743	83.0383	83.8095	84.5879	85.3735	86.1663	86.9666	87.7742	88.5894	89.4122	90.2425
mux_r01_s009	FL1	Counts	0	0	0	0	0	0	0	0	0	0	0	0	0	0	0	0	0	0	0	0	0	0	0	0	0	0	0	0	0	0	0	0	0	0	0	0	0	0	0	0	0	0	0	0	0	0	0
mux_r01_s009	FL3	Bin Values (MEF)	3.60921	3.64197	3.67503	3.70839	3.74205	3.77602	3.81029	3.84488	3.87978	3.915	3.95054	3.98639	4.02258	4.05909	4.09594	4.13312	4.17063	4.20849	4.24669	4.28524	4.32414	4.36339	4.40299	4.44296	4.48329	4.52399	4.56505	4.60649	4.6483	4.69049	4.73307	4.77603	4.81939	4.86313	4.90728	4.95182	4.99677	5.04212	5.08789	5.13407	5.18068	5.2277	5.27516	5.32304	5.37136	5.42011	5.46931
mux_r01_s009	FL3	Counts	0	0	0	0	0	0	0	0	0	0	0	0	0	0	0	0	0	0	0	0	0	0	0	0	0	0	0	0	0	0	0	0	0	0	0	0	0	0	0	0	0	0	0	0	0	0	0
mux_r01_s010	FL1	Bin Values (MEF)	58.9839	59.5317	60.0845	60.6426	61.2058	61.7742	62.3479	62.9269	63.5113	64.1012	64.6965	65.2973	65.9038	66.5158	67.1336	67.757	68.3863	69.0214	69.6624	70.3094	70.9624	71.6214	72.2866	72.9579	73.6355	74.3193	75.0095	75.7062	76.4093	77.1189	77.8351	78.558	79.2875	80.0239	80.7671	81.5172	82.2743	83.0383	83.8095	84.5879	85.3735	86.1663	86.9666	87.7742	88.5894	89.4122	90.2425
mux_r01_s010	FL1	Counts	0	0	0	0	0	0	0	0	0	0	0	0	0	0	0	1	0	0	0	0	0	0	0	0	0	1	0	0	0	0	0	0	0	1	0	0	0	0	0	0	0	0	0	0	0	0	0
mux_r01_s010	FL3	Bin Values (MEF)	3.60921	3.64197	3.67503	3.70839	3.74205	3.77602	3.81029	3.84488	3.87978	3.915	3.95054	3.98639	4.02258	4.05909	4.09594	4.13312	4.17063	4.20849	4.24669	4.28524	4.32414	4.36339	4.40299	4.44296	4.48329	4.52399	4.56505	4.60649	4.6483	4.69049	4.73307	4.77603	4.81939	4.86313	4.90728	4.95182	4.99677	5.04212	5.08789	5.13407	5.18068	5.2277	5.27516	5.32304	5.37136	5.42011	5.46931
mux_r01_s010	FL3	Counts	0	0	0	0	0	0	0	0	0	0	0	0	0	0	0	0	0	0	0	0	0	0	0	0	0	0	0	0	0	0	0	0	0	0	0	0	0	0	0	0	0	0	0	0	0	0	0
mux_r01_s011	FL1	Bin Values (MEF)	58.9839	59.5317	60.0845	60.6426	61.2058	61.7742	62.3479	62.9269	63.5113	64.1012	64.6965	65.2973	65.9038	66.5158	67.1336	67.757	68.3863	69.0214	69.6624	70.3094	70.9624	71.6214	72.2866	72.9579	73.6355	74.3193	75.0095	75.7062	76.4093	77.1189	77.8351	78.558	79.2875	80.0239	80.7671	81.5172	82.2743	83.0383	83.8095	84.5879	85.3735	86.1663	86.9666	87.7742	88.5894	89.4122	90.2425
mux_r01_s011	FL1	Counts	0	0	0	0	0	0	0	0	0	1	0	0	0	0	0	0	0	0	0	0	0	0	0	0	0	0	0	0	0	1	0	0	0	1	0	0	0	0	0	0	0	0	0	0	1	0	0
mux_r01_s011	FL3	Bin Values (MEF)	3.60921	3.64197	3.67503	3.70839	3.74205	3.77602	3.81029	3.84488	3.87978	3.915	3.95054	3.98639	4.02258	4.05909	4.09594	4.13312	4.17063	4.20849	4.24669	4.28524	4.32414	4.36339	4.40299	4.44296	4.48329	4.52399	4.56505	4.60649	4.6483	4.69049	4.73307	4.77603	4.81939	4.86313	4.90728	4.95182	4.99677	5.04212	5.08789	5.13407	5.18068	5.2277	5.27516	5.32304	5.37136	5.42011	5.46931
mux_r01_s011	FL3	Counts	0	0	0	0	0	0	0	0	0	0	0	0	0	0	0	0	0	0	0	0	0	0	0	0	0	0	0	0	0	0	0	0	0	0	0	0	0	0	0	0	0	0	0	0	0	0	0
mux_r01_s012	FL1	Bin Values (MEF)	58.9839	59.5317	60.0845	60.6426	61.2058	61.7742	62.3479	62.9269	63.5113	64.1012	64.6965	65.2973	65.9038	66.5158	67.1336	67.757	68.3863	69.0214	69.6624	70.3094	70.9624	71.6214	72.2866	72.9579	73.6355	74.3193	75.0095	75.7062	76.4093	77.1189	77.8351	78.558	79.2875	80.0239	80.7671	81.5172	82.2743	83.0383	83.8095	84.5879	85.3735	86.1663	86.9666	87.7742	88.5894	89.4122	90.2425
mux_r01_s012	FL1	Counts	0	0	0	0	0	0	0	0	0	1	0	1	1	0	0	0	0	0	0	0	0	0	0	0	0	0	1	0	0	1	0	1	0	0	0	0	0	1	0	0	0	0	2	0	0	0	0
mux_r01_s012	FL3	Bin Values (MEF)	3.60921	3.64197	3.67503	3.70839	3.74205	3.77602	3.81029	3.84488	3.87978	3.915	3.95054	3.98639	4.02258	4.05909	4.09594	4.13312	4.17063	4.20849	4.24669	4.28524	4.32414	4.36339	4.40299	4.44296	4.48329	4.52399	4.56505	4.60649	4.6483	4.69049	4.73307	4.77603	4.81939	4.86313	4.90728	4.95182	4.99677	5.04212	5.08789	5.13407	5.18068	5.2277	5.27516	5.32304	5.37136	5.42011	5.46931
mux_r01_s012	FL3	Counts	0	0	0	0	0	0	0	0	0	0	0	0	0	0	1	0	0	0	0	0	0	0	0	0	0	0	0	0	0	0	0	0	0	0	0	0	0	0	1	1	0	0	0	0	0	0	0
mux_r01_s013	FL1	Bin Values (MEF)	58.9839	59.5317	60.0845	60.6426	61.2058	61.7742	62.3479	62.9269	63.5113	64.1012	64.6965	65.2973	65.9038	66.5158	67.1336	67.757	68.3863	69.0214	69.6624	70.3094	70.9624	71.6214	72.2866	72.9579	73.6355	74.3193	75.0095	75.7062	76.4093	77.1189	77.8351	78.558	79.2875	80.0239	80.7671	81.5172	82.2743	83.0383	83.8095	84.5879	85.3735	86.1663	86.9666	87.7742	88.5894	89.4122	90.2425
mux_r01_s013	FL1	Counts	0	0	0	0	0	0	0	0	0	0	0	0	0	0	0	0	0	0	0	0	0	0	0	0	0	0	0	0	1	1	0	1	0	0	0	0	0	1	0	0	0	0	1	1	0	0	0
mux_r01_s013	FL3	Bin Values (MEF)	3.60921	3.64197	3.67503	3.70839	3.74205	3.77602	3.81029	3.84488	3.87978	3.915	3.95054	3.98639	4.02258	4.05909	4.09594	4.13312	4.17063	4.20849	4.24669	4.28524	4.32414	4.36339	4.40299	4.44296	4.48329	4.52399	4.56505	4.60649	4.6483	4.69049	4.73307	4.77603	4.81939	4.86313	4.90728	4.95182	4.99677	5.04212	5.08789	5.13407	5.18068	5.2277	5.27516	5.32304	5.37136	5.42011	5.46931
mux_r01_s013	FL3	Counts	0	0	0	0	0	0	0	0	0	0	0	0	0	0	0	0	0	0	0	0	0	0	0	0	0	0	0	0	0	0	0	0	0	0	0	0	0	0	0	0	0	0	0	0	0	0	0
mux_r01_s014	FL1	Bin Values (MEF)	58.9839	59.5317	60.0845	60.6426	61.2058	61.7742	62.3479	62.9269	63.5113	64.1012	64.6965	65.2973	65.9038	66.5158	67.1336	67.757	68.3863	69.0214	69.6624	70.3094	70.9624	71.6214	72.2866	72.9579	73.6355	74.3193	75.0095	75.7062	76.4093	77.1189	77.8351	78.558	79.2875	80.0239	80.7671	81.5172	82.2743	83.0383	83.8095	84.5879	85.3735	86.1663	86.9666	87.7742	88.5894	89.4122	90.2425
mux_r01_s014	FL1	Counts	0	0	0	0	0	0	1	0	0	0	0	0	0	0	0	0	0	0	0	0	0	0	0	0	1	0	0	0	0	0	0	0	0	0	0	0	0	0	0	0	1	0	0	0	0	1	0
mux_r01_s014	FL3	Bin Values (MEF)	3.60921	3.64197	3.67503	3.70839	3.74205	3.77602	3.81029	3.84488	3.87978	3.915	3.95054	3.98639	4.02258	4.05909	4.09594	4.13312	4.17063	4.20849	4.24669	4.28524	4.32414	4.36339	4.40299	4.44296	4.48329	4.52399	4.56505	4.60649	4.6483	4.69049	4.73307	4.77603	4.81939	4.86313	4.90728	4.95182	4.99677	5.04212	5.08789	5.13407	5.18068	5.2277	5.27516	5.32304	5.37136	5.42011	5.46931
mux_r01_s014	FL3	Counts	0	0	0	0	0	0	0	0	0	0	0	0	0	0	0	0	0	0	0	0	0	0	0	1	0	0	0	0	0	0	0	1	0	0	0	0	0	0	0	0	1	0	0	0	0	0	0
mux_r01_s015	FL1	Bin Values (MEF)	58.9839	59.5317	60.0845	60.6426	61.2058	61.7742	62.3479	62.9269	63.5113	64.1012	64.6965	65.2973	65.9038	66.5158	67.1336	67.757	68.3863	69.0214	69.6624	70.3094	70.9624	71.6214	72.2866	72.9579	73.6355	74.3193	75.0095	75.7062	76.4093	77.1189	77.8351	78.558	79.2875	80.0239	80.7671	81.5172	82.2743	83.0383	83.8095	84.5879	85.3735	86.1663	86.9666	87.7742	88.5894	89.4122	90.2425
mux_r01_s015	FL1	Counts	0	0	0	0	0	0	0	1	0	0	0	0	0	0	0	0	0	1	0	0	0	0	0	0	0	0	0	0	0	0	0	0	0	1	0	0	0	0	0	0	0	1	0	0	0	0	0
mux_r01_s015	FL3	Bin Values (MEF)	3.60921	3.64197	3.67503	3.70839	3.74205	3.77602	3.81029	3.84488	3.87978	3.915	3.95054	3.98639	4.02258	4.05909	4.09594	4.13312	4.17063	4.20849	4.24669	4.28524	4.32414	4.36339	4.40299	4.44296	4.48329	4.52399	4.56505	4.60649	4.6483	4.69049	4.73307	4.77603	4.81939	4.86313	4.90728	4.95182	4.99677	5.04212	5.08789	5.13407	5.18068	5.2277	5.27516	5.32304	5.37136	5.42011	5.46931
mux_r01_s015	FL3	Counts	0	0	0	0	0	0	0	0	0	0	0	0	0	0	0	0	0	0	0	0	0	0	0	0	0	0	0	0	0	0	0	0	0	0	0	0	0	0	0	0	0	0	0	0	0	0	0
mux_r01_s016	FL1	Bin Values (MEF)	58.9839	59.5317	60.0845	60.6426	61.2058	61.7742	62.3479	62.9269	63.5113	64.1012	64.6965	65.2973	65.9038	66.5158	67.1336	67.757	68.3863	69.0214	69.6624	70.3094	70.9624	71.6214	72.2866	72.9579	73.6355	74.3193	75.0095	75.7062	76.4093	77.1189	77.8351	78.558	79.2875	80.0239	80.7671	81.5172	82.2743	83.0383	83.8095	84.5879	85.3735	86.1663	86.9666	87.7742	88.5894	89.4122	90.2425
mux_r01_s016	FL1	Counts	0	0	0	0	0	0	0	0	0	0	0	0	0	0	0	0	0	0	0	0	0	0	0	0	0	0	0	0	0	0	0	0	0	0	0	0	0	0	0	0	0	0	0	0	0	0	0
mux_r01_s016	FL3	Bin Values (MEF)	3.60921	3.64197	3.67503	3.70839	3.74205	3.77602	3.81029	3.84488	3.87978	3.915	3.95054	3.98639	4.02258	4.05909	4.09594	4.13312	4.17063	4.20849	4.24669	4.28524	4.32414	4.36339	4.40299	4.44296	4.48329	4.52399	4.56505	4.60649	4.6483	4.69049	4.73307	4.77603	4.81939	4.86313	4.90728	4.95182	4.99677	5.04212	5.08789	5.13407	5.18068	5.2277	5.27516	5.32304	5.37136	5.42011	5.46931
mux_r01_s016	FL3	Counts	0	0	0	0	0	0	0	0	0	0	0	0	0	0	0	0	0	0	0	0	0	0	0	0	0	0	0	0	0	0	0	0	0	0	0	0	0	0	0	0	0	0	0	0	0	0	0
mux_r01_s017	FL1	Bin Values (MEF)	58.9839	59.5317	60.0845	60.6426	61.2058	61.7742	62.3479	62.9269	63.5113	64.1012	64.6965	65.2973	65.9038	66.5158	67.1336	67.757	68.3863	69.0214	69.6624	70.3094	70.9624	71.6214	72.2866	72.9579	73.6355	74.3193	75.0095	75.7062	76.4093	77.1189	77.8351	78.558	79.2875	80.0239	80.7671	81.5172	82.2743	83.0383	83.8095	84.5879	85.3735	86.1663	86.9666	87.7742	88.5894	89.4122	90.2425
mux_r01_s017	FL1	Counts	0	0	0	0	0	0	0	0	0	0	0	1	0	0	0	0	0	0	0	0	0	0	0	0	0	0	0	0	0	0	0	1	0	1	0	2	0	0	0	0	0	0	0	0	0	1	0
mux_r01_s017	FL3	Bin Values (MEF)	3.60921	3.64197	3.67503	3.70839	3.74205	3.77602	3.81029	3.84488	3.87978	3.915	3.95054	3.98639	4.02258	4.05909	4.09594	4.13312	4.17063	4.20849	4.24669	4.28524	4.32414	4.36339	4.40299	4.44296	4.48329	4.52399	4.56505	4.60649	4.6483	4.69049	4.73307	4.77603	4.81939	4.86313	4.90728	4.95182	4.99677	5.04212	5.08789	5.13407	5.18068	5.2277	5.27516	5.32304	5.37136	5.42011	5.46931
mux_r01_s017	FL3	Counts	0	0	0	0	0	0	0	0	0	0	0	0	0	0	0	0	0	0	0	0	0	0	0	0	0	0	0	0	0	0	0	0	0	0	0	0	0	0	0	0	0	0	0	0	0	0	0
mux_r01_s018	FL1	Bin Values (MEF)	58.9839	59.5317	60.0845	60.6426	61.2058	61.7742	62.3479	62.9269	63.5113	64.1012	64.6965	65.2973	65.9038	66.5158	67.1336	67.757	68.3863	69.0214	69.6624	70.3094	70.9624	71.6214	72.2866	72.9579	73.6355	74.3193	75.0095	75.7062	76.4093	77.1189	77.8351	78.558	79.2875	80.0239	80.7671	81.5172	82.2743	83.0383	83.8095	84.5879	85.3735	86.1663	86.9666	87.7742	88.5894	89.4122	90.2425
mux_r01_s018	FL1	Counts	0	0	0	0	0	0	0	0	0	1	0	0	0	0	1	0	0	0	0	0	0	0	0	0	1	0	0	0	0	0	0	0	0	0	0	0	0	0	1	0	0	0	0	1	0	1	0
mux_r01_s018	FL3	Bin Values (MEF)	3.60921	3.64197	3.67503	3.70839	3.74205	3.77602	3.81029	3.84488	3.87978	3.915	3.95054	3.98639	4.02258	4.05909	4.09594	4.13312	4.17063	4.20849	4.24669	4.28524	4.32414	4.36339	4.40299	4.44296	4.48329	4.52399	4.56505	4.60649	4.6483	4.69049	4.73307	4.77603	4.81939	4.86313	4.90728	4.95182	4.99677	5.04212	5.08789	5.13407	5.18068	5.2277	5.27516	5.32304	5.37136	5.42011	5.46931
mux_r01_s018	FL3	Counts	0	0	0	0	0	0	0	0	0	0	0	0	0	0	0	0	0	0	0	0	0	0	0	0	0	0	0	0	0	0	0	0	0	0	0	0	0	0	0	0	0	0	0	0	0	0	0
mux_r01_s019	FL1	Bin Values (MEF)	58.9839	59.5317	60.0845	60.6426	61.2058	61.7742	62.3479	62.9269	63.5113	64.1012	64.6965	65.2973	65.9038	66.5158	67.1336	67.757	68.3863	69.0214	69.6624	70.3094	70.9624	71.6214	72.2866	72.9579	73.6355	74.3193	75.0095	75.7062	76.4093	77.1189	77.8351	78.558	79.2875	80.0239	80.7671	81.5172	82.2743	83.0383	83.8095	84.5879	85.3735	86.1663	86.9666	87.7742	88.5894	89.4122	90.2425
mux_r01_s019	FL1	Counts	0	0	0	0	0	0	0	0	0	0	0	0	0	0	0	0	0	1	0	0	0	0	0	1	0	0	0	0	0	0	0	0	0	0	0	0	0	0	0	0	0	0	0	1	0	0	0
mux_r01_s019	FL3	Bin Values (MEF)	3.60921	3.64197	3.67503	3.70839	3.74205	3.77602	3.81029	3.84488	3.87978	3.915	3.95054	3.98639	4.02258	4.05909	4.09594	4.13312	4.17063	4.20849	4.24669	4.28524	4.32414	4.36339	4.40299	4.44296	4.48329	4.52399	4.56505	4.60649	4.6483	4.69049	4.73307	4.77603	4.81939	4.86313	4.90728	4.95182	4.99677	5.04212	5.08789	5.13407	5.18068	5.2277	5.27516	5.32304	5.37136	5.42011	5.46931
mux_r01_s019	FL3	Counts	0	0	0	0	0	0	0	0	0	0	0	0	0	0	0	0	0	0	1	0	0	0	0	0	0	0	0	0	0	0	0	0	0	0	0	0	0	0	0	0	0	0	0	0	0	0	0
mux_r01_s020	FL1	Bin Values (MEF)	58.9839	59.5317	60.0845	60.6426	61.2058	61.7742	62.3479	62.9269	63.5113	64.1012	64.6965	65.2973	65.9038	66.5158	67.1336	67.757	68.3863	69.0214	69.6624	70.3094	70.9624	71.6214	72.2866	72.9579	73.6355	74.3193	75.0095	75.7062	76.4093	77.1189	77.8351	78.558	79.2875	80.0239	80.7671	81.5172	82.2743	83.0383	83.8095	84.5879	85.3735	86.1663	86.9666	87.7742	88.5894	89.4122	90.2425
mux_r01_s020	FL1	Counts	0	0	0	0	0	0	0	0	0	1	0	0	0	0	0	0	0	0	0	0	0	0	0	0	0	0	0	0	0	0	0	0	0	0	0	0	0	0	0	0	0	0	2	0	1	0	0
mux_r01_s020	FL3	Bin Values (MEF)	3.60921	3.64197	3.67503	3.70839	3.74205	3.77602	3.81029	3.84488	3.87978	3.915	3.95054	3.98639	4.02258	4.05909	4.09594	4.13312	4.17063	4.20849	4.24669	4.28524	4.32414	4.36339	4.40299	4.44296	4.48329	4.52399	4.56505	4.60649	4.6483	4.69049	4.73307	4.77603	4.81939	4.86313	4.90728	4.95182	4.99677	5.04212	5.08789	5.13407	5.18068	5.2277	5.27516	5.32304	5.37136	5.42011	5.46931
mux_r01_s020	FL3	Counts	0	0	0	0	0	0	0	0	0	0	0	0	0	0	0	0	0	0	0	0	0	0	0	0	0	0	0	0	0	0	0	0	0	0	0	0	0	0	0	0	0	0	0	0	0	0	0
mux_r01_s021	FL1	Bin Values (MEF)	58.9839	59.5317	60.0845	60.6426	61.2058	61.7742	62.3479	62.9269	63.5113	64.1012	64.6965	65.2973	65.9038	66.5158	67.1336	67.757	68.3863	69.0214	69.6624	70.3094	70.9624	71.6214	72.2866	72.9579	73.6355	74.3193	75.0095	75.7062	76.4093	77.1189	77.8351	78.558	79.2875	80.0239	80.7671	81.5172	82.2743	83.0383	83.8095	84.5879	85.3735	86.1663	86.9666	87.7742	88.5894	89.4122	90.2425
mux_r01_s021	FL1	Counts	0	0	0	0	1	0	0	0	0	0	0	0	0	0	0	0	0	0	0	0	0	0	0	0	0	0	0	0	0	0	0	0	0	0	0	0	0	0	0	0	0	0	0	0	0	0	0
mux_r01_s021	FL3	Bin Values (MEF)	3.60921	3.64197	3.67503	3.70839	3.74205	3.77602	3.81029	3.84488	3.87978	3.915	3.95054	3.98639	4.02258	4.05909	4.09594	4.13312	4.17063	4.20849	4.24669	4.28524	4.32414	4.36339	4.40299	4.44296	4.48329	4.52399	4.56505	4.60649	4.6483	4.69049	4.73307	4.77603	4.81939	4.86313	4.90728	4.95182	4.99677	5.04212	5.08789	5.13407	5.18068	5.2277	5.27516	5.32304	5.37136	5.42011	5.46931
mux_r01_s021	FL3	Counts	0	0	0	0	0	0	0	0	0	0	0	0	0	0	0	0	0	0	0	0	0	0	0	0	0	0	0	0	0	0	0	0	0	0	0	0	0	0	0	0	1	0	0	0	0	0	0
mux_r01_s022	FL1	Bin Values (MEF)	58.9839	59.5317	60.0845	60.6426	61.2058	61.7742	62.3479	62.9269	63.5113	64.1012	64.6965	65.2973	65.9038	66.5158	67.1336	67.757	68.3863	69.0214	69.6624	70.3094	70.9624	71.6214	72.2866	72.9579	73.6355	74.3193	75.0095	75.7062	76.4093	77.1189	77.8351	78.558	79.2875	80.0239	80.7671	81.5172	82.2743	83.0383	83.8095	84.5879	85.3735	86.1663	86.9666	87.7742	88.5894	89.4122	90.2425
mux_r01_s022	FL1	Counts	0	0	0	0	1	0	0	0	0	0	0	0	0	1	0	0	0	0	0	0	0	0	0	0	0	0	0	0	0	1	0	0	0	0	0	0	0	0	0	0	0	0	0	0	0	0	0
mux_r01_s022	FL3	Bin Values (MEF)	3.60921	3.64197	3.67503	3.70839	3.74205	3.77602	3.81029	3.84488	3.87978	3.915	3.95054	3.98639	4.02258	4.05909	4.09594	4.13312	4.17063	4.20849	4.24669	4.28524	4.32414	4.36339	4.40299	4.44296	4.48329	4.52399	4.56505	4.60649	4.6483	4.69049	4.73307	4.77603	4.81939	4.86313	4.90728	4.95182	4.99677	5.04212	5.08789	5.13407	5.18068	5.2277	5.27516	5.32304	5.37136	5.42011	5.46931
mux_r01_s022	FL3	Counts	0	0	0	0	0	0	0	0	0	0	0	0	0	0	0	0	0	0	0	0	0	0	0	0	0	0	0	0	0	0	0	0	0	0	0	0	0	0	0	0	0	0	0	0	0	0	0
mux_r01_s023	FL1	Bin Values (MEF)	58.9839	59.5317	60.0845	60.6426	61.2058	61.7742	62.3479	62.9269	63.5113	64.1012	64.6965	65.2973	65.9038	66.5158	67.1336	67.757	68.3863	69.0214	69.6624	70.3094	70.9624	71.6214	72.2866	72.9579	73.6355	74.3193	75.0095	75.7062	76.4093	77.1189	77.8351	78.558	79.2875	80.0239	80.7671	81.5172	82.2743	83.0383	83.8095	84.5879	85.3735	86.1663	86.9666	87.7742	88.5894	89.4122	90.2425
mux_r01_s023	FL1	Counts	0	0	0	0	0	0	0	0	0	0	0	0	0	0	0	0	0	0	0	0	0	0	0	0	0	0	0	0	0	0	0	0	0	0	0	0	0	0	0	0	0	0	0	0	0	0	0
mux_r01_s023	FL3	Bin Values (MEF)	3.60921	3.64197	3.67503	3.70839	3.74205	3.77602	3.81029	3.84488	3.87978	3.915	3.95054	3.98639	4.02258	4.05909	4.09594	4.13312	4.17063	4.20849	4.24669	4.28524	4.32414	4.36339	4.40299	4.44296	4.48329	4.52399	4.56505	4.60649	4.6483	4.69049	4.73307	4.77603	4.81939	4.86313	4.90728	4.95182	4.99677	5.04212	5.08789	5.13407	5.18068	5.2277	5.27516	5.32304	5.37136	5.42011	5.46931
mux_r01_s023	FL3	Counts	0	0	0	0	0	0	0	0	0	0	0	0	0	0	0	0	0	0	0	0	0	0	0	0	0	0	0	0	0	0	0	0	0	0	0	0	0	0	0	0	0	0	0	0	0	0	0
mux_r01_s024	FL1	Bin Values (MEF)	58.9839	59.5317	60.0845	60.6426	61.2058	61.7742	62.3479	62.9269	63.5113	64.1012	64.6965	65.2973	65.9038	66.5158	67.1336	67.757	68.3863	69.0214	69.6624	70.3094	70.9624	71.6214	72.2866	72.9579	73.6355	74.3193	75.0095	75.7062	76.4093	77.1189	77.8351	78.558	79.2875	80.0239	80.7671	81.5172	82.2743	83.0383	83.8095	84.5879	85.3735	86.1663	86.9666	87.7742	88.5894	89.4122	90.2425
mux_r01_s024	FL1	Counts	0	0	0	0	0	0	0	0	0	0	0	0	0	0	0	0	0	0	0	0	0	0	0	0	0	1	0	0	0	0	0	0	0	0	0	0	0	0	0	0	0	0	0	0	0	0	0
mux_r01_s024	FL3	Bin Values (MEF)	3.60921	3.64197	3.67503	3.70839	3.74205	3.77602	3.81029	3.84488	3.87978	3.915	3.95054	3.98639	4.02258	4.05909	4.09594	4.13312	4.17063	4.20849	4.24669	4.28524	4.32414	4.36339	4.40299	4.44296	4.48329	4.52399	4.56505	4.60649	4.6483	4.69049	4.73307	4.77603	4.81939	4.86313	4.90728	4.95182	4.99677	5.04212	5.08789	5.13407	5.18068	5.2277	5.27516	5.32304	5.37136	5.42011	5.46931
mux_r01_s024	FL3	Counts	0	0	0	0	0	0	0	0	0	0	0	0	0	0	0	0	0	0	0	0	0	0	0	0	0	0	0	0	0	0	0	0	0	0	0	0	0	0	0	0	0	0	0	0	0	0	0
mux_r01_s025	FL1	Bin Values (MEF)	58.9839	59.5317	60.0845	60.6426	61.2058	61.7742	62.3479	62.9269	63.5113	64.1012	64.6965	65.2973	65.9038	66.5158	67.1336	67.757	68.3863	69.0214	69.6624	70.3094	70.9624	71.6214	72.2866	72.9579	73.6355	74.3193	75.0095	75.7062	76.4093	77.1189	77.8351	78.558	79.2875	80.0239	80.7671	81.5172	82.2743	83.0383	83.8095	84.5879	85.3735	86.1663	86.9666	87.7742	88.5894	89.4122	90.2425
mux_r01_s025	FL1	Counts	0	0	0	0	0	0	0	1	0	0	0	0	0	0	0	0	0	0	0	0	0	0	0	0	0	0	0	0	0	0	0	0	0	0	0	1	1	0	0	0	0	0	1	0	0	0	0
mux_r01_s025	FL3	Bin Values (MEF)	3.60921	3.64197	3.67503	3.70839	3.74205	3.77602	3.81029	3.84488	3.87978	3.915	3.95054	3.98639	4.02258	4.05909	4.09594	4.13312	4.17063	4.20849	4.24669	4.28524	4.32414	4.36339	4.40299	4.44296	4.48329	4.52399	4.56505	4.60649	4.6483	4.69049	4.73307	4.77603	4.81939	4.86313	4.90728	4.95182	4.99677	5.04212	5.08789	5.13407	5.18068	5.2277	5.27516	5.32304	5.37136	5.42011	5.46931
mux_r01_s025	FL3	Counts	0	0	0	0	0	0	0	0	0	0	0	0	1	0	1	0	0	0	0	0	0	0	0	0	1	0	0	0	0	1	0	0	0	1	0	0	1	0	0	0	0	0	0	0	0	0	0
mux_r01_s026	FL1	Bin Values (MEF)	58.9839	59.5317	60.0845	60.6426	61.2058	61.7742	62.3479	62.9269	63.5113	64.1012	64.6965	65.2973	65.9038	66.5158	67.1336	67.757	68.3863	69.0214	69.6624	70.3094	70.9624	71.6214	72.2866	72.9579	73.6355	74.3193	75.0095	75.7062	76.4093	77.1189	77.8351	78.558	79.2875	80.0239	80.7671	81.5172	82.2743	83.0383	83.8095	84.5879	85.3735	86.1663	86.9666	87.7742	88.5894	89.4122	90.2425
mux_r01_s026	FL1	Counts	0	0	0	1	0	0	0	0	0	0	0	0	0	0	0	0	0	0	0	0	0	0	0	0	0	0	0	0	0	0	0	0	0	0	0	0	0	0	0	0	0	1	1	0	0	0	0
mux_r01_s026	FL3	Bin Values (MEF)	3.60921	3.64197	3.67503	3.70839	3.74205	3.77602	3.81029	3.84488	3.87978	3.915	3.95054	3.98639	4.02258	4.05909	4.09594	4.13312	4.17063	4.20849	4.24669	4.28524	4.32414	4.36339	4.40299	4.44296	4.48329	4.52399	4.56505	4.60649	4.6483	4.69049	4.73307	4.77603	4.81939	4.86313	4.90728	4.95182	4.99677	5.04212	5.08789	5.13407	5.18068	5.2277	5.27516	5.32304	5.37136	5.42011	5.46931
mux_r01_s026	FL3	Counts	0	0	0	0	0	0	0	0	0	0	0	0	0	0	0	0	0	0	0	0	0	0	0	0	0	0	0	0	0	0	0	0	0	0	0	0	0	0	0	0	0	0	0	0	0	0	0
mux_r01_s027	FL1	Bin Values (MEF)	58.9839	59.5317	60.0845	60.6426	61.2058	61.7742	62.3479	62.9269	63.5113	64.1012	64.6965	65.2973	65.9038	66.5158	67.1336	67.757	68.3863	69.0214	69.6624	70.3094	70.9624	71.6214	72.2866	72.9579	73.6355	74.3193	75.0095	75.7062	76.4093	77.1189	77.8351	78.558	79.2875	80.0239	80.7671	81.5172	82.2743	83.0383	83.8095	84.5879	85.3735	86.1663	86.9666	87.7742	88.5894	89.4122	90.2425
mux_r01_s027	FL1	Counts	0	0	0	0	0	0	0	0	0	0	1	0	0	1	0	0	0	0	0	0	0	0	0	1	0	0	0	0	0	0	0	0	0	1	0	0	0	0	0	2	0	1	0	0	2	0	0
mux_r01_s027	FL3	Bin Values (MEF)	3.60921	3.64197	3.67503	3.70839	3.74205	3.77602	3.81029	3.84488	3.87978	3.915	3.95054	3.98639	4.02258	4.05909	4.09594	4.13312	4.17063	4.20849	4.24669	4.28524	4.32414	4.36339	4.40299	4.44296	4.48329	4.52399	4.56505	4.60649	4.6483	4.69049	4.73307	4.77603	4.81939	4.86313	4.90728	4.95182	4.99677	5.04212	5.08789	5.13407	5.18068	5.2277	5.27516	5.32304	5.37136	5.42011	5.46931
mux_r01_s027	FL3	Counts	0	0	0	0	0	1	1	0	0	0	0	0	0	0	0	0	0	0	0	0	0	0	0	0	0	0	0	0	0	0	0	0	0	0	0	0	0	0	0	0	0	0	0	0	0	0	0
mux_r01_s028	FL1	Bin Values (MEF)	58.9839	59.5317	60.0845	60.6426	61.2058	61.7742	62.3479	62.9269	63.5113	64.1012	64.6965	65.2973	65.9038	66.5158	67.1336	67.757	68.3863	69.0214	69.6624	70.3094	70.9624	71.6214	72.2866	72.9579	73.6355	74.3193	75.0095	75.7062	76.4093	77.1189	77.8351	78.558	79.2875	80.0239	80.7671	81.5172	82.2743	83.0383	83.8095	84.5879	85.3735	86.1663	86.9666	87.7742	88.5894	89.4122	90.2425
mux_r01_s028	FL1	Counts	0	0	0	0	0	0	0	0	0	0	1	1	0	0	0	0	0	0	0	0	0	0	0	0	0	0	0	1	0	0	0	0	0	0	0	0	0	0	0	0	0	0	0	0	0	1	1
mux_r01_s028	FL3	Bin Values (MEF)	3.60921	3.64197	3.67503	3.70839	3.74205	3.77602	3.81029	3.84488	3.87978	3.915	3.95054	3.98639	4.02258	4.05909	4.09594	4.13312	4.17063	4.20849	4.24669	4.28524	4.32414	4.36339	4.40299	4.44296	4.48329	4.52399	4.56505	4.60649	4.6483	4.69049	4.73307	4.77603	4.81939	4.86313	4.90728	4.95182	4.99677	5.04212	5.08789	5.13407	5.18068	5.2277	5.27516	5.32304	5.37136	5.42011	5.46931
mux_r01_s028	FL3	Counts	0	0	0	0	0	0	2	0	0	0	0	0	0	0	0	0	0	0	0	1	0	0	0	0	0	0	0	0	0	0	0	0	0	0	0	0	0	0	0	0	0	0	0	0	0	0	0
mux_r01_s029	FL1	Bin Values (MEF)	58.9839	59.5317	60.0845	60.6426	61.2058	61.7742	62.3479	62.9269	63.5113	64.1012	64.6965	65.2973	65.9038	66.5158	67.1336	67.757	68.3863	69.0214	69.6624	70.3094	70.9624	71.6214	72.2866	72.9579	73.6355	74.3193	75.0095	75.7062	76.4093	77.1189	77.8351	78.558	79.2875	80.0239	80.7671	81.5172	82.2743	83.0383	83.8095	84.5879	85.3735	86.1663	86.9666	87.7742	88.5894	89.4122	90.2425
mux_r01_s029	FL1	Counts	0	0	0	0	0	0	0	0	0	0	0	0	0	0	0	0	0	0	0	0	0	0	0	0	1	0	1	1	0	0	0	0	0	0	0	0	0	0	0	0	0	0	0	1	1	1	0
mux_r01_s029	FL3	Bin Values (MEF)	3.60921	3.64197	3.67503	3.70839	3.74205	3.77602	3.81029	3.84488	3.87978	3.915	3.95054	3.98639	4.02258	4.05909	4.09594	4.13312	4.17063	4.20849	4.24669	4.28524	4.32414	4.36339	4.40299	4.44296	4.48329	4.52399	4.56505	4.60649	4.6483	4.69049	4.73307	4.77603	4.81939	4.86313	4.90728	4.95182	4.99677	5.04212	5.08789	5.13407	5.18068	5.2277	5.27516	5.32304	5.37136	5.42011	5.46931
mux_r01_s029	FL3	Counts	0	0	0	0	0	0	0	0	0	0	0	0	0	0	0	0	0	0	0	0	0	0	0	0	0	0	0	0	0	0	0	0	0	0	0	0	0	0	0	0	1	0	0	0	0	0	0
mux_r01_s030	FL1	Bin Values (MEF)	58.9839	59.5317	60.0845	60.6426	61.2058	61.7742	62.3479	62.9269	63.5113	64.1012	64.6965	65.2973	65.9038	66.5158	67.1336	67.757	68.3863	69.0214	69.6624	70.3094	70.9624	71.6214	72.2866	72.9579	73.6355	74.3193	75.0095	75.7062	76.4093	77.1189	77.8351	78.558	79.2875	80.0239	80.7671	81.5172	82.2743	83.0383	83.8095	84.5879	85.3735	86.1663	86.9666	87.7742	88.5894	89.4122	90.2425
mux_r01_s030	FL1	Counts	0	2	0	0	0	0	0	0	0	0	0	0	0	0	0	0	0	0	0	0	0	0	0	0	0	0	0	0	0	0	0	1	0	0	1	1	0	1	0	1	0	1	0	0	1	0	0
mux_r01_s030	FL3	Bin Values (MEF)	3.60921	3.64197	3.67503	3.70839	3.74205	3.77602	3.81029	3.84488	3.87978	3.915	3.95054	3.98639	4.02258	4.05909	4.09594	4.13312	4.17063	4.20849	4.24669	4.28524	4.32414	4.36339	4.40299	4.44296	4.48329	4.52399	4.56505	4.60649	4.6483	4.69049	4.73307	4.77603	4.81939	4.86313	4.90728	4.95182	4.99677	5.04212	5.08789	5.13407	5.18068	5.2277	5.27516	5.32304	5.37136	5.42011	5.46931
mux_r01_s030	FL3	Counts	0	0	0	0	0	0	0	0	0	0	0	0	0	0	0	0	0	0	0	0	0	0	0	0	0	0	0	0	0	0	0	0	0	0	0	1	0	0	0	0	0	0	0	0	0	0	0
mux_r01_s031	FL1	Bin Values (MEF)	58.9839	59.5317	60.0845	60.6426	61.2058	61.7742	62.3479	62.9269	63.5113	64.1012	64.6965	65.2973	65.9038	66.5158	67.1336	67.757	68.3863	69.0214	69.6624	70.3094	70.9624	71.6214	72.2866	72.9579	73.6355	74.3193	75.0095	75.7062	76.4093	77.1189	77.8351	78.558	79.2875	80.0239	80.7671	81.5172	82.2743	83.0383	83.8095	84.5879	85.3735	86.1663	86.9666	87.7742	88.5894	89.4122	90.2425
mux_r01_s031	FL1	Counts	0	0	0	0	0	0	0	1	0	0	0	0	0	0	0	0	0	1	0	0	0	0	0	0	1	0	1	1	0	0	0	0	1	2	0	1	0	0	1	0	0	0	0	0	0	0	0
mux_r01_s031	FL3	Bin Values (MEF)	3.60921	3.64197	3.67503	3.70839	3.74205	3.77602	3.81029	3.84488	3.87978	3.915	3.95054	3.98639	4.02258	4.05909	4.09594	4.13312	4.17063	4.20849	4.24669	4.28524	4.32414	4.36339	4.40299	4.44296	4.48329	4.52399	4.56505	4.60649	4.6483	4.69049	4.73307	4.77603	4.81939	4.86313	4.90728	4.95182	4.99677	5.04212	5.08789	5.13407	5.18068	5.2277	5.27516	5.32304	5.37136	5.42011	5.46931
mux_r01_s031	FL3	Counts	0	0	0	0	0	1	0	0	0	0	0	0	0	0	0	0	0	0	0	0	0	0	0	0	0	0	0	0	0	0	0	0	0	0	0	0	0	0	0	0	0	0	0	0	0	0	0
mux_r01_s032	FL1	Bin Values (MEF)	58.9839	59.5317	60.0845	60.6426	61.2058	61.7742	62.3479	62.9269	63.5113	64.1012	64.6965	65.2973	65.9038	66.5158	67.1336	67.757	68.3863	69.0214	69.6624	70.3094	70.9624	71.6214	72.2866	72.9579	73.6355	74.3193	75.0095	75.7062	76.4093	77.1189	77.8351	78.558	79.2875	80.0239	80.7671	81.5172	82.2743	83.0383	83.8095	84.5879	85.3735	86.1663	86.9666	87.7742	88.5894	89.4122	90.2425
mux_r01_s032	FL1	Counts	0	0	0	0	0	0	0	0	0	1	0	0	0	0	0	1	0	0	0	1	0	0	0	0	1	2	0	0	0	0	0	0	0	0	0	1	0	1	1	1	0	0	1	0	1	1	0
mux_r01_s032	FL3	Bin Values (MEF)	3.60921	3.64197	3.67503	3.70839	3.74205	3.77602	3.81029	3.84488	3.87978	3.915	3.95054	3.98639	4.02258	4.05909	4.09594	4.13312	4.17063	4.20849	4.24669	4.28524	4.32414	4.36339	4.40299	4.44296	4.48329	4.52399	4.56505	4.60649	4.6483	4.69049	4.73307	4.77603	4.81939	4.86313	4.90728	4.95182	4.99677	5.04212	5.08789	5.13407	5.18068	5.2277	5.27516	5.32304	5.37136	5.42011	5.46931
mux_r01_s032	FL3	Counts	0	0	0	0	0	0	0	1	0	0	0	1	0	0	0	0	0	0	0	1	0	0	0	0	0	0	0	0	0	0	0	0	0	0	0	0	0	0	0	0	0	0	0	0	0	0	0
mux_r01_s033	FL1	Bin Values (MEF)	58.9839	59.5317	60.0845	60.6426	61.2058	61.7742	62.3479	62.9269	63.5113	64.1012	64.6965	65.2973	65.9038	66.5158	67.1336	67.757	68.3863	69.0214	69.6624	70.3094	70.9624	71.6214	72.2866	72.9579	73.6355	74.3193	75.0095	75.7062	76.4093	77.1189	77.8351	78.558	79.2875	80.0239	80.7671	81.5172	82.2743	83.0383	83.8095	84.5879	85.3735	86.1663	86.9666	87.7742	88.5894	89.4122	90.2425
mux_r01_s033	FL1	Counts	0	0	0	0	1	0	0	1	1	1	0	0	0	0	0	0	0	0	0	0	0	0	0	0	0	0	0	0	0	0	0	0	0	0	0	0	0	0	0	0	1	0	0	1	0	0	0
mux_r01_s033	FL3	Bin Values (MEF)	3.60921	3.64197	3.67503	3.70839	3.74205	3.77602	3.81029	3.84488	3.87978	3.915	3.95054	3.98639	4.02258	4.05909	4.09594	4.13312	4.17063	4.20849	4.24669	4.28524	4.32414	4.36339	4.40299	4.44296	4.48329	4.52399	4.56505	4.60649	4.6483	4.69049	4.73307	4.77603	4.81939	4.86313	4.90728	4.95182	4.99677	5.04212	5.08789	5.13407	5.18068	5.2277	5.27516	5.32304	5.37136	5.42011	5.46931
mux_r01_s033	FL3	Counts	0	0	0	1	0	0	0	0	2	0	0	0	0	1	0	0	1	1	0	2	1	0	0	2	0	0	0	0	2	1	0	1	1	0	1	0	0	0	0	0	1	0	0	0	0	0	0
mux_r01_s034	FL1	Bin Values (MEF)	58.9839	59.5317	60.0845	60.6426	61.2058	61.7742	62.3479	62.9269	63.5113	64.1012	64.6965	65.2973	65.9038	66.5158	67.1336	67.757	68.3863	69.0214	69.6624	70.3094	70.9624	71.6214	72.2866	72.9579	73.6355	74.3193	75.0095	75.7062	76.4093	77.1189	77.8351	78.558	79.2875	80.0239	80.7671	81.5172	82.2743	83.0383	83.8095	84.5879	85.3735	86.1663	86.9666	87.7742	88.5894	89.4122	90.2425
mux_r01_s034	FL1	Counts	0	0	0	0	0	0	0	0	0	0	0	0	0	0	1	0	0	0	1	0	0	0	0	0	0	1	0	1	0	0	0	0	1	0	0	0	0	1	0	0	2	0	0	0	0	0	0
mux_r01_s034	FL3	Bin Values (MEF)	3.60921	3.64197	3.67503	3.70839	3.74205	3.77602	3.81029	3.84488	3.87978	3.915	3.95054	3.98639	4.02258	4.05909	4.09594	4.13312	4.17063	4.20849	4.24669	4.28524	4.32414	4.36339	4.40299	4.44296	4.48329	4.52399	4.56505	4.60649	4.6483	4.69049	4.73307	4.77603	4.81939	4.86313	4.90728	4.95182	4.99677	5.04212	5.08789	5.13407	5.18068	5.2277	5.27516	5.32304	5.37136	5.42011	5.46931
mux_r01_s034	FL3	Counts	0	0	0	0	0	0	0	0	0	0	0	0	0	0	0	0	0	0	0	0	0	0	1	0	0	0	0	0	0	0	0	0	0	0	0	0	0	0	0	0	0	0	0	1	0	0	0
mux_r01_s035	FL1	Bin Values (MEF)	58.9839	59.5317	60.0845	60.6426	61.2058	61.7742	62.3479	62.9269	63.5113	64.1012	64.6965	65.2973	65.9038	66.5158	67.1336	67.757	68.3863	69.0214	69.6624	70.3094	70.9624	71.6214	72.2866	72.9579	73.6355	74.3193	75.0095	75.7062	76.4093	77.1189	77.8351	78.558	79.2875	80.0239	80.7671	81.5172	82.2743	83.0383	83.8095	84.5879	85.3735	86.1663	86.9666	87.7742	88.5894	89.4122	90.2425
mux_r01_s035	FL1	Counts	0	1	1	0	1	1	0	0	0	0	0	0	1	0	0	0	0	0	0	0	0	0	0	0	1	1	0	0	0	0	0	1	0	0	2	0	0	2	0	1	1	0	0	1	0	0	1
mux_r01_s035	FL3	Bin Values (MEF)	3.60921	3.64197	3.67503	3.70839	3.74205	3.77602	3.81029	3.84488	3.87978	3.915	3.95054	3.98639	4.02258	4.05909	4.09594	4.13312	4.17063	4.20849	4.24669	4.28524	4.32414	4.36339	4.40299	4.44296	4.48329	4.52399	4.56505	4.60649	4.6483	4.69049	4.73307	4.77603	4.81939	4.86313	4.90728	4.95182	4.99677	5.04212	5.08789	5.13407	5.18068	5.2277	5.27516	5.32304	5.37136	5.42011	5.46931
mux_r01_s035	FL3	Counts	0	1	0	1	0	1	2	0	1	1	0	0	1	0	0	1	0	0	1	0	0	0	0	0	2	1	1	0	0	1	0	1	0	1	0	0	0	1	1	0	0	0	0	0	0	1	0
mux_r01_s036	FL1	Bin Values (MEF)	58.9839	59.5317	60.0845	60.6426	61.2058	61.7742	62.3479	62.9269	63.5113	64.1012	64.6965	65.2973	65.9038	66.5158	67.1336	67.757	68.3863	69.0214	69.6624	70.3094	70.9624	71.6214	72.2866	72.9579	73.6355	74.3193	75.0095	75.7062	76.4093	77.1189	77.8351	78.558	79.2875	80.0239	80.7671	81.5172	82.2743	83.0383	83.8095	84.5879	85.3735	86.1663	86.9666	87.7742	88.5894	89.4122	90.2425
mux_r01_s036	FL1	Counts	0	0	0	0	0	0	0	0	0	1	0	0	0	1	0	0	1	0	0	0	0	0	0	0	1	0	0	1	0	0	0	1	0	0	0	0	1	1	0	3	1	0	0	0	0	0	0
mux_r01_s036	FL3	Bin Values (MEF)	3.60921	3.64197	3.67503	3.70839	3.74205	3.77602	3.81029	3.84488	3.87978	3.915	3.95054	3.98639	4.02258	4.05909	4.09594	4.13312	4.17063	4.20849	4.24669	4.28524	4.32414	4.36339	4.40299	4.44296	4.48329	4.52399	4.56505	4.60649	4.6483	4.69049	4.73307	4.77603	4.81939	4.86313	4.90728	4.95182	4.99677	5.04212	5.08789	5.13407	5.18068	5.2277	5.27516	5.32304	5.37136	5.42011	5.46931
mux_r01_s036	FL3	Counts	0	0	0	0	0	0	0	0	0	0	0	0	0	0	0	0	0	0	0	0	0	0	0	0	0	0	0	0	0	0	0	0	0	0	0	0	0	0	0	0	0	0	0	0	0	0	0
mux_r01_s037	FL1	Bin Values (MEF)	58.9839	59.5317	60.0845	60.6426	61.2058	61.7742	62.3479	62.9269	63.5113	64.1012	64.6965	65.2973	65.9038	66.5158	67.1336	67.757	68.3863	69.0214	69.6624	70.3094	70.9624	71.6214	72.2866	72.9579	73.6355	74.3193	75.0095	75.7062	76.4093	77.1189	77.8351	78.558	79.2875	80.0239	80.7671	81.5172	82.2743	83.0383	83.8095	84.5879	85.3735	86.1663	86.9666	87.7742	88.5894	89.4122	90.2425
mux_r01_s037	FL1	Counts	0	0	0	0	0	0	0	0	0	0	0	0	0	1	0	0	0	0	0	0	0	0	0	0	0	0	0	0	0	0	0	1	0	0	1	0	1	1	0	0	0	0	0	0	0	0	1
mux_r01_s037	FL3	Bin Values (MEF)	3.60921	3.64197	3.67503	3.70839	3.74205	3.77602	3.81029	3.84488	3.87978	3.915	3.95054	3.98639	4.02258	4.05909	4.09594	4.13312	4.17063	4.20849	4.24669	4.28524	4.32414	4.36339	4.40299	4.44296	4.48329	4.52399	4.56505	4.60649	4.6483	4.69049	4.73307	4.77603	4.81939	4.86313	4.90728	4.95182	4.99677	5.04212	5.08789	5.13407	5.18068	5.2277	5.27516	5.32304	5.37136	5.42011	5.46931
mux_r01_s037	FL3	Counts	0	0	0	0	0	0	0	0	0	0	0	0	0	0	0	1	0	0	0	0	0	1	0	0	0	0	0	0	0	0	0	0	0	0	0	0	1	0	1	0	0	0	0	0	0	0	0
mux_r01_s038	FL1	Bin Values (MEF)	58.9839	59.5317	60.0845	60.6426	61.2058	61.7742	62.3479	62.9269	63.5113	64.1012	64.6965	65.2973	65.9038	66.5158	67.1336	67.757	68.3863	69.0214	69.6624	70.3094	70.9624	71.6214	72.2866	72.9579	73.6355	74.3193	75.0095	75.7062	76.4093	77.1189	77.8351	78.558	79.2875	80.0239	80.7671	81.5172	82.2743	83.0383	83.8095	84.5879	85.3735	86.1663	86.9666	87.7742	88.5894	89.4122	90.2425
mux_r01_s038	FL1	Counts	0	0	0	0	1	0	0	1	0	0	0	0	0	0	0	0	0	0	0	0	0	0	0	0	1	0	0	0	0	0	1	1	0	0	0	1	0	0	1	0	3	0	1	0	0	0	0
mux_r01_s038	FL3	Bin Values (MEF)	3.60921	3.64197	3.67503	3.70839	3.74205	3.77602	3.81029	3.84488	3.87978	3.915	3.95054	3.98639	4.02258	4.05909	4.09594	4.13312	4.17063	4.20849	4.24669	4.28524	4.32414	4.36339	4.40299	4.44296	4.48329	4.52399	4.56505	4.60649	4.6483	4.69049	4.73307	4.77603	4.81939	4.86313	4.90728	4.95182	4.99677	5.04212	5.08789	5.13407	5.18068	5.2277	5.27516	5.32304	5.37136	5.42011	5.46931
mux_r01_s038	FL3	Counts	0	0	0	0	0	0	0	0	2	0	1	1	0	0	2	2	0	1	0	1	0	1	0	0	0	3	2	0	0	0	0	1	0	1	2	0	1	0	1	0	2	0	0	1	0	1	0
mux_r01_s039	FL1	Bin Values (MEF)	58.9839	59.5317	60.0845	60.6426	61.2058	61.7742	62.3479	62.9269	63.5113	64.1012	64.6965	65.2973	65.9038	66.5158	67.1336	67.757	68.3863	69.0214	69.6624	70.3094	70.9624	71.6214	72.2866	72.9579	73.6355	74.3193	75.0095	75.7062	76.4093	77.1189	77.8351	78.558	79.2875	80.0239	80.7671	81.5172	82.2743	83.0383	83.8095	84.5879	85.3735	86.1663	86.9666	87.7742	88.5894	89.4122	90.2425
mux_r01_s039	FL1	Counts	0	0	0	0	0	0	0	0	0	0	0	0	0	1	1	0	0	1	0	0	0	1	0	0	0	0	0	0	1	0	0	0	0	1	0	1	0	0	1	0	0	0	0	0	1	0	1
mux_r01_s039	FL3	Bin Values (MEF)	3.60921	3.64197	3.67503	3.70839	3.74205	3.77602	3.81029	3.84488	3.87978	3.915	3.95054	3.98639	4.02258	4.05909	4.09594	4.13312	4.17063	4.20849	4.24669	4.28524	4.32414	4.36339	4.40299	4.44296	4.48329	4.52399	4.56505	4.60649	4.6483	4.69049	4.73307	4.77603	4.81939	4.86313	4.90728	4.95182	4.99677	5.04212	5.08789	5.13407	5.18068	5.2277	5.27516	5.32304	5.37136	5.42011	5.46931
mux_r01_s039	FL3	Counts	0	0	0	0	0	0	0	0	0	0	0	0	0	0	0	0	0	0	0	0	0	0	0	0	0	0	0	0	0	0	0	0	0	0	0	0	0	0	0	0	0	0	0	0	0	1	0
mux_r01_s040	FL1	Bin Values (MEF)	58.9839	59.5317	60.0845	60.6426	61.2058	61.7742	62.3479	62.9269	63.5113	64.1012	64.6965	65.2973	65.9038	66.5158	67.1336	67.757	68.3863	69.0214	69.6624	70.3094	70.9624	71.6214	72.2866	72.9579	73.6355	74.3193	75.0095	75.7062	76.4093	77.1189	77.8351	78.558	79.2875	80.0239	80.7671	81.5172	82.2743	83.0383	83.8095	84.5879	85.3735	86.1663	86.9666	87.7742	88.5894	89.4122	90.2425
mux_r01_s040	FL1	Counts	0	0	0	0	0	0	0	0	0	0	0	0	1	0	0	0	2	0	0	0	0	1	0	0	0	1	0	0	0	0	0	0	0	0	1	1	0	0	1	0	0	0	0	1	0	0	0
mux_r01_s040	FL3	Bin Values (MEF)	3.60921	3.64197	3.67503	3.70839	3.74205	3.77602	3.81029	3.84488	3.87978	3.915	3.95054	3.98639	4.02258	4.05909	4.09594	4.13312	4.17063	4.20849	4.24669	4.28524	4.32414	4.36339	4.40299	4.44296	4.48329	4.52399	4.56505	4.60649	4.6483	4.69049	4.73307	4.77603	4.81939	4.86313	4.90728	4.95182	4.99677	5.04212	5.08789	5.13407	5.18068	5.2277	5.27516	5.32304	5.37136	5.42011	5.46931
mux_r01_s040	FL3	Counts	0	0	0	0	0	0	0	0	0	0	0	0	0	0	0	0	0	0	0	0	0	0	0	0	0	0	0	0	0	0	0	0	0	0	0	0	0	0	0	0	0	0	0	0	0	0	0
mux_r01_s041	FL1	Bin Values (MEF)	58.9839	59.5317	60.0845	60.6426	61.2058	61.7742	62.3479	62.9269	63.5113	64.1012	64.6965	65.2973	65.9038	66.5158	67.1336	67.757	68.3863	69.0214	69.6624	70.3094	70.9624	71.6214	72.2866	72.9579	73.6355	74.3193	75.0095	75.7062	76.4093	77.1189	77.8351	78.558	79.2875	80.0239	80.7671	81.5172	82.2743	83.0383	83.8095	84.5879	85.3735	86.1663	86.9666	87.7742	88.5894	89.4122	90.2425
mux_r01_s041	FL1	Counts	0	0	0	0	1	0	0	0	0	0	0	1	0	0	0	0	0	0	0	0	0	0	0	0	0	0	0	0	0	0	0	0	0	0	0	0	0	0	0	1	0	0	0	1	0	1	2
mux_r01_s041	FL3	Bin Values (MEF)	3.60921	3.64197	3.67503	3.70839	3.74205	3.77602	3.81029	3.84488	3.87978	3.915	3.95054	3.98639	4.02258	4.05909	4.09594	4.13312	4.17063	4.20849	4.24669	4.28524	4.32414	4.36339	4.40299	4.44296	4.48329	4.52399	4.56505	4.60649	4.6483	4.69049	4.73307	4.77603	4.81939	4.86313	4.90728	4.95182	4.99677	5.04212	5.08789	5.13407	5.18068	5.2277	5.27516	5.32304	5.37136	5.42011	5.46931
mux_r01_s041	FL3	Counts	0	0	0	0	0	0	0	0	0	0	0	0	0	0	0	0	0	0	0	0	0	0	0	0	0	0	0	0	0	0	0	0	0	0	0	0	0	0	0	0	0	0	0	0	0	0	0
mux_r01_s042	FL1	Bin Values (MEF)	58.9839	59.5317	60.0845	60.6426	61.2058	61.7742	62.3479	62.9269	63.5113	64.1012	64.6965	65.2973	65.9038	66.5158	67.1336	67.757	68.3863	69.0214	69.6624	70.3094	70.9624	71.6214	72.2866	72.9579	73.6355	74.3193	75.0095	75.7062	76.4093	77.1189	77.8351	78.558	79.2875	80.0239	80.7671	81.5172	82.2743	83.0383	83.8095	84.5879	85.3735	86.1663	86.9666	87.7742	88.5894	89.4122	90.2425
mux_r01_s042	FL1	Counts	0	0	0	0	0	0	0	0	0	0	0	0	0	0	0	0	0	0	0	0	0	0	2	0	0	0	0	0	0	0	1	0	1	0	0	0	0	0	0	0	1	1	0	0	0	0	0
mux_r01_s042	FL3	Bin Values (MEF)	3.60921	3.64197	3.67503	3.70839	3.74205	3.77602	3.81029	3.84488	3.87978	3.915	3.95054	3.98639	4.02258	4.05909	4.09594	4.13312	4.17063	4.20849	4.24669	4.28524	4.32414	4.36339	4.40299	4.44296	4.48329	4.52399	4.56505	4.60649	4.6483	4.69049	4.73307	4.77603	4.81939	4.86313	4.90728	4.95182	4.99677	5.04212	5.08789	5.13407	5.18068	5.2277	5.27516	5.32304	5.37136	5.42011	5.46931
mux_r01_s042	FL3	Counts	0	0	0	0	0	0	0	0	0	0	0	0	0	0	0	0	0	0	0	0	0	0	0	0	0	0	0	0	0	0	0	0	0	0	0	0	0	0	0	0	0	0	0	0	0	0	0
mux_r01_s043	FL1	Bin Values (MEF)	58.9839	59.5317	60.0845	60.6426	61.2058	61.7742	62.3479	62.9269	63.5113	64.1012	64.6965	65.2973	65.9038	66.5158	67.1336	67.757	68.3863	69.0214	69.6624	70.3094	70.9624	71.6214	72.2866	72.9579	73.6355	74.3193	75.0095	75.7062	76.4093	77.1189	77.8351	78.558	79.2875	80.0239	80.7671	81.5172	82.2743	83.0383	83.8095	84.5879	85.3735	86.1663	86.9666	87.7742	88.5894	89.4122	90.2425
mux_r01_s043	FL1	Counts	0	0	0	0	0	0	0	0	0	0	0	1	0	0	0	0	0	1	0	0	1	0	1	0	0	0	1	1	1	1	0	0	0	0	0	0	0	0	0	0	0	0	0	1	0	1	0
mux_r01_s043	FL3	Bin Values (MEF)	3.60921	3.64197	3.67503	3.70839	3.74205	3.77602	3.81029	3.84488	3.87978	3.915	3.95054	3.98639	4.02258	4.05909	4.09594	4.13312	4.17063	4.20849	4.24669	4.28524	4.32414	4.36339	4.40299	4.44296	4.48329	4.52399	4.56505	4.60649	4.6483	4.69049	4.73307	4.77603	4.81939	4.86313	4.90728	4.95182	4.99677	5.04212	5.08789	5.13407	5.18068	5.2277	5.27516	5.32304	5.37136	5.42011	5.46931
mux_r01_s043	FL3	Counts	0	1	0	0	2	0	1	0	2	0	2	0	0	1	1	0	1	1	1	3	1	1	0	1	1	2	2	0	1	0	0	4	1	0	1	0	0	2	1	1	0	0	1	0	0	1	0
mux_r01_s044	FL1	Bin Values (MEF)	58.9839	59.5317	60.0845	60.6426	61.2058	61.7742	62.3479	62.9269	63.5113	64.1012	64.6965	65.2973	65.9038	66.5158	67.1336	67.757	68.3863	69.0214	69.6624	70.3094	70.9624	71.6214	72.2866	72.9579	73.6355	74.3193	75.0095	75.7062	76.4093	77.1189	77.8351	78.558	79.2875	80.0239	80.7671	81.5172	82.2743	83.0383	83.8095	84.5879	85.3735	86.1663	86.9666	87.7742	88.5894	89.4122	90.2425
mux_r01_s044	FL1	Counts	0	1	0	0	0	1	0	0	1	0	0	0	0	0	0	1	0	1	0	0	0	1	0	0	0	0	0	2	0	0	0	0	0	0	0	0	0	0	0	0	0	0	1	1	0	1	0
mux_r01_s044	FL3	Bin Values (MEF)	3.60921	3.64197	3.67503	3.70839	3.74205	3.77602	3.81029	3.84488	3.87978	3.915	3.95054	3.98639	4.02258	4.05909	4.09594	4.13312	4.17063	4.20849	4.24669	4.28524	4.32414	4.36339	4.40299	4.44296	4.48329	4.52399	4.56505	4.60649	4.6483	4.69049	4.73307	4.77603	4.81939	4.86313	4.90728	4.95182	4.99677	5.04212	5.08789	5.13407	5.18068	5.2277	5.27516	5.32304	5.37136	5.42011	5.46931
mux_r01_s044	FL3	Counts	0	0	0	0	0	0	0	0	0	0	0	0	0	0	0	0	0	0	0	0	0	0	1	0	0	0	0	0	1	0	1	0	0	0	0	0	0	0	0	0	0	0	0	0	0	0	0
mux_r01_s045	FL1	Bin Values (MEF)	58.9839	59.5317	60.0845	60.6426	61.2058	61.7742	62.3479	62.9269	63.5113	64.1012	64.6965	65.2973	65.9038	66.5158	67.1336	67.757	68.3863	69.0214	69.6624	70.3094	70.9624	71.6214	72.2866	72.9579	73.6355	74.3193	75.0095	75.7062	76.4093	77.1189	77.8351	78.558	79.2875	80.0239	80.7671	81.5172	82.2743	83.0383	83.8095	84.5879	85.3735	86.1663	86.9666	87.7742	88.5894	89.4122	90.2425
mux_r01_s045	FL1	Counts	0	0	0	0	1	0	1	0	1	0	0	0	0	0	0	0	0	0	0	0	0	0	1	0	1	0	0	0	0	0	0	0	0	0	0	0	0	1	0	1	0	0	1	0	0	2	0
mux_r01_s045	FL3	Bin Values (MEF)	3.60921	3.64197	3.67503	3.70839	3.74205	3.77602	3.81029	3.84488	3.87978	3.915	3.95054	3.98639	4.02258	4.05909	4.09594	4.13312	4.17063	4.20849	4.24669	4.28524	4.32414	4.36339	4.40299	4.44296	4.48329	4.52399	4.56505	4.60649	4.6483	4.69049	4.73307	4.77603	4.81939	4.86313	4.90728	4.95182	4.99677	5.04212	5.08789	5.13407	5.18068	5.2277	5.27516	5.32304	5.37136	5.42011	5.46931
mux_r01_s045	FL3	Counts	0	0	0	0	0	0	0	0	0	0	0	0	0	0	0	0	0	0	0	0	0	0	0	0	1	0	0	0	0	0	0	0	0	0	0	0	0	0	0	0	0	0	0	0	0	0	0
mux_r01_s046	FL1	Bin Values (MEF)	58.9839	59.5317	60.0845	60.6426	61.2058	61.7742	62.3479	62.9269	63.5113	64.1012	64.6965	65.2973	65.9038	66.5158	67.1336	67.757	68.3863	69.0214	69.6624	70.3094	70.9624	71.6214	72.2866	72.9579	73.6355	74.3193	75.0095	75.7062	76.4093	77.1189	77.8351	78.558	79.2875	80.0239	80.7671	81.5172	82.2743	83.0383	83.8095	84.5879	85.3735	86.1663	86.9666	87.7742	88.5894	89.4122	90.2425
mux_r01_s046	FL1	Counts	0	0	0	0	0	0	0	1	0	1	0	2	0	0	2	0	1	0	1	0	0	0	0	0	0	1	0	0	0	0	0	0	0	0	1	1	1	0	0	0	0	0	0	0	0	0	1
mux_r01_s046	FL3	Bin Values (MEF)	3.60921	3.64197	3.67503	3.70839	3.74205	3.77602	3.81029	3.84488	3.87978	3.915	3.95054	3.98639	4.02258	4.05909	4.09594	4.13312	4.17063	4.20849	4.24669	4.28524	4.32414	4.36339	4.40299	4.44296	4.48329	4.52399	4.56505	4.60649	4.6483	4.69049	4.73307	4.77603	4.81939	4.86313	4.90728	4.95182	4.99677	5.04212	5.08789	5.13407	5.18068	5.2277	5.27516	5.32304	5.37136	5.42011	5.46931
mux_r01_s046	FL3	Counts	0	0	0	0	0	0	0	0	0	0	0	0	1	1	0	0	0	0	0	0	0	0	1	0	0	0	0	0	0	0	0	0	0	0	0	0	0	0	0	0	0	0	0	0	0	0	0
mux_r01_s047	FL1	Bin Values (MEF)	58.9839	59.5317	60.0845	60.6426	61.2058	61.7742	62.3479	62.9269	63.5113	64.1012	64.6965	65.2973	65.9038	66.5158	67.1336	67.757	68.3863	69.0214	69.6624	70.3094	70.9624	71.6214	72.2866	72.9579	73.6355	74.3193	75.0095	75.7062	76.4093	77.1189	77.8351	78.558	79.2875	80.0239	80.7671	81.5172	82.2743	83.0383	83.8095	84.5879	85.3735	86.1663	86.9666	87.7742	88.5894	89.4122	90.2425
mux_r01_s047	FL1	Counts	0	0	0	0	0	0	1	0	0	0	0	0	2	1	1	0	0	0	1	0	2	0	0	0	2	0	0	0	0	0	0	0	0	0	1	0	2	1	0	0	0	0	1	0	0	0	0
mux_r01_s047	FL3	Bin Values (MEF)	3.60921	3.64197	3.67503	3.70839	3.74205	3.77602	3.81029	3.84488	3.87978	3.915	3.95054	3.98639	4.02258	4.05909	4.09594	4.13312	4.17063	4.20849	4.24669	4.28524	4.32414	4.36339	4.40299	4.44296	4.48329	4.52399	4.56505	4.60649	4.6483	4.69049	4.73307	4.77603	4.81939	4.86313	4.90728	4.95182	4.99677	5.04212	5.08789	5.13407	5.18068	5.2277	5.27516	5.32304	5.37136	5.42011	5.46931
mux_r01_s047	FL3	Counts	0	0	0	0	0	1	0	0	0	0	0	1	0	0	0	0	0	0	0	0	0	0	0	0	0	0	1	0	0	0	0	0	0	2	0	0	0	1	4	0	0	0	0	0	0	0	0
mux_r01_s048	FL1	Bin Values (MEF)	58.9839	59.5317	60.0845	60.6426	61.2058	61.7742	62.3479	62.9269	63.5113	64.1012	64.6965	65.2973	65.9038	66.5158	67.1336	67.757	68.3863	69.0214	69.6624	70.3094	70.9624	71.6214	72.2866	72.9579	73.6355	74.3193	75.0095	75.7062	76.4093	77.1189	77.8351	78.558	79.2875	80.0239	80.7671	81.5172	82.2743	83.0383	83.8095	84.5879	85.3735	86.1663	86.9666	87.7742	88.5894	89.4122	90.2425
mux_r01_s048	FL1	Counts	0	0	0	0	0	0	0	0	0	0	0	0	0	0	0	0	0	0	0	0	0	0	0	0	0	0	2	0	1	0	0	0	0	0	0	0	0	0	0	0	1	0	0	0	0	1	1
mux_r01_s048	FL3	Bin Values (MEF)	3.60921	3.64197	3.67503	3.70839	3.74205	3.77602	3.81029	3.84488	3.87978	3.915	3.95054	3.98639	4.02258	4.05909	4.09594	4.13312	4.17063	4.20849	4.24669	4.28524	4.32414	4.36339	4.40299	4.44296	4.48329	4.52399	4.56505	4.60649	4.6483	4.69049	4.73307	4.77603	4.81939	4.86313	4.90728	4.95182	4.99677	5.04212	5.08789	5.13407	5.18068	5.2277	5.27516	5.32304	5.37136	5.42011	5.46931
mux_r01_s048	FL3	Counts	0	0	0	0	0	0	0	0	0	0	0	0	0	0	0	1	0	0	1	0	0	0	0	0	0	0	0	0	0	0	0	0	0	0	0	0	0	0	0	0	0	0	0	0	0	0	0
[truncated: 977 more columns]
