# Supplementary material for: A photoconversion model for full spectral programming and multiplexing of optogenetic systems
Source: Mol Syst Biol. 2017 Apr 24;13(4):926. doi: 10.15252/msb.20167456 (PMC5408778; doi:10.15252/msb.20167456)
Supplement: Supplementary file 16 — Dataset EV8 [file MSB-13-926-s016.zip › dataset_ev8_mux_data_and_analysis/mux_data/dv-pert/mux_wholepop_dv-pert_complete.xlsx]

## Sheet: Sheet1
Acquisition Time (s)	Beads ID	Bot Centroid (nm)	Bot DC	Bot FWHM (nm)	Bot GS Cal	Bot Intensity (umol/m2/s)	Bot LED ID	Bot Peak (nm)	Bottom LEDs	Category	Col	Data time point	Duration	Experiment ID	FL1 CV	FL1 Detector Volt.	FL1 Geom. Mean	FL1 IQR	FL1 Mean	FL1 Median	FL1 Mode	FL1 RCV	FL1 Std	FL1 Units	FL3 CV	FL3 Detector Volt.	FL3 Geom. Mean	FL3 IQR	FL3 Mean	FL3 Median	FL3 Mode	FL3 RCV	FL3 Std	FL3 Units	File Path	Gate Fraction	Growth temp max	Growth temp mean	Growth temp min	Growth temp stdev	Instrument ID	LPA	LPF update period	Maturation temp max	Maturation temp mean	Maturation temp min	Maturation temp stdev	Model	Number of Events
5.043	B0001	652.792	7	22.0019	183	22.9263	660-LS	653	EO_19	Dynamic	1	300	480	mux_r02	1.1703	650	12185.8	22437.2	21861.9	13716.5	19862.5	1.63578	25585	MEF	0.370688	1000	2947.44	1622.48	3205.82	3150.34	3542.28	0.515017	1188.36	MEF	c:\users\evan\skydrive\projects\12.lightsensorcharacterization\experiments\mux\mux_r02\measurements\flow\fcs\Beads050.fcs	0.8	36.94	36.8306	36.42	0.103893	FC002	Shannen	0.1	37.19	36.82	34.65	0.52041	mux_gfp_m01	16984
6.222	B0001	655.788	7	22.7701	171	23.1663	660-LS	655.5	EO_19	Dynamic	2	100	480	mux_r02	1.2325	650	2679.92	3199.96	4046.5	2690.09	2498.09	1.18954	4987.32	MEF	0.52001	1000	1209.12	972.508	1444.33	1361.59	1373.93	0.714244	751.064	MEF	c:\users\evan\skydrive\projects\12.lightsensorcharacterization\experiments\mux\mux_r02\measurements\flow\fcs\Beads051.fcs	0.8	36.94	36.8306	36.42	0.103893	FC002	Shannen	0.1	37.19	36.82	34.65	0.52041	mux_gfp_m01	16675
6.058	B0001	651.676	7	21.9143	210	22.922	660-LS	652	EO_19	Dynamic	3	40	480	mux_r02	1.64015	650	1281.34	1299.87	1898.18	1202.4	894.162	1.08106	3113.29	MEF	0.607631	1000	888.302	937.364	1167.9	1086.71	1587.23	0.862571	709.655	MEF	c:\users\evan\skydrive\projects\12.lightsensorcharacterization\experiments\mux\mux_r02\measurements\flow\fcs\Beads052.fcs	0.8	36.94	36.8306	36.42	0.103893	FC002	Shannen	0.1	37.19	36.82	34.65	0.52041	mux_gfp_m01	16699
6.656	B0001	651.419	7	21.8344	230	22.8044	660-LS	652	EO_19	Dynamic	4	280	480	mux_r02	0.9314	650	22288.6	37615.8	35956.5	26709.5	43622.6	1.40833	33489.8	MEF	0.338024	1000	2925.52	1442.7	3130.92	3066.23	3325.53	0.470512	1058.32	MEF	c:\users\evan\skydrive\projects\12.lightsensorcharacterization\experiments\mux\mux_r02\measurements\flow\fcs\Beads053.fcs	0.8	36.94	36.8306	36.42	0.103893	FC002	Shannen	0.1	37.19	36.82	34.65	0.52041	mux_gfp_m01	16227
6.949	B0001	652.901	7	21.8468	198	22.9542	660-LS	653	EO_19	Dynamic	5	0	480	mux_r02	2.21074	650	1054.48	985.192	1539.35	989.996	785.488	0.995147	3403.12	MEF	0.594633	1000	776.548	779.765	995.374	923.851	1255.43	0.844037	591.882	MEF	c:\users\evan\skydrive\projects\12.lightsensorcharacterization\experiments\mux\mux_r02\measurements\flow\fcs\Beads054.fcs	0.8	36.94	36.8306	36.42	0.103893	FC002	Shannen	0.1	37.19	36.82	34.65	0.52041	mux_gfp_m01	16351
6.6	B0001	652.88	7	22.432	190	23.2557	660-LS	653	EO_19	Dynamic	6	140	480	mux_r02	1.01016	650	7051.43	10148.8	10680.4	7515.52	7944.7	1.35038	10788.9	MEF	0.436161	1000	1611.35	1053.32	1806.82	1721.46	2043.27	0.611879	788.063	MEF	c:\users\evan\skydrive\projects\12.lightsensorcharacterization\experiments\mux\mux_r02\measurements\flow\fcs\Beads055.fcs	0.8	36.94	36.8306	36.42	0.103893	FC002	Shannen	0.1	37.19	36.82	34.65	0.52041	mux_gfp_m01	16276
5.892	B0001	653.497	7	22.1074	181	22.7558	660-LS	653.5	EO_19	Dynamic	1	420	480	mux_r02	1.50031	650	2293.24	2319.79	3423.66	2214.89	1892.41	1.04736	5136.53	MEF	0.470306	1000	1770.64	1280.97	2041.14	1935.63	2256.4	0.661785	959.959	MEF	c:\users\evan\skydrive\projects\12.lightsensorcharacterization\experiments\mux\mux_r02\measurements\flow\fcs\Beads056.fcs	0.8	36.94	36.8306	36.42	0.103893	FC002	Shannen	0.1	37.19	36.82	34.65	0.52041	mux_gfp_m01	16720
6.125	B0001	655.816	7	22.6175	172	22.7439	660-LS	656	EO_19	Dynamic	2	450	480	mux_r02	1.61258	650	1897.5	1966.17	2848.97	1806.83	1945.7	1.08819	4594.19	MEF	0.505531	1000	1522.97	1213.35	1802.47	1706	1706	0.711225	911.202	MEF	c:\users\evan\skydrive\projects\12.lightsensorcharacterization\experiments\mux\mux_r02\measurements\flow\fcs\Beads057.fcs	0.8	36.94	36.8306	36.42	0.103893	FC002	Shannen	0.1	37.19	36.82	34.65	0.52041	mux_gfp_m01	16684
5.707	B0001	655.231	7	23.012	171	22.4726	660-LS	655	EO_19	Dynamic	3	340	480	mux_r02	1.37563	650	5406.16	7573.33	8950.93	5190.02	4731.2	1.45921	12313.1	MEF	0.411495	1000	2394.25	1471.71	2666.56	2583.31	2751.68	0.5697	1097.28	MEF	c:\users\evan\skydrive\projects\12.lightsensorcharacterization\experiments\mux\mux_r02\measurements\flow\fcs\Beads058.fcs	0.8	36.94	36.8306	36.42	0.103893	FC002	Shannen	0.1	37.19	36.82	34.65	0.52041	mux_gfp_m01	16864
6.074	B0001	654.238	7	22.6466	178	22.9942	660-LS	654	EO_19	Dynamic	4	120	480	mux_r02	1.1236	650	3791.03	5185.55	5865.8	3788.76	4731.2	1.36867	6590.78	MEF	0.491325	1000	1430.45	1089.73	1671.68	1587.23	1411.61	0.68656	821.339	MEF	c:\users\evan\skydrive\projects\12.lightsensorcharacterization\experiments\mux\mux_r02\measurements\flow\fcs\Beads059.fcs	0.8	36.94	36.8306	36.42	0.103893	FC002	Shannen	0.1	37.19	36.82	34.65	0.52041	mux_gfp_m01	16620
6.017	B0001	655.702	7	22.6889	169	22.1275	660-LS	655.5	EO_19	Dynamic	5	240	480	mux_r02	0.743099	650	34696.5	48425	51087.1	44437.7	56528.2	1.08973	37962.7	MEF	0.376016	1000	3017.1	1659.91	3314.33	3266.08	3416.75	0.508228	1246.24	MEF	c:\users\evan\skydrive\projects\12.lightsensorcharacterization\experiments\mux\mux_r02\measurements\flow\fcs\Beads060.fcs	0.8	36.94	36.8306	36.42	0.103893	FC002	Shannen	0.1	37.19	36.82	34.65	0.52041	mux_gfp_m01	16645
6.26	B0001	652.475	7	21.8865	206	22.6276	660-LS	652.5	EO_19	Dynamic	6	200	480	mux_r02	0.69214	650	32984.1	37491.2	44608.7	38677.2	54473.6	0.969336	30875.5	MEF	0.388783	1000	2703.07	1548.79	2966.26	2904.7	3207.69	0.533201	1153.23	MEF	c:\users\evan\skydrive\projects\12.lightsensorcharacterization\experiments\mux\mux_r02\measurements\flow\fcs\Beads061.fcs	0.8	36.94	36.8306	36.42	0.103893	FC002	Shannen	0.1	37.19	36.82	34.65	0.52041	mux_gfp_m01	16580
5.891	B0001	652.799	7	22.3731	202	22.8229	660-LS	652.5	EO_19	Dynamic	1	360	480	mux_r02	1.40058	650	4386.91	5633.46	7028.62	4156.19	3859.55	1.35544	9844.13	MEF	0.416795	1000	2294.34	1452.05	2557.27	2469.39	2751.68	0.588018	1065.86	MEF	c:\users\evan\skydrive\projects\12.lightsensorcharacterization\experiments\mux\mux_r02\measurements\flow\fcs\Beads062.fcs	0.8	36.94	36.8306	36.42	0.103893	FC002	Shannen	0.1	37.19	36.82	34.65	0.52041	mux_gfp_m01	16800
5.73	B0001	653.891	7	22.4754	185	23.0343	660-LS	653.5	EO_19	Dynamic	2	380	480	mux_r02	1.46816	650	3529.94	4073.94	5510.48	3359.24	3485.94	1.21276	8090.26	MEF	0.441265	1000	2123.88	1461.59	2420.12	2360.5	2630.33	0.619189	1067.92	MEF	c:\users\evan\skydrive\projects\12.lightsensorcharacterization\experiments\mux\mux_r02\measurements\flow\fcs\Beads063.fcs	0.8	36.94	36.8306	36.42	0.103893	FC002	Shannen	0.1	37.19	36.82	34.65	0.52041	mux_gfp_m01	16866
5.843	B0001	653.375	7	22.1059	179	22.8939	660-LS	653	EO_19	Dynamic	3	320	480	mux_r02	1.38942	650	6824.34	11068.6	11929.3	6725.46	6245.46	1.64577	16574.8	MEF	0.392494	1000	2494.39	1445.89	2737.89	2654.17	2904.7	0.54476	1074.6	MEF	c:\users\evan\skydrive\projects\12.lightsensorcharacterization\experiments\mux\mux_r02\measurements\flow\fcs\Beads064.fcs	0.8	36.94	36.8306	36.42	0.103893	FC002	Shannen	0.1	37.19	36.82	34.65	0.52041	mux_gfp_m01	16730
5.992	B0001	650.184	7	21.962	199	22.84	660-LS	650.5	EO_19	Dynamic	4	260	480	mux_r02	0.874735	650	26504.6	41057.8	40811.2	31844.9	36587.8	1.28931	35699	MEF	0.370019	1000	2998.25	1630.24	3270.49	3207.69	3639.44	0.508228	1210.14	MEF	c:\users\evan\skydrive\projects\12.lightsensorcharacterization\experiments\mux\mux_r02\measurements\flow\fcs\Beads065.fcs	0.8	36.94	36.8306	36.42	0.103893	FC002	Shannen	0.1	37.19	36.82	34.65	0.52041	mux_gfp_m01	16618
6.188	B0001	653.295	7	22.3402	196	22.9307	660-LS	653.5	EO_19	Dynamic	5	480	480	mux_r02	1.58651	650	1555.49	1587.23	2277.74	1487.66	1394.33	1.06693	3613.65	MEF	0.543175	1000	1347.3	1185.11	1657.16	1558.86	1616.13	0.760241	900.128	MEF	c:\users\evan\skydrive\projects\12.lightsensorcharacterization\experiments\mux\mux_r02\measurements\flow\fcs\Beads066.fcs	0.8	36.94	36.8306	36.42	0.103893	FC002	Shannen	0.1	37.19	36.82	34.65	0.52041	mux_gfp_m01	16745
5.971	B0001	655.008	7	23.148	182	22.8473	660-LS	655	EO_19	Dynamic	6	80	480	mux_r02	1.33203	650	1783.82	1983.76	2622.72	1757.35	1601.99	1.12884	3493.55	MEF	0.54415	1000	1128.07	965.376	1383.15	1301.55	1572.98	0.741713	752.64	MEF	c:\users\evan\skydrive\projects\12.lightsensorcharacterization\experiments\mux\mux_r02\measurements\flow\fcs\Beads067.fcs	0.8	36.94	36.8306	36.42	0.103893	FC002	Shannen	0.1	37.19	36.82	34.65	0.52041	mux_gfp_m01	16627
5.44	B0001	651.803	7	22.1816	209	22.8664	660-LS	652	EO_19	Dynamic	1	60	480	mux_r02	1.46166	650	1700.03	1871.87	2542.42	1647.1	1587.23	1.13646	3716.16	MEF	0.583659	1000	1100.12	1077.01	1410.5	1325.24	1437.31	0.812691	823.251	MEF	c:\users\evan\skydrive\projects\12.lightsensorcharacterization\experiments\mux\mux_r02\measurements\flow\fcs\Beads068.fcs	0.8	36.94	36.8306	36.42	0.103893	FC002	Shannen	0.1	37.19	36.82	34.65	0.52041	mux_gfp_m01	16765
5.997	B0001	651.54	8	21.9599	215	22.9769	660-LS	652	EO_19	Dynamic	2	400	480	mux_r02	1.41885	650	2976.92	3261.83	4520.79	2843.71	3177.77	1.14703	6414.31	MEF	0.458898	1000	1865.66	1327.27	2134.83	2043.27	2702.48	0.649582	979.671	MEF	c:\users\evan\skydrive\projects\12.lightsensorcharacterization\experiments\mux\mux_r02\measurements\flow\fcs\Beads069.fcs	0.8	36.94	36.8306	36.42	0.103893	FC002	Shannen	0.1	37.19	36.82	34.65	0.52041	mux_gfp_m01	16777
5.789	B0001	651.706	7	22.5182	218	22.8296	660-LS	651.5	EO_19	Dynamic	3	160	480	mux_r02	0.909548	650	11574.2	16943.6	17393	13217.9	16203.1	1.28186	15819.8	MEF	0.431879	1000	1969.69	1284.53	2209.57	2137.53	2339.3	0.600939	954.265	MEF	c:\users\evan\skydrive\projects\12.lightsensorcharacterization\experiments\mux\mux_r02\measurements\flow\fcs\Beads070.fcs	0.8	36.94	36.8306	36.42	0.103893	FC002	Shannen	0.1	37.19	36.82	34.65	0.52041	mux_gfp_m01	16762
6.205	B0001	653.08	7	22.0526	184	22.9318	660-LS	653	EO_19	Dynamic	4	220	480	mux_r02	0.635602	650	36942.9	37885.6	47961.4	42822.5	42037.1	0.884711	30484.3	MEF	0.356683	1000	2810.2	1462.42	3040.04	2957.58	3236.75	0.494465	1084.33	MEF	c:\users\evan\skydrive\projects\12.lightsensorcharacterization\experiments\mux\mux_r02\measurements\flow\fcs\Beads071.fcs	0.8	36.94	36.8306	36.42	0.103893	FC002	Shannen	0.1	37.19	36.82	34.65	0.52041	mux_gfp_m01	16380
6.478	B0001	656.223	7	22.7633	171	23.0728	660-LS	656	EO_19	Dynamic	5	180	480	mux_r02	0.770241	650	19291.3	23424.4	26741.6	22195.8	23901.7	1.05535	20597.5	MEF	0.38643	1000	2145.02	1214.02	2339.82	2256.4	2360.5	0.538032	904.178	MEF	c:\users\evan\skydrive\projects\12.lightsensorcharacterization\experiments\mux\mux_r02\measurements\flow\fcs\Beads072.fcs	0.8	36.94	36.8306	36.42	0.103893	FC002	Shannen	0.1	37.19	36.82	34.65	0.52041	mux_gfp_m01	16312
6.172	B0001	655.235	7	22.9664	175	22.6695	660-LS	655	EO_19	Dynamic	6	20	480	mux_r02	1.82198	650	1211.11	1222.99	1773.53	1158.7	1148.02	1.05549	3231.34	MEF	0.62312	1000	848.874	943.224	1141.6	1067.28	1386.38	0.883762	711.353	MEF	c:\users\evan\skydrive\projects\12.lightsensorcharacterization\experiments\mux\mux_r02\measurements\flow\fcs\Beads073.fcs	0.8	36.94	36.8306	36.42	0.103893	FC002	Shannen	0.1	37.19	36.82	34.65	0.52041	mux_gfp_m01	16573
6.02	B0001	652.792	7	22.0019	183	22.9263	660-LS	653	EO_19	Dynamic	1	320	480	mux_r03	1.26148	650	7748.48	12879.7	13432.7	7732.79	9573.92	1.6656	16945.1	MEF	0.391761	1000	2686.38	1576.19	2950.97	2878.17	3147.9	0.547635	1156.07	MEF	c:\users\evan\skydrive\projects\12.lightsensorcharacterization\experiments\mux\mux_r03\measurements\flow\fcs\Cells050.fcs	0.8	36.92	36.8128	36.34	0.125781	FC002	Shannen	0.1	37.12	36.7764	35.09	0.4127	mux_gfp_m01	16418
7.099	B0001	655.788	7	22.7701	171	23.1663	660-LS	655.5	EO_19	Dynamic	2	280	480	mux_r03	0.924321	650	22564.7	37461.9	36455.9	27339.6	43092.1	1.37024	33696.9	MEF	0.332753	1000	3024.07	1444.17	3234.06	3147.9	3233.64	0.458774	1076.14	MEF	c:\users\evan\skydrive\projects\12.lightsensorcharacterization\experiments\mux\mux_r03\measurements\flow\fcs\Cells051.fcs	0.8	36.92	36.8128	36.34	0.125781	FC002	Shannen	0.1	37.12	36.7764	35.09	0.4127	mux_gfp_m01	16117
7.275	B0001	651.676	7	21.9143	210	22.922	660-LS	652	EO_19	Dynamic	3	80	480	mux_r03	1.59533	650	1909.18	2230.91	2901.74	1885.19	1580.28	1.18339	4629.23	MEF	0.55089	1000	1078.76	974.885	1337.14	1262.43	1537.42	0.772231	736.616	MEF	c:\users\evan\skydrive\projects\12.lightsensorcharacterization\experiments\mux\mux_r03\measurements\flow\fcs\Cells052.fcs	0.8	36.92	36.8128	36.34	0.125781	FC002	Shannen	0.1	37.12	36.7764	35.09	0.4127	mux_gfp_m01	16202
9.385	B0001	651.419	7	21.8344	230	22.8044	660-LS	652	EO_19	Dynamic	4	300	480	mux_r03	1.0731	650	15701.8	27539.4	26929.8	18001.9	31425.6	1.52981	28898.5	MEF	0.339089	1000	2788.31	1352.83	2987.11	2930.2	3010.02	0.461684	1012.9	MEF	c:\users\evan\skydrive\projects\12.lightsensorcharacterization\experiments\mux\mux_r03\measurements\flow\fcs\Cells053.fcs	0.8	36.92	36.8128	36.34	0.125781	FC002	Shannen	0.1	37.12	36.7764	35.09	0.4127	mux_gfp_m01	16123
7.181	B0001	652.901	7	21.8468	198	22.9542	660-LS	653	EO_19	Dynamic	5	0	480	mux_r03	1.99391	650	993.55	884.192	1418.26	939.502	1089.99	0.941128	2827.89	MEF	0.591565	1000	835.47	851.355	1079.84	1018.21	1009.13	0.836129	638.798	MEF	c:\users\evan\skydrive\projects\12.lightsensorcharacterization\experiments\mux\mux_r03\measurements\flow\fcs\Cells054.fcs	0.8	36.92	36.8128	36.34	0.125781	FC002	Shannen	0.1	37.12	36.7764	35.09	0.4127	mux_gfp_m01	16176
8.728	B0001	652.88	7	22.432	190	23.2557	660-LS	653	EO_19	Dynamic	6	240	480	mux_r03	0.669585	650	43766.6	47070.6	57695.8	51406.8	63646.5	0.915649	38632.3	MEF	0.326784	1000	2996.71	1396.49	3195.53	3119.82	3351.61	0.447617	1044.25	MEF	c:\users\evan\skydrive\projects\12.lightsensorcharacterization\experiments\mux\mux_r03\measurements\flow\fcs\Cells055.fcs	0.8	36.92	36.8128	36.34	0.125781	FC002	Shannen	0.1	37.12	36.7764	35.09	0.4127	mux_gfp_m01	16027
6.914	B0001	653.497	7	22.1074	181	22.7558	660-LS	653.5	EO_19	Dynamic	1	480	480	mux_r03	1.65787	650	1556.23	1547.69	2312.26	1480.82	1337.04	1.04516	3833.44	MEF	0.49299	1000	1403.4	1067.15	1650.94	1565.21	1622.32	0.681794	813.895	MEF	c:\users\evan\skydrive\projects\12.lightsensorcharacterization\experiments\mux\mux_r03\measurements\flow\fcs\Cells056.fcs	0.8	36.92	36.8128	36.34	0.125781	FC002	Shannen	0.1	37.12	36.7764	35.09	0.4127	mux_gfp_m01	16280
7.019	B0001	655.816	7	22.6175	172	22.7439	660-LS	656	EO_19	Dynamic	2	140	480	mux_r03	1.07076	650	7035.65	10996.8	11313.6	7590.5	14272.5	1.44875	12114.1	MEF	0.460717	1000	1773.24	1227.36	2038.24	1940.63	2066.21	0.632457	939.051	MEF	c:\users\evan\skydrive\projects\12.lightsensorcharacterization\experiments\mux\mux_r03\measurements\flow\fcs\Cells057.fcs	0.8	36.92	36.8128	36.34	0.125781	FC002	Shannen	0.1	37.12	36.7764	35.09	0.4127	mux_gfp_m01	16284
7.207	B0001	655.231	7	23.012	171	22.4726	660-LS	655	EO_19	Dynamic	3	20	480	mux_r03	1.1997	650	1226.3	1211.66	1693.65	1185	824.972	1.0225	2031.88	MEF	0.600008	1000	861.365	904.064	1127.9	1050.65	1217.99	0.860481	676.752	MEF	c:\users\evan\skydrive\projects\12.lightsensorcharacterization\experiments\mux\mux_r03\measurements\flow\fcs\Cells058.fcs	0.8	36.92	36.8128	36.34	0.125781	FC002	Shannen	0.1	37.12	36.7764	35.09	0.4127	mux_gfp_m01	16160
7.139	B0001	654.238	7	22.6466	178	22.9942	660-LS	654	EO_19	Dynamic	4	120	480	mux_r03	1.20708	650	3790.07	5129.65	5922.07	3782.8	2916.72	1.35605	7148.4	MEF	0.475602	1000	1520.12	1095.2	1758	1681.5	1696.63	0.651323	836.106	MEF	c:\users\evan\skydrive\projects\12.lightsensorcharacterization\experiments\mux\mux_r03\measurements\flow\fcs\Cells059.fcs	0.8	36.92	36.8128	36.34	0.125781	FC002	Shannen	0.1	37.12	36.7764	35.09	0.4127	mux_gfp_m01	16241
7.247	B0001	655.702	7	22.6889	169	22.1275	660-LS	655.5	EO_19	Dynamic	5	180	480	mux_r03	0.818488	650	19607.4	25413.6	28195.5	22495.9	31425.6	1.1297	23077.7	MEF	0.398963	1000	2253.65	1345.48	2483.76	2406.08	2727.56	0.559198	990.928	MEF	c:\users\evan\skydrive\projects\12.lightsensorcharacterization\experiments\mux\mux_r03\measurements\flow\fcs\Cells060.fcs	0.8	36.92	36.8128	36.34	0.125781	FC002	Shannen	0.1	37.12	36.7764	35.09	0.4127	mux_gfp_m01	16192
7.749	B0001	652.475	7	21.8865	206	22.6276	660-LS	652.5	EO_19	Dynamic	6	220	480	mux_r03	0.658809	650	38780.2	40581.3	50645.7	44309.4	47285.2	0.915861	33365.9	MEF	0.336197	1000	2961.38	1440.37	3169.41	3092	3176.22	0.465839	1065.55	MEF	c:\users\evan\skydrive\projects\12.lightsensorcharacterization\experiments\mux\mux_r03\measurements\flow\fcs\Cells061.fcs	0.8	36.92	36.8128	36.34	0.125781	FC002	Shannen	0.1	37.12	36.7764	35.09	0.4127	mux_gfp_m01	16105
6.507	B0001	652.799	7	22.3731	202	22.8229	660-LS	652.5	EO_19	Dynamic	1	160	480	mux_r03	0.908369	650	14040.4	20906.1	21419.5	16405.5	19571	1.27433	19456.8	MEF	0.425432	1000	2207.84	1436	2471.13	2384.62	2449.58	0.602192	1051.3	MEF	c:\users\evan\skydrive\projects\12.lightsensorcharacterization\experiments\mux\mux_r03\measurements\flow\fcs\Cells062.fcs	0.8	36.92	36.8128	36.34	0.125781	FC002	Shannen	0.1	37.12	36.7764	35.09	0.4127	mux_gfp_m01	16317
7.181	B0001	653.891	7	22.4754	185	23.0343	660-LS	653.5	EO_19	Dynamic	2	450	480	mux_r03	1.39698	650	1948.42	1970.82	2806.24	1902.78	2312.47	1.03576	3920.27	MEF	0.486517	1000	1610.81	1198.78	1885.16	1790.31	2141.59	0.669592	917.163	MEF	c:\users\evan\skydrive\projects\12.lightsensorcharacterization\experiments\mux\mux_r03\measurements\flow\fcs\Cells063.fcs	0.8	36.92	36.8128	36.34	0.125781	FC002	Shannen	0.1	37.12	36.7764	35.09	0.4127	mux_gfp_m01	16287
6.97	B0001	653.375	7	22.1059	179	22.8939	660-LS	653	EO_19	Dynamic	3	40	480	mux_r03	1.4269	650	1347.06	1399.61	1938.39	1288.28	975.054	1.08641	2765.89	MEF	0.566864	1000	962.716	910.735	1212.06	1143.96	1332.13	0.796123	687.072	MEF	c:\users\evan\skydrive\projects\12.lightsensorcharacterization\experiments\mux\mux_r03\measurements\flow\fcs\Cells064.fcs	0.8	36.92	36.8128	36.34	0.125781	FC002	Shannen	0.1	37.12	36.7764	35.09	0.4127	mux_gfp_m01	16237
7.107	B0001	650.184	7	21.962	199	22.84	660-LS	650.5	EO_19	Dynamic	4	380	480	mux_r03	1.55846	650	3331.95	3788.75	5331.6	3170.96	2733.17	1.19483	8309.09	MEF	0.414491	1000	2039.49	1259	2267.08	2180.3	2300.69	0.577442	939.681	MEF	c:\users\evan\skydrive\projects\12.lightsensorcharacterization\experiments\mux\mux_r03\measurements\flow\fcs\Cells065.fcs	0.8	36.92	36.8128	36.34	0.125781	FC002	Shannen	0.1	37.12	36.7764	35.09	0.4127	mux_gfp_m01	16213
7.6	B0001	653.295	7	22.3402	196	22.9307	660-LS	653.5	EO_19	Dynamic	5	200	480	mux_r03	0.717193	650	29584	33598.5	39925	33849	38192	0.9926	28633.9	MEF	0.374713	1000	2573.74	1407.67	2806.35	2727.56	2956.57	0.516089	1051.57	MEF	c:\users\evan\skydrive\projects\12.lightsensorcharacterization\experiments\mux\mux_r03\measurements\flow\fcs\Cells066.fcs	0.8	36.92	36.8128	36.34	0.125781	FC002	Shannen	0.1	37.12	36.7764	35.09	0.4127	mux_gfp_m01	16174
7.399	B0001	655.008	7	23.148	182	22.8473	660-LS	655	EO_19	Dynamic	6	260	480	mux_r03	0.868732	650	28538.1	43732.6	44111.8	34483.5	42299.2	1.26822	38321.3	MEF	0.343943	1000	3100.56	1519.91	3344.99	3292.09	3351.61	0.461684	1150.48	MEF	c:\users\evan\skydrive\projects\12.lightsensorcharacterization\experiments\mux\mux_r03\measurements\flow\fcs\Cells067.fcs	0.8	36.92	36.8128	36.34	0.125781	FC002	Shannen	0.1	37.12	36.7764	35.09	0.4127	mux_gfp_m01	16204
6.992	B0001	651.803	7	22.1816	209	22.8664	660-LS	652	EO_19	Dynamic	1	400	480	mux_r03	1.65936	650	2922.25	3160.38	4581.39	2784.4	3611.18	1.13503	7602.18	MEF	0.430546	1000	1979.3	1289.65	2224.71	2141.59	2449.58	0.602192	957.839	MEF	c:\users\evan\skydrive\projects\12.lightsensorcharacterization\experiments\mux\mux_r03\measurements\flow\fcs\Cells068.fcs	0.8	36.92	36.8128	36.34	0.125781	FC002	Shannen	0.1	37.12	36.7764	35.09	0.4127	mux_gfp_m01	16316
6.821	B0001	651.54	8	21.9599	215	22.9769	660-LS	652	EO_19	Dynamic	2	340	480	mux_r03	1.38038	650	5507.37	7839.39	9190.47	5235.52	3818.09	1.49735	12686.3	MEF	0.38164	1000	2449.57	1393.52	2675.72	2584.84	2727.56	0.539112	1021.16	MEF	c:\users\evan\skydrive\projects\12.lightsensorcharacterization\experiments\mux\mux_r03\measurements\flow\fcs\Cells069.fcs	0.8	36.92	36.8128	36.34	0.125781	FC002	Shannen	0.1	37.12	36.7764	35.09	0.4127	mux_gfp_m01	16251
7.581	B0001	651.706	7	22.5182	218	22.8296	660-LS	651.5	EO_19	Dynamic	3	100	480	mux_r03	1.35349	650	2454.01	2918.63	3702.73	2444.97	2784.4	1.19373	5011.61	MEF	0.498833	1000	1172.38	884.158	1377.26	1308.48	1380.73	0.675714	687.022	MEF	c:\users\evan\skydrive\projects\12.lightsensorcharacterization\experiments\mux\mux_r03\measurements\flow\fcs\Cells070.fcs	0.8	36.92	36.8128	36.34	0.125781	FC002	Shannen	0.1	37.12	36.7764	35.09	0.4127	mux_gfp_m01	16124
8.724	B0001	653.08	7	22.0526	184	22.9318	660-LS	653	EO_19	Dynamic	4	360	480	mux_r03	1.45686	650	5508.51	7422.45	9087.83	5187.13	3544.73	1.43094	13239.7	MEF	0.384598	1000	2088.68	1160.57	2277.55	2180.3	2493.86	0.532296	875.943	MEF	c:\users\evan\skydrive\projects\12.lightsensorcharacterization\experiments\mux\mux_r03\measurements\flow\fcs\Cells071.fcs	0.8	36.92	36.8128	36.34	0.125781	FC002	Shannen	0.1	37.12	36.7764	35.09	0.4127	mux_gfp_m01	16014
9.299	B0001	656.223	7	22.7633	171	23.0728	660-LS	656	EO_19	Dynamic	5	60	480	mux_r03	1.48313	650	1539.55	1680.78	2277.82	1480.82	1349.51	1.13503	3378.29	MEF	0.545468	1000	901.084	768.731	1092.62	1036.62	1405.69	0.741577	595.989	MEF	c:\users\evan\skydrive\projects\12.lightsensorcharacterization\experiments\mux\mux_r03\measurements\flow\fcs\Cells072.fcs	0.8	36.92	36.8128	36.34	0.125781	FC002	Shannen	0.1	37.12	36.7764	35.09	0.4127	mux_gfp_m01	16077
7.714	B0001	655.235	7	22.9664	175	22.6695	660-LS	655	EO_19	Dynamic	6	420	480	mux_r03	1.50126	650	2504.53	2634.37	3818.95	2422.37	2633.51	1.08752	5733.24	MEF	0.441168	1000	1685.2	1119.25	1907.35	1822.68	1806.42	0.61407	841.46	MEF	c:\users\evan\skydrive\projects\12.lightsensorcharacterization\experiments\mux\mux_r03\measurements\flow\fcs\Cells073.fcs	0.8	36.92	36.8128	36.34	0.125781	FC002	Shannen	0.1	37.12	36.7764	35.09	0.4127	mux_gfp_m01	16167
5.234	B0001	652.792	7	22.0019	183	22.9263	660-LS	653	EO_19	Dynamic	1	360	480	mux_r01	1.4423	650	5012.12	6665.75	8158.54	4717.59	3608.22	1.41296	11767	MEF	0.418243	1000	2258.84	1419.65	2522.96	2437.08	2246.73	0.58252	1055.21	MEF	e:\onedrive\projects\12.lightsensorcharacterization\experiments\mux\mux_r01\measurements\flow\fcs\Cells050.fcs	0.8	36.92	36.8335	36.42	0.0951383	FC002	Shannen	0.1	37.18	36.8315	34.6	0.496773	mux_gfp_m01	16870
6.217	B0001	655.788	7	22.7701	171	23.1663	660-LS	655.5	EO_19	Dynamic	2	20	480	mux_r01	1.32166	650	1357.58	1383.21	1930.06	1305.18	869.006	1.05978	2550.88	MEF	0.604693	1000	801.864	850.699	1053.32	987.268	1237.5	0.861669	636.935	MEF	e:\onedrive\projects\12.lightsensorcharacterization\experiments\mux\mux_r01\measurements\flow\fcs\Cells051.fcs	0.8	36.92	36.8335	36.42	0.0951383	FC002	Shannen	0.1	37.18	36.8315	34.6	0.496773	mux_gfp_m01	16500
6.967	B0001	651.676	7	21.9143	210	22.922	660-LS	652	EO_19	Dynamic	3	0	480	mux_r01	1.61672	650	1093.08	998.154	1536.66	1026.33	944.399	0.972544	2484.35	MEF	0.584033	1000	768.695	757.72	969.21	910.157	952.221	0.832516	566.051	MEF	e:\onedrive\projects\12.lightsensorcharacterization\experiments\mux\mux_r01\measurements\flow\fcs\Cells052.fcs	0.8	36.92	36.8335	36.42	0.0951383	FC002	Shannen	0.1	37.18	36.8315	34.6	0.496773	mux_gfp_m01	16456
7.279	B0001	651.419	7	21.8344	230	22.8044	660-LS	652	EO_19	Dynamic	4	120	480	mux_r01	1.15404	650	4766.08	6375.5	7278.75	4717.59	4895.3	1.35143	8399.95	MEF	0.45444	1000	1378.43	928.017	1559.41	1482.62	1792.43	0.625928	708.657	MEF	e:\onedrive\projects\12.lightsensorcharacterization\experiments\mux\mux_r01\measurements\flow\fcs\Cells053.fcs	0.8	36.92	36.8335	36.42	0.0951383	FC002	Shannen	0.1	37.18	36.8315	34.6	0.496773	mux_gfp_m01	16353
6.966	B0001	652.901	7	21.8468	198	22.9542	660-LS	653	EO_19	Dynamic	5	180	480	mux_r01	0.741666	650	23796.2	26644.3	31860	26088.4	25610.5	1.02131	23629.5	MEF	0.375092	1000	2212.02	1206.06	2395.11	2308.47	2147.48	0.522451	898.387	MEF	e:\onedrive\projects\12.lightsensorcharacterization\experiments\mux\mux_r01\measurements\flow\fcs\Cells054.fcs	0.8	36.92	36.8335	36.42	0.0951383	FC002	Shannen	0.1	37.18	36.8315	34.6	0.496773	mux_gfp_m01	16274
6.903	B0001	652.88	7	22.432	190	23.2557	660-LS	653	EO_19	Dynamic	6	160	480	mux_r01	0.847813	650	14844.8	18648.6	21035.7	16739.4	19407.8	1.11406	17834.4	MEF	0.392345	1000	1917.58	1086.55	2094.94	2015.85	1944.29	0.539005	821.938	MEF	e:\onedrive\projects\12.lightsensorcharacterization\experiments\mux\mux_r01\measurements\flow\fcs\Cells055.fcs	0.8	36.92	36.8335	36.42	0.0951383	FC002	Shannen	0.1	37.18	36.8315	34.6	0.496773	mux_gfp_m01	16325
5.754	B0001	653.497	7	22.1074	181	22.7558	660-LS	653.5	EO_19	Dynamic	1	140	480	mux_r01	1.02406	650	8129.39	12323.9	12649.2	8683.47	7020.27	1.41924	12953.5	MEF	0.463915	1000	1789.99	1300.74	2058.43	1979.75	2308.47	0.657021	954.938	MEF	e:\onedrive\projects\12.lightsensorcharacterization\experiments\mux\mux_r01\measurements\flow\fcs\Cells056.fcs	0.8	36.92	36.8335	36.42	0.0951383	FC002	Shannen	0.1	37.18	36.8315	34.6	0.496773	mux_gfp_m01	16849
6.166	B0001	655.816	7	22.6175	172	22.7439	660-LS	656	EO_19	Dynamic	2	450	480	mux_r01	1.85262	650	2270.91	2336.55	3454.29	2170.11	2336.68	1.07669	6399.48	MEF	0.490077	1000	1541.16	1167.78	1800.33	1697.84	1961.94	0.687804	882.299	MEF	e:\onedrive\projects\12.lightsensorcharacterization\experiments\mux\mux_r01\measurements\flow\fcs\Cells057.fcs	0.8	36.92	36.8335	36.42	0.0951383	FC002	Shannen	0.1	37.18	36.8315	34.6	0.496773	mux_gfp_m01	16791
5.952	B0001	655.231	7	23.012	171	22.4726	660-LS	655	EO_19	Dynamic	3	60	480	mux_r01	1.46533	650	1646.29	1731.07	2401.2	1599.54	1281.27	1.08223	3518.53	MEF	0.579812	1000	952.263	922.495	1216.3	1140.84	1100.34	0.80861	705.223	MEF	e:\onedrive\projects\12.lightsensorcharacterization\experiments\mux\mux_r01\measurements\flow\fcs\Cells058.fcs	0.8	36.92	36.8335	36.42	0.0951383	FC002	Shannen	0.1	37.18	36.8315	34.6	0.496773	mux_gfp_m01	16757
6.488	B0001	654.238	7	22.6466	178	22.9942	660-LS	654	EO_19	Dynamic	4	100	480	mux_r01	1.21063	650	2581.05	3111.42	3867.31	2562.99	2837.33	1.21398	4681.89	MEF	0.51326	1000	1197.66	956.434	1421.85	1342.34	1622.84	0.712511	729.778	MEF	e:\onedrive\projects\12.lightsensorcharacterization\experiments\mux\mux_r01\measurements\flow\fcs\Cells059.fcs	0.8	36.92	36.8335	36.42	0.0951383	FC002	Shannen	0.1	37.18	36.8315	34.6	0.496773	mux_gfp_m01	16522
6.453	B0001	655.702	7	22.6889	169	22.1275	660-LS	655.5	EO_19	Dynamic	5	260	480	mux_r01	0.811188	650	31699.1	45378.9	47258.4	38822.3	56191.5	1.16889	38335.5	MEF	0.348558	1000	3063.01	1560.82	3297.2	3224.97	3726.62	0.483981	1149.26	MEF	e:\onedrive\projects\12.lightsensorcharacterization\experiments\mux\mux_r01\measurements\flow\fcs\Cells060.fcs	0.8	36.92	36.8335	36.42	0.0951383	FC002	Shannen	0.1	37.18	36.8315	34.6	0.496773	mux_gfp_m01	16702
6.535	B0001	652.475	7	21.8865	206	22.6276	660-LS	652.5	EO_19	Dynamic	6	220	480	mux_r01	0.629197	650	43933.5	41114	55391.2	49370.1	48915.9	0.832771	34852	MEF	0.328124	1000	2921.62	1401.14	3118.5	3054.78	3404.64	0.458674	1023.25	MEF	e:\onedrive\projects\12.lightsensorcharacterization\experiments\mux\mux_r01\measurements\flow\fcs\Cells061.fcs	0.8	36.92	36.8335	36.42	0.0951383	FC002	Shannen	0.1	37.18	36.8315	34.6	0.496773	mux_gfp_m01	16328
5.603	B0001	652.799	7	22.3731	202	22.8229	660-LS	652.5	EO_19	Dynamic	1	240	480	mux_r01	0.711633	650	47118.2	62571.6	69596.9	63366.9	88387.9	0.98745	49527.4	MEF	0.383161	1000	3282.92	1863.39	3689.39	3693.1	4191.14	0.504561	1413.63	MEF	e:\onedrive\projects\12.lightsensorcharacterization\experiments\mux\mux_r01\measurements\flow\fcs\Cells062.fcs	0.8	36.92	36.8335	36.42	0.0951383	FC002	Shannen	0.1	37.18	36.8315	34.6	0.496773	mux_gfp_m01	16895
6.003	B0001	653.891	7	22.4754	185	23.0343	660-LS	653.5	EO_19	Dynamic	2	300	480	mux_r01	1.13314	650	13162.9	23467.6	22901.2	14843.9	19052.2	1.58096	25950.3	MEF	0.364832	1000	2830	1472.74	3065.39	3000.06	3138.72	0.490903	1118.35	MEF	e:\onedrive\projects\12.lightsensorcharacterization\experiments\mux\mux_r01\measurements\flow\fcs\Cells063.fcs	0.8	36.92	36.8335	36.42	0.0951383	FC002	Shannen	0.1	37.18	36.8315	34.6	0.496773	mux_gfp_m01	16673
6.048	B0001	653.375	7	22.1059	179	22.8939	660-LS	653	EO_19	Dynamic	3	320	480	mux_r01	1.21907	650	8918.01	14402.2	15103.9	9178.71	5520.4	1.56909	18412.7	MEF	0.379205	1000	2598.91	1458.71	2834.52	2765.74	3195.96	0.527419	1074.86	MEF	e:\onedrive\projects\12.lightsensorcharacterization\experiments\mux\mux_r01\measurements\flow\fcs\Cells064.fcs	0.8	36.92	36.8335	36.42	0.0951383	FC002	Shannen	0.1	37.18	36.8315	34.6	0.496773	mux_gfp_m01	16832
6.15	B0001	650.184	7	21.962	199	22.84	660-LS	650.5	EO_19	Dynamic	4	400	480	mux_r01	1.66382	650	3387.93	3665	5363.74	3170.2	2659.54	1.15608	8924.27	MEF	0.436602	1000	1892.64	1253.53	2130.45	2052.62	2329.43	0.610697	930.157	MEF	e:\onedrive\projects\12.lightsensorcharacterization\experiments\mux\mux_r01\measurements\flow\fcs\Cells065.fcs	0.8	36.92	36.8335	36.42	0.0951383	FC002	Shannen	0.1	37.18	36.8315	34.6	0.496773	mux_gfp_m01	16719
6.769	B0001	653.295	7	22.3402	196	22.9307	660-LS	653.5	EO_19	Dynamic	5	420	480	mux_r01	1.4499	650	2878.41	2897.79	4280.74	2759.72	2659.54	1.05003	6206.66	MEF	0.468182	1000	1695.39	1220.34	1951.42	1858.4	2287.71	0.656661	913.619	MEF	e:\onedrive\projects\12.lightsensorcharacterization\experiments\mux\mux_r01\measurements\flow\fcs\Cells066.fcs	0.8	36.92	36.8335	36.42	0.0951383	FC002	Shannen	0.1	37.18	36.8315	34.6	0.496773	mux_gfp_m01	16456
6.073	B0001	655.008	7	23.148	182	22.8473	660-LS	655	EO_19	Dynamic	6	200	480	mux_r01	0.690422	650	35859.4	36612.9	46390.4	39546.7	48019.8	0.925813	32028.9	MEF	0.365804	1000	2698.45	1427.35	2918.32	2841.74	3054.78	0.502281	1067.53	MEF	e:\onedrive\projects\12.lightsensorcharacterization\experiments\mux\mux_r01\measurements\flow\fcs\Cells067.fcs	0.8	36.92	36.8335	36.42	0.0951383	FC002	Shannen	0.1	37.18	36.8315	34.6	0.496773	mux_gfp_m01	16557
5.58	B0001	651.803	7	22.1816	209	22.8664	660-LS	652	EO_19	Dynamic	1	40	480	mux_r01	1.66075	650	1652.62	1789.93	2485.02	1599.54	1405.37	1.11903	4127.01	MEF	0.593872	1000	1030.69	1032.75	1336.33	1237.5	1204.4	0.834551	793.608	MEF	e:\onedrive\projects\12.lightsensorcharacterization\experiments\mux\mux_r01\measurements\flow\fcs\Cells068.fcs	0.8	36.92	36.8335	36.42	0.0951383	FC002	Shannen	0.1	37.18	36.8315	34.6	0.496773	mux_gfp_m01	16901
5.993	B0001	651.54	8	21.9599	215	22.9769	660-LS	652	EO_19	Dynamic	2	480	480	mux_r01	1.59974	650	1855.85	1822.17	2714.12	1770.75	1541.48	1.02904	4341.89	MEF	0.512169	1000	1373.85	1114.59	1637.24	1551.15	1728.8	0.718556	838.545	MEF	e:\onedrive\projects\12.lightsensorcharacterization\experiments\mux\mux_r01\measurements\flow\fcs\Cells069.fcs	0.8	36.92	36.8335	36.42	0.0951383	FC002	Shannen	0.1	37.18	36.8315	34.6	0.496773	mux_gfp_m01	16910
6.648	B0001	651.706	7	22.5182	218	22.8296	660-LS	651.5	EO_19	Dynamic	3	280	480	mux_r01	0.894208	650	24005.5	38652.6	37682.6	28615.1	43779.7	1.35078	33696.1	MEF	0.337835	1000	2913.57	1457.12	3118.17	3054.78	3027.3	0.476997	1053.43	MEF	e:\onedrive\projects\12.lightsensorcharacterization\experiments\mux\mux_r01\measurements\flow\fcs\Cells070.fcs	0.8	36.92	36.8335	36.42	0.0951383	FC002	Shannen	0.1	37.18	36.8315	34.6	0.496773	mux_gfp_m01	16356
6.846	B0001	653.08	7	22.0526	184	22.9318	660-LS	653	EO_19	Dynamic	4	80	480	mux_r01	1.58901	650	1931.07	2094.53	2881.23	1871.74	1787.2	1.11903	4578.3	MEF	0.531228	1000	946.27	789.384	1138.62	1070.91	1226.36	0.737112	604.869	MEF	e:\onedrive\projects\12.lightsensorcharacterization\experiments\mux\mux_r01\measurements\flow\fcs\Cells071.fcs	0.8	36.92	36.8335	36.42	0.0951383	FC002	Shannen	0.1	37.18	36.8315	34.6	0.496773	mux_gfp_m01	16362
7.095	B0001	656.223	7	22.7633	171	23.0728	660-LS	656	EO_19	Dynamic	5	340	480	mux_r01	1.3499	650	8212.02	12632.6	13951.6	8445.96	8064.46	1.4957	18833.3	MEF	0.366422	1000	2308.98	1218.19	2526.91	2459.21	2596.22	0.495359	925.915	MEF	e:\onedrive\projects\12.lightsensorcharacterization\experiments\mux\mux_r01\measurements\flow\fcs\Cells072.fcs	0.8	36.92	36.8335	36.42	0.0951383	FC002	Shannen	0.1	37.18	36.8315	34.6	0.496773	mux_gfp_m01	16357
7.061	B0001	655.235	7	22.9664	175	22.6695	660-LS	655	EO_19	Dynamic	6	380	480	mux_r01	1.33425	650	4308.13	5064.87	6594.31	4068.97	4068.97	1.24476	8798.44	MEF	0.391443	1000	2013.72	1136.77	2195.99	2109.02	2267.13	0.539005	859.605	MEF	e:\onedrive\projects\12.lightsensorcharacterization\experiments\mux\mux_r01\measurements\flow\fcs\Cells073.fcs	0.8	36.92	36.8335	36.42	0.0951383	FC002	Shannen	0.1	37.18	36.8315	34.6	0.496773	mux_gfp_m01	16452
[truncated: 23 more columns]
