# Supplementary material for: A photoconversion model for full spectral programming and multiplexing of optogenetic systems
Source: Mol Syst Biol. 2017 Apr 24;13(4):926. doi: 10.15252/msb.20167456 (PMC5408778; doi:10.15252/msb.20167456)
Supplement: Supplementary file 16 — Dataset EV8 [file MSB-13-926-s016.zip › dataset_ev8_mux_data_and_analysis/mux_data/dv-pert/mux_wholepop_dv-pert_concise.xlsx]

## Sheet: Sheet1
Sample ID	Run ID	Run name	Strain ID	LPA	Well	Row	Col	Program type	Data time point	Model	Reference signal	Perturbation signal	Top LED ID	Top Centroid (nm)	Bot LED ID	Bot Centroid (nm)	OD	Growth temp mean	Maturation temp mean	FL1 Mean	FL1 RCV	FL3 Mean	FL3 RCV
mux_r02_s049	mux_r02	Mux Run 2	Mux	Shannen	1	1	1	dv-pert	300	mux_gfp_m01	ref_prog06	ref_pert02	520-2-KB	530.603	660-LS	652.792	0.217856	36.8306	36.82	21861.9	1.63578	3205.82	0.515017
mux_r02_s050	mux_r02	Mux Run 2	Mux	Shannen	2	1	2	dv-pert	100	mux_gfp_m01	ref_prog06	ref_pert02	520-2-KB	528.784	660-LS	655.788	0.195776	36.8306	36.82	4046.5	1.18954	1444.33	0.714244
mux_r02_s051	mux_r02	Mux Run 2	Mux	Shannen	3	1	3	dv-pert	40	mux_gfp_m01	ref_prog06	ref_pert02	520-2-KB	528.325	660-LS	651.676	0.206816	36.8306	36.82	1898.18	1.08106	1167.9	0.862571
mux_r02_s052	mux_r02	Mux Run 2	Mux	Shannen	4	1	4	dv-pert	280	mux_gfp_m01	ref_prog06	ref_pert02	520-2-KB	527.512	660-LS	651.419	0.164496	36.8306	36.82	35956.5	1.40833	3130.92	0.470512
mux_r02_s053	mux_r02	Mux Run 2	Mux	Shannen	5	1	5	dv-pert	0	mux_gfp_m01	ref_prog06	ref_pert02	520-2-KB	528.423	660-LS	652.901	0.173696	36.8306	36.82	1539.35	0.995147	995.374	0.844037
mux_r02_s054	mux_r02	Mux Run 2	Mux	Shannen	6	1	6	dv-pert	140	mux_gfp_m01	ref_prog06	ref_pert02	520-2-KB	529.18	660-LS	652.88	0.166336	36.8306	36.82	10680.4	1.35038	1806.82	0.611879
mux_r02_s055	mux_r02	Mux Run 2	Mux	Shannen	7	2	1	dv-pert	420	mux_gfp_m01	ref_prog06	ref_pert02	520-2-KB	527.82	660-LS	653.497	0.224296	36.8306	36.82	3423.66	1.04736	2041.14	0.661785
mux_r02_s056	mux_r02	Mux Run 2	Mux	Shannen	8	2	2	dv-pert	450	mux_gfp_m01	ref_prog06	ref_pert02	520-2-KB	528.191	660-LS	655.816	0.201296	36.8306	36.82	2848.97	1.08819	1802.47	0.711225
mux_r02_s057	mux_r02	Mux Run 2	Mux	Shannen	9	2	3	dv-pert	340	mux_gfp_m01	ref_prog06	ref_pert02	520-2-KB	529.88	660-LS	655.231	0.208656	36.8306	36.82	8950.93	1.45921	2666.56	0.5697
mux_r02_s058	mux_r02	Mux Run 2	Mux	Shannen	10	2	4	dv-pert	120	mux_gfp_m01	ref_prog06	ref_pert02	520-2-KB	527.768	660-LS	654.238	0.195776	36.8306	36.82	5865.8	1.36867	1671.68	0.68656
mux_r02_s059	mux_r02	Mux Run 2	Mux	Shannen	11	2	5	dv-pert	240	mux_gfp_m01	ref_prog06	ref_pert02	520-2-KB	529.87	660-LS	655.702	0.203136	36.8306	36.82	51087.1	1.08973	3314.33	0.508228
mux_r02_s060	mux_r02	Mux Run 2	Mux	Shannen	12	2	6	dv-pert	200	mux_gfp_m01	ref_prog06	ref_pert02	520-2-KB	529.7	660-LS	652.475	0.200376	36.8306	36.82	44608.7	0.969336	2966.26	0.533201
mux_r02_s061	mux_r02	Mux Run 2	Mux	Shannen	13	3	1	dv-pert	360	mux_gfp_m01	ref_prog06	ref_pert02	520-2-KB	530.253	660-LS	652.799	0.222456	36.8306	36.82	7028.62	1.35544	2557.27	0.588018
mux_r02_s062	mux_r02	Mux Run 2	Mux	Shannen	14	3	2	dv-pert	380	mux_gfp_m01	ref_prog06	ref_pert02	520-2-KB	527.69	660-LS	653.891	0.221536	36.8306	36.82	5510.48	1.21276	2420.12	0.619189
mux_r02_s063	mux_r02	Mux Run 2	Mux	Shannen	15	3	3	dv-pert	320	mux_gfp_m01	ref_prog06	ref_pert02	520-2-KB	527.717	660-LS	653.375	0.213256	36.8306	36.82	11929.3	1.64577	2737.89	0.54476
mux_r02_s064	mux_r02	Mux Run 2	Mux	Shannen	16	3	4	dv-pert	260	mux_gfp_m01	ref_prog06	ref_pert02	520-2-KB	528.753	660-LS	650.184	0.205896	36.8306	36.82	40811.2	1.28931	3270.49	0.508228
mux_r02_s065	mux_r02	Mux Run 2	Mux	Shannen	17	3	5	dv-pert	480	mux_gfp_m01	ref_prog06	ref_pert02	520-2-KB	528.469	660-LS	653.295	0.194856	36.8306	36.82	2277.74	1.06693	1657.16	0.760241
mux_r02_s066	mux_r02	Mux Run 2	Mux	Shannen	18	3	6	dv-pert	80	mux_gfp_m01	ref_prog06	ref_pert02	520-2-KB	528.264	660-LS	655.008	0.205896	36.8306	36.82	2622.72	1.12884	1383.15	0.741713
mux_r02_s067	mux_r02	Mux Run 2	Mux	Shannen	19	4	1	dv-pert	60	mux_gfp_m01	ref_prog06	ref_pert02	520-2-KB	528.255	660-LS	651.803	0.239016	36.8306	36.82	2542.42	1.13646	1410.5	0.812691
mux_r02_s068	mux_r02	Mux Run 2	Mux	Shannen	20	4	2	dv-pert	400	mux_gfp_m01	ref_prog06	ref_pert02	520-2-KB	530.273	660-LS	651.54	0.198536	36.8306	36.82	4520.79	1.14703	2134.83	0.649582
mux_r02_s069	mux_r02	Mux Run 2	Mux	Shannen	21	4	3	dv-pert	160	mux_gfp_m01	ref_prog06	ref_pert02	520-2-KB	527.789	660-LS	651.706	0.222456	36.8306	36.82	17393	1.28186	2209.57	0.600939
mux_r02_s070	mux_r02	Mux Run 2	Mux	Shannen	22	4	4	dv-pert	220	mux_gfp_m01	ref_prog06	ref_pert02	520-2-KB	528.468	660-LS	653.08	0.174616	36.8306	36.82	47961.4	0.884711	3040.04	0.494465
mux_r02_s071	mux_r02	Mux Run 2	Mux	Shannen	23	4	5	dv-pert	180	mux_gfp_m01	ref_prog06	ref_pert02	520-2-KB	529.676	660-LS	656.223	0.171856	36.8306	36.82	26741.6	1.05535	2339.82	0.538032
mux_r02_s072	mux_r02	Mux Run 2	Mux	Shannen	24	4	6	dv-pert	20	mux_gfp_m01	ref_prog06	ref_pert02	520-2-KB	528.86	660-LS	655.235	0.215096	36.8306	36.82	1773.53	1.05549	1141.6	0.883762
mux_r03_s049	mux_r03	Mux Run 3	Mux	Shannen	1	1	1	dv-pert	320	mux_gfp_m01	ref_prog06	ref_pert02	520-2-KB	530.603	660-LS	652.792	0.242696	36.8128	36.7764	13432.7	1.6656	2950.97	0.547635
mux_r03_s050	mux_r03	Mux Run 3	Mux	Shannen	2	1	2	dv-pert	280	mux_gfp_m01	ref_prog06	ref_pert02	520-2-KB	528.784	660-LS	655.788	0.225216	36.8128	36.7764	36455.9	1.37024	3234.06	0.458774
mux_r03_s051	mux_r03	Mux Run 3	Mux	Shannen	3	1	3	dv-pert	80	mux_gfp_m01	ref_prog06	ref_pert02	520-2-KB	528.325	660-LS	651.676	0.241776	36.8128	36.7764	2901.74	1.18339	1337.14	0.772231
mux_r03_s052	mux_r03	Mux Run 3	Mux	Shannen	4	1	4	dv-pert	300	mux_gfp_m01	ref_prog06	ref_pert02	520-2-KB	527.512	660-LS	651.419	0.181976	36.8128	36.7764	26929.8	1.52981	2987.11	0.461684
mux_r03_s053	mux_r03	Mux Run 3	Mux	Shannen	5	1	5	dv-pert	0	mux_gfp_m01	ref_prog06	ref_pert02	520-2-KB	528.423	660-LS	652.901	0.233496	36.8128	36.7764	1418.26	0.941128	1079.84	0.836129
mux_r03_s054	mux_r03	Mux Run 3	Mux	Shannen	6	1	6	dv-pert	240	mux_gfp_m01	ref_prog06	ref_pert02	520-2-KB	529.18	660-LS	652.88	0.192096	36.8128	36.7764	57695.8	0.915649	3195.53	0.447617
mux_r03_s055	mux_r03	Mux Run 3	Mux	Shannen	7	2	1	dv-pert	480	mux_gfp_m01	ref_prog06	ref_pert02	520-2-KB	527.82	660-LS	653.497	0.251896	36.8128	36.7764	2312.26	1.04516	1650.94	0.681794
mux_r03_s056	mux_r03	Mux Run 3	Mux	Shannen	8	2	2	dv-pert	140	mux_gfp_m01	ref_prog06	ref_pert02	520-2-KB	528.191	660-LS	655.816	0.273976	36.8128	36.7764	11313.6	1.44875	2038.24	0.632457
mux_r03_s057	mux_r03	Mux Run 3	Mux	Shannen	9	2	3	dv-pert	20	mux_gfp_m01	ref_prog06	ref_pert02	520-2-KB	529.88	660-LS	655.231	0.258336	36.8128	36.7764	1693.65	1.0225	1127.9	0.860481
mux_r03_s058	mux_r03	Mux Run 3	Mux	Shannen	10	2	4	dv-pert	120	mux_gfp_m01	ref_prog06	ref_pert02	520-2-KB	527.768	660-LS	654.238	0.266616	36.8128	36.7764	5922.07	1.35605	1758	0.651323
mux_r03_s059	mux_r03	Mux Run 3	Mux	Shannen	11	2	5	dv-pert	180	mux_gfp_m01	ref_prog06	ref_pert02	520-2-KB	529.87	660-LS	655.702	0.248216	36.8128	36.7764	28195.5	1.1297	2483.76	0.559198
mux_r03_s060	mux_r03	Mux Run 3	Mux	Shannen	12	2	6	dv-pert	220	mux_gfp_m01	ref_prog06	ref_pert02	520-2-KB	529.7	660-LS	652.475	0.227976	36.8128	36.7764	50645.7	0.915861	3169.41	0.465839
mux_r03_s061	mux_r03	Mux Run 3	Mux	Shannen	13	3	1	dv-pert	160	mux_gfp_m01	ref_prog06	ref_pert02	520-2-KB	530.253	660-LS	652.799	0.283176	36.8128	36.7764	21419.5	1.27433	2471.13	0.602192
mux_r03_s062	mux_r03	Mux Run 3	Mux	Shannen	14	3	2	dv-pert	450	mux_gfp_m01	ref_prog06	ref_pert02	520-2-KB	527.69	660-LS	653.891	0.250976	36.8128	36.7764	2806.24	1.03576	1885.16	0.669592
mux_r03_s063	mux_r03	Mux Run 3	Mux	Shannen	15	3	3	dv-pert	40	mux_gfp_m01	ref_prog06	ref_pert02	520-2-KB	527.717	660-LS	653.375	0.273056	36.8128	36.7764	1938.39	1.08641	1212.06	0.796123
mux_r03_s064	mux_r03	Mux Run 3	Mux	Shannen	16	3	4	dv-pert	380	mux_gfp_m01	ref_prog06	ref_pert02	520-2-KB	528.753	660-LS	650.184	0.236256	36.8128	36.7764	5331.6	1.19483	2267.08	0.577442
mux_r03_s065	mux_r03	Mux Run 3	Mux	Shannen	17	3	5	dv-pert	200	mux_gfp_m01	ref_prog06	ref_pert02	520-2-KB	528.469	660-LS	653.295	0.234416	36.8128	36.7764	39925	0.9926	2806.35	0.516089
mux_r03_s066	mux_r03	Mux Run 3	Mux	Shannen	18	3	6	dv-pert	260	mux_gfp_m01	ref_prog06	ref_pert02	520-2-KB	528.264	660-LS	655.008	0.235336	36.8128	36.7764	44111.8	1.26822	3344.99	0.461684
mux_r03_s067	mux_r03	Mux Run 3	Mux	Shannen	19	4	1	dv-pert	400	mux_gfp_m01	ref_prog06	ref_pert02	520-2-KB	528.255	660-LS	651.803	0.252816	36.8128	36.7764	4581.39	1.13503	2224.71	0.602192
mux_r03_s068	mux_r03	Mux Run 3	Mux	Shannen	20	4	2	dv-pert	340	mux_gfp_m01	ref_prog06	ref_pert02	520-2-KB	530.273	660-LS	651.54	0.244536	36.8128	36.7764	9190.47	1.49735	2675.72	0.539112
mux_r03_s069	mux_r03	Mux Run 3	Mux	Shannen	21	4	3	dv-pert	100	mux_gfp_m01	ref_prog06	ref_pert02	520-2-KB	527.789	660-LS	651.706	0.219696	36.8128	36.7764	3702.73	1.19373	1377.26	0.675714
mux_r03_s070	mux_r03	Mux Run 3	Mux	Shannen	22	4	4	dv-pert	360	mux_gfp_m01	ref_prog06	ref_pert02	520-2-KB	528.468	660-LS	653.08	0.192096	36.8128	36.7764	9087.83	1.43094	2277.55	0.532296
mux_r03_s071	mux_r03	Mux Run 3	Mux	Shannen	23	4	5	dv-pert	60	mux_gfp_m01	ref_prog06	ref_pert02	520-2-KB	529.676	660-LS	656.223	0.196696	36.8128	36.7764	2277.82	1.13503	1092.62	0.741577
mux_r03_s072	mux_r03	Mux Run 3	Mux	Shannen	24	4	6	dv-pert	420	mux_gfp_m01	ref_prog06	ref_pert02	520-2-KB	528.86	660-LS	655.235	0.228896	36.8128	36.7764	3818.95	1.08752	1907.35	0.61407
mux_r01_s049	mux_r01	Mux Run 1	Mux	Shannen	1	1	1	dv-pert	360	mux_gfp_m01	ref_prog06	ref_pert02	520-2-KB	530.603	660-LS	652.792	0.290536	36.8335	36.8315	8158.54	1.41296	2522.96	0.58252
mux_r01_s050	mux_r01	Mux Run 1	Mux	Shannen	2	1	2	dv-pert	20	mux_gfp_m01	ref_prog06	ref_pert02	520-2-KB	528.784	660-LS	655.788	0.248216	36.8335	36.8315	1930.06	1.05978	1053.32	0.861669
mux_r01_s051	mux_r01	Mux Run 1	Mux	Shannen	3	1	3	dv-pert	0	mux_gfp_m01	ref_prog06	ref_pert02	520-2-KB	528.325	660-LS	651.676	0.222456	36.8335	36.8315	1536.66	0.972544	969.21	0.832516
mux_r01_s052	mux_r01	Mux Run 1	Mux	Shannen	4	1	4	dv-pert	120	mux_gfp_m01	ref_prog06	ref_pert02	520-2-KB	527.512	660-LS	651.419	0.204976	36.8335	36.8315	7278.75	1.35143	1559.41	0.625928
mux_r01_s053	mux_r01	Mux Run 1	Mux	Shannen	5	1	5	dv-pert	180	mux_gfp_m01	ref_prog06	ref_pert02	520-2-KB	528.423	660-LS	652.901	0.202216	36.8335	36.8315	31860	1.02131	2395.11	0.522451
mux_r01_s054	mux_r01	Mux Run 1	Mux	Shannen	6	1	6	dv-pert	160	mux_gfp_m01	ref_prog06	ref_pert02	520-2-KB	529.18	660-LS	652.88	0.175536	36.8335	36.8315	21035.7	1.11406	2094.94	0.539005
mux_r01_s055	mux_r01	Mux Run 1	Mux	Shannen	7	2	1	dv-pert	140	mux_gfp_m01	ref_prog06	ref_pert02	520-2-KB	527.82	660-LS	653.497	0.281336	36.8335	36.8315	12649.2	1.41924	2058.43	0.657021
mux_r01_s056	mux_r01	Mux Run 1	Mux	Shannen	8	2	2	dv-pert	450	mux_gfp_m01	ref_prog06	ref_pert02	520-2-KB	528.191	660-LS	655.816	0.248216	36.8335	36.8315	3454.29	1.07669	1800.33	0.687804
mux_r01_s057	mux_r01	Mux Run 1	Mux	Shannen	9	2	3	dv-pert	60	mux_gfp_m01	ref_prog06	ref_pert02	520-2-KB	529.88	660-LS	655.231	0.273056	36.8335	36.8315	2401.2	1.08223	1216.3	0.80861
mux_r01_s058	mux_r01	Mux Run 1	Mux	Shannen	10	2	4	dv-pert	100	mux_gfp_m01	ref_prog06	ref_pert02	520-2-KB	527.768	660-LS	654.238	0.225216	36.8335	36.8315	3867.31	1.21398	1421.85	0.712511
mux_r01_s059	mux_r01	Mux Run 1	Mux	Shannen	11	2	5	dv-pert	260	mux_gfp_m01	ref_prog06	ref_pert02	520-2-KB	529.87	660-LS	655.702	0.244536	36.8335	36.8315	47258.4	1.16889	3297.2	0.483981
mux_r01_s060	mux_r01	Mux Run 1	Mux	Shannen	12	2	6	dv-pert	220	mux_gfp_m01	ref_prog06	ref_pert02	520-2-KB	529.7	660-LS	652.475	0.187496	36.8335	36.8315	55391.2	0.832771	3118.5	0.458674
mux_r01_s061	mux_r01	Mux Run 1	Mux	Shannen	13	3	1	dv-pert	240	mux_gfp_m01	ref_prog06	ref_pert02	520-2-KB	530.253	660-LS	652.799	0.299736	36.8335	36.8315	69596.9	0.98745	3689.39	0.504561
mux_r01_s062	mux_r01	Mux Run 1	Mux	Shannen	14	3	2	dv-pert	300	mux_gfp_m01	ref_prog06	ref_pert02	520-2-KB	527.69	660-LS	653.891	0.269376	36.8335	36.8315	22901.2	1.58096	3065.39	0.490903
mux_r01_s063	mux_r01	Mux Run 1	Mux	Shannen	15	3	3	dv-pert	320	mux_gfp_m01	ref_prog06	ref_pert02	520-2-KB	527.717	660-LS	653.375	0.252816	36.8335	36.8315	15103.9	1.56909	2834.52	0.527419
mux_r01_s064	mux_r01	Mux Run 1	Mux	Shannen	16	3	4	dv-pert	400	mux_gfp_m01	ref_prog06	ref_pert02	520-2-KB	528.753	660-LS	650.184	0.241776	36.8335	36.8315	5363.74	1.15608	2130.45	0.610697
mux_r01_s065	mux_r01	Mux Run 1	Mux	Shannen	17	3	5	dv-pert	420	mux_gfp_m01	ref_prog06	ref_pert02	520-2-KB	528.469	660-LS	653.295	0.216936	36.8335	36.8315	4280.74	1.05003	1951.42	0.656661
mux_r01_s066	mux_r01	Mux Run 1	Mux	Shannen	18	3	6	dv-pert	200	mux_gfp_m01	ref_prog06	ref_pert02	520-2-KB	528.264	660-LS	655.008	0.206816	36.8335	36.8315	46390.4	0.925813	2918.32	0.502281
mux_r01_s067	mux_r01	Mux Run 1	Mux	Shannen	19	4	1	dv-pert	40	mux_gfp_m01	ref_prog06	ref_pert02	520-2-KB	528.255	660-LS	651.803	0.297896	36.8335	36.8315	2485.02	1.11903	1336.33	0.834551
mux_r01_s068	mux_r01	Mux Run 1	Mux	Shannen	20	4	2	dv-pert	480	mux_gfp_m01	ref_prog06	ref_pert02	520-2-KB	530.273	660-LS	651.54	0.254656	36.8335	36.8315	2714.12	1.02904	1637.24	0.718556
mux_r01_s069	mux_r01	Mux Run 1	Mux	Shannen	21	4	3	dv-pert	280	mux_gfp_m01	ref_prog06	ref_pert02	520-2-KB	527.789	660-LS	651.706	0.209576	36.8335	36.8315	37682.6	1.35078	3118.17	0.476997
mux_r01_s070	mux_r01	Mux Run 1	Mux	Shannen	22	4	4	dv-pert	80	mux_gfp_m01	ref_prog06	ref_pert02	520-2-KB	528.468	660-LS	653.08	0.194856	36.8335	36.8315	2881.23	1.11903	1138.62	0.737112
mux_r01_s071	mux_r01	Mux Run 1	Mux	Shannen	23	4	5	dv-pert	340	mux_gfp_m01	ref_prog06	ref_pert02	520-2-KB	529.676	660-LS	656.223	0.179216	36.8335	36.8315	13951.6	1.4957	2526.91	0.495359
mux_r01_s072	mux_r01	Mux Run 1	Mux	Shannen	24	4	6	dv-pert	380	mux_gfp_m01	ref_prog06	ref_pert02	520-2-KB	528.86	660-LS	655.235	0.193936	36.8335	36.8315	6594.31	1.24476	2195.99	0.539005
