# Supplementary material for: A photoconversion model for full spectral programming and multiplexing of optogenetic systems
Source: Mol Syst Biol. 2017 Apr 24;13(4):926. doi: 10.15252/msb.20167456 (PMC5408778; doi:10.15252/msb.20167456)
Supplement: Supplementary file 16 — Dataset EV8 [file MSB-13-926-s016.zip › dataset_ev8_mux_data_and_analysis/mux_data/dv-pert/mux_wholepop_dv-pert_histograms.xlsx]

## Sheet: Sheet1
Sample ID	Channel	Unnamed: 2	Bin 1	Bin 2	Bin 3	Bin 4	Bin 5	Bin 6	Bin 7	Bin 8	Bin 9	Bin 10	Bin 11	Bin 12	Bin 13	Bin 14	Bin 15	Bin 16	Bin 17	Bin 18	Bin 19	Bin 20	Bin 21	Bin 22	Bin 23	Bin 24	Bin 25	Bin 26	Bin 27	Bin 28	Bin 29	Bin 30	Bin 31	Bin 32	Bin 33	Bin 34	Bin 35	Bin 36	Bin 37	Bin 38	Bin 39	Bin 40	Bin 41	Bin 42	Bin 43	Bin 44	Bin 45	Bin 46	Bin 47
mux_r02_s049	FL1	Bin Values (MEF)	57.7524	58.2894	58.8314	59.3785	59.9306	60.4879	61.0504	61.6181	62.191	62.7693	63.353	63.9421	64.5367	65.1368	65.7425	66.3538	66.9709	67.5936	68.2221	68.8565	69.4968	70.143	70.7953	71.4536	72.118	72.7886	73.4655	74.1486	74.8381	75.534	76.2364	76.9453	77.6608	78.383	79.1118	79.8475	80.59	81.3393	82.0957	82.8591	83.6296	84.4072	85.1921	85.9843	86.7839	87.5908	88.4053
mux_r02_s049	FL1	Counts	0	0	0	0	0	0	0	0	0	0	0	0	0	0	0	2	0	0	0	0	0	0	0	0	0	0	0	0	0	0	0	0	0	0	0	0	0	0	0	0	0	0	0	0	0	0	0
mux_r02_s049	FL3	Bin Values (MEF)	3.66679	3.70001	3.73354	3.76737	3.8015	3.83595	3.8707	3.90578	3.94117	3.97688	4.01291	4.04927	4.08596	4.12298	4.16034	4.19803	4.23607	4.27445	4.31318	4.35226	4.3917	4.43149	4.47164	4.51216	4.55304	4.5943	4.63593	4.67793	4.72032	4.76309	4.80624	4.84979	4.89373	4.93807	4.98282	5.02797	5.07352	5.11949	5.16588	5.21269	5.25992	5.30758	5.35567	5.40419	5.45316	5.50257	5.55243
mux_r02_s049	FL3	Counts	0	0	0	0	0	0	0	0	0	0	0	0	0	0	0	0	0	0	0	0	0	0	0	0	0	0	0	0	0	0	0	0	0	0	0	0	0	0	0	0	0	0	0	0	0	0	0
mux_r02_s050	FL1	Bin Values (MEF)	57.7524	58.2894	58.8314	59.3785	59.9306	60.4879	61.0504	61.6181	62.191	62.7693	63.353	63.9421	64.5367	65.1368	65.7425	66.3538	66.9709	67.5936	68.2221	68.8565	69.4968	70.143	70.7953	71.4536	72.118	72.7886	73.4655	74.1486	74.8381	75.534	76.2364	76.9453	77.6608	78.383	79.1118	79.8475	80.59	81.3393	82.0957	82.8591	83.6296	84.4072	85.1921	85.9843	86.7839	87.5908	88.4053
mux_r02_s050	FL1	Counts	0	1	0	0	0	0	0	1	0	0	0	0	0	0	0	0	0	0	0	0	1	0	0	0	0	0	0	0	0	0	0	0	0	1	0	0	1	0	0	0	0	0	0	0	0	0	0
mux_r02_s050	FL3	Bin Values (MEF)	3.66679	3.70001	3.73354	3.76737	3.8015	3.83595	3.8707	3.90578	3.94117	3.97688	4.01291	4.04927	4.08596	4.12298	4.16034	4.19803	4.23607	4.27445	4.31318	4.35226	4.3917	4.43149	4.47164	4.51216	4.55304	4.5943	4.63593	4.67793	4.72032	4.76309	4.80624	4.84979	4.89373	4.93807	4.98282	5.02797	5.07352	5.11949	5.16588	5.21269	5.25992	5.30758	5.35567	5.40419	5.45316	5.50257	5.55243
mux_r02_s050	FL3	Counts	0	1	0	0	1	0	1	0	1	0	0	0	0	0	0	1	0	0	0	0	1	0	0	1	0	0	0	0	2	0	1	0	0	0	0	0	0	0	0	0	0	1	0	1	0	1	0
mux_r02_s051	FL1	Bin Values (MEF)	57.7524	58.2894	58.8314	59.3785	59.9306	60.4879	61.0504	61.6181	62.191	62.7693	63.353	63.9421	64.5367	65.1368	65.7425	66.3538	66.9709	67.5936	68.2221	68.8565	69.4968	70.143	70.7953	71.4536	72.118	72.7886	73.4655	74.1486	74.8381	75.534	76.2364	76.9453	77.6608	78.383	79.1118	79.8475	80.59	81.3393	82.0957	82.8591	83.6296	84.4072	85.1921	85.9843	86.7839	87.5908	88.4053
mux_r02_s051	FL1	Counts	0	0	0	0	0	0	0	0	0	1	1	0	0	0	0	0	0	1	0	0	0	0	0	0	0	0	0	0	0	0	0	0	0	2	0	0	1	0	0	1	0	0	0	0	0	0	0
mux_r02_s051	FL3	Bin Values (MEF)	3.66679	3.70001	3.73354	3.76737	3.8015	3.83595	3.8707	3.90578	3.94117	3.97688	4.01291	4.04927	4.08596	4.12298	4.16034	4.19803	4.23607	4.27445	4.31318	4.35226	4.3917	4.43149	4.47164	4.51216	4.55304	4.5943	4.63593	4.67793	4.72032	4.76309	4.80624	4.84979	4.89373	4.93807	4.98282	5.02797	5.07352	5.11949	5.16588	5.21269	5.25992	5.30758	5.35567	5.40419	5.45316	5.50257	5.55243
mux_r02_s051	FL3	Counts	0	1	0	1	1	1	1	0	0	1	1	1	0	0	0	1	4	0	2	1	1	0	0	0	2	1	1	0	1	1	0	0	1	0	1	0	0	0	0	0	0	1	0	2	0	0	2
mux_r02_s052	FL1	Bin Values (MEF)	57.7524	58.2894	58.8314	59.3785	59.9306	60.4879	61.0504	61.6181	62.191	62.7693	63.353	63.9421	64.5367	65.1368	65.7425	66.3538	66.9709	67.5936	68.2221	68.8565	69.4968	70.143	70.7953	71.4536	72.118	72.7886	73.4655	74.1486	74.8381	75.534	76.2364	76.9453	77.6608	78.383	79.1118	79.8475	80.59	81.3393	82.0957	82.8591	83.6296	84.4072	85.1921	85.9843	86.7839	87.5908	88.4053
mux_r02_s052	FL1	Counts	0	0	0	0	0	0	0	0	0	0	0	0	0	0	0	0	0	0	0	0	0	0	0	0	0	0	1	0	1	1	0	0	0	0	0	0	0	0	0	0	0	0	0	0	0	0	0
mux_r02_s052	FL3	Bin Values (MEF)	3.66679	3.70001	3.73354	3.76737	3.8015	3.83595	3.8707	3.90578	3.94117	3.97688	4.01291	4.04927	4.08596	4.12298	4.16034	4.19803	4.23607	4.27445	4.31318	4.35226	4.3917	4.43149	4.47164	4.51216	4.55304	4.5943	4.63593	4.67793	4.72032	4.76309	4.80624	4.84979	4.89373	4.93807	4.98282	5.02797	5.07352	5.11949	5.16588	5.21269	5.25992	5.30758	5.35567	5.40419	5.45316	5.50257	5.55243
mux_r02_s052	FL3	Counts	0	0	0	0	0	0	0	0	0	0	0	0	0	0	0	0	0	0	0	0	0	0	0	0	0	0	0	0	0	0	0	0	0	0	0	0	0	0	0	0	0	0	0	0	0	0	0
mux_r02_s053	FL1	Bin Values (MEF)	57.7524	58.2894	58.8314	59.3785	59.9306	60.4879	61.0504	61.6181	62.191	62.7693	63.353	63.9421	64.5367	65.1368	65.7425	66.3538	66.9709	67.5936	68.2221	68.8565	69.4968	70.143	70.7953	71.4536	72.118	72.7886	73.4655	74.1486	74.8381	75.534	76.2364	76.9453	77.6608	78.383	79.1118	79.8475	80.59	81.3393	82.0957	82.8591	83.6296	84.4072	85.1921	85.9843	86.7839	87.5908	88.4053
mux_r02_s053	FL1	Counts	0	0	0	0	0	0	0	0	0	0	0	0	0	0	0	0	0	0	0	0	0	0	0	1	0	1	0	0	0	0	0	0	1	0	1	0	1	1	0	0	0	0	0	0	0	0	0
mux_r02_s053	FL3	Bin Values (MEF)	3.66679	3.70001	3.73354	3.76737	3.8015	3.83595	3.8707	3.90578	3.94117	3.97688	4.01291	4.04927	4.08596	4.12298	4.16034	4.19803	4.23607	4.27445	4.31318	4.35226	4.3917	4.43149	4.47164	4.51216	4.55304	4.5943	4.63593	4.67793	4.72032	4.76309	4.80624	4.84979	4.89373	4.93807	4.98282	5.02797	5.07352	5.11949	5.16588	5.21269	5.25992	5.30758	5.35567	5.40419	5.45316	5.50257	5.55243
mux_r02_s053	FL3	Counts	0	3	0	0	0	2	1	1	0	0	0	1	0	1	0	0	0	0	0	0	0	1	1	0	0	0	0	0	0	0	1	0	0	1	0	0	0	0	1	1	0	0	2	0	1	1	1
mux_r02_s054	FL1	Bin Values (MEF)	57.7524	58.2894	58.8314	59.3785	59.9306	60.4879	61.0504	61.6181	62.191	62.7693	63.353	63.9421	64.5367	65.1368	65.7425	66.3538	66.9709	67.5936	68.2221	68.8565	69.4968	70.143	70.7953	71.4536	72.118	72.7886	73.4655	74.1486	74.8381	75.534	76.2364	76.9453	77.6608	78.383	79.1118	79.8475	80.59	81.3393	82.0957	82.8591	83.6296	84.4072	85.1921	85.9843	86.7839	87.5908	88.4053
mux_r02_s054	FL1	Counts	0	0	0	0	0	0	0	0	0	0	0	0	0	0	0	1	0	0	0	0	0	0	0	1	0	0	0	0	0	0	0	1	0	1	0	0	0	0	0	0	0	0	0	0	0	0	0
mux_r02_s054	FL3	Bin Values (MEF)	3.66679	3.70001	3.73354	3.76737	3.8015	3.83595	3.8707	3.90578	3.94117	3.97688	4.01291	4.04927	4.08596	4.12298	4.16034	4.19803	4.23607	4.27445	4.31318	4.35226	4.3917	4.43149	4.47164	4.51216	4.55304	4.5943	4.63593	4.67793	4.72032	4.76309	4.80624	4.84979	4.89373	4.93807	4.98282	5.02797	5.07352	5.11949	5.16588	5.21269	5.25992	5.30758	5.35567	5.40419	5.45316	5.50257	5.55243
mux_r02_s054	FL3	Counts	0	0	0	0	0	0	0	0	0	0	0	0	0	0	0	0	0	0	0	0	0	1	0	0	0	0	0	0	0	1	0	0	0	0	0	0	0	0	0	0	0	0	0	0	0	0	0
mux_r02_s055	FL1	Bin Values (MEF)	57.7524	58.2894	58.8314	59.3785	59.9306	60.4879	61.0504	61.6181	62.191	62.7693	63.353	63.9421	64.5367	65.1368	65.7425	66.3538	66.9709	67.5936	68.2221	68.8565	69.4968	70.143	70.7953	71.4536	72.118	72.7886	73.4655	74.1486	74.8381	75.534	76.2364	76.9453	77.6608	78.383	79.1118	79.8475	80.59	81.3393	82.0957	82.8591	83.6296	84.4072	85.1921	85.9843	86.7839	87.5908	88.4053
mux_r02_s055	FL1	Counts	0	0	0	0	0	0	0	0	0	1	0	0	0	0	1	0	2	0	1	0	0	0	0	0	0	0	0	0	0	0	0	0	0	1	0	1	0	0	0	0	0	0	0	0	0	0	0
mux_r02_s055	FL3	Bin Values (MEF)	3.66679	3.70001	3.73354	3.76737	3.8015	3.83595	3.8707	3.90578	3.94117	3.97688	4.01291	4.04927	4.08596	4.12298	4.16034	4.19803	4.23607	4.27445	4.31318	4.35226	4.3917	4.43149	4.47164	4.51216	4.55304	4.5943	4.63593	4.67793	4.72032	4.76309	4.80624	4.84979	4.89373	4.93807	4.98282	5.02797	5.07352	5.11949	5.16588	5.21269	5.25992	5.30758	5.35567	5.40419	5.45316	5.50257	5.55243
mux_r02_s055	FL3	Counts	0	0	0	0	0	0	0	0	1	1	0	0	0	1	0	0	0	0	1	0	0	0	0	0	0	0	0	1	0	0	0	0	0	0	0	0	0	1	0	0	1	0	0	0	0	0	0
mux_r02_s056	FL1	Bin Values (MEF)	57.7524	58.2894	58.8314	59.3785	59.9306	60.4879	61.0504	61.6181	62.191	62.7693	63.353	63.9421	64.5367	65.1368	65.7425	66.3538	66.9709	67.5936	68.2221	68.8565	69.4968	70.143	70.7953	71.4536	72.118	72.7886	73.4655	74.1486	74.8381	75.534	76.2364	76.9453	77.6608	78.383	79.1118	79.8475	80.59	81.3393	82.0957	82.8591	83.6296	84.4072	85.1921	85.9843	86.7839	87.5908	88.4053
mux_r02_s056	FL1	Counts	0	0	0	0	0	0	0	0	1	0	0	0	0	0	0	0	0	0	1	0	0	1	0	0	0	1	0	0	0	0	0	2	1	0	0	0	0	0	0	1	0	0	0	0	0	0	0
mux_r02_s056	FL3	Bin Values (MEF)	3.66679	3.70001	3.73354	3.76737	3.8015	3.83595	3.8707	3.90578	3.94117	3.97688	4.01291	4.04927	4.08596	4.12298	4.16034	4.19803	4.23607	4.27445	4.31318	4.35226	4.3917	4.43149	4.47164	4.51216	4.55304	4.5943	4.63593	4.67793	4.72032	4.76309	4.80624	4.84979	4.89373	4.93807	4.98282	5.02797	5.07352	5.11949	5.16588	5.21269	5.25992	5.30758	5.35567	5.40419	5.45316	5.50257	5.55243
mux_r02_s056	FL3	Counts	0	1	0	0	0	0	0	1	0	0	1	0	0	0	0	0	0	0	0	0	0	0	1	0	0	0	0	0	0	0	0	0	0	0	0	0	0	0	0	1	0	0	0	0	0	0	1
mux_r02_s057	FL1	Bin Values (MEF)	57.7524	58.2894	58.8314	59.3785	59.9306	60.4879	61.0504	61.6181	62.191	62.7693	63.353	63.9421	64.5367	65.1368	65.7425	66.3538	66.9709	67.5936	68.2221	68.8565	69.4968	70.143	70.7953	71.4536	72.118	72.7886	73.4655	74.1486	74.8381	75.534	76.2364	76.9453	77.6608	78.383	79.1118	79.8475	80.59	81.3393	82.0957	82.8591	83.6296	84.4072	85.1921	85.9843	86.7839	87.5908	88.4053
mux_r02_s057	FL1	Counts	0	0	0	0	0	0	0	0	0	0	0	0	0	0	0	0	0	0	0	0	0	0	0	0	1	0	0	0	0	0	0	0	0	0	0	0	0	0	0	1	0	0	0	0	0	0	0
mux_r02_s057	FL3	Bin Values (MEF)	3.66679	3.70001	3.73354	3.76737	3.8015	3.83595	3.8707	3.90578	3.94117	3.97688	4.01291	4.04927	4.08596	4.12298	4.16034	4.19803	4.23607	4.27445	4.31318	4.35226	4.3917	4.43149	4.47164	4.51216	4.55304	4.5943	4.63593	4.67793	4.72032	4.76309	4.80624	4.84979	4.89373	4.93807	4.98282	5.02797	5.07352	5.11949	5.16588	5.21269	5.25992	5.30758	5.35567	5.40419	5.45316	5.50257	5.55243
mux_r02_s057	FL3	Counts	0	0	0	0	0	0	0	0	0	0	0	0	0	0	0	0	0	0	0	0	0	0	0	0	1	0	0	0	0	0	0	0	0	0	0	0	0	0	1	0	0	0	0	0	1	0	0
mux_r02_s058	FL1	Bin Values (MEF)	57.7524	58.2894	58.8314	59.3785	59.9306	60.4879	61.0504	61.6181	62.191	62.7693	63.353	63.9421	64.5367	65.1368	65.7425	66.3538	66.9709	67.5936	68.2221	68.8565	69.4968	70.143	70.7953	71.4536	72.118	72.7886	73.4655	74.1486	74.8381	75.534	76.2364	76.9453	77.6608	78.383	79.1118	79.8475	80.59	81.3393	82.0957	82.8591	83.6296	84.4072	85.1921	85.9843	86.7839	87.5908	88.4053
mux_r02_s058	FL1	Counts	0	0	1	0	0	0	0	0	0	0	0	0	0	0	0	0	0	0	0	0	0	0	0	0	0	0	0	1	0	0	0	0	0	0	0	0	0	0	1	0	0	0	0	1	0	0	0
mux_r02_s058	FL3	Bin Values (MEF)	3.66679	3.70001	3.73354	3.76737	3.8015	3.83595	3.8707	3.90578	3.94117	3.97688	4.01291	4.04927	4.08596	4.12298	4.16034	4.19803	4.23607	4.27445	4.31318	4.35226	4.3917	4.43149	4.47164	4.51216	4.55304	4.5943	4.63593	4.67793	4.72032	4.76309	4.80624	4.84979	4.89373	4.93807	4.98282	5.02797	5.07352	5.11949	5.16588	5.21269	5.25992	5.30758	5.35567	5.40419	5.45316	5.50257	5.55243
mux_r02_s058	FL3	Counts	0	0	0	0	0	1	0	0	0	0	0	0	0	0	0	0	0	0	0	0	0	0	0	1	0	1	0	0	0	0	0	0	0	0	0	1	0	0	0	0	0	0	0	0	0	0	0
mux_r02_s059	FL1	Bin Values (MEF)	57.7524	58.2894	58.8314	59.3785	59.9306	60.4879	61.0504	61.6181	62.191	62.7693	63.353	63.9421	64.5367	65.1368	65.7425	66.3538	66.9709	67.5936	68.2221	68.8565	69.4968	70.143	70.7953	71.4536	72.118	72.7886	73.4655	74.1486	74.8381	75.534	76.2364	76.9453	77.6608	78.383	79.1118	79.8475	80.59	81.3393	82.0957	82.8591	83.6296	84.4072	85.1921	85.9843	86.7839	87.5908	88.4053
mux_r02_s059	FL1	Counts	0	0	1	0	0	0	0	0	0	0	0	0	0	0	0	0	0	1	0	1	0	0	0	0	0	0	0	0	0	0	0	1	0	0	0	0	0	0	1	0	0	0	0	0	0	0	0
mux_r02_s059	FL3	Bin Values (MEF)	3.66679	3.70001	3.73354	3.76737	3.8015	3.83595	3.8707	3.90578	3.94117	3.97688	4.01291	4.04927	4.08596	4.12298	4.16034	4.19803	4.23607	4.27445	4.31318	4.35226	4.3917	4.43149	4.47164	4.51216	4.55304	4.5943	4.63593	4.67793	4.72032	4.76309	4.80624	4.84979	4.89373	4.93807	4.98282	5.02797	5.07352	5.11949	5.16588	5.21269	5.25992	5.30758	5.35567	5.40419	5.45316	5.50257	5.55243
mux_r02_s059	FL3	Counts	0	0	0	0	0	0	0	0	0	0	0	0	0	0	0	0	0	0	0	0	0	0	0	0	0	0	0	0	0	0	0	0	0	0	0	0	0	0	0	0	0	1	0	0	1	0	0
mux_r02_s060	FL1	Bin Values (MEF)	57.7524	58.2894	58.8314	59.3785	59.9306	60.4879	61.0504	61.6181	62.191	62.7693	63.353	63.9421	64.5367	65.1368	65.7425	66.3538	66.9709	67.5936	68.2221	68.8565	69.4968	70.143	70.7953	71.4536	72.118	72.7886	73.4655	74.1486	74.8381	75.534	76.2364	76.9453	77.6608	78.383	79.1118	79.8475	80.59	81.3393	82.0957	82.8591	83.6296	84.4072	85.1921	85.9843	86.7839	87.5908	88.4053
mux_r02_s060	FL1	Counts	0	0	0	0	0	0	1	0	0	0	0	0	0	0	0	0	0	1	0	0	0	0	1	0	0	0	0	0	1	0	0	0	1	0	0	0	0	0	0	0	0	0	0	0	0	0	0
mux_r02_s060	FL3	Bin Values (MEF)	3.66679	3.70001	3.73354	3.76737	3.8015	3.83595	3.8707	3.90578	3.94117	3.97688	4.01291	4.04927	4.08596	4.12298	4.16034	4.19803	4.23607	4.27445	4.31318	4.35226	4.3917	4.43149	4.47164	4.51216	4.55304	4.5943	4.63593	4.67793	4.72032	4.76309	4.80624	4.84979	4.89373	4.93807	4.98282	5.02797	5.07352	5.11949	5.16588	5.21269	5.25992	5.30758	5.35567	5.40419	5.45316	5.50257	5.55243
mux_r02_s060	FL3	Counts	0	0	0	0	0	0	0	1	0	0	0	0	0	0	0	0	0	0	0	0	0	0	0	0	0	0	0	0	0	0	0	0	0	0	0	0	0	0	0	1	0	0	0	0	0	0	0
mux_r02_s061	FL1	Bin Values (MEF)	57.7524	58.2894	58.8314	59.3785	59.9306	60.4879	61.0504	61.6181	62.191	62.7693	63.353	63.9421	64.5367	65.1368	65.7425	66.3538	66.9709	67.5936	68.2221	68.8565	69.4968	70.143	70.7953	71.4536	72.118	72.7886	73.4655	74.1486	74.8381	75.534	76.2364	76.9453	77.6608	78.383	79.1118	79.8475	80.59	81.3393	82.0957	82.8591	83.6296	84.4072	85.1921	85.9843	86.7839	87.5908	88.4053
mux_r02_s061	FL1	Counts	0	0	1	0	0	0	0	0	0	0	0	0	0	0	1	0	0	1	0	0	0	0	0	0	0	0	0	1	0	0	0	0	0	0	0	0	0	1	0	0	0	0	0	0	0	0	1
mux_r02_s061	FL3	Bin Values (MEF)	3.66679	3.70001	3.73354	3.76737	3.8015	3.83595	3.8707	3.90578	3.94117	3.97688	4.01291	4.04927	4.08596	4.12298	4.16034	4.19803	4.23607	4.27445	4.31318	4.35226	4.3917	4.43149	4.47164	4.51216	4.55304	4.5943	4.63593	4.67793	4.72032	4.76309	4.80624	4.84979	4.89373	4.93807	4.98282	5.02797	5.07352	5.11949	5.16588	5.21269	5.25992	5.30758	5.35567	5.40419	5.45316	5.50257	5.55243
mux_r02_s061	FL3	Counts	0	0	0	0	0	0	1	0	0	0	0	0	0	0	0	0	0	0	0	0	0	0	1	0	0	0	0	0	0	0	0	0	0	0	0	0	0	0	1	0	0	0	0	0	0	0	0
mux_r02_s062	FL1	Bin Values (MEF)	57.7524	58.2894	58.8314	59.3785	59.9306	60.4879	61.0504	61.6181	62.191	62.7693	63.353	63.9421	64.5367	65.1368	65.7425	66.3538	66.9709	67.5936	68.2221	68.8565	69.4968	70.143	70.7953	71.4536	72.118	72.7886	73.4655	74.1486	74.8381	75.534	76.2364	76.9453	77.6608	78.383	79.1118	79.8475	80.59	81.3393	82.0957	82.8591	83.6296	84.4072	85.1921	85.9843	86.7839	87.5908	88.4053
mux_r02_s062	FL1	Counts	0	0	0	0	0	0	0	0	0	0	0	0	0	0	0	0	0	1	0	0	0	0	0	0	0	0	0	0	0	0	0	0	0	0	1	0	0	0	0	0	1	0	0	0	0	0	0
mux_r02_s062	FL3	Bin Values (MEF)	3.66679	3.70001	3.73354	3.76737	3.8015	3.83595	3.8707	3.90578	3.94117	3.97688	4.01291	4.04927	4.08596	4.12298	4.16034	4.19803	4.23607	4.27445	4.31318	4.35226	4.3917	4.43149	4.47164	4.51216	4.55304	4.5943	4.63593	4.67793	4.72032	4.76309	4.80624	4.84979	4.89373	4.93807	4.98282	5.02797	5.07352	5.11949	5.16588	5.21269	5.25992	5.30758	5.35567	5.40419	5.45316	5.50257	5.55243
mux_r02_s062	FL3	Counts	0	0	0	0	0	0	0	0	0	0	0	0	0	0	0	0	1	0	0	0	0	0	0	0	0	0	0	0	0	0	0	0	0	0	0	0	0	0	1	0	0	1	0	0	0	0	0
mux_r02_s063	FL1	Bin Values (MEF)	57.7524	58.2894	58.8314	59.3785	59.9306	60.4879	61.0504	61.6181	62.191	62.7693	63.353	63.9421	64.5367	65.1368	65.7425	66.3538	66.9709	67.5936	68.2221	68.8565	69.4968	70.143	70.7953	71.4536	72.118	72.7886	73.4655	74.1486	74.8381	75.534	76.2364	76.9453	77.6608	78.383	79.1118	79.8475	80.59	81.3393	82.0957	82.8591	83.6296	84.4072	85.1921	85.9843	86.7839	87.5908	88.4053
mux_r02_s063	FL1	Counts	0	0	0	0	0	0	0	0	0	0	0	0	0	0	0	1	0	0	0	0	0	0	0	0	0	1	0	0	0	0	0	0	0	0	0	0	0	0	1	0	0	0	0	0	0	0	0
mux_r02_s063	FL3	Bin Values (MEF)	3.66679	3.70001	3.73354	3.76737	3.8015	3.83595	3.8707	3.90578	3.94117	3.97688	4.01291	4.04927	4.08596	4.12298	4.16034	4.19803	4.23607	4.27445	4.31318	4.35226	4.3917	4.43149	4.47164	4.51216	4.55304	4.5943	4.63593	4.67793	4.72032	4.76309	4.80624	4.84979	4.89373	4.93807	4.98282	5.02797	5.07352	5.11949	5.16588	5.21269	5.25992	5.30758	5.35567	5.40419	5.45316	5.50257	5.55243
mux_r02_s063	FL3	Counts	0	0	0	0	0	0	0	0	0	0	1	0	0	0	0	0	0	0	0	0	0	0	0	0	0	0	0	0	0	0	0	0	0	0	0	0	0	0	0	0	0	0	0	0	0	0	0
mux_r02_s064	FL1	Bin Values (MEF)	57.7524	58.2894	58.8314	59.3785	59.9306	60.4879	61.0504	61.6181	62.191	62.7693	63.353	63.9421	64.5367	65.1368	65.7425	66.3538	66.9709	67.5936	68.2221	68.8565	69.4968	70.143	70.7953	71.4536	72.118	72.7886	73.4655	74.1486	74.8381	75.534	76.2364	76.9453	77.6608	78.383	79.1118	79.8475	80.59	81.3393	82.0957	82.8591	83.6296	84.4072	85.1921	85.9843	86.7839	87.5908	88.4053
mux_r02_s064	FL1	Counts	0	0	0	0	0	0	0	0	0	0	0	0	0	0	1	0	0	0	0	0	0	0	1	0	0	0	1	0	0	0	0	0	0	1	0	1	0	0	0	0	0	0	0	0	0	0	0
mux_r02_s064	FL3	Bin Values (MEF)	3.66679	3.70001	3.73354	3.76737	3.8015	3.83595	3.8707	3.90578	3.94117	3.97688	4.01291	4.04927	4.08596	4.12298	4.16034	4.19803	4.23607	4.27445	4.31318	4.35226	4.3917	4.43149	4.47164	4.51216	4.55304	4.5943	4.63593	4.67793	4.72032	4.76309	4.80624	4.84979	4.89373	4.93807	4.98282	5.02797	5.07352	5.11949	5.16588	5.21269	5.25992	5.30758	5.35567	5.40419	5.45316	5.50257	5.55243
mux_r02_s064	FL3	Counts	0	0	0	0	0	0	0	0	0	0	0	0	1	0	0	0	0	0	0	0	0	0	0	0	0	0	0	0	0	0	0	0	0	0	0	0	0	0	0	0	0	0	0	0	0	0	0
mux_r02_s065	FL1	Bin Values (MEF)	57.7524	58.2894	58.8314	59.3785	59.9306	60.4879	61.0504	61.6181	62.191	62.7693	63.353	63.9421	64.5367	65.1368	65.7425	66.3538	66.9709	67.5936	68.2221	68.8565	69.4968	70.143	70.7953	71.4536	72.118	72.7886	73.4655	74.1486	74.8381	75.534	76.2364	76.9453	77.6608	78.383	79.1118	79.8475	80.59	81.3393	82.0957	82.8591	83.6296	84.4072	85.1921	85.9843	86.7839	87.5908	88.4053
mux_r02_s065	FL1	Counts	0	0	0	0	0	0	1	0	0	0	0	0	0	0	0	1	0	0	1	0	0	0	0	0	0	0	1	0	0	0	0	0	0	0	0	0	0	0	0	0	0	1	0	0	0	0	0
mux_r02_s065	FL3	Bin Values (MEF)	3.66679	3.70001	3.73354	3.76737	3.8015	3.83595	3.8707	3.90578	3.94117	3.97688	4.01291	4.04927	4.08596	4.12298	4.16034	4.19803	4.23607	4.27445	4.31318	4.35226	4.3917	4.43149	4.47164	4.51216	4.55304	4.5943	4.63593	4.67793	4.72032	4.76309	4.80624	4.84979	4.89373	4.93807	4.98282	5.02797	5.07352	5.11949	5.16588	5.21269	5.25992	5.30758	5.35567	5.40419	5.45316	5.50257	5.55243
mux_r02_s065	FL3	Counts	0	0	0	0	1	0	0	0	0	1	0	1	1	0	1	1	0	0	0	2	0	0	0	0	1	0	1	1	0	1	2	0	1	0	0	0	1	0	0	0	0	1	0	0	0	1	1
mux_r02_s066	FL1	Bin Values (MEF)	57.7524	58.2894	58.8314	59.3785	59.9306	60.4879	61.0504	61.6181	62.191	62.7693	63.353	63.9421	64.5367	65.1368	65.7425	66.3538	66.9709	67.5936	68.2221	68.8565	69.4968	70.143	70.7953	71.4536	72.118	72.7886	73.4655	74.1486	74.8381	75.534	76.2364	76.9453	77.6608	78.383	79.1118	79.8475	80.59	81.3393	82.0957	82.8591	83.6296	84.4072	85.1921	85.9843	86.7839	87.5908	88.4053
mux_r02_s066	FL1	Counts	0	1	0	0	0	0	0	0	0	0	0	1	0	0	0	0	0	0	1	0	0	0	0	0	0	0	0	0	0	0	0	0	0	0	0	0	0	0	0	1	0	1	0	1	0	0	0
mux_r02_s066	FL3	Bin Values (MEF)	3.66679	3.70001	3.73354	3.76737	3.8015	3.83595	3.8707	3.90578	3.94117	3.97688	4.01291	4.04927	4.08596	4.12298	4.16034	4.19803	4.23607	4.27445	4.31318	4.35226	4.3917	4.43149	4.47164	4.51216	4.55304	4.5943	4.63593	4.67793	4.72032	4.76309	4.80624	4.84979	4.89373	4.93807	4.98282	5.02797	5.07352	5.11949	5.16588	5.21269	5.25992	5.30758	5.35567	5.40419	5.45316	5.50257	5.55243
mux_r02_s066	FL3	Counts	0	0	1	0	0	0	0	0	0	1	0	1	0	0	0	0	1	0	0	0	0	0	0	0	1	0	0	1	0	0	0	1	0	0	0	0	1	0	0	0	0	0	1	0	2	1	0
mux_r02_s067	FL1	Bin Values (MEF)	57.7524	58.2894	58.8314	59.3785	59.9306	60.4879	61.0504	61.6181	62.191	62.7693	63.353	63.9421	64.5367	65.1368	65.7425	66.3538	66.9709	67.5936	68.2221	68.8565	69.4968	70.143	70.7953	71.4536	72.118	72.7886	73.4655	74.1486	74.8381	75.534	76.2364	76.9453	77.6608	78.383	79.1118	79.8475	80.59	81.3393	82.0957	82.8591	83.6296	84.4072	85.1921	85.9843	86.7839	87.5908	88.4053
mux_r02_s067	FL1	Counts	0	0	0	0	0	0	0	0	0	0	1	0	0	0	0	0	2	0	0	0	0	0	0	0	0	0	0	0	0	1	0	1	1	0	0	0	0	0	1	0	0	0	0	0	1	0	0
mux_r02_s067	FL3	Bin Values (MEF)	3.66679	3.70001	3.73354	3.76737	3.8015	3.83595	3.8707	3.90578	3.94117	3.97688	4.01291	4.04927	4.08596	4.12298	4.16034	4.19803	4.23607	4.27445	4.31318	4.35226	4.3917	4.43149	4.47164	4.51216	4.55304	4.5943	4.63593	4.67793	4.72032	4.76309	4.80624	4.84979	4.89373	4.93807	4.98282	5.02797	5.07352	5.11949	5.16588	5.21269	5.25992	5.30758	5.35567	5.40419	5.45316	5.50257	5.55243
mux_r02_s067	FL3	Counts	0	0	0	1	1	1	2	0	0	0	0	0	2	1	0	1	0	0	1	0	0	0	0	1	1	0	1	0	2	1	0	1	1	0	0	0	0	0	1	0	0	0	0	0	1	0	1
mux_r02_s068	FL1	Bin Values (MEF)	57.7524	58.2894	58.8314	59.3785	59.9306	60.4879	61.0504	61.6181	62.191	62.7693	63.353	63.9421	64.5367	65.1368	65.7425	66.3538	66.9709	67.5936	68.2221	68.8565	69.4968	70.143	70.7953	71.4536	72.118	72.7886	73.4655	74.1486	74.8381	75.534	76.2364	76.9453	77.6608	78.383	79.1118	79.8475	80.59	81.3393	82.0957	82.8591	83.6296	84.4072	85.1921	85.9843	86.7839	87.5908	88.4053
mux_r02_s068	FL1	Counts	0	0	0	0	0	0	0	0	0	0	1	0	0	1	0	0	1	0	1	0	0	0	0	0	0	0	0	0	0	0	0	0	0	0	0	0	0	0	0	0	0	1	1	0	1	0	0
mux_r02_s068	FL3	Bin Values (MEF)	3.66679	3.70001	3.73354	3.76737	3.8015	3.83595	3.8707	3.90578	3.94117	3.97688	4.01291	4.04927	4.08596	4.12298	4.16034	4.19803	4.23607	4.27445	4.31318	4.35226	4.3917	4.43149	4.47164	4.51216	4.55304	4.5943	4.63593	4.67793	4.72032	4.76309	4.80624	4.84979	4.89373	4.93807	4.98282	5.02797	5.07352	5.11949	5.16588	5.21269	5.25992	5.30758	5.35567	5.40419	5.45316	5.50257	5.55243
mux_r02_s068	FL3	Counts	0	0	0	0	0	0	0	0	0	0	0	0	0	0	0	0	0	0	1	0	0	0	0	0	0	0	0	0	0	0	0	0	0	0	0	1	0	0	0	0	0	0	0	0	0	0	0
mux_r02_s069	FL1	Bin Values (MEF)	57.7524	58.2894	58.8314	59.3785	59.9306	60.4879	61.0504	61.6181	62.191	62.7693	63.353	63.9421	64.5367	65.1368	65.7425	66.3538	66.9709	67.5936	68.2221	68.8565	69.4968	70.143	70.7953	71.4536	72.118	72.7886	73.4655	74.1486	74.8381	75.534	76.2364	76.9453	77.6608	78.383	79.1118	79.8475	80.59	81.3393	82.0957	82.8591	83.6296	84.4072	85.1921	85.9843	86.7839	87.5908	88.4053
mux_r02_s069	FL1	Counts	0	0	0	0	0	1	0	0	0	0	0	0	0	0	0	0	0	0	0	0	0	0	0	0	0	0	0	0	0	1	0	1	0	0	0	0	0	0	0	0	0	0	0	0	1	0	0
mux_r02_s069	FL3	Bin Values (MEF)	3.66679	3.70001	3.73354	3.76737	3.8015	3.83595	3.8707	3.90578	3.94117	3.97688	4.01291	4.04927	4.08596	4.12298	4.16034	4.19803	4.23607	4.27445	4.31318	4.35226	4.3917	4.43149	4.47164	4.51216	4.55304	4.5943	4.63593	4.67793	4.72032	4.76309	4.80624	4.84979	4.89373	4.93807	4.98282	5.02797	5.07352	5.11949	5.16588	5.21269	5.25992	5.30758	5.35567	5.40419	5.45316	5.50257	5.55243
mux_r02_s069	FL3	Counts	0	0	0	0	0	0	1	0	0	0	1	0	0	1	0	0	0	0	0	0	0	0	0	0	0	0	0	0	0	0	0	0	0	0	1	0	0	0	0	0	0	0	0	0	0	0	0
mux_r02_s070	FL1	Bin Values (MEF)	57.7524	58.2894	58.8314	59.3785	59.9306	60.4879	61.0504	61.6181	62.191	62.7693	63.353	63.9421	64.5367	65.1368	65.7425	66.3538	66.9709	67.5936	68.2221	68.8565	69.4968	70.143	70.7953	71.4536	72.118	72.7886	73.4655	74.1486	74.8381	75.534	76.2364	76.9453	77.6608	78.383	79.1118	79.8475	80.59	81.3393	82.0957	82.8591	83.6296	84.4072	85.1921	85.9843	86.7839	87.5908	88.4053
mux_r02_s070	FL1	Counts	0	0	0	0	0	0	0	0	0	0	0	0	0	0	0	1	0	0	1	0	0	0	0	0	0	0	0	0	0	0	0	0	0	0	0	0	0	0	0	0	0	0	0	0	0	0	0
mux_r02_s070	FL3	Bin Values (MEF)	3.66679	3.70001	3.73354	3.76737	3.8015	3.83595	3.8707	3.90578	3.94117	3.97688	4.01291	4.04927	4.08596	4.12298	4.16034	4.19803	4.23607	4.27445	4.31318	4.35226	4.3917	4.43149	4.47164	4.51216	4.55304	4.5943	4.63593	4.67793	4.72032	4.76309	4.80624	4.84979	4.89373	4.93807	4.98282	5.02797	5.07352	5.11949	5.16588	5.21269	5.25992	5.30758	5.35567	5.40419	5.45316	5.50257	5.55243
mux_r02_s070	FL3	Counts	0	0	0	0	0	0	0	0	0	0	0	0	0	0	0	0	0	0	0	0	0	0	0	0	0	0	0	0	0	1	0	0	0	0	0	0	0	0	0	0	0	0	0	0	0	0	0
mux_r02_s071	FL1	Bin Values (MEF)	57.7524	58.2894	58.8314	59.3785	59.9306	60.4879	61.0504	61.6181	62.191	62.7693	63.353	63.9421	64.5367	65.1368	65.7425	66.3538	66.9709	67.5936	68.2221	68.8565	69.4968	70.143	70.7953	71.4536	72.118	72.7886	73.4655	74.1486	74.8381	75.534	76.2364	76.9453	77.6608	78.383	79.1118	79.8475	80.59	81.3393	82.0957	82.8591	83.6296	84.4072	85.1921	85.9843	86.7839	87.5908	88.4053
mux_r02_s071	FL1	Counts	0	0	0	0	0	0	0	0	0	0	0	0	0	0	0	0	0	0	0	0	0	0	0	0	0	0	0	0	0	0	0	0	0	0	0	0	0	0	0	0	2	0	0	0	0	0	0
mux_r02_s071	FL3	Bin Values (MEF)	3.66679	3.70001	3.73354	3.76737	3.8015	3.83595	3.8707	3.90578	3.94117	3.97688	4.01291	4.04927	4.08596	4.12298	4.16034	4.19803	4.23607	4.27445	4.31318	4.35226	4.3917	4.43149	4.47164	4.51216	4.55304	4.5943	4.63593	4.67793	4.72032	4.76309	4.80624	4.84979	4.89373	4.93807	4.98282	5.02797	5.07352	5.11949	5.16588	5.21269	5.25992	5.30758	5.35567	5.40419	5.45316	5.50257	5.55243
mux_r02_s071	FL3	Counts	0	0	0	0	0	0	0	0	0	0	0	0	0	0	0	0	0	0	0	0	0	0	0	0	0	0	0	0	0	0	0	0	0	0	0	0	0	0	0	0	0	0	0	0	0	0	1
mux_r02_s072	FL1	Bin Values (MEF)	57.7524	58.2894	58.8314	59.3785	59.9306	60.4879	61.0504	61.6181	62.191	62.7693	63.353	63.9421	64.5367	65.1368	65.7425	66.3538	66.9709	67.5936	68.2221	68.8565	69.4968	70.143	70.7953	71.4536	72.118	72.7886	73.4655	74.1486	74.8381	75.534	76.2364	76.9453	77.6608	78.383	79.1118	79.8475	80.59	81.3393	82.0957	82.8591	83.6296	84.4072	85.1921	85.9843	86.7839	87.5908	88.4053
mux_r02_s072	FL1	Counts	0	0	0	0	1	0	0	0	0	0	0	0	0	1	1	0	0	0	0	0	1	1	0	1	1	0	0	0	2	0	0	0	0	0	0	0	0	0	0	0	0	1	0	0	1	2	0
mux_r02_s072	FL3	Bin Values (MEF)	3.66679	3.70001	3.73354	3.76737	3.8015	3.83595	3.8707	3.90578	3.94117	3.97688	4.01291	4.04927	4.08596	4.12298	4.16034	4.19803	4.23607	4.27445	4.31318	4.35226	4.3917	4.43149	4.47164	4.51216	4.55304	4.5943	4.63593	4.67793	4.72032	4.76309	4.80624	4.84979	4.89373	4.93807	4.98282	5.02797	5.07352	5.11949	5.16588	5.21269	5.25992	5.30758	5.35567	5.40419	5.45316	5.50257	5.55243
mux_r02_s072	FL3	Counts	0	2	0	1	0	1	0	0	2	0	2	2	0	0	1	2	0	1	0	2	0	0	0	2	3	1	1	1	1	1	2	1	0	2	0	2	2	0	2	2	0	1	0	0	0	1	1
mux_r03_s049	FL1	Bin Values (MEF)	61.8439	62.4209	63.0032	63.5909	64.1842	64.783	65.3873	65.9973	66.613	67.2344	67.8617	68.4948	69.1338	69.7787	70.4297	71.0867	71.7499	72.4192	73.0948	73.7768	74.465	75.1597	75.8609	76.5686	77.2829	78.0039	78.7316	79.4661	80.2074	80.9557	81.7109	82.4732	83.2426	84.0191	84.803	85.5941	86.3926	87.1986	88.012	88.8331	89.6618	90.4983	91.3426	92.1947	93.0548	93.9229	94.7991
mux_r03_s049	FL1	Counts	0	0	0	0	0	1	0	0	0	0	0	0	0	0	1	0	0	0	0	0	0	0	0	0	0	0	0	0	0	0	0	0	0	0	0	0	0	0	0	0	0	0	0	0	0	0	0
mux_r03_s049	FL3	Bin Values (MEF)	4.19816	4.23593	4.27405	4.31251	4.35131	4.39047	4.42997	4.46983	4.51005	4.55063	4.59158	4.6329	4.67458	4.71665	4.75909	4.80191	4.84512	4.88871	4.9327	4.97709	5.02187	5.06706	5.11265	5.15866	5.20508	5.25191	5.29917	5.34685	5.39496	5.44351	5.49249	5.54191	5.59178	5.64209	5.69286	5.74408	5.79577	5.84792	5.90054	5.95363	6.00721	6.06126	6.1158	6.17083	6.22635	6.28238	6.33891
mux_r03_s049	FL3	Counts	0	0	0	0	0	0	0	1	0	0	0	0	0	0	0	0	0	0	0	0	0	0	0	0	0	0	0	0	0	1	0	0	0	0	0	0	0	0	0	1	0	0	0	0	0	0	0
mux_r03_s050	FL1	Bin Values (MEF)	61.8439	62.4209	63.0032	63.5909	64.1842	64.783	65.3873	65.9973	66.613	67.2344	67.8617	68.4948	69.1338	69.7787	70.4297	71.0867	71.7499	72.4192	73.0948	73.7768	74.465	75.1597	75.8609	76.5686	77.2829	78.0039	78.7316	79.4661	80.2074	80.9557	81.7109	82.4732	83.2426	84.0191	84.803	85.5941	86.3926	87.1986	88.012	88.8331	89.6618	90.4983	91.3426	92.1947	93.0548	93.9229	94.7991
mux_r03_s050	FL1	Counts	0	0	1	0	0	0	0	0	0	0	0	0	1	0	0	0	1	0	0	0	0	0	0	0	0	0	0	0	0	0	0	0	1	0	0	0	0	0	0	0	0	0	0	0	0	0	0
mux_r03_s050	FL3	Bin Values (MEF)	4.19816	4.23593	4.27405	4.31251	4.35131	4.39047	4.42997	4.46983	4.51005	4.55063	4.59158	4.6329	4.67458	4.71665	4.75909	4.80191	4.84512	4.88871	4.9327	4.97709	5.02187	5.06706	5.11265	5.15866	5.20508	5.25191	5.29917	5.34685	5.39496	5.44351	5.49249	5.54191	5.59178	5.64209	5.69286	5.74408	5.79577	5.84792	5.90054	5.95363	6.00721	6.06126	6.1158	6.17083	6.22635	6.28238	6.33891
mux_r03_s050	FL3	Counts	0	1	0	0	0	0	0	0	0	0	0	0	0	0	0	0	0	1	0	0	0	0	0	0	0	0	0	0	0	0	0	0	0	0	0	0	0	0	0	0	0	0	0	0	0	0	0
mux_r03_s051	FL1	Bin Values (MEF)	61.8439	62.4209	63.0032	63.5909	64.1842	64.783	65.3873	65.9973	66.613	67.2344	67.8617	68.4948	69.1338	69.7787	70.4297	71.0867	71.7499	72.4192	73.0948	73.7768	74.465	75.1597	75.8609	76.5686	77.2829	78.0039	78.7316	79.4661	80.2074	80.9557	81.7109	82.4732	83.2426	84.0191	84.803	85.5941	86.3926	87.1986	88.012	88.8331	89.6618	90.4983	91.3426	92.1947	93.0548	93.9229	94.7991
mux_r03_s051	FL1	Counts	0	0	0	0	0	0	0	0	0	0	0	0	0	0	0	0	0	1	0	0	1	0	0	0	0	0	0	1	1	0	0	1	0	0	0	0	0	1	0	0	0	1	0	0	0	0	0
mux_r03_s051	FL3	Bin Values (MEF)	4.19816	4.23593	4.27405	4.31251	4.35131	4.39047	4.42997	4.46983	4.51005	4.55063	4.59158	4.6329	4.67458	4.71665	4.75909	4.80191	4.84512	4.88871	4.9327	4.97709	5.02187	5.06706	5.11265	5.15866	5.20508	5.25191	5.29917	5.34685	5.39496	5.44351	5.49249	5.54191	5.59178	5.64209	5.69286	5.74408	5.79577	5.84792	5.90054	5.95363	6.00721	6.06126	6.1158	6.17083	6.22635	6.28238	6.33891
mux_r03_s051	FL3	Counts	0	0	1	0	1	0	2	2	3	0	0	1	1	0	0	0	1	0	1	0	1	0	1	0	0	2	2	0	1	1	2	0	0	0	0	0	0	0	0	0	0	0	0	0	0	1	0
mux_r03_s052	FL1	Bin Values (MEF)	61.8439	62.4209	63.0032	63.5909	64.1842	64.783	65.3873	65.9973	66.613	67.2344	67.8617	68.4948	69.1338	69.7787	70.4297	71.0867	71.7499	72.4192	73.0948	73.7768	74.465	75.1597	75.8609	76.5686	77.2829	78.0039	78.7316	79.4661	80.2074	80.9557	81.7109	82.4732	83.2426	84.0191	84.803	85.5941	86.3926	87.1986	88.012	88.8331	89.6618	90.4983	91.3426	92.1947	93.0548	93.9229	94.7991
mux_r03_s052	FL1	Counts	0	0	1	0	0	0	0	0	0	0	0	1	0	0	0	0	0	0	0	0	0	0	0	0	0	0	0	0	0	1	0	0	0	0	1	0	0	0	0	0	0	0	0	0	0	0	0
mux_r03_s052	FL3	Bin Values (MEF)	4.19816	4.23593	4.27405	4.31251	4.35131	4.39047	4.42997	4.46983	4.51005	4.55063	4.59158	4.6329	4.67458	4.71665	4.75909	4.80191	4.84512	4.88871	4.9327	4.97709	5.02187	5.06706	5.11265	5.15866	5.20508	5.25191	5.29917	5.34685	5.39496	5.44351	5.49249	5.54191	5.59178	5.64209	5.69286	5.74408	5.79577	5.84792	5.90054	5.95363	6.00721	6.06126	6.1158	6.17083	6.22635	6.28238	6.33891
mux_r03_s052	FL3	Counts	0	0	0	0	0	0	0	0	0	0	0	0	0	0	0	0	0	0	0	0	0	0	0	0	0	0	0	0	0	0	0	0	0	0	0	0	0	0	1	0	0	0	0	0	0	0	0
mux_r03_s053	FL1	Bin Values (MEF)	61.8439	62.4209	63.0032	63.5909	64.1842	64.783	65.3873	65.9973	66.613	67.2344	67.8617	68.4948	69.1338	69.7787	70.4297	71.0867	71.7499	72.4192	73.0948	73.7768	74.465	75.1597	75.8609	76.5686	77.2829	78.0039	78.7316	79.4661	80.2074	80.9557	81.7109	82.4732	83.2426	84.0191	84.803	85.5941	86.3926	87.1986	88.012	88.8331	89.6618	90.4983	91.3426	92.1947	93.0548	93.9229	94.7991
mux_r03_s053	FL1	Counts	0	0	0	0	0	0	0	0	0	0	1	0	0	0	1	0	1	0	0	0	0	0	1	0	0	0	0	1	0	2	0	0	0	0	0	0	0	0	0	1	0	0	0	1	0	1	0
mux_r03_s053	FL3	Bin Values (MEF)	4.19816	4.23593	4.27405	4.31251	4.35131	4.39047	4.42997	4.46983	4.51005	4.55063	4.59158	4.6329	4.67458	4.71665	4.75909	4.80191	4.84512	4.88871	4.9327	4.97709	5.02187	5.06706	5.11265	5.15866	5.20508	5.25191	5.29917	5.34685	5.39496	5.44351	5.49249	5.54191	5.59178	5.64209	5.69286	5.74408	5.79577	5.84792	5.90054	5.95363	6.00721	6.06126	6.1158	6.17083	6.22635	6.28238	6.33891
mux_r03_s053	FL3	Counts	0	0	1	0	0	1	1	1	2	1	1	0	1	0	0	1	0	3	0	2	0	0	1	0	0	5	1	0	1	0	1	2	1	0	0	1	0	1	0	0	0	1	2	1	0	0	0
mux_r03_s054	FL1	Bin Values (MEF)	61.8439	62.4209	63.0032	63.5909	64.1842	64.783	65.3873	65.9973	66.613	67.2344	67.8617	68.4948	69.1338	69.7787	70.4297	71.0867	71.7499	72.4192	73.0948	73.7768	74.465	75.1597	75.8609	76.5686	77.2829	78.0039	78.7316	79.4661	80.2074	80.9557	81.7109	82.4732	83.2426	84.0191	84.803	85.5941	86.3926	87.1986	88.012	88.8331	89.6618	90.4983	91.3426	92.1947	93.0548	93.9229	94.7991
mux_r03_s054	FL1	Counts	0	0	1	0	0	0	0	0	0	0	0	0	0	0	0	0	0	0	0	0	0	0	0	0	0	0	0	0	0	0	0	0	0	0	0	0	0	0	0	0	0	0	0	0	0	0	0
mux_r03_s054	FL3	Bin Values (MEF)	4.19816	4.23593	4.27405	4.31251	4.35131	4.39047	4.42997	4.46983	4.51005	4.55063	4.59158	4.6329	4.67458	4.71665	4.75909	4.80191	4.84512	4.88871	4.9327	4.97709	5.02187	5.06706	5.11265	5.15866	5.20508	5.25191	5.29917	5.34685	5.39496	5.44351	5.49249	5.54191	5.59178	5.64209	5.69286	5.74408	5.79577	5.84792	5.90054	5.95363	6.00721	6.06126	6.1158	6.17083	6.22635	6.28238	6.33891
mux_r03_s054	FL3	Counts	0	0	0	0	0	0	0	0	0	0	0	0	0	0	0	0	0	0	1	0	0	0	0	0	0	0	0	0	0	0	0	0	0	0	0	0	0	0	0	0	0	0	0	0	0	0	0
mux_r03_s055	FL1	Bin Values (MEF)	61.8439	62.4209	63.0032	63.5909	64.1842	64.783	65.3873	65.9973	66.613	67.2344	67.8617	68.4948	69.1338	69.7787	70.4297	71.0867	71.7499	72.4192	73.0948	73.7768	74.465	75.1597	75.8609	76.5686	77.2829	78.0039	78.7316	79.4661	80.2074	80.9557	81.7109	82.4732	83.2426	84.0191	84.803	85.5941	86.3926	87.1986	88.012	88.8331	89.6618	90.4983	91.3426	92.1947	93.0548	93.9229	94.7991
mux_r03_s055	FL1	Counts	0	0	0	0	0	0	0	1	0	0	0	1	0	0	0	1	0	0	0	0	0	0	0	0	0	0	1	0	0	0	0	1	0	0	0	0	0	1	0	0	0	0	0	1	1	0	1
mux_r03_s055	FL3	Bin Values (MEF)	4.19816	4.23593	4.27405	4.31251	4.35131	4.39047	4.42997	4.46983	4.51005	4.55063	4.59158	4.6329	4.67458	4.71665	4.75909	4.80191	4.84512	4.88871	4.9327	4.97709	5.02187	5.06706	5.11265	5.15866	5.20508	5.25191	5.29917	5.34685	5.39496	5.44351	5.49249	5.54191	5.59178	5.64209	5.69286	5.74408	5.79577	5.84792	5.90054	5.95363	6.00721	6.06126	6.1158	6.17083	6.22635	6.28238	6.33891
mux_r03_s055	FL3	Counts	0	0	0	0	0	0	0	0	0	0	0	0	0	0	0	0	0	0	0	0	0	1	0	0	0	0	2	0	0	0	1	2	1	0	0	0	0	0	0	0	0	0	0	0	0	1	0
mux_r03_s056	FL1	Bin Values (MEF)	61.8439	62.4209	63.0032	63.5909	64.1842	64.783	65.3873	65.9973	66.613	67.2344	67.8617	68.4948	69.1338	69.7787	70.4297	71.0867	71.7499	72.4192	73.0948	73.7768	74.465	75.1597	75.8609	76.5686	77.2829	78.0039	78.7316	79.4661	80.2074	80.9557	81.7109	82.4732	83.2426	84.0191	84.803	85.5941	86.3926	87.1986	88.012	88.8331	89.6618	90.4983	91.3426	92.1947	93.0548	93.9229	94.7991
mux_r03_s056	FL1	Counts	0	0	0	0	0	0	0	0	0	0	0	0	0	1	0	0	1	0	0	0	0	0	0	0	2	0	0	0	0	0	0	1	0	0	0	0	1	0	0	0	0	0	0	0	0	0	0
mux_r03_s056	FL3	Bin Values (MEF)	4.19816	4.23593	4.27405	4.31251	4.35131	4.39047	4.42997	4.46983	4.51005	4.55063	4.59158	4.6329	4.67458	4.71665	4.75909	4.80191	4.84512	4.88871	4.9327	4.97709	5.02187	5.06706	5.11265	5.15866	5.20508	5.25191	5.29917	5.34685	5.39496	5.44351	5.49249	5.54191	5.59178	5.64209	5.69286	5.74408	5.79577	5.84792	5.90054	5.95363	6.00721	6.06126	6.1158	6.17083	6.22635	6.28238	6.33891
mux_r03_s056	FL3	Counts	0	0	0	0	0	0	1	0	0	0	0	0	0	0	0	0	0	0	0	1	0	0	0	0	0	0	0	0	0	0	0	0	0	0	0	0	0	0	0	0	0	0	1	0	0	1	1
mux_r03_s057	FL1	Bin Values (MEF)	61.8439	62.4209	63.0032	63.5909	64.1842	64.783	65.3873	65.9973	66.613	67.2344	67.8617	68.4948	69.1338	69.7787	70.4297	71.0867	71.7499	72.4192	73.0948	73.7768	74.465	75.1597	75.8609	76.5686	77.2829	78.0039	78.7316	79.4661	80.2074	80.9557	81.7109	82.4732	83.2426	84.0191	84.803	85.5941	86.3926	87.1986	88.012	88.8331	89.6618	90.4983	91.3426	92.1947	93.0548	93.9229	94.7991
mux_r03_s057	FL1	Counts	0	0	0	0	0	0	0	0	0	0	0	0	0	1	0	1	0	0	1	0	0	1	0	1	0	0	0	0	0	0	0	1	0	1	0	0	0	0	0	0	0	0	1	1	0	0	3
mux_r03_s057	FL3	Bin Values (MEF)	4.19816	4.23593	4.27405	4.31251	4.35131	4.39047	4.42997	4.46983	4.51005	4.55063	4.59158	4.6329	4.67458	4.71665	4.75909	4.80191	4.84512	4.88871	4.9327	4.97709	5.02187	5.06706	5.11265	5.15866	5.20508	5.25191	5.29917	5.34685	5.39496	5.44351	5.49249	5.54191	5.59178	5.64209	5.69286	5.74408	5.79577	5.84792	5.90054	5.95363	6.00721	6.06126	6.1158	6.17083	6.22635	6.28238	6.33891
mux_r03_s057	FL3	Counts	0	0	2	0	0	0	0	1	1	3	1	2	0	2	0	0	0	0	0	3	1	0	0	1	0	1	0	0	0	1	2	1	0	0	2	0	0	1	2	1	1	0	2	1	3	1	1
mux_r03_s058	FL1	Bin Values (MEF)	61.8439	62.4209	63.0032	63.5909	64.1842	64.783	65.3873	65.9973	66.613	67.2344	67.8617	68.4948	69.1338	69.7787	70.4297	71.0867	71.7499	72.4192	73.0948	73.7768	74.465	75.1597	75.8609	76.5686	77.2829	78.0039	78.7316	79.4661	80.2074	80.9557	81.7109	82.4732	83.2426	84.0191	84.803	85.5941	86.3926	87.1986	88.012	88.8331	89.6618	90.4983	91.3426	92.1947	93.0548	93.9229	94.7991
mux_r03_s058	FL1	Counts	0	0	0	0	0	0	0	0	0	0	0	0	0	1	0	0	0	0	0	0	0	0	0	0	0	0	0	0	0	0	0	0	0	0	0	0	0	0	0	0	0	0	0	0	0	0	0
mux_r03_s058	FL3	Bin Values (MEF)	4.19816	4.23593	4.27405	4.31251	4.35131	4.39047	4.42997	4.46983	4.51005	4.55063	4.59158	4.6329	4.67458	4.71665	4.75909	4.80191	4.84512	4.88871	4.9327	4.97709	5.02187	5.06706	5.11265	5.15866	5.20508	5.25191	5.29917	5.34685	5.39496	5.44351	5.49249	5.54191	5.59178	5.64209	5.69286	5.74408	5.79577	5.84792	5.90054	5.95363	6.00721	6.06126	6.1158	6.17083	6.22635	6.28238	6.33891
mux_r03_s058	FL3	Counts	0	0	0	0	1	0	0	1	0	0	0	0	2	0	0	0	0	0	0	1	0	0	0	0	0	0	0	0	0	1	0	0	0	0	0	0	0	0	0	0	0	0	0	0	0	0	0
mux_r03_s059	FL1	Bin Values (MEF)	61.8439	62.4209	63.0032	63.5909	64.1842	64.783	65.3873	65.9973	66.613	67.2344	67.8617	68.4948	69.1338	69.7787	70.4297	71.0867	71.7499	72.4192	73.0948	73.7768	74.465	75.1597	75.8609	76.5686	77.2829	78.0039	78.7316	79.4661	80.2074	80.9557	81.7109	82.4732	83.2426	84.0191	84.803	85.5941	86.3926	87.1986	88.012	88.8331	89.6618	90.4983	91.3426	92.1947	93.0548	93.9229	94.7991
mux_r03_s059	FL1	Counts	0	0	0	0	0	0	0	0	0	0	1	0	0	0	0	0	0	0	1	0	0	0	0	0	0	0	0	0	0	0	1	0	0	0	0	0	0	0	0	0	0	0	0	0	0	0	0
mux_r03_s059	FL3	Bin Values (MEF)	4.19816	4.23593	4.27405	4.31251	4.35131	4.39047	4.42997	4.46983	4.51005	4.55063	4.59158	4.6329	4.67458	4.71665	4.75909	4.80191	4.84512	4.88871	4.9327	4.97709	5.02187	5.06706	5.11265	5.15866	5.20508	5.25191	5.29917	5.34685	5.39496	5.44351	5.49249	5.54191	5.59178	5.64209	5.69286	5.74408	5.79577	5.84792	5.90054	5.95363	6.00721	6.06126	6.1158	6.17083	6.22635	6.28238	6.33891
mux_r03_s059	FL3	Counts	0	0	1	0	0	0	0	0	0	0	0	0	0	0	0	0	0	0	0	0	0	0	0	0	0	0	0	0	1	0	0	0	0	1	0	0	0	0	0	0	0	0	0	0	0	0	0
mux_r03_s060	FL1	Bin Values (MEF)	61.8439	62.4209	63.0032	63.5909	64.1842	64.783	65.3873	65.9973	66.613	67.2344	67.8617	68.4948	69.1338	69.7787	70.4297	71.0867	71.7499	72.4192	73.0948	73.7768	74.465	75.1597	75.8609	76.5686	77.2829	78.0039	78.7316	79.4661	80.2074	80.9557	81.7109	82.4732	83.2426	84.0191	84.803	85.5941	86.3926	87.1986	88.012	88.8331	89.6618	90.4983	91.3426	92.1947	93.0548	93.9229	94.7991
mux_r03_s060	FL1	Counts	0	0	0	0	0	0	0	0	0	0	0	0	0	0	0	0	0	0	0	0	0	0	0	0	0	0	0	0	0	0	0	0	0	0	0	0	0	0	0	0	0	0	0	0	0	0	0
mux_r03_s060	FL3	Bin Values (MEF)	4.19816	4.23593	4.27405	4.31251	4.35131	4.39047	4.42997	4.46983	4.51005	4.55063	4.59158	4.6329	4.67458	4.71665	4.75909	4.80191	4.84512	4.88871	4.9327	4.97709	5.02187	5.06706	5.11265	5.15866	5.20508	5.25191	5.29917	5.34685	5.39496	5.44351	5.49249	5.54191	5.59178	5.64209	5.69286	5.74408	5.79577	5.84792	5.90054	5.95363	6.00721	6.06126	6.1158	6.17083	6.22635	6.28238	6.33891
mux_r03_s060	FL3	Counts	0	0	0	0	0	0	0	0	0	0	0	0	0	0	0	0	0	0	0	0	0	0	0	0	0	0	0	0	0	0	0	0	0	0	0	0	0	0	0	0	0	0	0	0	0	0	0
mux_r03_s061	FL1	Bin Values (MEF)	61.8439	62.4209	63.0032	63.5909	64.1842	64.783	65.3873	65.9973	66.613	67.2344	67.8617	68.4948	69.1338	69.7787	70.4297	71.0867	71.7499	72.4192	73.0948	73.7768	74.465	75.1597	75.8609	76.5686	77.2829	78.0039	78.7316	79.4661	80.2074	80.9557	81.7109	82.4732	83.2426	84.0191	84.803	85.5941	86.3926	87.1986	88.012	88.8331	89.6618	90.4983	91.3426	92.1947	93.0548	93.9229	94.7991
mux_r03_s061	FL1	Counts	0	1	0	0	0	0	0	0	0	0	0	0	0	0	0	0	0	0	0	0	1	0	0	0	0	0	0	0	0	0	0	0	0	0	0	0	0	0	1	0	0	0	0	0	0	0	0
mux_r03_s061	FL3	Bin Values (MEF)	4.19816	4.23593	4.27405	4.31251	4.35131	4.39047	4.42997	4.46983	4.51005	4.55063	4.59158	4.6329	4.67458	4.71665	4.75909	4.80191	4.84512	4.88871	4.9327	4.97709	5.02187	5.06706	5.11265	5.15866	5.20508	5.25191	5.29917	5.34685	5.39496	5.44351	5.49249	5.54191	5.59178	5.64209	5.69286	5.74408	5.79577	5.84792	5.90054	5.95363	6.00721	6.06126	6.1158	6.17083	6.22635	6.28238	6.33891
mux_r03_s061	FL3	Counts	0	0	0	0	0	0	0	0	0	0	0	0	0	0	0	0	0	0	0	0	0	0	0	0	0	0	0	0	0	0	0	0	0	0	0	0	0	0	0	0	0	0	0	0	0	0	1
mux_r03_s062	FL1	Bin Values (MEF)	61.8439	62.4209	63.0032	63.5909	64.1842	64.783	65.3873	65.9973	66.613	67.2344	67.8617	68.4948	69.1338	69.7787	70.4297	71.0867	71.7499	72.4192	73.0948	73.7768	74.465	75.1597	75.8609	76.5686	77.2829	78.0039	78.7316	79.4661	80.2074	80.9557	81.7109	82.4732	83.2426	84.0191	84.803	85.5941	86.3926	87.1986	88.012	88.8331	89.6618	90.4983	91.3426	92.1947	93.0548	93.9229	94.7991
mux_r03_s062	FL1	Counts	0	0	0	0	0	1	0	0	0	0	0	0	0	0	0	0	0	0	0	0	0	0	0	0	0	0	0	0	0	0	0	0	0	0	0	0	1	0	0	0	0	0	0	0	0	0	1
mux_r03_s062	FL3	Bin Values (MEF)	4.19816	4.23593	4.27405	4.31251	4.35131	4.39047	4.42997	4.46983	4.51005	4.55063	4.59158	4.6329	4.67458	4.71665	4.75909	4.80191	4.84512	4.88871	4.9327	4.97709	5.02187	5.06706	5.11265	5.15866	5.20508	5.25191	5.29917	5.34685	5.39496	5.44351	5.49249	5.54191	5.59178	5.64209	5.69286	5.74408	5.79577	5.84792	5.90054	5.95363	6.00721	6.06126	6.1158	6.17083	6.22635	6.28238	6.33891
mux_r03_s062	FL3	Counts	0	0	0	0	0	0	0	0	0	0	0	0	0	0	0	0	0	1	0	0	0	0	0	1	0	0	0	1	0	0	0	0	0	0	0	0	1	0	0	1	0	0	0	0	0	0	0
mux_r03_s063	FL1	Bin Values (MEF)	61.8439	62.4209	63.0032	63.5909	64.1842	64.783	65.3873	65.9973	66.613	67.2344	67.8617	68.4948	69.1338	69.7787	70.4297	71.0867	71.7499	72.4192	73.0948	73.7768	74.465	75.1597	75.8609	76.5686	77.2829	78.0039	78.7316	79.4661	80.2074	80.9557	81.7109	82.4732	83.2426	84.0191	84.803	85.5941	86.3926	87.1986	88.012	88.8331	89.6618	90.4983	91.3426	92.1947	93.0548	93.9229	94.7991
mux_r03_s063	FL1	Counts	0	0	0	1	0	0	0	0	0	0	0	0	0	0	0	1	0	0	0	0	0	1	0	0	0	0	1	0	0	0	0	0	0	0	0	0	0	0	1	1	0	0	1	0	0	1	1
mux_r03_s063	FL3	Bin Values (MEF)	4.19816	4.23593	4.27405	4.31251	4.35131	4.39047	4.42997	4.46983	4.51005	4.55063	4.59158	4.6329	4.67458	4.71665	4.75909	4.80191	4.84512	4.88871	4.9327	4.97709	5.02187	5.06706	5.11265	5.15866	5.20508	5.25191	5.29917	5.34685	5.39496	5.44351	5.49249	5.54191	5.59178	5.64209	5.69286	5.74408	5.79577	5.84792	5.90054	5.95363	6.00721	6.06126	6.1158	6.17083	6.22635	6.28238	6.33891
mux_r03_s063	FL3	Counts	0	0	1	2	3	0	0	0	0	0	0	1	2	0	1	0	0	0	0	1	0	0	0	0	0	1	0	0	0	0	0	0	0	0	0	1	1	0	2	0	0	1	1	0	0	0	0
mux_r03_s064	FL1	Bin Values (MEF)	61.8439	62.4209	63.0032	63.5909	64.1842	64.783	65.3873	65.9973	66.613	67.2344	67.8617	68.4948	69.1338	69.7787	70.4297	71.0867	71.7499	72.4192	73.0948	73.7768	74.465	75.1597	75.8609	76.5686	77.2829	78.0039	78.7316	79.4661	80.2074	80.9557	81.7109	82.4732	83.2426	84.0191	84.803	85.5941	86.3926	87.1986	88.012	88.8331	89.6618	90.4983	91.3426	92.1947	93.0548	93.9229	94.7991
mux_r03_s064	FL1	Counts	0	0	0	0	0	0	0	0	0	0	0	0	0	0	0	0	0	0	0	0	0	0	0	0	0	0	0	0	0	0	0	0	1	0	0	1	0	0	0	0	1	0	0	0	0	0	0
mux_r03_s064	FL3	Bin Values (MEF)	4.19816	4.23593	4.27405	4.31251	4.35131	4.39047	4.42997	4.46983	4.51005	4.55063	4.59158	4.6329	4.67458	4.71665	4.75909	4.80191	4.84512	4.88871	4.9327	4.97709	5.02187	5.06706	5.11265	5.15866	5.20508	5.25191	5.29917	5.34685	5.39496	5.44351	5.49249	5.54191	5.59178	5.64209	5.69286	5.74408	5.79577	5.84792	5.90054	5.95363	6.00721	6.06126	6.1158	6.17083	6.22635	6.28238	6.33891
mux_r03_s064	FL3	Counts	0	0	0	0	0	0	1	0	0	0	0	0	0	0	0	0	0	0	1	0	0	0	0	0	0	0	0	0	0	0	0	0	1	0	0	0	0	0	0	1	0	0	0	0	0	0	0
mux_r03_s065	FL1	Bin Values (MEF)	61.8439	62.4209	63.0032	63.5909	64.1842	64.783	65.3873	65.9973	66.613	67.2344	67.8617	68.4948	69.1338	69.7787	70.4297	71.0867	71.7499	72.4192	73.0948	73.7768	74.465	75.1597	75.8609	76.5686	77.2829	78.0039	78.7316	79.4661	80.2074	80.9557	81.7109	82.4732	83.2426	84.0191	84.803	85.5941	86.3926	87.1986	88.012	88.8331	89.6618	90.4983	91.3426	92.1947	93.0548	93.9229	94.7991
mux_r03_s065	FL1	Counts	0	0	0	0	0	0	1	0	0	0	0	0	0	0	0	0	0	0	0	0	0	0	0	0	0	0	0	0	0	0	1	0	0	0	0	0	0	0	0	0	0	1	0	0	0	0	0
mux_r03_s065	FL3	Bin Values (MEF)	4.19816	4.23593	4.27405	4.31251	4.35131	4.39047	4.42997	4.46983	4.51005	4.55063	4.59158	4.6329	4.67458	4.71665	4.75909	4.80191	4.84512	4.88871	4.9327	4.97709	5.02187	5.06706	5.11265	5.15866	5.20508	5.25191	5.29917	5.34685	5.39496	5.44351	5.49249	5.54191	5.59178	5.64209	5.69286	5.74408	5.79577	5.84792	5.90054	5.95363	6.00721	6.06126	6.1158	6.17083	6.22635	6.28238	6.33891
mux_r03_s065	FL3	Counts	0	0	0	0	0	1	0	0	1	0	0	0	0	0	0	1	0	0	0	0	0	0	0	0	0	0	0	0	0	1	0	0	0	0	0	0	0	0	0	0	0	0	0	0	0	0	0
mux_r03_s066	FL1	Bin Values (MEF)	61.8439	62.4209	63.0032	63.5909	64.1842	64.783	65.3873	65.9973	66.613	67.2344	67.8617	68.4948	69.1338	69.7787	70.4297	71.0867	71.7499	72.4192	73.0948	73.7768	74.465	75.1597	75.8609	76.5686	77.2829	78.0039	78.7316	79.4661	80.2074	80.9557	81.7109	82.4732	83.2426	84.0191	84.803	85.5941	86.3926	87.1986	88.012	88.8331	89.6618	90.4983	91.3426	92.1947	93.0548	93.9229	94.7991
mux_r03_s066	FL1	Counts	0	0	0	0	0	0	0	0	0	0	0	0	0	0	0	0	1	0	0	0	0	1	0	0	0	0	0	0	0	0	1	0	0	0	0	0	0	0	0	0	0	0	0	0	0	0	0
mux_r03_s066	FL3	Bin Values (MEF)	4.19816	4.23593	4.27405	4.31251	4.35131	4.39047	4.42997	4.46983	4.51005	4.55063	4.59158	4.6329	4.67458	4.71665	4.75909	4.80191	4.84512	4.88871	4.9327	4.97709	5.02187	5.06706	5.11265	5.15866	5.20508	5.25191	5.29917	5.34685	5.39496	5.44351	5.49249	5.54191	5.59178	5.64209	5.69286	5.74408	5.79577	5.84792	5.90054	5.95363	6.00721	6.06126	6.1158	6.17083	6.22635	6.28238	6.33891
mux_r03_s066	FL3	Counts	0	0	0	0	0	0	0	0	0	0	0	0	0	0	0	0	0	0	0	0	0	0	0	0	0	0	0	0	0	0	0	0	0	0	0	0	0	0	0	0	0	0	0	0	0	0	0
mux_r03_s067	FL1	Bin Values (MEF)	61.8439	62.4209	63.0032	63.5909	64.1842	64.783	65.3873	65.9973	66.613	67.2344	67.8617	68.4948	69.1338	69.7787	70.4297	71.0867	71.7499	72.4192	73.0948	73.7768	74.465	75.1597	75.8609	76.5686	77.2829	78.0039	78.7316	79.4661	80.2074	80.9557	81.7109	82.4732	83.2426	84.0191	84.803	85.5941	86.3926	87.1986	88.012	88.8331	89.6618	90.4983	91.3426	92.1947	93.0548	93.9229	94.7991
mux_r03_s067	FL1	Counts	0	0	0	0	0	0	0	0	0	0	0	0	0	0	0	0	1	0	1	0	0	0	0	0	0	0	0	0	0	1	0	0	0	0	0	0	0	0	0	0	0	0	0	0	0	0	0
mux_r03_s067	FL3	Bin Values (MEF)	4.19816	4.23593	4.27405	4.31251	4.35131	4.39047	4.42997	4.46983	4.51005	4.55063	4.59158	4.6329	4.67458	4.71665	4.75909	4.80191	4.84512	4.88871	4.9327	4.97709	5.02187	5.06706	5.11265	5.15866	5.20508	5.25191	5.29917	5.34685	5.39496	5.44351	5.49249	5.54191	5.59178	5.64209	5.69286	5.74408	5.79577	5.84792	5.90054	5.95363	6.00721	6.06126	6.1158	6.17083	6.22635	6.28238	6.33891
mux_r03_s067	FL3	Counts	0	0	0	0	0	0	0	0	0	0	0	0	0	0	1	0	0	0	0	0	0	0	0	0	0	0	0	0	0	0	0	0	0	0	0	0	0	0	0	0	0	0	0	0	0	0	0
mux_r03_s068	FL1	Bin Values (MEF)	61.8439	62.4209	63.0032	63.5909	64.1842	64.783	65.3873	65.9973	66.613	67.2344	67.8617	68.4948	69.1338	69.7787	70.4297	71.0867	71.7499	72.4192	73.0948	73.7768	74.465	75.1597	75.8609	76.5686	77.2829	78.0039	78.7316	79.4661	80.2074	80.9557	81.7109	82.4732	83.2426	84.0191	84.803	85.5941	86.3926	87.1986	88.012	88.8331	89.6618	90.4983	91.3426	92.1947	93.0548	93.9229	94.7991
mux_r03_s068	FL1	Counts	0	0	0	0	0	0	1	0	0	0	0	0	0	0	0	0	0	0	0	0	0	0	1	0	0	1	0	0	0	0	1	0	0	0	0	0	1	0	0	0	0	0	1	0	0	0	0
mux_r03_s068	FL3	Bin Values (MEF)	4.19816	4.23593	4.27405	4.31251	4.35131	4.39047	4.42997	4.46983	4.51005	4.55063	4.59158	4.6329	4.67458	4.71665	4.75909	4.80191	4.84512	4.88871	4.9327	4.97709	5.02187	5.06706	5.11265	5.15866	5.20508	5.25191	5.29917	5.34685	5.39496	5.44351	5.49249	5.54191	5.59178	5.64209	5.69286	5.74408	5.79577	5.84792	5.90054	5.95363	6.00721	6.06126	6.1158	6.17083	6.22635	6.28238	6.33891
mux_r03_s068	FL3	Counts	0	0	0	0	0	0	0	0	0	0	0	0	0	0	0	0	0	0	0	0	0	0	0	0	0	0	0	0	0	0	0	0	0	0	0	0	0	0	0	0	0	0	0	0	0	0	0
mux_r03_s069	FL1	Bin Values (MEF)	61.8439	62.4209	63.0032	63.5909	64.1842	64.783	65.3873	65.9973	66.613	67.2344	67.8617	68.4948	69.1338	69.7787	70.4297	71.0867	71.7499	72.4192	73.0948	73.7768	74.465	75.1597	75.8609	76.5686	77.2829	78.0039	78.7316	79.4661	80.2074	80.9557	81.7109	82.4732	83.2426	84.0191	84.803	85.5941	86.3926	87.1986	88.012	88.8331	89.6618	90.4983	91.3426	92.1947	93.0548	93.9229	94.7991
mux_r03_s069	FL1	Counts	0	0	0	0	0	0	0	0	0	1	0	0	0	0	0	0	0	0	0	0	0	1	0	0	0	0	0	0	1	0	0	0	0	0	0	0	0	0	0	0	0	0	0	0	1	0	0
mux_r03_s069	FL3	Bin Values (MEF)	4.19816	4.23593	4.27405	4.31251	4.35131	4.39047	4.42997	4.46983	4.51005	4.55063	4.59158	4.6329	4.67458	4.71665	4.75909	4.80191	4.84512	4.88871	4.9327	4.97709	5.02187	5.06706	5.11265	5.15866	5.20508	5.25191	5.29917	5.34685	5.39496	5.44351	5.49249	5.54191	5.59178	5.64209	5.69286	5.74408	5.79577	5.84792	5.90054	5.95363	6.00721	6.06126	6.1158	6.17083	6.22635	6.28238	6.33891
mux_r03_s069	FL3	Counts	0	0	0	0	1	1	0	0	0	0	0	0	0	1	0	1	0	0	0	0	1	0	1	0	0	0	0	1	0	0	0	1	0	0	0	0	0	1	0	0	0	0	0	0	0	0	0
mux_r03_s070	FL1	Bin Values (MEF)	61.8439	62.4209	63.0032	63.5909	64.1842	64.783	65.3873	65.9973	66.613	67.2344	67.8617	68.4948	69.1338	69.7787	70.4297	71.0867	71.7499	72.4192	73.0948	73.7768	74.465	75.1597	75.8609	76.5686	77.2829	78.0039	78.7316	79.4661	80.2074	80.9557	81.7109	82.4732	83.2426	84.0191	84.803	85.5941	86.3926	87.1986	88.012	88.8331	89.6618	90.4983	91.3426	92.1947	93.0548	93.9229	94.7991
mux_r03_s070	FL1	Counts	0	0	0	0	0	0	0	0	0	0	0	0	0	0	0	0	0	0	0	0	0	0	0	0	0	0	0	0	0	0	0	0	0	0	0	0	0	1	0	0	0	0	0	0	0	0	0
mux_r03_s070	FL3	Bin Values (MEF)	4.19816	4.23593	4.27405	4.31251	4.35131	4.39047	4.42997	4.46983	4.51005	4.55063	4.59158	4.6329	4.67458	4.71665	4.75909	4.80191	4.84512	4.88871	4.9327	4.97709	5.02187	5.06706	5.11265	5.15866	5.20508	5.25191	5.29917	5.34685	5.39496	5.44351	5.49249	5.54191	5.59178	5.64209	5.69286	5.74408	5.79577	5.84792	5.90054	5.95363	6.00721	6.06126	6.1158	6.17083	6.22635	6.28238	6.33891
mux_r03_s070	FL3	Counts	0	0	0	0	0	0	0	0	0	0	0	0	0	0	0	0	0	0	0	0	0	0	0	0	0	0	0	0	0	0	0	0	0	0	0	0	0	0	0	0	0	0	0	0	0	0	0
mux_r03_s071	FL1	Bin Values (MEF)	61.8439	62.4209	63.0032	63.5909	64.1842	64.783	65.3873	65.9973	66.613	67.2344	67.8617	68.4948	69.1338	69.7787	70.4297	71.0867	71.7499	72.4192	73.0948	73.7768	74.465	75.1597	75.8609	76.5686	77.2829	78.0039	78.7316	79.4661	80.2074	80.9557	81.7109	82.4732	83.2426	84.0191	84.803	85.5941	86.3926	87.1986	88.012	88.8331	89.6618	90.4983	91.3426	92.1947	93.0548	93.9229	94.7991
mux_r03_s071	FL1	Counts	0	0	0	0	0	0	0	0	0	1	0	0	0	0	0	1	0	0	0	0	0	0	0	0	0	1	0	1	0	1	0	0	0	0	0	0	0	0	1	1	0	0	0	0	0	0	1
mux_r03_s071	FL3	Bin Values (MEF)	4.19816	4.23593	4.27405	4.31251	4.35131	4.39047	4.42997	4.46983	4.51005	4.55063	4.59158	4.6329	4.67458	4.71665	4.75909	4.80191	4.84512	4.88871	4.9327	4.97709	5.02187	5.06706	5.11265	5.15866	5.20508	5.25191	5.29917	5.34685	5.39496	5.44351	5.49249	5.54191	5.59178	5.64209	5.69286	5.74408	5.79577	5.84792	5.90054	5.95363	6.00721	6.06126	6.1158	6.17083	6.22635	6.28238	6.33891
mux_r03_s071	FL3	Counts	0	0	0	0	0	1	0	0	0	1	0	1	0	0	1	0	0	0	1	0	0	0	0	0	0	0	0	1	0	0	0	0	0	0	0	0	0	0	0	0	0	1	0	0	0	0	0
mux_r03_s072	FL1	Bin Values (MEF)	61.8439	62.4209	63.0032	63.5909	64.1842	64.783	65.3873	65.9973	66.613	67.2344	67.8617	68.4948	69.1338	69.7787	70.4297	71.0867	71.7499	72.4192	73.0948	73.7768	74.465	75.1597	75.8609	76.5686	77.2829	78.0039	78.7316	79.4661	80.2074	80.9557	81.7109	82.4732	83.2426	84.0191	84.803	85.5941	86.3926	87.1986	88.012	88.8331	89.6618	90.4983	91.3426	92.1947	93.0548	93.9229	94.7991
mux_r03_s072	FL1	Counts	0	0	0	0	0	0	0	0	0	0	0	0	0	0	1	0	0	0	0	0	0	0	0	0	0	0	0	0	0	0	0	0	0	0	0	0	1	0	0	0	0	0	0	0	0	0	0
mux_r03_s072	FL3	Bin Values (MEF)	4.19816	4.23593	4.27405	4.31251	4.35131	4.39047	4.42997	4.46983	4.51005	4.55063	4.59158	4.6329	4.67458	4.71665	4.75909	4.80191	4.84512	4.88871	4.9327	4.97709	5.02187	5.06706	5.11265	5.15866	5.20508	5.25191	5.29917	5.34685	5.39496	5.44351	5.49249	5.54191	5.59178	5.64209	5.69286	5.74408	5.79577	5.84792	5.90054	5.95363	6.00721	6.06126	6.1158	6.17083	6.22635	6.28238	6.33891
mux_r03_s072	FL3	Counts	0	0	0	0	0	0	0	0	0	0	0	0	0	0	0	0	0	0	0	0	1	0	0	1	0	0	0	0	0	0	0	0	0	0	0	0	0	0	0	0	0	0	0	0	0	0	0
mux_r01_s049	FL1	Bin Values (MEF)	58.9839	59.5317	60.0845	60.6426	61.2058	61.7742	62.3479	62.9269	63.5113	64.1012	64.6965	65.2973	65.9038	66.5158	67.1336	67.757	68.3863	69.0214	69.6624	70.3094	70.9624	71.6214	72.2866	72.9579	73.6355	74.3193	75.0095	75.7062	76.4093	77.1189	77.8351	78.558	79.2875	80.0239	80.7671	81.5172	82.2743	83.0383	83.8095	84.5879	85.3735	86.1663	86.9666	87.7742	88.5894	89.4122	90.2425
mux_r01_s049	FL1	Counts	0	0	0	0	0	0	0	0	0	0	0	2	0	1	0	0	0	0	0	0	0	0	0	1	0	0	0	0	0	0	0	0	0	0	0	0	0	0	0	0	0	0	0	0	0	0	0
mux_r01_s049	FL3	Bin Values (MEF)	3.60921	3.64197	3.67503	3.70839	3.74205	3.77602	3.81029	3.84488	3.87978	3.915	3.95054	3.98639	4.02258	4.05909	4.09594	4.13312	4.17063	4.20849	4.24669	4.28524	4.32414	4.36339	4.40299	4.44296	4.48329	4.52399	4.56505	4.60649	4.6483	4.69049	4.73307	4.77603	4.81939	4.86313	4.90728	4.95182	4.99677	5.04212	5.08789	5.13407	5.18068	5.2277	5.27516	5.32304	5.37136	5.42011	5.46931
mux_r01_s049	FL3	Counts	0	0	0	0	0	0	0	0	0	0	0	0	0	0	0	0	0	0	0	0	0	0	0	0	0	0	0	0	0	0	0	0	0	1	0	0	0	0	0	0	1	0	0	0	0	0	1
mux_r01_s050	FL1	Bin Values (MEF)	58.9839	59.5317	60.0845	60.6426	61.2058	61.7742	62.3479	62.9269	63.5113	64.1012	64.6965	65.2973	65.9038	66.5158	67.1336	67.757	68.3863	69.0214	69.6624	70.3094	70.9624	71.6214	72.2866	72.9579	73.6355	74.3193	75.0095	75.7062	76.4093	77.1189	77.8351	78.558	79.2875	80.0239	80.7671	81.5172	82.2743	83.0383	83.8095	84.5879	85.3735	86.1663	86.9666	87.7742	88.5894	89.4122	90.2425
mux_r01_s050	FL1	Counts	0	0	0	0	0	0	0	0	0	0	0	0	0	1	0	0	0	0	1	0	0	0	0	0	0	0	0	0	0	0	0	0	0	0	0	0	1	0	0	0	0	0	0	1	0	0	1
mux_r01_s050	FL3	Bin Values (MEF)	3.60921	3.64197	3.67503	3.70839	3.74205	3.77602	3.81029	3.84488	3.87978	3.915	3.95054	3.98639	4.02258	4.05909	4.09594	4.13312	4.17063	4.20849	4.24669	4.28524	4.32414	4.36339	4.40299	4.44296	4.48329	4.52399	4.56505	4.60649	4.6483	4.69049	4.73307	4.77603	4.81939	4.86313	4.90728	4.95182	4.99677	5.04212	5.08789	5.13407	5.18068	5.2277	5.27516	5.32304	5.37136	5.42011	5.46931
mux_r01_s050	FL3	Counts	0	3	0	0	1	1	0	0	1	2	2	2	2	0	2	1	2	0	0	1	1	0	1	1	2	0	0	3	0	0	0	2	1	0	1	1	0	0	1	2	0	2	2	0	1	1	0
mux_r01_s051	FL1	Bin Values (MEF)	58.9839	59.5317	60.0845	60.6426	61.2058	61.7742	62.3479	62.9269	63.5113	64.1012	64.6965	65.2973	65.9038	66.5158	67.1336	67.757	68.3863	69.0214	69.6624	70.3094	70.9624	71.6214	72.2866	72.9579	73.6355	74.3193	75.0095	75.7062	76.4093	77.1189	77.8351	78.558	79.2875	80.0239	80.7671	81.5172	82.2743	83.0383	83.8095	84.5879	85.3735	86.1663	86.9666	87.7742	88.5894	89.4122	90.2425
mux_r01_s051	FL1	Counts	0	0	1	0	1	1	1	0	0	0	0	0	0	0	0	0	0	0	0	0	0	0	0	1	1	1	0	1	0	0	1	0	0	0	0	0	0	0	0	0	0	0	0	0	0	0	0
mux_r01_s051	FL3	Bin Values (MEF)	3.60921	3.64197	3.67503	3.70839	3.74205	3.77602	3.81029	3.84488	3.87978	3.915	3.95054	3.98639	4.02258	4.05909	4.09594	4.13312	4.17063	4.20849	4.24669	4.28524	4.32414	4.36339	4.40299	4.44296	4.48329	4.52399	4.56505	4.60649	4.6483	4.69049	4.73307	4.77603	4.81939	4.86313	4.90728	4.95182	4.99677	5.04212	5.08789	5.13407	5.18068	5.2277	5.27516	5.32304	5.37136	5.42011	5.46931
mux_r01_s051	FL3	Counts	0	1	0	0	0	1	0	1	0	0	0	0	0	0	0	1	0	0	0	1	0	2	0	1	0	1	0	0	2	0	0	0	0	0	0	1	0	0	1	0	0	2	0	0	1	0	0
mux_r01_s052	FL1	Bin Values (MEF)	58.9839	59.5317	60.0845	60.6426	61.2058	61.7742	62.3479	62.9269	63.5113	64.1012	64.6965	65.2973	65.9038	66.5158	67.1336	67.757	68.3863	69.0214	69.6624	70.3094	70.9624	71.6214	72.2866	72.9579	73.6355	74.3193	75.0095	75.7062	76.4093	77.1189	77.8351	78.558	79.2875	80.0239	80.7671	81.5172	82.2743	83.0383	83.8095	84.5879	85.3735	86.1663	86.9666	87.7742	88.5894	89.4122	90.2425
mux_r01_s052	FL1	Counts	0	0	0	0	0	0	0	0	0	0	0	0	0	0	0	0	0	0	0	0	0	0	0	0	0	0	0	0	0	0	0	0	0	0	0	0	0	0	0	0	0	0	0	0	0	0	0
mux_r01_s052	FL3	Bin Values (MEF)	3.60921	3.64197	3.67503	3.70839	3.74205	3.77602	3.81029	3.84488	3.87978	3.915	3.95054	3.98639	4.02258	4.05909	4.09594	4.13312	4.17063	4.20849	4.24669	4.28524	4.32414	4.36339	4.40299	4.44296	4.48329	4.52399	4.56505	4.60649	4.6483	4.69049	4.73307	4.77603	4.81939	4.86313	4.90728	4.95182	4.99677	5.04212	5.08789	5.13407	5.18068	5.2277	5.27516	5.32304	5.37136	5.42011	5.46931
mux_r01_s052	FL3	Counts	0	0	0	0	0	0	0	0	0	0	0	0	0	0	0	0	0	0	0	0	0	0	0	0	0	0	0	0	0	0	0	0	0	0	0	0	0	0	0	0	0	0	0	0	0	0	0
mux_r01_s053	FL1	Bin Values (MEF)	58.9839	59.5317	60.0845	60.6426	61.2058	61.7742	62.3479	62.9269	63.5113	64.1012	64.6965	65.2973	65.9038	66.5158	67.1336	67.757	68.3863	69.0214	69.6624	70.3094	70.9624	71.6214	72.2866	72.9579	73.6355	74.3193	75.0095	75.7062	76.4093	77.1189	77.8351	78.558	79.2875	80.0239	80.7671	81.5172	82.2743	83.0383	83.8095	84.5879	85.3735	86.1663	86.9666	87.7742	88.5894	89.4122	90.2425
mux_r01_s053	FL1	Counts	0	0	0	0	0	0	1	0	0	0	0	0	0	0	0	0	0	0	0	0	0	0	0	0	1	0	0	0	0	0	0	0	0	0	0	0	0	0	0	0	0	0	0	0	0	0	0
mux_r01_s053	FL3	Bin Values (MEF)	3.60921	3.64197	3.67503	3.70839	3.74205	3.77602	3.81029	3.84488	3.87978	3.915	3.95054	3.98639	4.02258	4.05909	4.09594	4.13312	4.17063	4.20849	4.24669	4.28524	4.32414	4.36339	4.40299	4.44296	4.48329	4.52399	4.56505	4.60649	4.6483	4.69049	4.73307	4.77603	4.81939	4.86313	4.90728	4.95182	4.99677	5.04212	5.08789	5.13407	5.18068	5.2277	5.27516	5.32304	5.37136	5.42011	5.46931
mux_r01_s053	FL3	Counts	0	0	0	0	0	0	0	0	0	0	0	0	0	0	0	0	0	0	0	0	0	0	0	0	0	0	0	0	0	0	0	0	0	0	0	0	0	0	0	0	0	0	0	0	0	0	0
mux_r01_s054	FL1	Bin Values (MEF)	58.9839	59.5317	60.0845	60.6426	61.2058	61.7742	62.3479	62.9269	63.5113	64.1012	64.6965	65.2973	65.9038	66.5158	67.1336	67.757	68.3863	69.0214	69.6624	70.3094	70.9624	71.6214	72.2866	72.9579	73.6355	74.3193	75.0095	75.7062	76.4093	77.1189	77.8351	78.558	79.2875	80.0239	80.7671	81.5172	82.2743	83.0383	83.8095	84.5879	85.3735	86.1663	86.9666	87.7742	88.5894	89.4122	90.2425
mux_r01_s054	FL1	Counts	0	0	0	0	0	1	0	0	0	0	0	0	1	0	0	0	0	0	0	0	0	0	1	0	0	0	0	0	0	0	0	0	0	1	0	0	0	0	0	0	1	0	0	0	0	0	0
mux_r01_s054	FL3	Bin Values (MEF)	3.60921	3.64197	3.67503	3.70839	3.74205	3.77602	3.81029	3.84488	3.87978	3.915	3.95054	3.98639	4.02258	4.05909	4.09594	4.13312	4.17063	4.20849	4.24669	4.28524	4.32414	4.36339	4.40299	4.44296	4.48329	4.52399	4.56505	4.60649	4.6483	4.69049	4.73307	4.77603	4.81939	4.86313	4.90728	4.95182	4.99677	5.04212	5.08789	5.13407	5.18068	5.2277	5.27516	5.32304	5.37136	5.42011	5.46931
mux_r01_s054	FL3	Counts	0	0	0	0	0	0	0	0	0	0	0	0	0	0	0	0	0	0	0	0	0	0	0	0	0	0	0	0	0	0	0	0	0	0	0	0	0	0	0	0	0	0	0	0	0	0	0
mux_r01_s055	FL1	Bin Values (MEF)	58.9839	59.5317	60.0845	60.6426	61.2058	61.7742	62.3479	62.9269	63.5113	64.1012	64.6965	65.2973	65.9038	66.5158	67.1336	67.757	68.3863	69.0214	69.6624	70.3094	70.9624	71.6214	72.2866	72.9579	73.6355	74.3193	75.0095	75.7062	76.4093	77.1189	77.8351	78.558	79.2875	80.0239	80.7671	81.5172	82.2743	83.0383	83.8095	84.5879	85.3735	86.1663	86.9666	87.7742	88.5894	89.4122	90.2425
mux_r01_s055	FL1	Counts	0	0	0	0	0	0	0	0	0	0	0	0	0	0	0	0	0	0	0	0	0	0	0	0	1	0	0	0	0	0	0	0	0	0	0	1	0	0	0	0	0	0	0	0	1	0	0
mux_r01_s055	FL3	Bin Values (MEF)	3.60921	3.64197	3.67503	3.70839	3.74205	3.77602	3.81029	3.84488	3.87978	3.915	3.95054	3.98639	4.02258	4.05909	4.09594	4.13312	4.17063	4.20849	4.24669	4.28524	4.32414	4.36339	4.40299	4.44296	4.48329	4.52399	4.56505	4.60649	4.6483	4.69049	4.73307	4.77603	4.81939	4.86313	4.90728	4.95182	4.99677	5.04212	5.08789	5.13407	5.18068	5.2277	5.27516	5.32304	5.37136	5.42011	5.46931
mux_r01_s055	FL3	Counts	0	1	0	0	0	0	0	0	0	0	0	0	0	0	0	1	0	0	0	0	0	0	0	0	0	1	0	0	0	0	0	0	0	0	0	0	0	0	0	0	0	0	0	0	0	0	0
mux_r01_s056	FL1	Bin Values (MEF)	58.9839	59.5317	60.0845	60.6426	61.2058	61.7742	62.3479	62.9269	63.5113	64.1012	64.6965	65.2973	65.9038	66.5158	67.1336	67.757	68.3863	69.0214	69.6624	70.3094	70.9624	71.6214	72.2866	72.9579	73.6355	74.3193	75.0095	75.7062	76.4093	77.1189	77.8351	78.558	79.2875	80.0239	80.7671	81.5172	82.2743	83.0383	83.8095	84.5879	85.3735	86.1663	86.9666	87.7742	88.5894	89.4122	90.2425
mux_r01_s056	FL1	Counts	0	0	0	0	0	0	0	0	1	0	0	0	0	0	0	0	0	0	0	0	0	0	0	0	0	0	0	0	0	0	0	0	0	0	0	0	0	0	0	0	0	0	0	0	0	0	0
mux_r01_s056	FL3	Bin Values (MEF)	3.60921	3.64197	3.67503	3.70839	3.74205	3.77602	3.81029	3.84488	3.87978	3.915	3.95054	3.98639	4.02258	4.05909	4.09594	4.13312	4.17063	4.20849	4.24669	4.28524	4.32414	4.36339	4.40299	4.44296	4.48329	4.52399	4.56505	4.60649	4.6483	4.69049	4.73307	4.77603	4.81939	4.86313	4.90728	4.95182	4.99677	5.04212	5.08789	5.13407	5.18068	5.2277	5.27516	5.32304	5.37136	5.42011	5.46931
mux_r01_s056	FL3	Counts	0	0	0	1	0	0	0	0	0	0	0	0	0	0	0	0	1	0	0	0	0	1	0	0	1	0	0	0	0	0	1	0	0	0	0	0	0	0	0	0	1	0	0	0	1	0	0
mux_r01_s057	FL1	Bin Values (MEF)	58.9839	59.5317	60.0845	60.6426	61.2058	61.7742	62.3479	62.9269	63.5113	64.1012	64.6965	65.2973	65.9038	66.5158	67.1336	67.757	68.3863	69.0214	69.6624	70.3094	70.9624	71.6214	72.2866	72.9579	73.6355	74.3193	75.0095	75.7062	76.4093	77.1189	77.8351	78.558	79.2875	80.0239	80.7671	81.5172	82.2743	83.0383	83.8095	84.5879	85.3735	86.1663	86.9666	87.7742	88.5894	89.4122	90.2425
mux_r01_s057	FL1	Counts	0	0	0	1	0	0	0	1	1	0	1	0	0	0	0	0	0	0	0	0	1	0	1	0	1	1	0	0	0	0	0	0	0	0	0	0	0	0	0	0	0	0	1	0	0	0	0
mux_r01_s057	FL3	Bin Values (MEF)	3.60921	3.64197	3.67503	3.70839	3.74205	3.77602	3.81029	3.84488	3.87978	3.915	3.95054	3.98639	4.02258	4.05909	4.09594	4.13312	4.17063	4.20849	4.24669	4.28524	4.32414	4.36339	4.40299	4.44296	4.48329	4.52399	4.56505	4.60649	4.6483	4.69049	4.73307	4.77603	4.81939	4.86313	4.90728	4.95182	4.99677	5.04212	5.08789	5.13407	5.18068	5.2277	5.27516	5.32304	5.37136	5.42011	5.46931
mux_r01_s057	FL3	Counts	0	0	2	1	0	3	2	0	1	0	2	0	0	3	2	0	0	1	0	0	0	0	0	1	0	0	0	1	0	0	1	0	0	0	1	1	0	0	0	2	0	2	1	0	0	0	1
mux_r01_s058	FL1	Bin Values (MEF)	58.9839	59.5317	60.0845	60.6426	61.2058	61.7742	62.3479	62.9269	63.5113	64.1012	64.6965	65.2973	65.9038	66.5158	67.1336	67.757	68.3863	69.0214	69.6624	70.3094	70.9624	71.6214	72.2866	72.9579	73.6355	74.3193	75.0095	75.7062	76.4093	77.1189	77.8351	78.558	79.2875	80.0239	80.7671	81.5172	82.2743	83.0383	83.8095	84.5879	85.3735	86.1663	86.9666	87.7742	88.5894	89.4122	90.2425
mux_r01_s058	FL1	Counts	0	0	0	0	0	0	0	0	0	0	0	0	0	0	0	0	0	0	0	0	0	0	0	0	0	0	0	0	0	1	0	0	0	0	0	0	0	0	0	0	1	0	1	0	0	0	0
mux_r01_s058	FL3	Bin Values (MEF)	3.60921	3.64197	3.67503	3.70839	3.74205	3.77602	3.81029	3.84488	3.87978	3.915	3.95054	3.98639	4.02258	4.05909	4.09594	4.13312	4.17063	4.20849	4.24669	4.28524	4.32414	4.36339	4.40299	4.44296	4.48329	4.52399	4.56505	4.60649	4.6483	4.69049	4.73307	4.77603	4.81939	4.86313	4.90728	4.95182	4.99677	5.04212	5.08789	5.13407	5.18068	5.2277	5.27516	5.32304	5.37136	5.42011	5.46931
mux_r01_s058	FL3	Counts	0	0	0	1	1	0	0	0	0	0	0	0	1	0	0	0	0	0	0	1	0	0	0	0	0	0	0	1	0	1	1	0	0	0	0	1	0	0	0	0	0	0	1	0	0	0	0
mux_r01_s059	FL1	Bin Values (MEF)	58.9839	59.5317	60.0845	60.6426	61.2058	61.7742	62.3479	62.9269	63.5113	64.1012	64.6965	65.2973	65.9038	66.5158	67.1336	67.757	68.3863	69.0214	69.6624	70.3094	70.9624	71.6214	72.2866	72.9579	73.6355	74.3193	75.0095	75.7062	76.4093	77.1189	77.8351	78.558	79.2875	80.0239	80.7671	81.5172	82.2743	83.0383	83.8095	84.5879	85.3735	86.1663	86.9666	87.7742	88.5894	89.4122	90.2425
mux_r01_s059	FL1	Counts	0	0	0	0	0	0	0	0	0	0	0	0	0	0	0	0	0	0	0	0	0	0	0	0	0	0	0	0	0	0	1	0	0	0	0	0	0	0	0	0	0	0	0	0	0	0	0
mux_r01_s059	FL3	Bin Values (MEF)	3.60921	3.64197	3.67503	3.70839	3.74205	3.77602	3.81029	3.84488	3.87978	3.915	3.95054	3.98639	4.02258	4.05909	4.09594	4.13312	4.17063	4.20849	4.24669	4.28524	4.32414	4.36339	4.40299	4.44296	4.48329	4.52399	4.56505	4.60649	4.6483	4.69049	4.73307	4.77603	4.81939	4.86313	4.90728	4.95182	4.99677	5.04212	5.08789	5.13407	5.18068	5.2277	5.27516	5.32304	5.37136	5.42011	5.46931
mux_r01_s059	FL3	Counts	0	0	0	0	0	0	0	0	0	0	0	0	0	0	0	0	0	0	0	0	0	0	0	0	0	0	0	0	0	0	0	0	0	0	0	0	0	0	0	0	0	0	0	0	0	0	0
mux_r01_s060	FL1	Bin Values (MEF)	58.9839	59.5317	60.0845	60.6426	61.2058	61.7742	62.3479	62.9269	63.5113	64.1012	64.6965	65.2973	65.9038	66.5158	67.1336	67.757	68.3863	69.0214	69.6624	70.3094	70.9624	71.6214	72.2866	72.9579	73.6355	74.3193	75.0095	75.7062	76.4093	77.1189	77.8351	78.558	79.2875	80.0239	80.7671	81.5172	82.2743	83.0383	83.8095	84.5879	85.3735	86.1663	86.9666	87.7742	88.5894	89.4122	90.2425
mux_r01_s060	FL1	Counts	0	0	0	0	0	0	1	0	0	0	0	0	0	0	0	0	0	0	0	0	0	0	0	0	0	0	0	0	0	0	0	0	0	0	0	0	0	0	0	0	0	0	0	0	0	0	0
mux_r01_s060	FL3	Bin Values (MEF)	3.60921	3.64197	3.67503	3.70839	3.74205	3.77602	3.81029	3.84488	3.87978	3.915	3.95054	3.98639	4.02258	4.05909	4.09594	4.13312	4.17063	4.20849	4.24669	4.28524	4.32414	4.36339	4.40299	4.44296	4.48329	4.52399	4.56505	4.60649	4.6483	4.69049	4.73307	4.77603	4.81939	4.86313	4.90728	4.95182	4.99677	5.04212	5.08789	5.13407	5.18068	5.2277	5.27516	5.32304	5.37136	5.42011	5.46931
mux_r01_s060	FL3	Counts	0	0	0	0	0	0	0	0	0	0	0	0	0	0	0	0	0	0	0	0	0	0	0	0	0	0	0	0	0	0	0	0	0	1	0	0	0	0	0	0	0	0	0	0	0	0	0
mux_r01_s061	FL1	Bin Values (MEF)	58.9839	59.5317	60.0845	60.6426	61.2058	61.7742	62.3479	62.9269	63.5113	64.1012	64.6965	65.2973	65.9038	66.5158	67.1336	67.757	68.3863	69.0214	69.6624	70.3094	70.9624	71.6214	72.2866	72.9579	73.6355	74.3193	75.0095	75.7062	76.4093	77.1189	77.8351	78.558	79.2875	80.0239	80.7671	81.5172	82.2743	83.0383	83.8095	84.5879	85.3735	86.1663	86.9666	87.7742	88.5894	89.4122	90.2425
mux_r01_s061	FL1	Counts	0	0	0	0	0	0	0	0	0	0	0	0	0	0	0	0	0	0	0	1	0	0	0	0	0	0	1	0	0	0	0	0	0	0	0	0	0	0	1	0	0	0	0	0	0	0	0
mux_r01_s061	FL3	Bin Values (MEF)	3.60921	3.64197	3.67503	3.70839	3.74205	3.77602	3.81029	3.84488	3.87978	3.915	3.95054	3.98639	4.02258	4.05909	4.09594	4.13312	4.17063	4.20849	4.24669	4.28524	4.32414	4.36339	4.40299	4.44296	4.48329	4.52399	4.56505	4.60649	4.6483	4.69049	4.73307	4.77603	4.81939	4.86313	4.90728	4.95182	4.99677	5.04212	5.08789	5.13407	5.18068	5.2277	5.27516	5.32304	5.37136	5.42011	5.46931
mux_r01_s061	FL3	Counts	0	0	0	0	0	0	0	0	0	0	0	0	0	0	0	0	0	0	1	0	0	1	0	0	0	0	0	0	1	0	0	0	0	0	1	0	0	0	1	0	0	0	0	0	0	0	0
mux_r01_s062	FL1	Bin Values (MEF)	58.9839	59.5317	60.0845	60.6426	61.2058	61.7742	62.3479	62.9269	63.5113	64.1012	64.6965	65.2973	65.9038	66.5158	67.1336	67.757	68.3863	69.0214	69.6624	70.3094	70.9624	71.6214	72.2866	72.9579	73.6355	74.3193	75.0095	75.7062	76.4093	77.1189	77.8351	78.558	79.2875	80.0239	80.7671	81.5172	82.2743	83.0383	83.8095	84.5879	85.3735	86.1663	86.9666	87.7742	88.5894	89.4122	90.2425
mux_r01_s062	FL1	Counts	0	0	0	0	0	0	0	0	0	0	0	0	0	0	0	0	0	0	1	0	0	0	0	0	0	0	0	0	0	0	0	1	0	0	0	0	0	0	0	0	0	0	0	0	0	0	0
mux_r01_s062	FL3	Bin Values (MEF)	3.60921	3.64197	3.67503	3.70839	3.74205	3.77602	3.81029	3.84488	3.87978	3.915	3.95054	3.98639	4.02258	4.05909	4.09594	4.13312	4.17063	4.20849	4.24669	4.28524	4.32414	4.36339	4.40299	4.44296	4.48329	4.52399	4.56505	4.60649	4.6483	4.69049	4.73307	4.77603	4.81939	4.86313	4.90728	4.95182	4.99677	5.04212	5.08789	5.13407	5.18068	5.2277	5.27516	5.32304	5.37136	5.42011	5.46931
mux_r01_s062	FL3	Counts	0	0	0	0	0	0	0	0	0	0	0	0	0	0	0	0	0	0	0	0	0	0	0	0	0	0	0	0	0	0	0	0	0	0	0	0	0	0	0	0	0	0	0	0	0	0	0
mux_r01_s063	FL1	Bin Values (MEF)	58.9839	59.5317	60.0845	60.6426	61.2058	61.7742	62.3479	62.9269	63.5113	64.1012	64.6965	65.2973	65.9038	66.5158	67.1336	67.757	68.3863	69.0214	69.6624	70.3094	70.9624	71.6214	72.2866	72.9579	73.6355	74.3193	75.0095	75.7062	76.4093	77.1189	77.8351	78.558	79.2875	80.0239	80.7671	81.5172	82.2743	83.0383	83.8095	84.5879	85.3735	86.1663	86.9666	87.7742	88.5894	89.4122	90.2425
mux_r01_s063	FL1	Counts	0	0	1	0	0	0	0	0	0	0	0	0	0	0	0	0	0	0	0	0	0	0	0	0	0	0	0	0	0	0	0	0	0	0	0	1	0	1	0	0	0	0	0	0	0	0	0
mux_r01_s063	FL3	Bin Values (MEF)	3.60921	3.64197	3.67503	3.70839	3.74205	3.77602	3.81029	3.84488	3.87978	3.915	3.95054	3.98639	4.02258	4.05909	4.09594	4.13312	4.17063	4.20849	4.24669	4.28524	4.32414	4.36339	4.40299	4.44296	4.48329	4.52399	4.56505	4.60649	4.6483	4.69049	4.73307	4.77603	4.81939	4.86313	4.90728	4.95182	4.99677	5.04212	5.08789	5.13407	5.18068	5.2277	5.27516	5.32304	5.37136	5.42011	5.46931
mux_r01_s063	FL3	Counts	0	0	0	0	0	0	0	0	0	0	0	0	0	0	0	0	0	0	0	0	0	0	0	0	0	0	0	0	0	0	0	0	0	0	0	0	0	0	0	0	0	0	0	0	0	0	0
mux_r01_s064	FL1	Bin Values (MEF)	58.9839	59.5317	60.0845	60.6426	61.2058	61.7742	62.3479	62.9269	63.5113	64.1012	64.6965	65.2973	65.9038	66.5158	67.1336	67.757	68.3863	69.0214	69.6624	70.3094	70.9624	71.6214	72.2866	72.9579	73.6355	74.3193	75.0095	75.7062	76.4093	77.1189	77.8351	78.558	79.2875	80.0239	80.7671	81.5172	82.2743	83.0383	83.8095	84.5879	85.3735	86.1663	86.9666	87.7742	88.5894	89.4122	90.2425
mux_r01_s064	FL1	Counts	0	0	0	0	0	0	0	0	0	0	0	0	0	0	0	0	0	1	0	0	0	0	1	0	0	0	0	0	0	0	0	0	0	0	0	0	0	0	0	0	0	0	0	0	0	0	0
mux_r01_s064	FL3	Bin Values (MEF)	3.60921	3.64197	3.67503	3.70839	3.74205	3.77602	3.81029	3.84488	3.87978	3.915	3.95054	3.98639	4.02258	4.05909	4.09594	4.13312	4.17063	4.20849	4.24669	4.28524	4.32414	4.36339	4.40299	4.44296	4.48329	4.52399	4.56505	4.60649	4.6483	4.69049	4.73307	4.77603	4.81939	4.86313	4.90728	4.95182	4.99677	5.04212	5.08789	5.13407	5.18068	5.2277	5.27516	5.32304	5.37136	5.42011	5.46931
mux_r01_s064	FL3	Counts	0	0	0	1	0	0	0	0	0	0	0	0	1	0	0	0	0	0	0	0	0	0	0	0	0	0	0	0	0	0	0	0	0	0	0	0	0	0	0	0	0	0	0	0	0	0	0
mux_r01_s065	FL1	Bin Values (MEF)	58.9839	59.5317	60.0845	60.6426	61.2058	61.7742	62.3479	62.9269	63.5113	64.1012	64.6965	65.2973	65.9038	66.5158	67.1336	67.757	68.3863	69.0214	69.6624	70.3094	70.9624	71.6214	72.2866	72.9579	73.6355	74.3193	75.0095	75.7062	76.4093	77.1189	77.8351	78.558	79.2875	80.0239	80.7671	81.5172	82.2743	83.0383	83.8095	84.5879	85.3735	86.1663	86.9666	87.7742	88.5894	89.4122	90.2425
mux_r01_s065	FL1	Counts	0	0	0	1	0	0	0	0	0	0	0	0	0	0	0	0	0	1	0	0	0	0	0	0	0	0	0	0	0	0	0	0	0	0	0	0	0	0	0	1	0	0	0	0	0	0	0
mux_r01_s065	FL3	Bin Values (MEF)	3.60921	3.64197	3.67503	3.70839	3.74205	3.77602	3.81029	3.84488	3.87978	3.915	3.95054	3.98639	4.02258	4.05909	4.09594	4.13312	4.17063	4.20849	4.24669	4.28524	4.32414	4.36339	4.40299	4.44296	4.48329	4.52399	4.56505	4.60649	4.6483	4.69049	4.73307	4.77603	4.81939	4.86313	4.90728	4.95182	4.99677	5.04212	5.08789	5.13407	5.18068	5.2277	5.27516	5.32304	5.37136	5.42011	5.46931
mux_r01_s065	FL3	Counts	0	0	0	0	0	0	0	1	0	0	0	0	0	0	0	1	0	0	0	0	0	0	0	0	0	0	0	0	0	0	0	0	1	0	0	0	0	0	0	0	0	0	0	0	0	0	0
mux_r01_s066	FL1	Bin Values (MEF)	58.9839	59.5317	60.0845	60.6426	61.2058	61.7742	62.3479	62.9269	63.5113	64.1012	64.6965	65.2973	65.9038	66.5158	67.1336	67.757	68.3863	69.0214	69.6624	70.3094	70.9624	71.6214	72.2866	72.9579	73.6355	74.3193	75.0095	75.7062	76.4093	77.1189	77.8351	78.558	79.2875	80.0239	80.7671	81.5172	82.2743	83.0383	83.8095	84.5879	85.3735	86.1663	86.9666	87.7742	88.5894	89.4122	90.2425
mux_r01_s066	FL1	Counts	0	0	0	0	0	0	0	0	0	0	0	0	0	0	0	0	0	0	0	0	0	0	1	0	0	0	0	0	0	0	0	0	0	0	0	0	0	0	0	0	0	0	0	0	0	0	0
mux_r01_s066	FL3	Bin Values (MEF)	3.60921	3.64197	3.67503	3.70839	3.74205	3.77602	3.81029	3.84488	3.87978	3.915	3.95054	3.98639	4.02258	4.05909	4.09594	4.13312	4.17063	4.20849	4.24669	4.28524	4.32414	4.36339	4.40299	4.44296	4.48329	4.52399	4.56505	4.60649	4.6483	4.69049	4.73307	4.77603	4.81939	4.86313	4.90728	4.95182	4.99677	5.04212	5.08789	5.13407	5.18068	5.2277	5.27516	5.32304	5.37136	5.42011	5.46931
mux_r01_s066	FL3	Counts	0	0	0	0	0	0	0	0	1	0	0	0	0	0	0	0	0	0	0	0	0	0	0	0	0	0	0	0	0	0	0	0	0	0	0	0	0	0	0	0	0	0	0	0	0	0	0
mux_r01_s067	FL1	Bin Values (MEF)	58.9839	59.5317	60.0845	60.6426	61.2058	61.7742	62.3479	62.9269	63.5113	64.1012	64.6965	65.2973	65.9038	66.5158	67.1336	67.757	68.3863	69.0214	69.6624	70.3094	70.9624	71.6214	72.2866	72.9579	73.6355	74.3193	75.0095	75.7062	76.4093	77.1189	77.8351	78.558	79.2875	80.0239	80.7671	81.5172	82.2743	83.0383	83.8095	84.5879	85.3735	86.1663	86.9666	87.7742	88.5894	89.4122	90.2425
mux_r01_s067	FL1	Counts	0	0	0	0	0	0	0	0	0	0	0	0	0	1	0	0	0	0	0	0	0	0	0	1	0	0	0	0	0	0	1	0	1	0	0	0	0	0	1	0	0	0	0	0	0	0	1
mux_r01_s067	FL3	Bin Values (MEF)	3.60921	3.64197	3.67503	3.70839	3.74205	3.77602	3.81029	3.84488	3.87978	3.915	3.95054	3.98639	4.02258	4.05909	4.09594	4.13312	4.17063	4.20849	4.24669	4.28524	4.32414	4.36339	4.40299	4.44296	4.48329	4.52399	4.56505	4.60649	4.6483	4.69049	4.73307	4.77603	4.81939	4.86313	4.90728	4.95182	4.99677	5.04212	5.08789	5.13407	5.18068	5.2277	5.27516	5.32304	5.37136	5.42011	5.46931
mux_r01_s067	FL3	Counts	0	0	2	0	0	0	0	1	0	1	2	1	1	2	0	0	1	3	0	1	0	0	1	0	0	1	0	0	2	1	1	0	0	0	0	1	0	0	1	2	1	0	0	0	2	1	2
mux_r01_s068	FL1	Bin Values (MEF)	58.9839	59.5317	60.0845	60.6426	61.2058	61.7742	62.3479	62.9269	63.5113	64.1012	64.6965	65.2973	65.9038	66.5158	67.1336	67.757	68.3863	69.0214	69.6624	70.3094	70.9624	71.6214	72.2866	72.9579	73.6355	74.3193	75.0095	75.7062	76.4093	77.1189	77.8351	78.558	79.2875	80.0239	80.7671	81.5172	82.2743	83.0383	83.8095	84.5879	85.3735	86.1663	86.9666	87.7742	88.5894	89.4122	90.2425
mux_r01_s068	FL1	Counts	0	0	0	0	0	1	0	1	0	0	1	0	0	0	0	0	1	0	0	0	0	0	0	0	0	0	0	0	1	0	0	0	1	0	0	0	0	0	0	0	0	1	0	0	0	0	0
mux_r01_s068	FL3	Bin Values (MEF)	3.60921	3.64197	3.67503	3.70839	3.74205	3.77602	3.81029	3.84488	3.87978	3.915	3.95054	3.98639	4.02258	4.05909	4.09594	4.13312	4.17063	4.20849	4.24669	4.28524	4.32414	4.36339	4.40299	4.44296	4.48329	4.52399	4.56505	4.60649	4.6483	4.69049	4.73307	4.77603	4.81939	4.86313	4.90728	4.95182	4.99677	5.04212	5.08789	5.13407	5.18068	5.2277	5.27516	5.32304	5.37136	5.42011	5.46931
mux_r01_s068	FL3	Counts	0	2	0	0	0	0	0	0	0	0	0	0	1	0	0	1	0	0	0	0	0	0	0	1	0	0	0	0	0	0	0	0	1	0	0	0	0	0	0	0	0	0	0	0	1	0	0
mux_r01_s069	FL1	Bin Values (MEF)	58.9839	59.5317	60.0845	60.6426	61.2058	61.7742	62.3479	62.9269	63.5113	64.1012	64.6965	65.2973	65.9038	66.5158	67.1336	67.757	68.3863	69.0214	69.6624	70.3094	70.9624	71.6214	72.2866	72.9579	73.6355	74.3193	75.0095	75.7062	76.4093	77.1189	77.8351	78.558	79.2875	80.0239	80.7671	81.5172	82.2743	83.0383	83.8095	84.5879	85.3735	86.1663	86.9666	87.7742	88.5894	89.4122	90.2425
mux_r01_s069	FL1	Counts	0	0	0	0	0	0	0	0	0	0	0	0	0	0	0	0	0	0	0	0	0	0	0	0	0	0	0	0	0	0	0	0	0	0	0	0	0	0	0	0	0	0	0	0	0	1	0
mux_r01_s069	FL3	Bin Values (MEF)	3.60921	3.64197	3.67503	3.70839	3.74205	3.77602	3.81029	3.84488	3.87978	3.915	3.95054	3.98639	4.02258	4.05909	4.09594	4.13312	4.17063	4.20849	4.24669	4.28524	4.32414	4.36339	4.40299	4.44296	4.48329	4.52399	4.56505	4.60649	4.6483	4.69049	4.73307	4.77603	4.81939	4.86313	4.90728	4.95182	4.99677	5.04212	5.08789	5.13407	5.18068	5.2277	5.27516	5.32304	5.37136	5.42011	5.46931
mux_r01_s069	FL3	Counts	0	0	0	0	0	0	0	0	0	0	0	0	0	0	0	0	0	0	0	0	0	0	0	0	0	0	0	0	0	0	0	0	0	0	0	0	0	0	0	0	0	0	0	0	0	0	0
mux_r01_s070	FL1	Bin Values (MEF)	58.9839	59.5317	60.0845	60.6426	61.2058	61.7742	62.3479	62.9269	63.5113	64.1012	64.6965	65.2973	65.9038	66.5158	67.1336	67.757	68.3863	69.0214	69.6624	70.3094	70.9624	71.6214	72.2866	72.9579	73.6355	74.3193	75.0095	75.7062	76.4093	77.1189	77.8351	78.558	79.2875	80.0239	80.7671	81.5172	82.2743	83.0383	83.8095	84.5879	85.3735	86.1663	86.9666	87.7742	88.5894	89.4122	90.2425
mux_r01_s070	FL1	Counts	0	0	0	0	0	0	0	0	0	0	0	0	0	0	0	0	0	0	0	1	0	0	0	0	1	0	0	0	0	0	0	0	1	0	0	0	0	0	0	0	0	0	0	0	0	1	0
mux_r01_s070	FL3	Bin Values (MEF)	3.60921	3.64197	3.67503	3.70839	3.74205	3.77602	3.81029	3.84488	3.87978	3.915	3.95054	3.98639	4.02258	4.05909	4.09594	4.13312	4.17063	4.20849	4.24669	4.28524	4.32414	4.36339	4.40299	4.44296	4.48329	4.52399	4.56505	4.60649	4.6483	4.69049	4.73307	4.77603	4.81939	4.86313	4.90728	4.95182	4.99677	5.04212	5.08789	5.13407	5.18068	5.2277	5.27516	5.32304	5.37136	5.42011	5.46931
mux_r01_s070	FL3	Counts	0	0	0	0	0	0	0	0	0	0	0	0	1	0	0	1	0	0	0	0	0	0	0	1	0	0	0	0	1	2	0	0	0	0	0	0	0	1	0	0	0	0	0	0	0	1	0
mux_r01_s071	FL1	Bin Values (MEF)	58.9839	59.5317	60.0845	60.6426	61.2058	61.7742	62.3479	62.9269	63.5113	64.1012	64.6965	65.2973	65.9038	66.5158	67.1336	67.757	68.3863	69.0214	69.6624	70.3094	70.9624	71.6214	72.2866	72.9579	73.6355	74.3193	75.0095	75.7062	76.4093	77.1189	77.8351	78.558	79.2875	80.0239	80.7671	81.5172	82.2743	83.0383	83.8095	84.5879	85.3735	86.1663	86.9666	87.7742	88.5894	89.4122	90.2425
mux_r01_s071	FL1	Counts	0	0	0	0	0	0	0	0	0	0	0	0	0	0	0	0	0	0	0	0	0	0	0	0	0	0	0	0	0	0	0	0	0	0	0	0	0	0	0	0	0	0	0	0	1	0	0
mux_r01_s071	FL3	Bin Values (MEF)	3.60921	3.64197	3.67503	3.70839	3.74205	3.77602	3.81029	3.84488	3.87978	3.915	3.95054	3.98639	4.02258	4.05909	4.09594	4.13312	4.17063	4.20849	4.24669	4.28524	4.32414	4.36339	4.40299	4.44296	4.48329	4.52399	4.56505	4.60649	4.6483	4.69049	4.73307	4.77603	4.81939	4.86313	4.90728	4.95182	4.99677	5.04212	5.08789	5.13407	5.18068	5.2277	5.27516	5.32304	5.37136	5.42011	5.46931
mux_r01_s071	FL3	Counts	0	0	0	0	0	0	0	0	0	0	0	0	1	1	0	0	0	0	0	0	0	0	0	0	0	0	0	0	0	0	0	0	0	0	1	0	0	0	0	0	0	0	0	0	0	0	0
mux_r01_s072	FL1	Bin Values (MEF)	58.9839	59.5317	60.0845	60.6426	61.2058	61.7742	62.3479	62.9269	63.5113	64.1012	64.6965	65.2973	65.9038	66.5158	67.1336	67.757	68.3863	69.0214	69.6624	70.3094	70.9624	71.6214	72.2866	72.9579	73.6355	74.3193	75.0095	75.7062	76.4093	77.1189	77.8351	78.558	79.2875	80.0239	80.7671	81.5172	82.2743	83.0383	83.8095	84.5879	85.3735	86.1663	86.9666	87.7742	88.5894	89.4122	90.2425
mux_r01_s072	FL1	Counts	0	0	0	0	0	0	0	0	0	0	0	0	0	0	0	0	0	0	0	0	0	0	0	0	0	0	0	0	0	0	1	0	0	0	0	0	0	0	0	0	0	0	0	0	0	1	0
mux_r01_s072	FL3	Bin Values (MEF)	3.60921	3.64197	3.67503	3.70839	3.74205	3.77602	3.81029	3.84488	3.87978	3.915	3.95054	3.98639	4.02258	4.05909	4.09594	4.13312	4.17063	4.20849	4.24669	4.28524	4.32414	4.36339	4.40299	4.44296	4.48329	4.52399	4.56505	4.60649	4.6483	4.69049	4.73307	4.77603	4.81939	4.86313	4.90728	4.95182	4.99677	5.04212	5.08789	5.13407	5.18068	5.2277	5.27516	5.32304	5.37136	5.42011	5.46931
mux_r01_s072	FL3	Counts	0	0	0	0	0	0	0	0	0	0	0	0	0	0	0	0	0	0	0	0	0	0	0	0	0	0	0	0	0	0	0	0	0	0	0	0	0	0	0	0	0	0	0	0	0	0	0
[truncated: 977 more columns]
