# Supplementary material for: A photoconversion model for full spectral programming and multiplexing of optogenetic systems
Source: Mol Syst Biol. 2017 Apr 24;13(4):926. doi: 10.15252/msb.20167456 (PMC5408778; doi:10.15252/msb.20167456)
Supplement: Supplementary file 16 — Dataset EV8 [file MSB-13-926-s016.zip › dataset_ev8_mux_data_and_analysis/mux_data/mux_training/FL1_FL3_compensation_analysis/FL1_FL3_compensation_analysis.xlsx]

## Sheet: Instruments
ID	Description	Forward Scatter Channel	Side Scatter Channel	Fluorescence Channels	Time Channel
FC001	Moake's Flow Cytometer	FSC-H	SSC-H	FL1-H, FL2-H, FL3-H	Time
FC002	Moake's Flow Cytometer (new acquisition card)	FSC	SSC	FL1, FL2, FL3	TIME

## Sheet: Beads
ID	Instrument ID	File Path	Lot	FL1 MEF Values	FL3 MEF Values	Gate Fraction	Clustering Channels	Number of Events	Acquisition Time (s)	FL1 Detector Volt.	FL3 Detector Volt.
B0001	FC002	c:\users\evan\skydrive\projects\12.lightsensorcharacterization\experiments\rgv2\rgv2_r01\measurements\flow\fcs\Beads001.fcs	AG01-02	0, 646, 1704, 4827, 15991, 47609, 135896, 273006	0, 1301, 3260, 8681, 30542, 94737, 355044, 1041442	0.3	FL1, FL2, FL3	2866	23.3	650	1000

## Sheet: Samples
ID	Instrument ID	Beads ID	File Path	FL1 Units	FL3 Units	Gate Fraction	Number of Events	Acquisition Time (s)	FL1 Detector Volt.	FL1 Mean	FL1 Geom. Mean	FL1 Median	FL1 Mode	FL1 Std	FL1 CV	FL1 IQR	FL1 RCV	FL3 Detector Volt.	FL3 Mean	FL3 Geom. Mean	FL3 Median	FL3 Mode	FL3 Std	FL3 CV	FL3 IQR	FL3 RCV
rgv2_r01_s001	FC002	B0001	c:\users\evan\skydrive\projects\12.lightsensorcharacterization\experiments\rgv2\rgv2_r01\measurements\flow\fcs\Cells002.fcs	MEF	MEF	0.8	16712	7.724	650	61817.4	41741.7	48332.5	75364.5	54640.2	0.883897	59298.2	1.22688	1000	480.591	318.569	413.212	452.032	365.959	0.761477	471.99	1.14225
rgv2_r01_s002	FC002	B0001	c:\users\evan\skydrive\projects\12.lightsensorcharacterization\experiments\rgv2\rgv2_r01\measurements\flow\fcs\Cells003.fcs	MEF	MEF	0.8	17520	21.34	650	104595	79453.9	87392.9	93242	76570.1	0.732063	74062.6	0.847467	1000	551.422	414.574	464.375	420.699	410.162	0.743826	451.676	0.972654
rgv2_r01_s003	FC002	B0001	c:\users\evan\skydrive\projects\12.lightsensorcharacterization\experiments\rgv2\rgv2_r01\measurements\flow\fcs\Cells004.fcs	MEF	MEF	0.8	17140	19.013	650	85915.3	65444.8	72625.6	83441	64239	0.747702	65474.8	0.901539	1000	497.491	359.104	420.699	508.002	370.732	0.745203	438.164	1.04151
rgv2_r01_s004	FC002	B0001	c:\users\evan\skydrive\projects\12.lightsensorcharacterization\experiments\rgv2\rgv2_r01\measurements\flow\fcs\Cells005.fcs	MEF	MEF	0.8	16730	10.263	650	87144	66195.7	74670.3	98566.1	64278.6	0.737614	64421.9	0.862752	1000	552.178	382.149	481.357	536.122	407.716	0.738377	524.818	1.09029
rgv2_r01_s005	FC002	B0001	c:\users\evan\skydrive\projects\12.lightsensorcharacterization\experiments\rgv2\rgv2_r01\measurements\flow\fcs\Cells006.fcs	MEF	MEF	0.8	16658	9.488	650	92536	70239.1	81156.2	91532	65067.4	0.703157	66423.2	0.818461	1000	582.578	397.787	512.584	630.171	430.808	0.739486	564.095	1.10049
rgv2_r01_s006	FC002	B0001	c:\users\evan\skydrive\projects\12.lightsensorcharacterization\experiments\rgv2\rgv2_r01\measurements\flow\fcs\Cells007.fcs	MEF	MEF	0.8	16314	8.091	650	87077.5	66069.2	74670.3	91532	63676.8	0.731266	63996.8	0.857059	1000	642.106	407.012	565.799	659.108	486.021	0.756917	663.393	1.17249
rgv2_r01_s007	FC002	B0001	c:\users\evan\skydrive\projects\12.lightsensorcharacterization\experiments\rgv2\rgv2_r01\measurements\flow\fcs\Cells008.fcs	MEF	MEF	0.8	16502	6.955	650	95477.2	74849.5	82672.4	81156.2	66519.8	0.696708	66691.8	0.8067	1000	651.046	436.225	576.052	894.43	468.225	0.719188	633.386	1.09953
rgv2_r01_s008	FC002	B0001	c:\users\evan\skydrive\projects\12.lightsensorcharacterization\experiments\rgv2\rgv2_r01\measurements\flow\fcs\Cells009.fcs	MEF	MEF	0.8	16630	8.353	650	109829	89920.7	95867.1	110144	70418	0.64116	68810.1	0.717765	1000	658.409	464.167	581.247	734.097	469.114	0.712495	606.041	1.04266
rgv2_r01_s009	FC002	B0001	c:\users\evan\skydrive\projects\12.lightsensorcharacterization\experiments\rgv2\rgv2_r01\measurements\flow\fcs\Cells010.fcs	MEF	MEF	0.8	16664	10.067	650	115643	92948.2	101341	94109	73379.1	0.63453	70116.8	0.691889	1000	656.102	478.637	576.052	810.308	464.22	0.707543	570.18	0.989807
rgv2_r01_s010	FC002	B0001	c:\users\evan\skydrive\projects\12.lightsensorcharacterization\experiments\rgv2\rgv2_r01\measurements\flow\fcs\Cells011.fcs	MEF	MEF	0.8	16594	8.677	650	109651	87303.9	94109	98566.1	73850.3	0.673501	70623	0.750438	1000	650.751	463.451	576.052	721.031	472.748	0.726464	587.187	1.01933
rgv2_r01_s011	FC002	B0001	c:\users\evan\skydrive\projects\12.lightsensorcharacterization\experiments\rgv2\rgv2_r01\measurements\flow\fcs\Cells012.fcs	MEF	MEF	0.8	16427	7.439	650	101150	80809.4	87392.9	89025.6	69314.6	0.685267	68287	0.78138	1000	665.098	437.243	581.247	910.638	498.722	0.749847	657.994	1.13204
rgv2_r01_s012	FC002	B0001	c:\users\evan\skydrive\projects\12.lightsensorcharacterization\experiments\rgv2\rgv2_r01\measurements\flow\fcs\Cells013.fcs	MEF	MEF	0.8	16385	7.673	650	79514.1	59455.8	67442.7	94984	60255.6	0.757797	64168.8	0.951456	1000	620.116	394.551	545.837	847.517	470.465	0.758673	650.33	1.19144
rgv2_r01_s013	FC002	B0001	c:\users\evan\skydrive\projects\12.lightsensorcharacterization\experiments\rgv2\rgv2_r01\measurements\flow\fcs\Cells014.fcs	MEF	MEF	0.8	15966	6.048	650	35251.5	21941.8	23920.5	23265.5	36895.3	1.04663	34737.3	1.4522	1000	581.016	341.234	508.002	803.064	453.172	0.779966	650.259	1.28003
rgv2_r01_s014	FC002	B0001	c:\users\evan\skydrive\projects\12.lightsensorcharacterization\experiments\rgv2\rgv2_r01\measurements\flow\fcs\Cells015.fcs	MEF	MEF	0.8	15575	5.815	650	11128.5	6298.53	6024.06	4479.92	16451.9	1.47836	10013.5	1.66225	1000	538.968	302.199	456.11	689.375	433.417	0.80416	628.608	1.37819
rgv2_r01_s015	FC002	B0001	c:\users\evan\skydrive\projects\12.lightsensorcharacterization\experiments\rgv2\rgv2_r01\measurements\flow\fcs\Cells016.fcs	MEF	MEF	0.8	15434	7.176	650	6965.78	3872.89	3554.57	3180.94	12304	1.76635	5313.79	1.49492	1000	441.594	239.854	354.714	727.534	379.637	0.859697	534.132	1.50581
rgv2_r01_s016	FC002	B0001	c:\users\evan\skydrive\projects\12.lightsensorcharacterization\experiments\rgv2\rgv2_r01\measurements\flow\fcs\Cells017.fcs	MEF	MEF	0.8	16122	8.304	650	22047.2	13089.7	13728.1	18631.5	27208	1.23408	19936.6	1.45225	1000	391.722	228.17	324.251	336.109	326.904	0.834531	451.496	1.39243
rgv2_r01_s017	FC002	B0001	c:\users\evan\skydrive\projects\12.lightsensorcharacterization\experiments\rgv2\rgv2_r01\measurements\flow\fcs\Cells018.fcs	MEF	MEF	0.8	15352	6.838	650	14196.5	7939.48	8025.8	12059.8	20198.2	1.42276	12845.3	1.60051	1000	509.406	277.967	428.323	607.938	423.615	0.831586	613.918	1.43331
rgv2_r01_s018	FC002	B0001	c:\users\evan\skydrive\projects\12.lightsensorcharacterization\experiments\rgv2\rgv2_r01\measurements\flow\fcs\Cells019.fcs	MEF	MEF	0.8	15996	7.5	650	41854.6	26243.3	29052	41680.2	42868.5	1.02423	41800.7	1.43882	1000	523.652	305.601	443.987	795.885	421.061	0.804085	600.836	1.35327
rgv2_r01_s019	FC002	B0001	c:\users\evan\skydrive\projects\12.lightsensorcharacterization\experiments\rgv2\rgv2_r01\measurements\flow\fcs\Cells020.fcs	MEF	MEF	0.8	16175	8.306	650	62698.7	43270.5	50621.6	63799.7	54136.7	0.863442	57442.8	1.13475	1000	526.15	324.762	443.987	695.593	416.019	0.790685	566.343	1.27558
rgv2_r01_s020	FC002	B0001	c:\users\evan\skydrive\projects\12.lightsensorcharacterization\experiments\rgv2\rgv2_r01\measurements\flow\fcs\Cells021.fcs	MEF	MEF	0.8	16249	9.122	650	72550.6	51287.5	59797.6	71956.5	60002.5	0.827044	64291.7	1.07515	1000	546.416	340.304	472.79	653.216	433.457	0.793272	578.056	1.22265
rgv2_r01_s021	FC002	B0001	c:\users\evan\skydrive\projects\12.lightsensorcharacterization\experiments\rgv2\rgv2_r01\measurements\flow\fcs\Cells022.fcs	MEF	MEF	0.8	16478	10.876	650	79907.9	57542.9	67442.7	75364.5	63178	0.790635	66198.4	0.98155	1000	536.637	349.689	460.224	788.771	419.164	0.781094	549.385	1.19374
rgv2_r01_s022	FC002	B0001	c:\users\evan\skydrive\projects\12.lightsensorcharacterization\experiments\rgv2\rgv2_r01\measurements\flow\fcs\Cells023.fcs	MEF	MEF	0.8	16537	10.723	650	82600.5	59991.6	69341.5	85790.2	65570.9	0.793831	67435.1	0.972507	1000	541.097	351.927	460.224	817.616	430.949	0.796435	547.415	1.18945
rgv2_r01_s023	FC002	B0001	c:\users\evan\skydrive\projects\12.lightsensorcharacterization\experiments\rgv2\rgv2_r01\measurements\flow\fcs\Cells024.fcs	MEF	MEF	0.8	16527	10.066	650	77303.4	55800.7	64991.7	89853.4	61889.6	0.800606	64464	0.991882	1000	538.217	351.802	460.224	714.585	416.087	0.773084	545.427	1.18514
rgv2_r01_s024	FC002	B0001	c:\users\evan\skydrive\projects\12.lightsensorcharacterization\experiments\rgv2\rgv2_r01\measurements\flow\fcs\Cells025.fcs	MEF	MEF	0.8	16420	9.548	650	77154.4	55072.7	65595.9	83441	61063.1	0.79144	65397.6	0.996976	1000	528.725	339.897	447.992	734.097	413.772	0.782583	546.409	1.21969
rgv2_r01_s025	FC002	B0001	c:\users\evan\skydrive\projects\12.lightsensorcharacterization\experiments\rgv2\rgv2_r01\measurements\flow\fcs\Cells026.fcs	MEF	MEF	0.8	15879	6.818	650	30966.5	17819.8	19513.9	33070.9	35921	1.16	31279.5	1.60293	1000	529.55	302.288	452.032	727.534	426.376	0.805167	616.618	1.3641
rgv2_r01_s026	FC002	B0001	c:\users\evan\skydrive\projects\12.lightsensorcharacterization\experiments\rgv2\rgv2_r01\measurements\flow\fcs\Cells027.fcs	MEF	MEF	0.8	15624	7.367	650	3852.21	2287.39	2237.79	2523.9	6187.26	1.60616	2940.25	1.3139	1000	458.228	247.837	374.348	754.141	389.839	0.850753	565.841	1.51154
rgv2_r01_s027	FC002	B0001	c:\users\evan\skydrive\projects\12.lightsensorcharacterization\experiments\rgv2\rgv2_r01\measurements\flow\fcs\Cells028.fcs	MEF	MEF	0.8	16240	9.146	650	26515	15475.7	17142.5	20438.1	29811.8	1.12434	27367	1.59644	1000	394.416	230.648	321.352	301.775	327.049	0.829198	451.496	1.40499
rgv2_r01_s028	FC002	B0001	c:\users\evan\skydrive\projects\12.lightsensorcharacterization\experiments\rgv2\rgv2_r01\measurements\flow\fcs\Cells029.fcs	MEF	MEF	0.8	15858	8.771	650	2294.67	1387.57	1296.22	886.925	5223.7	2.27645	1528.83	1.17945	1000	360.379	195.378	283.391	526.58	319.095	0.885444	443.611	1.56537
rgv2_r01_s029	FC002	B0001	c:\users\evan\skydrive\projects\12.lightsensorcharacterization\experiments\rgv2\rgv2_r01\measurements\flow\fcs\Cells030.fcs	MEF	MEF	0.8	16073	8.285	650	14668.2	7946.96	8405.91	14245.8	19570.9	1.33424	14735.2	1.75296	1000	401.799	225.866	330.126	521.873	337.972	0.841147	473.063	1.43298
rgv2_r01_s030	FC002	B0001	c:\users\evan\skydrive\projects\12.lightsensorcharacterization\experiments\rgv2\rgv2_r01\measurements\flow\fcs\Cells031.fcs	MEF	MEF	0.8	15769	8.247	650	16953.2	9125.24	9929.63	9568.76	21777	1.28454	16967.2	1.70875	1000	428.771	234.13	345.286	727.534	371.16	0.865636	517.536	1.49886
rgv2_r01_s031	FC002	B0001	c:\users\evan\skydrive\projects\12.lightsensorcharacterization\experiments\rgv2\rgv2_r01\measurements\flow\fcs\Cells032.fcs	MEF	MEF	0.8	15321	7.896	650	2748.72	1613.25	1559.79	1574.29	6733.83	2.44981	1864.37	1.19527	1000	466.029	248.609	374.348	781.72	401.843	0.862269	577.276	1.54208
rgv2_r01_s032	FC002	B0001	c:\users\evan\skydrive\projects\12.lightsensorcharacterization\experiments\rgv2\rgv2_r01\measurements\flow\fcs\Cells033.fcs	MEF	MEF	0.8	15500	7.433	650	1633.58	1052.24	972.927	771.964	3858.08	2.36174	1040.23	1.06918	1000	443.532	239.006	361.141	607.938	379.461	0.855543	538.751	1.4918
rgv2_r01_s033	FC002	B0001	c:\users\evan\skydrive\projects\12.lightsensorcharacterization\experiments\rgv2\rgv2_r01\measurements\flow\fcs\Cells034.fcs	MEF	MEF	0.8	15916	9.095	650	31708.6	18624.1	20249.8	19695.3	35134.4	1.10804	31815.6	1.57115	1000	436.631	247.793	357.913	586.49	367.129	0.840822	516.283	1.44248
rgv2_r01_s034	FC002	B0001	c:\users\evan\skydrive\projects\12.lightsensorcharacterization\experiments\rgv2\rgv2_r01\measurements\flow\fcs\Cells035.fcs	MEF	MEF	0.8	15685	9.448	650	9384.43	5232.64	5194.93	6024.06	13631.8	1.4526	8884.46	1.71022	1000	392.853	212.402	312.811	536.122	343.522	0.874429	483.358	1.54521
rgv2_r01_s035	FC002	B0001	c:\users\evan\skydrive\projects\12.lightsensorcharacterization\experiments\rgv2\rgv2_r01\measurements\flow\fcs\Cells036.fcs	MEF	MEF	0.8	15265	9.028	650	1946.98	1182.55	1087.21	697.243	4627.84	2.37694	1209.95	1.11289	1000	425.271	222.366	339.14	607.938	372.947	0.876965	530.208	1.56339
rgv2_r01_s036	FC002	B0001	c:\users\evan\skydrive\projects\12.lightsensorcharacterization\experiments\rgv2\rgv2_r01\measurements\flow\fcs\Cells037.fcs	MEF	MEF	0.8	15468	8.044	650	1840.42	1150.57	1067.27	839.017	4583.58	2.49051	1176.81	1.10264	1000	453.158	244.613	371.002	468.563	384.465	0.848412	558.453	1.50526
rgv2_r01_s037	FC002	B0001	c:\users\evan\skydrive\projects\12.lightsensorcharacterization\experiments\rgv2\rgv2_r01\measurements\flow\fcs\Cells038.fcs	MEF	MEF	0.8	15698	7.137	650	30020.2	17671.3	18979.6	21605.1	34639.6	1.15388	29463.2	1.55237	1000	511.144	291.937	432.186	740.718	417.796	0.817374	594.864	1.37641
rgv2_r01_s038	FC002	B0001	c:\users\evan\skydrive\projects\12.lightsensorcharacterization\experiments\rgv2\rgv2_r01\measurements\flow\fcs\Cells039.fcs	MEF	MEF	0.8	15566	7.445	650	27640.4	15504.1	17142.5	24822.6	33452.7	1.21028	27252.8	1.58978	1000	488.07	274.281	405.857	665.053	404.862	0.829515	578.82	1.42617
rgv2_r01_s039	FC002	B0001	c:\users\evan\skydrive\projects\12.lightsensorcharacterization\experiments\rgv2\rgv2_r01\measurements\flow\fcs\Cells040.fcs	MEF	MEF	0.8	15673	9.246	650	33174.6	20018	21806	21208.9	35327.3	1.06489	33756	1.54801	1000	471.198	259.458	388.038	740.718	396.788	0.842084	575.17	1.48225
rgv2_r01_s040	FC002	B0001	c:\users\evan\skydrive\projects\12.lightsensorcharacterization\experiments\rgv2\rgv2_r01\measurements\flow\fcs\Cells041.fcs	MEF	MEF	0.8	16122	8.065	650	21747.6	12180.1	13601.6	19156	25770.1	1.18496	21836.5	1.60544	1000	407.071	234.555	336.109	550.761	335.728	0.824741	484.83	1.44248
rgv2_r01_s041	FC002	B0001	c:\users\evan\skydrive\projects\12.lightsensorcharacterization\experiments\rgv2\rgv2_r01\measurements\flow\fcs\Cells042.fcs	MEF	MEF	0.8	15431	8.77	650	3103.53	1865.72	1792.08	1876.95	5439.32	1.75262	2240.04	1.24997	1000	440.315	235.451	357.913	695.593	378.576	0.859784	546.997	1.5283
rgv2_r01_s042	FC002	B0001	c:\users\evan\skydrive\projects\12.lightsensorcharacterization\experiments\rgv2\rgv2_r01\measurements\flow\fcs\Cells043.fcs	MEF	MEF	0.8	15824	8.562	650	25289.6	14173.8	15627.2	14783.1	30168.3	1.19291	24843.8	1.58978	1000	467.112	261.192	384.57	586.49	390.312	0.835585	556.05	1.4459
rgv2_r01_s043	FC002	B0001	c:\users\evan\skydrive\projects\12.lightsensorcharacterization\experiments\rgv2\rgv2_r01\measurements\flow\fcs\Cells044.fcs	MEF	MEF	0.8	14926	8.287	650	1904.78	1136.52	1038.04	920.374	4474.2	2.34894	1161.25	1.11869	1000	477.787	246.262	388.038	597.118	420.117	0.879297	602.078	1.55159
rgv2_r01_s044	FC002	B0001	c:\users\evan\skydrive\projects\12.lightsensorcharacterization\experiments\rgv2\rgv2_r01\measurements\flow\fcs\Cells045.fcs	MEF	MEF	0.8	15543	8.473	650	13018.4	7138.52	7522.34	7734.12	16673.9	1.2808	13096.8	1.74105	1000	445.511	237.987	357.913	531.33	385.166	0.864547	551.931	1.54208
rgv2_r01_s045	FC002	B0001	c:\users\evan\skydrive\projects\12.lightsensorcharacterization\experiments\rgv2\rgv2_r01\measurements\flow\fcs\Cells046.fcs	MEF	MEF	0.8	16055	9.46	650	7486.44	4288.63	4237.93	2717.85	10112.3	1.35075	6915.3	1.63176	1000	362.591	200.159	291.128	285.947	315.276	0.86951	439.141	1.50841
rgv2_r01_s046	FC002	B0001	c:\users\evan\skydrive\projects\12.lightsensorcharacterization\experiments\rgv2\rgv2_r01\measurements\flow\fcs\Cells047.fcs	MEF	MEF	0.8	15922	8.656	650	6103.27	3525.86	3457.24	2365.57	9682.24	1.5864	5258.39	1.52098	1000	377.234	203.292	299.077	460.224	330.727	0.876717	460.258	1.53893
rgv2_r01_s047	FC002	B0001	c:\users\evan\skydrive\projects\12.lightsensorcharacterization\experiments\rgv2\rgv2_r01\measurements\flow\fcs\Cells048.fcs	MEF	MEF	0.8	15939	9.807	650	1972.45	1225.47	1128.21	981.973	3906.81	1.98069	1262.12	1.11869	1000	344.191	186.667	270.949	395.07	305.264	0.886904	423.295	1.56227
rgv2_r01_s048	FC002	B0001	c:\users\evan\skydrive\projects\12.lightsensorcharacterization\experiments\rgv2\rgv2_r01\measurements\flow\fcs\Cells049.fcs	MEF	MEF	0.8	15637	8.602	650	2465.63	1537.86	1475.54	1679.66	4854.07	1.96869	1748.14	1.18474	1000	397.904	210.941	315.632	402.229	349.323	0.877909	504.276	1.59767
rgv2_r01_s049	FC002	B0001	c:\users\evan\skydrive\projects\12.lightsensorcharacterization\experiments\rgv2\rgv2_r01\measurements\flow\fcs\Cells050.fcs	MEF	MEF	0.8	16322	8.941	650	47945.3	30391	33378.4	32766.3	49157.2	1.02528	47394.4	1.41991	1000	514.353	311.468	440.018	481.357	408.292	0.793798	570.046	1.29551
rgv2_r01_s050	FC002	B0001	c:\users\evan\skydrive\projects\12.lightsensorcharacterization\experiments\rgv2\rgv2_r01\measurements\flow\fcs\Cells051.fcs	MEF	MEF	0.8	16531	9.691	650	70683.7	48864.9	57624.4	69341.5	60482.8	0.855682	63647.3	1.10452	1000	533.622	339.881	460.224	591.78	417.249	0.781919	544.474	1.18306
rgv2_r01_s051	FC002	B0001	c:\users\evan\skydrive\projects\12.lightsensorcharacterization\experiments\rgv2\rgv2_r01\measurements\flow\fcs\Cells052.fcs	MEF	MEF	0.8	16603	11.096	650	90682.1	69081.7	78206.8	81156.2	65842.3	0.726078	67473.1	0.862752	1000	563.86	385.227	490.08	624.538	421.115	0.746844	536.603	1.09493
rgv2_r01_s052	FC002	B0001	c:\users\evan\skydrive\projects\12.lightsensorcharacterization\experiments\rgv2\rgv2_r01\measurements\flow\fcs\Cells053.fcs	MEF	MEF	0.8	15893	10.062	650	5935.52	3364.52	3122.6	2217.18	13022.7	2.19404	3926.09	1.25732	1000	370.779	198.283	293.754	318.479	330.503	0.891374	464.264	1.58045
rgv2_r01_s053	FC002	B0001	c:\users\evan\skydrive\projects\12.lightsensorcharacterization\experiments\rgv2\rgv2_r01\measurements\flow\fcs\Cells054.fcs	MEF	MEF	0.8	16485	11.071	650	91614.2	70700	78933.9	86587.9	65903.1	0.719354	65667.1	0.831925	1000	588.186	390.024	508.002	740.718	448.919	0.763227	587.773	1.15703
rgv2_r01_s054	FC002	B0001	c:\users\evan\skydrive\projects\12.lightsensorcharacterization\experiments\rgv2\rgv2_r01\measurements\flow\fcs\Cells055.fcs	MEF	MEF	0.8	15428	9.928	650	3101.69	1801.83	1679.66	1695.28	8729.62	2.81448	1854.04	1.10382	1000	451.163	240.031	364.399	630.171	389.624	0.863599	558.039	1.5314
rgv2_r01_s055	FC002	B0001	c:\users\evan\skydrive\projects\12.lightsensorcharacterization\experiments\rgv2\rgv2_r01\measurements\flow\fcs\Cells056.fcs	MEF	MEF	0.8	15877	8.331	650	7112.64	4039.69	3722.92	2926.72	14954	2.10246	5179.76	1.39132	1000	407.031	223.751	333.104	581.247	348.118	0.855262	496.925	1.4918
rgv2_r01_s056	FC002	B0001	c:\users\evan\skydrive\projects\12.lightsensorcharacterization\experiments\rgv2\rgv2_r01\measurements\flow\fcs\Cells057.fcs	MEF	MEF	0.8	15461	8.869	650	3706.73	2252.9	2116.92	2432.17	8029.68	2.16625	2315.17	1.09365	1000	422.085	224.124	339.14	521.873	366.323	0.867889	526.134	1.55138
rgv2_r01_s057	FC002	B0001	c:\users\evan\skydrive\projects\12.lightsensorcharacterization\experiments\rgv2\rgv2_r01\measurements\flow\fcs\Cells058.fcs	MEF	MEF	0.8	16264	10.274	650	57667.6	38214.6	43654.2	53512.1	54381.9	0.943024	55881.2	1.28009	1000	512.582	305.568	428.323	677.105	417.907	0.815298	564.883	1.31883
rgv2_r01_s058	FC002	B0001	c:\users\evan\skydrive\projects\12.lightsensorcharacterization\experiments\rgv2\rgv2_r01\measurements\flow\fcs\Cells059.fcs	MEF	MEF	0.8	16500	9.955	650	65397.5	45667.1	52530.7	64991.7	55591.9	0.850061	59105.1	1.12515	1000	500.205	320.237	428.323	613.422	392.175	0.784028	521.368	1.21723
rgv2_r01_s059	FC002	B0001	c:\users\evan\skydrive\projects\12.lightsensorcharacterization\experiments\rgv2\rgv2_r01\measurements\flow\fcs\Cells060.fcs	MEF	MEF	0.8	16636	11.231	650	86441.4	65644.7	74670.3	85790.2	63518.3	0.734812	65260.4	0.873982	1000	567.663	385.991	494.5	695.593	424.326	0.747496	545.972	1.10409
rgv2_r01_s060	FC002	B0001	c:\users\evan\skydrive\projects\12.lightsensorcharacterization\experiments\rgv2\rgv2_r01\measurements\flow\fcs\Cells061.fcs	MEF	MEF	0.8	16092	10.494	650	11777.9	6849.93	6608.19	4438.65	19518.9	1.65725	9617.91	1.45545	1000	391.655	219.14	314.222	570.902	337.14	0.860808	471.316	1.49995
rgv2_r01_s061	FC002	B0001	c:\users\evan\skydrive\projects\12.lightsensorcharacterization\experiments\rgv2\rgv2_r01\measurements\flow\fcs\Cells062.fcs	MEF	MEF	0.8	16396	9.112	650	39721.2	24254.4	25998.2	23920.5	44161.5	1.11179	38818.9	1.49314	1000	458.267	274.603	384.57	477.054	373.033	0.814007	507.18	1.31883
rgv2_r01_s062	FC002	B0001	c:\users\evan\skydrive\projects\12.lightsensorcharacterization\experiments\rgv2\rgv2_r01\measurements\flow\fcs\Cells063.fcs	MEF	MEF	0.8	16426	9.024	650	86650.9	65172.2	73300.8	100408	66410.1	0.766409	66891.6	0.912563	1000	598.189	392.628	517.208	708.198	454.79	0.760278	602.994	1.16586
rgv2_r01_s063	FC002	B0001	c:\users\evan\skydrive\projects\12.lightsensorcharacterization\experiments\rgv2\rgv2_r01\measurements\flow\fcs\Cells064.fcs	MEF	MEF	0.8	16427	10.179	650	84783.8	63788.5	71956.5	94984	65283.5	0.769999	64668.8	0.89872	1000	567.584	374.499	485.699	734.097	442.285	0.779241	556.944	1.14669
rgv2_r01_s064	FC002	B0001	c:\users\evan\skydrive\projects\12.lightsensorcharacterization\experiments\rgv2\rgv2_r01\measurements\flow\fcs\Cells065.fcs	MEF	MEF	0.8	16344	9.758	650	78087.5	57795.6	65595.9	86587.9	61355.8	0.785732	64042.1	0.976311	1000	560.008	360.815	481.357	727.534	432.585	0.772463	565.374	1.17454
rgv2_r01_s065	FC002	B0001	c:\users\evan\skydrive\projects\12.lightsensorcharacterization\experiments\rgv2\rgv2_r01\measurements\flow\fcs\Cells066.fcs	MEF	MEF	0.8	16588	10.432	650	90105.8	69757.7	76772.5	89853.4	65124.4	0.722754	66410.3	0.865028	1000	581.944	398.738	508.002	591.78	428.495	0.736317	556.227	1.09493
rgv2_r01_s066	FC002	B0001	c:\users\evan\skydrive\projects\12.lightsensorcharacterization\experiments\rgv2\rgv2_r01\measurements\flow\fcs\Cells067.fcs	MEF	MEF	0.8	16026	9.466	650	2415.98	1513.82	1421.91	1128.21	5329.46	2.20592	1592.15	1.11972	1000	397.85	217.272	321.352	409.518	340.904	0.856865	488.08	1.51883
rgv2_r01_s067	FC002	B0001	c:\users\evan\skydrive\projects\12.lightsensorcharacterization\experiments\rgv2\rgv2_r01\measurements\flow\fcs\Cells068.fcs	MEF	MEF	0.8	16392	8.343	650	82263.9	61552.7	70636.9	67442.7	61420.4	0.746627	65601.9	0.92872	1000	593.319	386.803	521.873	795.885	441.836	0.744686	605.248	1.15976
rgv2_r01_s068	FC002	B0001	c:\users\evan\skydrive\projects\12.lightsensorcharacterization\experiments\rgv2\rgv2_r01\measurements\flow\fcs\Cells069.fcs	MEF	MEF	0.8	15990	8.741	650	28344.1	16997.4	17954.4	17462.7	35533	1.25363	25833.2	1.43882	1000	458.426	261.428	377.725	810.308	384.172	0.838025	540.915	1.43204
rgv2_r01_s069	FC002	B0001	c:\users\evan\skydrive\projects\12.lightsensorcharacterization\experiments\rgv2\rgv2_r01\measurements\flow\fcs\Cells070.fcs	MEF	MEF	0.8	15942	8.865	650	17095.7	9933.91	9929.63	9136.06	24225.6	1.41706	15098.7	1.52057	1000	391.144	216.457	312.811	447.992	339.102	0.866948	472.067	1.50911
rgv2_r01_s070	FC002	B0001	c:\users\evan\skydrive\projects\12.lightsensorcharacterization\experiments\rgv2\rgv2_r01\measurements\flow\fcs\Cells071.fcs	MEF	MEF	0.8	15850	9.974	650	2302.5	1430	1345.11	1272.45	4980.04	2.16288	1513.66	1.12531	1000	362.375	196.673	291.128	591.78	317.728	0.876793	446.727	1.53447
rgv2_r01_s071	FC002	B0001	c:\users\evan\skydrive\projects\12.lightsensorcharacterization\experiments\rgv2\rgv2_r01\measurements\flow\fcs\Cells072.fcs	MEF	MEF	0.8	16370	10.489	650	86830.6	66371.8	75364.5	79667.8	62391.5	0.718542	65020.9	0.862752	1000	589.523	386.289	517.208	581.247	445.884	0.756347	592.261	1.14511
rgv2_r01_s072	FC002	B0001	c:\users\evan\skydrive\projects\12.lightsensorcharacterization\experiments\rgv2\rgv2_r01\measurements\flow\fcs\Cells073.fcs	MEF	MEF	0.8	15915	9.485	650	21915.9	12825.1	13476.3	17789	29624.8	1.35175	19034.4	1.41244	1000	448.038	249.152	364.399	560.741	378.769	0.845395	538.936	1.47897
rgv2_r01_s073	FC002	B0001	c:\users\evan\skydrive\projects\12.lightsensorcharacterization\experiments\rgv2\rgv2_r01\measurements\flow\fcs\Cells074.fcs	MEF	MEF	0.8	16454	11.335	650	64444.7	43447.5	50155.2	62052.7	58993.9	0.915419	60736.8	1.21098	1000	537.93	334.558	460.224	695.593	428.321	0.796239	576.605	1.25288
rgv2_r01_s074	FC002	B0001	c:\users\evan\skydrive\projects\12.lightsensorcharacterization\experiments\rgv2\rgv2_r01\measurements\flow\fcs\Cells075.fcs	MEF	MEF	0.8	16773	14.097	650	94436.2	72356.6	81156.2	95867.1	69048.9	0.73117	68452.8	0.843471	1000	558.188	389.008	481.357	795.885	423.016	0.757838	511.069	1.06173
rgv2_r01_s075	FC002	B0001	c:\users\evan\skydrive\projects\12.lightsensorcharacterization\experiments\rgv2\rgv2_r01\measurements\flow\fcs\Cells076.fcs	MEF	MEF	0.8	16604	13.08	650	88571.7	67024.6	75364.5	66205.8	66121.6	0.746532	66900.8	0.887697	1000	553.17	373.32	472.79	701.867	416.765	0.753413	533.635	1.12869
rgv2_r01_s076	FC002	B0001	c:\users\evan\skydrive\projects\12.lightsensorcharacterization\experiments\rgv2\rgv2_r01\measurements\flow\fcs\Cells077.fcs	MEF	MEF	0.8	16432	10.455	650	88622.1	66509.5	76065.3	75364.5	66514.6	0.750543	65625.5	0.862752	1000	574.587	378.415	494.5	545.837	444.55	0.773687	569.211	1.15108
rgv2_r01_s077	FC002	B0001	c:\users\evan\skydrive\projects\12.lightsensorcharacterization\experiments\rgv2\rgv2_r01\measurements\flow\fcs\Cells078.fcs	MEF	MEF	0.8	16493	10.402	650	89410.8	68754.7	76065.3	84216.8	65170	0.728883	66668.7	0.876467	1000	576.243	388.75	494.5	635.855	432.956	0.751344	558.14	1.12869
rgv2_r01_s078	FC002	B0001	c:\users\evan\skydrive\projects\12.lightsensorcharacterization\experiments\rgv2\rgv2_r01\measurements\flow\fcs\Cells079.fcs	MEF	MEF	0.8	16495	10.135	650	96333.3	76638.6	84216.8	82672.4	65463.5	0.679552	64180.7	0.762089	1000	590.808	409.134	517.208	910.638	433.738	0.734145	561.484	1.08561
rgv2_r01_s079	FC002	B0001	c:\users\evan\skydrive\projects\12.lightsensorcharacterization\experiments\rgv2\rgv2_r01\measurements\flow\fcs\Cells080.fcs	MEF	MEF	0.8	16541	8.151	650	94155.1	75077.2	81156.2	83441	64917.9	0.689478	64496.4	0.794719	1000	633.394	429.066	555.728	781.72	461.497	0.728609	611.04	1.09953
rgv2_r01_s080	FC002	B0001	c:\users\evan\skydrive\projects\12.lightsensorcharacterization\experiments\rgv2\rgv2_r01\measurements\flow\fcs\Cells081.fcs	MEF	MEF	0.8	16580	8.905	650	101085	81335.1	87392.9	92383.1	68677.1	0.679402	67220.4	0.769175	1000	622.114	430.96	550.761	630.171	455.173	0.731655	584.711	1.06164
rgv2_r01_s081	FC002	B0001	c:\users\evan\skydrive\projects\12.lightsensorcharacterization\experiments\rgv2\rgv2_r01\measurements\flow\fcs\Cells082.fcs	MEF	MEF	0.8	16434	10.008	650	100876	75673.1	86587.9	87392.9	71569.7	0.709484	69978.8	0.808182	1000	646.618	435.177	565.799	878.511	483.773	0.748159	627.248	1.10861
rgv2_r01_s082	FC002	B0001	c:\users\evan\skydrive\projects\12.lightsensorcharacterization\experiments\rgv2\rgv2_r01\measurements\flow\fcs\Cells083.fcs	MEF	MEF	0.8	16544	11.434	650	113202	89641.4	97658.1	110144	75493.3	0.666891	73286.4	0.750438	1000	647.727	455.643	565.799	754.141	475.698	0.734412	589.933	1.04266
rgv2_r01_s083	FC002	B0001	c:\users\evan\skydrive\projects\12.lightsensorcharacterization\experiments\rgv2\rgv2_r01\measurements\flow\fcs\Cells084.fcs	MEF	MEF	0.8	16515	9.763	650	95103.6	73993.6	81156.2	84999.9	68793.9	0.723358	67040.8	0.826071	1000	608.464	409.841	531.33	870.658	455.938	0.749327	584.213	1.09953
rgv2_r01_s084	FC002	B0001	c:\users\evan\skydrive\projects\12.lightsensorcharacterization\experiments\rgv2\rgv2_r01\measurements\flow\fcs\Cells085.fcs	MEF	MEF	0.8	16153	9.891	650	80276.4	60342.7	67442.7	77486.3	61703.7	0.768641	64528.7	0.956792	1000	604.938	378.444	517.208	870.658	469.424	0.775987	637.414	1.23241
rgv2_r01_s085	FC002	B0001	c:\users\evan\skydrive\projects\12.lightsensorcharacterization\experiments\rgv2\rgv2_r01\measurements\flow\fcs\Cells086.fcs	MEF	MEF	0.8	16043	7.75	650	48517.3	31244.9	35612.4	57093.5	46762.5	0.963833	48743.1	1.36871	1000	533.298	319.446	460.224	803.064	421.322	0.790032	594.415	1.29158
rgv2_r01_s086	FC002	B0001	c:\users\evan\skydrive\projects\12.lightsensorcharacterization\experiments\rgv2\rgv2_r01\measurements\flow\fcs\Cells087.fcs	MEF	MEF	0.8	15381	8.05	650	36010.9	22226.9	23920.5	16984.6	38313	1.06393	35716.5	1.49314	1000	583.94	329.289	498.961	795.885	473.381	0.810668	679.761	1.36235
rgv2_r01_s087	FC002	B0001	c:\users\evan\skydrive\projects\12.lightsensorcharacterization\experiments\rgv2\rgv2_r01\measurements\flow\fcs\Cells088.fcs	MEF	MEF	0.8	15882	8.904	650	30865.1	18844.2	20063.3	18631.5	34317.6	1.11186	29318.1	1.46128	1000	442.006	251.319	364.399	364.399	370.116	0.837354	519.693	1.42617
rgv2_r01_s088	FC002	B0001	c:\users\evan\skydrive\projects\12.lightsensorcharacterization\experiments\rgv2\rgv2_r01\measurements\flow\fcs\Cells089.fcs	MEF	MEF	0.8	16005	9.08	650	48313.2	31214.5	34637.2	44469.8	47611.7	0.98548	47689.8	1.37684	1000	496.638	292.155	420.699	591.78	401.902	0.809246	553.032	1.31455
rgv2_r01_s089	FC002	B0001	c:\users\evan\skydrive\projects\12.lightsensorcharacterization\experiments\rgv2\rgv2_r01\measurements\flow\fcs\Cells090.fcs	MEF	MEF	0.8	16184	9.295	650	50216.1	32860.1	36955.4	61481.1	48722.4	0.970254	49948.5	1.35159	1000	489.572	294.185	416.939	714.585	396.038	0.808947	535.719	1.28489
rgv2_r01_s090	FC002	B0001	c:\users\evan\skydrive\projects\12.lightsensorcharacterization\experiments\rgv2\rgv2_r01\measurements\flow\fcs\Cells091.fcs	MEF	MEF	0.8	16285	9.768	650	62790.2	43428.1	50155.2	63799.7	55222.7	0.87948	57682.3	1.15008	1000	525.012	325.775	447.992	810.308	415.373	0.791169	561.28	1.25288
rgv2_r01_s091	FC002	B0001	c:\users\evan\skydrive\projects\12.lightsensorcharacterization\experiments\rgv2\rgv2_r01\measurements\flow\fcs\Cells092.fcs	MEF	MEF	0.8	16001	7.977	650	57216.8	38761.9	44469.8	44883.2	52466.4	0.916977	54559.1	1.22688	1000	542.011	326.891	464.375	795.885	432.289	0.797564	589.108	1.2686
rgv2_r01_s092	FC002	B0001	c:\users\evan\skydrive\projects\12.lightsensorcharacterization\experiments\rgv2\rgv2_r01\measurements\flow\fcs\Cells093.fcs	MEF	MEF	0.8	16140	8.649	650	64515.1	45138.1	51567.3	71293.7	54742.5	0.848521	58811.5	1.14048	1000	540.246	332.34	464.375	630.171	423.844	0.784539	585.49	1.26081
rgv2_r01_s093	FC002	B0001	c:\users\evan\skydrive\projects\12.lightsensorcharacterization\experiments\rgv2\rgv2_r01\measurements\flow\fcs\Cells094.fcs	MEF	MEF	0.8	16312	9.795	650	70307	48615.4	58160.2	81910.8	58604.1	0.833546	63094.4	1.08484	1000	527.279	333.919	452.032	630.171	410.034	0.777641	550.228	1.21723
rgv2_r01_s094	FC002	B0001	c:\users\evan\skydrive\projects\12.lightsensorcharacterization\experiments\rgv2\rgv2_r01\measurements\flow\fcs\Cells095.fcs	MEF	MEF	0.8	16181	9.812	650	65842.4	46445.7	53019.1	44469.8	55543.5	0.843584	59910.2	1.12997	1000	539.9	330.267	456.11	714.585	428.876	0.794361	589.108	1.29159
rgv2_r01_s095	FC002	B0001	c:\users\evan\skydrive\projects\12.lightsensorcharacterization\experiments\rgv2\rgv2_r01\measurements\flow\fcs\Cells096.fcs	MEF	MEF	0.8	16245	10.757	650	67495.7	48183.3	55530.2	77486.3	55011.9	0.815043	59430.9	1.07025	1000	515.187	327.307	436.085	581.247	405.643	0.787371	535.604	1.22821
rgv2_r01_s096	FC002	B0001	c:\users\evan\skydrive\projects\12.lightsensorcharacterization\experiments\rgv2\rgv2_r01\measurements\flow\fcs\Cells097.fcs	MEF	MEF	0.8	16323	10.673	650	64371.1	44611.7	51092.2	61481.1	56529.2	0.878178	58516	1.1453	1000	522.184	325.971	443.987	641.59	416.808	0.798201	550.86	1.24071
rgv2_r01_s097	FC002	B0001	c:\users\evan\skydrive\projects\12.lightsensorcharacterization\experiments\rgv2\rgv2_r01\measurements\flow\fcs\Cells098.fcs	MEF	MEF	0.8	16734	12.66	650	73869.1	53230.2	61481.1	84216.8	59973.8	0.811893	62178.4	1.01134	1000	492.652	332.677	420.699	683.212	378.059	0.767395	480.543	1.14225
rgv2_r01_s098	FC002	B0001	c:\users\evan\skydrive\projects\12.lightsensorcharacterization\experiments\rgv2\rgv2_r01\measurements\flow\fcs\Cells099.fcs	MEF	MEF	0.8	16489	15.337	650	75400.3	56037.9	63212	76772.5	58648.9	0.777834	62622.6	0.990676	1000	473.574	317.546	395.07	613.422	368.876	0.778919	465.391	1.178
rgv2_r01_s099	FC002	B0001	c:\users\evan\skydrive\projects\12.lightsensorcharacterization\experiments\rgv2\rgv2_r01\measurements\flow\fcs\Cells100.fcs	MEF	MEF	0.8	16380	13.736	650	37607.3	22446.5	24822.6	35284.3	41234.9	1.09646	37970.1	1.52966	1000	369.347	224.557	296.404	503.461	313.98	0.850095	402.738	1.35875
rgv2_r01_s100	FC002	B0001	c:\users\evan\skydrive\projects\12.lightsensorcharacterization\experiments\rgv2\rgv2_r01\measurements\flow\fcs\Cells101.fcs	MEF	MEF	0.8	16098	12.354	650	27166.5	15175.4	16216.5	17462.7	35142.7	1.2936	25954.9	1.60052	1000	361.48	208.013	285.947	526.58	317.636	0.87871	413.179	1.44495
rgv2_r01_s101	FC002	B0001	c:\users\evan\skydrive\projects\12.lightsensorcharacterization\experiments\rgv2\rgv2_r01\measurements\flow\fcs\Cells102.fcs	MEF	MEF	0.8	16450	11.887	650	55031.1	35300.6	40915.8	51092.2	52362.2	0.951502	54607	1.33462	1000	425.666	275.078	351.543	555.728	341.227	0.80163	432.639	1.23069
rgv2_r01_s102	FC002	B0001	c:\users\evan\skydrive\projects\12.lightsensorcharacterization\experiments\rgv2\rgv2_r01\measurements\flow\fcs\Cells103.fcs	MEF	MEF	0.8	16480	12.018	650	87660.7	67058.1	74670.3	73300.8	64625.8	0.737227	65020.9	0.870774	1000	549.934	376.284	468.563	734.097	411.586	0.748428	522.341	1.11477
rgv2_r01_s103	FC002	B0001	c:\users\evan\skydrive\projects\12.lightsensorcharacterization\experiments\rgv2\rgv2_r01\measurements\flow\fcs\Cells104.fcs	MEF	MEF	0.8	16533	10.856	650	80380.8	58008.6	68702.7	73982.4	63121.2	0.785276	65845.1	0.958406	1000	509.699	347.401	436.085	521.873	387.642	0.760533	481.789	1.10481
rgv2_r01_s104	FC002	B0001	c:\users\evan\skydrive\projects\12.lightsensorcharacterization\experiments\rgv2\rgv2_r01\measurements\flow\fcs\Cells105.fcs	MEF	MEF	0.8	16562	11.032	650	87282.9	66946.5	75364.5	92383.1	63751.5	0.730401	65446	0.868393	1000	561.317	378.037	485.699	597.118	424.343	0.755979	545.5	1.12312
rgv2_r01_s105	FC002	B0001	c:\users\evan\skydrive\projects\12.lightsensorcharacterization\experiments\rgv2\rgv2_r01\measurements\flow\fcs\Cells106.fcs	MEF	MEF	0.8	16433	11.194	650	65479	47222.4	54511.8	76065.3	53446.9	0.816245	57535.9	1.05548	1000	485.038	314.679	413.212	526.58	376.763	0.776771	499.484	1.20878
rgv2_r01_s106	FC002	B0001	c:\users\evan\skydrive\projects\12.lightsensorcharacterization\experiments\rgv2\rgv2_r01\measurements\flow\fcs\Cells107.fcs	MEF	MEF	0.8	16512	11.199	650	83170.3	62517.6	71293.7	81910.8	62446.3	0.750825	65059.9	0.912563	1000	546.123	361.926	468.563	536.122	420.355	0.769707	537.295	1.14669
rgv2_r01_s107	FC002	B0001	c:\users\evan\skydrive\projects\12.lightsensorcharacterization\experiments\rgv2\rgv2_r01\measurements\flow\fcs\Cells108.fcs	MEF	MEF	0.8	16409	10.463	650	59593.1	40151.6	47009	74670.3	52817.6	0.886304	55967.7	1.19057	1000	482.985	296.455	405.857	494.5	391.28	0.810128	513.077	1.26418
rgv2_r01_s108	FC002	B0001	c:\users\evan\skydrive\projects\12.lightsensorcharacterization\experiments\rgv2\rgv2_r01\measurements\flow\fcs\Cells109.fcs	MEF	MEF	0.8	15500	8.938	650	10213.2	5277.17	4914.32	3037.09	17812.7	1.74409	8698.48	1.77003	1000	439.164	235.805	354.714	708.198	380.113	0.865537	536.163	1.51154
rgv2_r01_s109	FC002	B0001	c:\users\evan\skydrive\projects\12.lightsensorcharacterization\experiments\rgv2\rgv2_r01\measurements\flow\fcs\Cells110.fcs	MEF	MEF	0.8	15660	8.998	650	3198.92	1852.92	1743	1448.48	6871.25	2.14799	2131.5	1.22289	1000	399.299	214.91	321.352	416.939	346.519	0.867819	494.082	1.53751
rgv2_r01_s110	FC002	B0001	c:\users\evan\skydrive\projects\12.lightsensorcharacterization\experiments\rgv2\rgv2_r01\measurements\flow\fcs\Cells111.fcs	MEF	MEF	0.8	15867	9.275	650	1951.57	1226.9	1138.7	779.141	4037.35	2.06877	1286.88	1.13013	1000	367.671	199.048	293.754	540.958	321.509	0.874448	448.944	1.5283
rgv2_r01_s111	FC002	B0001	c:\users\evan\skydrive\projects\12.lightsensorcharacterization\experiments\rgv2\rgv2_r01\measurements\flow\fcs\Cells112.fcs	MEF	MEF	0.8	15828	9.076	650	1852.63	1158.68	1067.27	981.973	4355.79	2.35114	1170.63	1.09684	1000	388.41	210.344	310.015	536.122	337.947	0.870078	478.068	1.54208
rgv2_r01_s112	FC002	B0001	c:\users\evan\skydrive\projects\12.lightsensorcharacterization\experiments\rgv2\rgv2_r01\measurements\flow\fcs\Cells113.fcs	MEF	MEF	0.8	15786	8.957	650	1908.74	1153.55	1067.27	903.495	4632.31	2.42689	1217.37	1.14064	1000	379.25	203.45	307.243	452.032	331.571	0.874279	468.72	1.52556
rgv2_r01_s113	FC002	B0001	c:\users\evan\skydrive\projects\12.lightsensorcharacterization\experiments\rgv2\rgv2_r01\measurements\flow\fcs\Cells114.fcs	MEF	MEF	0.8	15583	8.916	650	1855	1124.38	1038.04	886.925	6385.89	3.44253	1144.59	1.10264	1000	407.037	214.489	324.251	512.584	358.282	0.880221	511.502	1.57749
rgv2_r01_s114	FC002	B0001	c:\users\evan\skydrive\projects\12.lightsensorcharacterization\experiments\rgv2\rgv2_r01\measurements\flow\fcs\Cells115.fcs	MEF	MEF	0.8	15761	8.872	650	1859.26	1172.85	1077.19	854.692	3377.02	1.81633	1222.5	1.13489	1000	388.57	204.716	310.015	391.538	342.472	0.881365	490.874	1.58339
rgv2_r01_s115	FC002	B0001	c:\users\evan\skydrive\projects\12.lightsensorcharacterization\experiments\rgv2\rgv2_r01\measurements\flow\fcs\Cells116.fcs	MEF	MEF	0.8	15408	8.8	650	1890.92	1159.87	1067.27	1028.48	5944.22	3.14356	1217.37	1.14064	1000	417.503	216.417	330.126	531.33	371.588	0.890026	521.749	1.58045
rgv2_r01_s116	FC002	B0001	c:\users\evan\skydrive\projects\12.lightsensorcharacterization\experiments\rgv2\rgv2_r01\measurements\flow\fcs\Cells117.fcs	MEF	MEF	0.8	15841	10.022	650	2067.26	1246.51	1138.7	1038.04	4649.65	2.24918	1317.47	1.15699	1000	343.674	181.614	263.747	424.494	311.532	0.906476	438.307	1.66185
rgv2_r01_s117	FC002	B0001	c:\users\evan\skydrive\projects\12.lightsensorcharacterization\experiments\rgv2\rgv2_r01\measurements\flow\fcs\Cells118.fcs	MEF	MEF	0.8	15668	9.392	650	1892.97	1147.83	1057.44	808.525	5040.77	2.66289	1212.18	1.14633	1000	391.472	203.28	307.243	581.247	349.033	0.891592	498.893	1.62377
rgv2_r01_s118	FC002	B0001	c:\users\evan\skydrive\projects\12.lightsensorcharacterization\experiments\rgv2\rgv2_r01\measurements\flow\fcs\Cells119.fcs	MEF	MEF	0.8	15872	9.181	650	1753.88	1139.23	1057.44	991.103	3376.13	1.92495	1159.84	1.09684	1000	369.921	200.979	291.128	377.725	325.792	0.880705	452.066	1.55281
rgv2_r01_s119	FC002	B0001	c:\users\evan\skydrive\projects\12.lightsensorcharacterization\experiments\rgv2\rgv2_r01\measurements\flow\fcs\Cells120.fcs	MEF	MEF	0.8	15565	9.208	650	1852.88	1141.27	1047.7	895.172	5022.32	2.71054	1189.02	1.13489	1000	409.274	215.873	327.175	490.08	358.144	0.875072	513.414	1.56923
rgv2_r01_s120	FC002	B0001	c:\users\evan\skydrive\projects\12.lightsensorcharacterization\experiments\rgv2\rgv2_r01\measurements\flow\fcs\Cells121.fcs	MEF	MEF	0.8	15559	9.115	650	1734.08	1084.19	991.103	937.568	4115.47	2.37329	1113.25	1.12324	1000	409.606	215.299	321.352	517.208	365.593	0.892546	505	1.57148
rgv2_r01_s121	FC002	B0001	c:\users\evan\skydrive\projects\12.lightsensorcharacterization\experiments\rgv2\rgv2_r01\measurements\flow\fcs\Cells122.fcs	MEF	MEF	0.8	16154	10.076	650	18345.8	10285.4	10692.7	15627.2	27661.2	1.50777	15813.8	1.47893	1000	396.7	218.542	318.479	481.357	347.143	0.875079	483.717	1.51883
rgv2_r01_s122	FC002	B0001	c:\users\evan\skydrive\projects\12.lightsensorcharacterization\experiments\rgv2\rgv2_r01\measurements\flow\fcs\Cells123.fcs	MEF	MEF	0.8	15904	10.718	650	2319.09	1400.4	1308.27	1097.32	6008.27	2.59079	1500.46	1.1469	1000	346.98	183.23	270.949	357.913	313.259	0.902815	436.793	1.61209
rgv2_r01_s123	FC002	B0001	c:\users\evan\skydrive\projects\12.lightsensorcharacterization\experiments\rgv2\rgv2_r01\measurements\flow\fcs\Cells124.fcs	MEF	MEF	0.8	16163	11.015	650	3268.8	1919.7	1792.08	1370.24	6508.31	1.99104	2074.9	1.15782	1000	333.932	184.923	263.747	361.141	294.028	0.880501	403.901	1.5314
rgv2_r01_s124	FC002	B0001	c:\users\evan\skydrive\projects\12.lightsensorcharacterization\experiments\rgv2\rgv2_r01\measurements\flow\fcs\Cells125.fcs	MEF	MEF	0.8	16588	11.786	650	72615.9	51587.8	60353.6	73982.4	59833.2	0.823967	62519.5	1.03589	1000	484.992	319.157	409.518	540.958	382.58	0.788838	483.549	1.18078
rgv2_r01_s125	FC002	B0001	c:\users\evan\skydrive\projects\12.lightsensorcharacterization\experiments\rgv2\rgv2_r01\measurements\flow\fcs\Cells126.fcs	MEF	MEF	0.8	16499	11.155	650	67741.8	47897	55018.6	58160.2	56714.8	0.83722	59973.6	1.09006	1000	471.806	313.507	395.07	701.867	363.461	0.770361	468.944	1.18699
rgv2_r01_s126	FC002	B0001	c:\users\evan\skydrive\projects\12.lightsensorcharacterization\experiments\rgv2\rgv2_r01\measurements\flow\fcs\Cells127.fcs	MEF	MEF	0.8	16279	9.69	650	67706.5	46778.8	56046.5	68702.7	57268.3	0.845832	60531.3	1.08002	1000	504.054	313.356	420.699	555.728	407.03	0.807513	536.638	1.27558
rgv2_r01_s127	FC002	B0001	c:\users\evan\skydrive\projects\12.lightsensorcharacterization\experiments\rgv2\rgv2_r01\measurements\flow\fcs\Cells128.fcs	MEF	MEF	0.8	16258	11.426	650	51831.9	32120.5	38349.1	65595.9	50328.3	0.97099	51696.4	1.34805	1000	456.906	270.396	374.348	683.212	381.471	0.834901	511.536	1.36647
rgv2_r01_s128	FC002	B0001	c:\users\evan\skydrive\projects\12.lightsensorcharacterization\experiments\rgv2\rgv2_r01\measurements\flow\fcs\Cells129.fcs	MEF	MEF	0.8	16423	11.504	650	61928.9	42154.5	48781.9	68069.8	55154.1	0.890604	56857.4	1.16554	1000	479.63	292.772	398.634	545.837	392.671	0.818696	521.09	1.30719
rgv2_r01_s129	FC002	B0001	c:\users\evan\skydrive\projects\12.lightsensorcharacterization\experiments\rgv2\rgv2_r01\measurements\flow\fcs\Cells130.fcs	MEF	MEF	0.8	16390	12.218	650	66693.9	46628.5	54511.8	87392.9	55877.5	0.83782	60769.2	1.11479	1000	490.927	310.079	413.212	545.837	389.306	0.793	517.301	1.2519
rgv2_r01_s130	FC002	B0001	c:\users\evan\skydrive\projects\12.lightsensorcharacterization\experiments\rgv2\rgv2_r01\measurements\flow\fcs\Cells131.fcs	MEF	MEF	0.8	16270	12.255	650	15238	8451.79	8405.91	6921.16	23053.2	1.51287	13133.5	1.56241	1000	337.854	190.117	266.126	293.754	298.661	0.883993	401.614	1.50911
rgv2_r01_s131	FC002	B0001	c:\users\evan\skydrive\projects\12.lightsensorcharacterization\experiments\rgv2\rgv2_r01\measurements\flow\fcs\Cells132.fcs	MEF	MEF	0.8	16375	11.058	650	66354.4	47026	54009.6	85790.2	54473.3	0.820944	59421.2	1.1002	1000	516.056	324.056	436.085	508.002	404.973	0.784745	549.521	1.26013
rgv2_r01_s132	FC002	B0001	c:\users\evan\skydrive\projects\12.lightsensorcharacterization\experiments\rgv2\rgv2_r01\measurements\flow\fcs\Cells133.fcs	MEF	MEF	0.8	15985	10.177	650	21861.6	12419.6	12986.5	14783.1	29544.9	1.35145	19734.7	1.51962	1000	402.555	222.552	321.352	481.357	349.085	0.867172	487.048	1.51562
rgv2_r01_s133	FC002	B0001	c:\users\evan\skydrive\projects\12.lightsensorcharacterization\experiments\rgv2\rgv2_r01\measurements\flow\fcs\Cells134.fcs	MEF	MEF	0.8	16552	11.553	650	67975.3	47462.5	55530.2	73982.4	57542	0.846514	61334.2	1.10452	1000	514.476	327.51	440.018	677.105	404.063	0.785387	536.062	1.21827
rgv2_r01_s134	FC002	B0001	c:\users\evan\skydrive\projects\12.lightsensorcharacterization\experiments\rgv2\rgv2_r01\measurements\flow\fcs\Cells135.fcs	MEF	MEF	0.8	16303	10.344	650	6830.73	3826.4	3554.57	3037.09	14558.9	2.13138	4754.25	1.3375	1000	352.215	203.98	291.128	526.58	298.306	0.846945	417.18	1.43298
rgv2_r01_s135	FC002	B0001	c:\users\evan\skydrive\projects\12.lightsensorcharacterization\experiments\rgv2\rgv2_r01\measurements\flow\fcs\Cells136.fcs	MEF	MEF	0.8	16324	11.772	650	49746.9	31828.7	35612.4	41680.2	49688	0.998815	48580.7	1.36415	1000	435.549	268.492	361.141	531.33	356.043	0.817458	463.583	1.28366
rgv2_r01_s136	FC002	B0001	c:\users\evan\skydrive\projects\12.lightsensorcharacterization\experiments\rgv2\rgv2_r01\measurements\flow\fcs\Cells137.fcs	MEF	MEF	0.8	16488	12.447	650	46454	29169.9	31575.5	31284.6	49863.3	1.07339	45708.6	1.4476	1000	407.572	250.86	330.126	432.186	351.801	0.863162	435.431	1.31898
rgv2_r01_s137	FC002	B0001	c:\users\evan\skydrive\projects\12.lightsensorcharacterization\experiments\rgv2\rgv2_r01\measurements\flow\fcs\Cells138.fcs	MEF	MEF	0.8	15693	9.806	650	3686.22	2102.13	1965.85	1759.21	9321.62	2.52877	2233.86	1.13633	1000	383.994	201.371	299.077	526.58	343.211	0.893791	483.901	1.61798
rgv2_r01_s138	FC002	B0001	c:\users\evan\skydrive\projects\12.lightsensorcharacterization\experiments\rgv2\rgv2_r01\measurements\flow\fcs\Cells139.fcs	MEF	MEF	0.8	16251	10.209	650	65721	44820.2	53019.1	74670.3	55508.8	0.844613	60976	1.15008	1000	531.131	323.697	452.032	781.72	423.319	0.797013	583.842	1.29159
rgv2_r01_s139	FC002	B0001	c:\users\evan\skydrive\projects\12.lightsensorcharacterization\experiments\rgv2\rgv2_r01\measurements\flow\fcs\Cells140.fcs	MEF	MEF	0.8	16125	11.538	650	36357.6	21521.4	23265.5	24822.6	41723.5	1.14759	35494.6	1.52563	1000	420.451	238.796	342.199	591.78	361.628	0.860096	493.616	1.44248
rgv2_r01_s140	FC002	B0001	c:\users\evan\skydrive\projects\12.lightsensorcharacterization\experiments\rgv2\rgv2_r01\measurements\flow\fcs\Cells141.fcs	MEF	MEF	0.8	16104	12.015	650	5818.57	3294.7	3037.09	3037.09	11384.7	1.95661	3955.66	1.30245	1000	324.942	176.643	252.168	299.077	297.169	0.914531	390.433	1.54831
rgv2_r01_s141	FC002	B0001	c:\users\evan\skydrive\projects\12.lightsensorcharacterization\experiments\rgv2\rgv2_r01\measurements\flow\fcs\Cells142.fcs	MEF	MEF	0.8	15928	11.765	650	3131.02	1718.6	1588.93	1087.21	10475.3	3.34564	1848.09	1.1631	1000	343.394	184.738	268.526	570.902	308.826	0.899334	427.419	1.59172
rgv2_r01_s142	FC002	B0001	c:\users\evan\skydrive\projects\12.lightsensorcharacterization\experiments\rgv2\rgv2_r01\measurements\flow\fcs\Cells143.fcs	MEF	MEF	0.8	16446	12.91	650	74095.2	52956.8	62052.7	74670.3	59136.3	0.798113	62756.5	1.01134	1000	495.037	326.192	420.699	526.58	381.557	0.770765	503.083	1.19583
rgv2_r01_s143	FC002	B0001	c:\users\evan\skydrive\projects\12.lightsensorcharacterization\experiments\rgv2\rgv2_r01\measurements\flow\fcs\Cells144.fcs	MEF	MEF	0.8	16294	11.818	650	11788.3	6347.63	6024.06	5006.13	21386.5	1.8142	9479.31	1.57358	1000	329.375	187.902	259.053	591.78	290.927	0.883271	389.222	1.50248
rgv2_r01_s144	FC002	B0001	c:\users\evan\skydrive\projects\12.lightsensorcharacterization\experiments\rgv2\rgv2_r01\measurements\flow\fcs\Cells145.fcs	MEF	MEF	0.8	16267	9.88	650	69319	49765.1	57624.4	70636.9	56049.6	0.808574	61386.7	1.06529	1000	527.626	328.146	447.992	665.053	416.25	0.788912	557.662	1.2448
rgv2_r01_s145	FC002	B0001	c:\users\evan\skydrive\projects\12.lightsensorcharacterization\experiments\rgv2\rgv2_r01\measurements\flow\fcs\Cells146.fcs	MEF	MEF	0.8	16460	10.382	650	87656.8	68995.5	77846.5	90688.8	58542.2	0.667857	61012.6	0.783754	1000	556.702	384.07	485.699	635.855	403.051	0.723998	538.857	1.10945
rgv2_r01_s146	FC002	B0001	c:\users\evan\skydrive\projects\12.lightsensorcharacterization\experiments\rgv2\rgv2_r01\measurements\flow\fcs\Cells147.fcs	MEF	MEF	0.8	16449	10.534	650	71309.1	55387.5	63799.7	75364.5	48144.3	0.675149	54892.9	0.860393	1000	480.346	330.714	416.939	481.357	348.956	0.726469	460.637	1.10481
rgv2_r01_s147	FC002	B0001	c:\users\evan\skydrive\projects\12.lightsensorcharacterization\experiments\rgv2\rgv2_r01\measurements\flow\fcs\Cells148.fcs	MEF	MEF	0.8	15861	11.568	650	2270.26	1239.5	1138.7	862.639	7969.05	3.5102	1305.33	1.14633	1000	345.076	182.075	259.053	613.422	317.479	0.920025	431.361	1.66515
rgv2_r01_s148	FC002	B0001	c:\users\evan\skydrive\projects\12.lightsensorcharacterization\experiments\rgv2\rgv2_r01\measurements\flow\fcs\Cells149.fcs	MEF	MEF	0.8	16083	11.675	650	13554.1	8859.08	10022	13855.7	13950.9	1.02928	12710.8	1.26829	1000	339.189	189.673	268.526	630.171	298.321	0.879513	407.847	1.51883
rgv2_r01_s149	FC002	B0001	c:\users\evan\skydrive\projects\12.lightsensorcharacterization\experiments\rgv2\rgv2_r01\measurements\flow\fcs\Cells150.fcs	MEF	MEF	0.8	16506	11.892	650	90621	72194.6	79667.8	83441	60279.3	0.66518	62730.3	0.787398	1000	552.061	385.17	481.357	635.855	399.956	0.724477	520.29	1.08088
rgv2_r01_s150	FC002	B0001	c:\users\evan\skydrive\projects\12.lightsensorcharacterization\experiments\rgv2\rgv2_r01\measurements\flow\fcs\Cells151.fcs	MEF	MEF	0.8	16575	11.67	650	93560.2	72442.8	81156.2	73982.4	66064.4	0.706116	66423.2	0.818461	1000	557.962	395.174	481.357	521.873	408.193	0.73158	504.059	1.04716
rgv2_r01_s151	FC002	B0001	c:\users\evan\skydrive\projects\12.lightsensorcharacterization\experiments\rgv2\rgv2_r01\measurements\flow\fcs\Cells152.fcs	MEF	MEF	0.8	16536	11.58	650	92618.9	73521.4	81156.2	76772.5	62959.9	0.679774	63902.2	0.787398	1000	550.892	391.659	479.206	576.052	396.892	0.720454	501.89	1.04734
rgv2_r01_s152	FC002	B0001	c:\users\evan\skydrive\projects\12.lightsensorcharacterization\experiments\rgv2\rgv2_r01\measurements\flow\fcs\Cells153.fcs	MEF	MEF	0.8	16227	10.797	650	35560.1	24935	29052	29594.7	28078.1	0.789596	32784.7	1.12848	1000	402.603	243.104	333.104	517.208	324.756	0.806641	456.446	1.37028
rgv2_r01_s153	FC002	B0001	c:\users\evan\skydrive\projects\12.lightsensorcharacterization\experiments\rgv2\rgv2_r01\measurements\flow\fcs\Cells154.fcs	MEF	MEF	0.8	16092	11.507	650	29537	20599.8	23481.8	31575.5	24172.1	0.818366	26928.5	1.14678	1000	392.428	225.283	321.352	443.987	329.81	0.840435	468.835	1.45894
rgv2_r01_s154	FC002	B0001	c:\users\evan\skydrive\projects\12.lightsensorcharacterization\experiments\rgv2\rgv2_r01\measurements\flow\fcs\Cells155.fcs	MEF	MEF	0.8	15692	10.634	650	3507.16	2198.26	2186.64	2619.08	5631.74	1.60579	2577.56	1.17878	1000	375.191	201.772	299.077	336.109	330.582	0.881103	460.736	1.54053
rgv2_r01_s155	FC002	B0001	c:\users\evan\skydrive\projects\12.lightsensorcharacterization\experiments\rgv2\rgv2_r01\measurements\flow\fcs\Cells156.fcs	MEF	MEF	0.8	16627	11.104	650	81507.1	64122.6	71956.5	70636.9	53654.1	0.658276	58893.7	0.818461	1000	532.425	365.294	464.375	602.504	383.188	0.719703	517.335	1.11405
rgv2_r01_s156	FC002	B0001	c:\users\evan\skydrive\projects\12.lightsensorcharacterization\experiments\rgv2\rgv2_r01\measurements\flow\fcs\Cells157.fcs	MEF	MEF	0.8	16391	10.457	650	56831.9	41870	48781.9	56046.5	41853.4	0.736443	49289.8	1.01041	1000	476.197	304.474	405.857	570.902	363.307	0.762933	508.094	1.2519
rgv2_r01_s157	FC002	B0001	c:\users\evan\skydrive\projects\12.lightsensorcharacterization\experiments\rgv2\rgv2_r01\measurements\flow\fcs\Cells158.fcs	MEF	MEF	0.8	15928	10.852	650	7849.64	4899.65	5052.68	4606.05	9387.84	1.19596	7310.55	1.44687	1000	381.738	209.813	310.015	424.494	328.173	0.859682	469.559	1.51464
rgv2_r01_s158	FC002	B0001	c:\users\evan\skydrive\projects\12.lightsensorcharacterization\experiments\rgv2\rgv2_r01\measurements\flow\fcs\Cells159.fcs	MEF	MEF	0.8	16552	12.498	650	95591.2	76048.7	83441	85790.2	65275.4	0.68286	63589.5	0.762089	1000	588.197	411.942	512.584	607.938	428.662	0.728772	546.668	1.06649
rgv2_r01_s159	FC002	B0001	c:\users\evan\skydrive\projects\12.lightsensorcharacterization\experiments\rgv2\rgv2_r01\measurements\flow\fcs\Cells160.fcs	MEF	MEF	0.8	15756	10.93	650	5257.63	3179.12	3180.94	3122.6	8804.16	1.67455	4241.61	1.33345	1000	378.733	199.422	296.404	503.461	338.932	0.89491	480.437	1.62089
rgv2_r01_s160	FC002	B0001	c:\users\evan\skydrive\projects\12.lightsensorcharacterization\experiments\rgv2\rgv2_r01\measurements\flow\fcs\Cells161.fcs	MEF	MEF	0.8	16556	11.245	650	76205	58764.7	68069.8	75364.5	51365.1	0.674039	57879.4	0.850296	1000	504.207	352.781	443.987	607.938	356.842	0.707729	475.607	1.07122
rgv2_r01_s161	FC002	B0001	c:\users\evan\skydrive\projects\12.lightsensorcharacterization\experiments\rgv2\rgv2_r01\measurements\flow\fcs\Cells162.fcs	MEF	MEF	0.8	16632	13.152	650	99679.6	79670.4	85790.2	87392.9	67797.9	0.680158	67132	0.782514	1000	603.937	417.177	526.58	647.377	442.531	0.732744	574.124	1.09029
rgv2_r01_s162	FC002	B0001	c:\users\evan\skydrive\projects\12.lightsensorcharacterization\experiments\rgv2\rgv2_r01\measurements\flow\fcs\Cells163.fcs	MEF	MEF	0.8	16144	10.826	650	23193.1	15111.7	17625.1	20249.8	21784.3	0.939259	22353.8	1.26829	1000	400.641	232.182	330.126	545.837	330.931	0.826004	471.023	1.42679
rgv2_r01_s163	FC002	B0001	c:\users\evan\skydrive\projects\12.lightsensorcharacterization\experiments\rgv2\rgv2_r01\measurements\flow\fcs\Cells164.fcs	MEF	MEF	0.8	15991	10.73	650	2116.78	1164.83	1057.44	1382.98	6526.28	3.08311	1223.45	1.15699	1000	334.867	183.766	261.389	413.212	297.635	0.888817	408.361	1.56227
rgv2_r01_s164	FC002	B0001	c:\users\evan\skydrive\projects\12.lightsensorcharacterization\experiments\rgv2\rgv2_r01\measurements\flow\fcs\Cells165.fcs	MEF	MEF	0.8	16052	11.507	650	10331.6	6669.36	7248.96	7592.28	11018.8	1.06651	10014	1.38144	1000	338.678	189.71	266.126	581.247	296.316	0.87492	416.108	1.56357
rgv2_r01_s165	FC002	B0001	c:\users\evan\skydrive\projects\12.lightsensorcharacterization\experiments\rgv2\rgv2_r01\measurements\flow\fcs\Cells166.fcs	MEF	MEF	0.8	16358	10.115	650	63785.4	48326.8	56046.5	57093.5	45196.7	0.708575	51450.6	0.917998	1000	504.416	325.339	440.018	560.741	378.985	0.751335	520.57	1.18306
rgv2_r01_s166	FC002	B0001	c:\users\evan\skydrive\projects\12.lightsensorcharacterization\experiments\rgv2\rgv2_r01\measurements\flow\fcs\Cells167.fcs	MEF	MEF	0.8	16204	10.842	650	2351.89	1363.74	1284.28	1345.11	6179.58	2.6275	1500.8	1.16859	1000	320.824	180.178	247.679	377.725	282.849	0.881633	386.455	1.5603
rgv2_r01_s167	FC002	B0001	c:\users\evan\skydrive\projects\12.lightsensorcharacterization\experiments\rgv2\rgv2_r01\measurements\flow\fcs\Cells168.fcs	MEF	MEF	0.8	16465	11.457	650	45546.4	32912.1	39065.6	63799.7	33324.6	0.731662	40044	1.02504	1000	388.748	252.238	330.126	456.11	297.733	0.765877	406.853	1.23241
rgv2_r01_s168	FC002	B0001	c:\users\evan\skydrive\projects\12.lightsensorcharacterization\experiments\rgv2\rgv2_r01\measurements\flow\fcs\Cells169.fcs	MEF	MEF	0.8	16076	10.68	650	2865.6	1760.62	1726.95	1876.95	5483.04	1.9134	1953.79	1.13136	1000	320.955	180.055	252.168	348.4	282.731	0.880905	387.265	1.53574
rgv2_r01_s169	FC002	B0001	c:\users\evan\skydrive\projects\12.lightsensorcharacterization\experiments\rgv2\rgv2_r01\measurements\flow\fcs\Cells170.fcs	MEF	MEF	0.8	16380	14.113	650	52506.1	35434.5	40165.4	55018.6	48171	0.917435	50008.7	1.24507	1000	436.846	270.666	361.141	472.79	361.678	0.82793	469.216	1.29926
rgv2_r01_s170	FC002	B0001	c:\users\evan\skydrive\projects\12.lightsensorcharacterization\experiments\rgv2\rgv2_r01\measurements\flow\fcs\Cells171.fcs	MEF	MEF	0.8	16321	14.941	650	43277.2	27775.8	29869.9	29594.7	44581.7	1.03014	41894.3	1.40256	1000	396.856	238.607	318.479	409.518	339.183	0.854675	440.342	1.38264
rgv2_r01_s171	FC002	B0001	c:\users\evan\skydrive\projects\12.lightsensorcharacterization\experiments\rgv2\rgv2_r01\measurements\flow\fcs\Cells172.fcs	MEF	MEF	0.8	16348	13.891	650	15132.3	8140.59	8100.42	4479.92	22953.5	1.51686	13578.9	1.67633	1000	328.3	188.429	254.442	472.79	288.949	0.880138	388.352	1.52629
rgv2_r01_s172	FC002	B0001	c:\users\evan\skydrive\projects\12.lightsensorcharacterization\experiments\rgv2\rgv2_r01\measurements\flow\fcs\Cells173.fcs	MEF	MEF	0.8	15887	12.65	650	8758.29	4431.64	4046.3	3393.83	17459.8	1.99351	7019.14	1.73471	1000	350.642	187.535	275.858	420.699	317.135	0.904439	437.594	1.5863
rgv2_r01_s173	FC002	B0001	c:\users\evan\skydrive\projects\12.lightsensorcharacterization\experiments\rgv2\rgv2_r01\measurements\flow\fcs\Cells174.fcs	MEF	MEF	0.8	16301	13.802	650	29281.3	16575.1	17301.9	12866.9	37660.7	1.28617	27991.6	1.61784	1000	356.445	215.81	283.391	472.79	305.491	0.857047	396.45	1.39895
rgv2_r01_s174	FC002	B0001	c:\users\evan\skydrive\projects\12.lightsensorcharacterization\experiments\rgv2\rgv2_r01\measurements\flow\fcs\Cells175.fcs	MEF	MEF	0.8	16496	13.446	650	72461.5	51995.6	60353.6	78933.9	59056.6	0.815007	62217.7	1.03089	1000	469.304	312.879	391.538	481.357	369.499	0.787334	468.944	1.1977
rgv2_r01_s175	FC002	B0001	c:\users\evan\skydrive\projects\12.lightsensorcharacterization\experiments\rgv2\rgv2_r01\measurements\flow\fcs\Cells176.fcs	MEF	MEF	0.8	16475	12.55	650	61827.3	42245.4	48332.5	82672.4	55495.1	0.897581	58078.4	1.20164	1000	461.755	299.419	388.038	456.11	368.189	0.79737	465.717	1.20018
rgv2_r01_s176	FC002	B0001	c:\users\evan\skydrive\projects\12.lightsensorcharacterization\experiments\rgv2\rgv2_r01\measurements\flow\fcs\Cells177.fcs	MEF	MEF	0.8	16464	13.969	650	63834.3	45439.7	51567.3	73982.4	53973.8	0.845531	55958.3	1.08515	1000	463.697	302.37	388.038	653.216	364.804	0.786729	477.554	1.23069
rgv2_r01_s177	FC002	B0001	c:\users\evan\skydrive\projects\12.lightsensorcharacterization\experiments\rgv2\rgv2_r01\measurements\flow\fcs\Cells178.fcs	MEF	MEF	0.8	16330	14.174	650	39305.2	24348.6	26483.9	24593.9	42095.4	1.07099	38939.5	1.47031	1000	398.657	242.032	327.175	354.714	335.44	0.841425	444.314	1.35803
rgv2_r01_s178	FC002	B0001	c:\users\evan\skydrive\projects\12.lightsensorcharacterization\experiments\rgv2\rgv2_r01\measurements\flow\fcs\Cells179.fcs	MEF	MEF	0.8	16416	12.653	650	67329.3	48497.5	55018.6	75364.5	55435.4	0.823348	58057.9	1.05524	1000	471.452	309.832	395.07	436.085	370.958	0.786841	480.155	1.21537
rgv2_r01_s179	FC002	B0001	c:\users\evan\skydrive\projects\12.lightsensorcharacterization\experiments\rgv2\rgv2_r01\measurements\flow\fcs\Cells180.fcs	MEF	MEF	0.8	16240	12.98	650	32506.6	18718.9	20344	20819.9	38151.7	1.17366	32410	1.5931	1000	379.008	225.718	307.243	420.699	322.728	0.851506	423.319	1.3778
rgv2_r01_s180	FC002	B0001	c:\users\evan\skydrive\projects\12.lightsensorcharacterization\experiments\rgv2\rgv2_r01\measurements\flow\fcs\Cells181.fcs	MEF	MEF	0.8	15969	10.837	650	5447.2	2886.98	2668.01	2594.95	13097.2	2.40439	3794.75	1.42232	1000	352.112	194.004	278.347	602.504	312.62	0.887844	427.469	1.53574
rgv2_r01_s181	FC002	B0001	c:\users\evan\skydrive\projects\12.lightsensorcharacterization\experiments\rgv2\rgv2_r01\measurements\flow\fcs\Cells182.fcs	MEF	MEF	0.8	15603	11.485	650	2982.64	1699.41	1574.29	1057.44	6842.12	2.29398	1908.46	1.21226	1000	400.826	210.509	315.632	689.375	355.503	0.886926	503.341	1.59471
rgv2_r01_s182	FC002	B0001	c:\users\evan\skydrive\projects\12.lightsensorcharacterization\experiments\rgv2\rgv2_r01\measurements\flow\fcs\Cells183.fcs	MEF	MEF	0.8	15992	11.692	650	2019.06	1244.72	1149.29	1087.21	3877.06	1.92024	1342.74	1.16833	1000	322.802	175.147	252.168	591.78	290.741	0.900679	401.38	1.59172
rgv2_r01_s183	FC002	B0001	c:\users\evan\skydrive\projects\12.lightsensorcharacterization\experiments\rgv2\rgv2_r01\measurements\flow\fcs\Cells184.fcs	MEF	MEF	0.8	15701	11.832	650	2204.04	1282.92	1181.64	972.927	6468.98	2.93506	1380.54	1.16833	1000	356.481	184.721	273.392	333.104	325.113	0.912007	460.758	1.68533
rgv2_r01_s184	FC002	B0001	c:\users\evan\skydrive\projects\12.lightsensorcharacterization\experiments\rgv2\rgv2_r01\measurements\flow\fcs\Cells185.fcs	MEF	MEF	0.8	15515	10.988	650	1886.34	1172.29	1087.21	895.172	3997.18	2.11901	1264.08	1.16269	1000	402.125	207.06	315.632	721.031	360.439	0.896338	507.934	1.60926
rgv2_r01_s185	FC002	B0001	c:\users\evan\skydrive\projects\12.lightsensorcharacterization\experiments\rgv2\rgv2_r01\measurements\flow\fcs\Cells186.fcs	MEF	MEF	0.8	15686	10.999	650	1880.28	1136.88	1038.04	730.266	5971.39	3.17579	1206.16	1.16195	1000	361.621	188.076	279.602	420.699	329.25	0.910482	458.435	1.6396
rgv2_r01_s186	FC002	B0001	c:\users\evan\skydrive\projects\12.lightsensorcharacterization\experiments\rgv2\rgv2_r01\measurements\flow\fcs\Cells187.fcs	MEF	MEF	0.8	15542	10.914	650	1855.99	1131.78	1038.04	1000.32	4604.41	2.48084	1178.07	1.13489	1000	380.035	199.878	299.077	727.534	340.236	0.895275	478.705	1.60061
rgv2_r01_s187	FC002	B0001	c:\users\evan\skydrive\projects\12.lightsensorcharacterization\experiments\rgv2\rgv2_r01\measurements\flow\fcs\Cells188.fcs	MEF	MEF	0.8	15814	10.704	650	1932.14	1179.42	1077.19	771.964	4284.32	2.2174	1282.02	1.19015	1000	378.995	203.168	301.775	597.118	331.96	0.875895	474.235	1.57148
rgv2_r01_s188	FC002	B0001	c:\users\evan\skydrive\projects\12.lightsensorcharacterization\experiments\rgv2\rgv2_r01\measurements\flow\fcs\Cells189.fcs	MEF	MEF	0.8	15778	11.748	650	2053.34	1237.07	1138.7	895.172	4618.37	2.2492	1323.95	1.16269	1000	334.246	176.268	256.737	464.375	306.203	0.916102	422.117	1.64416
rgv2_r01_s189	FC002	B0001	c:\users\evan\skydrive\projects\12.lightsensorcharacterization\experiments\rgv2\rgv2_r01\measurements\flow\fcs\Cells190.fcs	MEF	MEF	0.8	16113	12.496	650	2249.74	1309.58	1192.63	757.806	5552.78	2.46819	1452.98	1.2183	1000	291.301	162.446	222.379	291.128	263.441	0.904361	353.004	1.5874
rgv2_r01_s190	FC002	B0001	c:\users\evan\skydrive\projects\12.lightsensorcharacterization\experiments\rgv2\rgv2_r01\measurements\flow\fcs\Cells191.fcs	MEF	MEF	0.8	16056	13.047	650	2304.18	1309.97	1192.63	1574.29	6419	2.78581	1439.59	1.20708	1000	301.929	163.87	226.409	243.271	277.432	0.918864	370.219	1.63518
rgv2_r01_s191	FC002	B0001	c:\users\evan\skydrive\projects\12.lightsensorcharacterization\experiments\rgv2\rgv2_r01\measurements\flow\fcs\Cells192.fcs	MEF	MEF	0.8	16129	12.089	650	2112.06	1249.01	1128.21	839.017	4641.26	2.19751	1342.74	1.19015	1000	296.229	166.062	228.451	409.518	265.949	0.897784	352.519	1.54309
rgv2_r01_s192	FC002	B0001	c:\users\evan\skydrive\projects\12.lightsensorcharacterization\experiments\rgv2\rgv2_r01\measurements\flow\fcs\Cells193.fcs	MEF	MEF	0.8	16008	11.547	650	2039.52	1194.17	1087.21	659.581	5248.61	2.57345	1300.13	1.19585	1000	322.229	176.377	252.168	371.002	288.97	0.896785	395.51	1.56844

## Sheet: Histograms
Sample ID	Channel		Bin 1	Bin 2	Bin 3	Bin 4	Bin 5	Bin 6	Bin 7	Bin 8	Bin 9	Bin 10	Bin 11	Bin 12	Bin 13	Bin 14	Bin 15	Bin 16	Bin 17	Bin 18	Bin 19	Bin 20	Bin 21	Bin 22	Bin 23	Bin 24	Bin 25	Bin 26	Bin 27	Bin 28	Bin 29	Bin 30	Bin 31	Bin 32	Bin 33	Bin 34	Bin 35	Bin 36	Bin 37	Bin 38	Bin 39	Bin 40	Bin 41	Bin 42	Bin 43	Bin 44	Bin 45	Bin 46	Bin 47
rgv2_r01_s001	FL1	Bin Values (MEF)	52.2361	52.7218	53.212	53.7068	54.2061	54.7101	55.2188	55.7322	56.2504	56.7734	57.3013	57.834	58.3718	58.9145	59.4623	60.0152	60.5732	61.1364	61.7048	62.2785	62.8576	63.442	64.0319	64.6272	65.2281	65.8346	66.4467	67.0645	67.6881	68.3174	68.9526	69.5937	70.2408	70.8939	71.5531	72.2184	72.8898	73.5675	74.2516	74.9419	75.6387	76.342	77.0518	77.7682	78.4913	79.2211	79.9577
rgv2_r01_s001	FL1	Counts	0	0	0	0	0	0	0	0	0	0	0	0	1	0	0	0	1	0	0	0	0	0	0	0	0	0	1	0	0	1	0	0	1	0	0	0	0	0	0	0	0	0	1	0	0	0	0
rgv2_r01_s001	FL3	Bin Values (MEF)	3.73879	3.77252	3.80654	3.84088	3.87552	3.91048	3.94575	3.98134	4.01725	4.05349	4.09005	4.12694	4.16416	4.20172	4.23962	4.27786	4.31645	4.35538	4.39467	4.43431	4.4743	4.51466	4.55538	4.59647	4.63793	4.67976	4.72197	4.76456	4.80754	4.8509	4.89466	4.93881	4.98335	5.0283	5.07366	5.11942	5.1656	5.21219	5.2592	5.30664	5.3545	5.4028	5.45153	5.50071	5.55032	5.60038	5.6509
rgv2_r01_s001	FL3	Counts	0	1	4	1	0	2	7	1	1	0	3	1	1	1	2	0	1	2	2	2	0	3	2	1	2	6	3	1	0	5	2	3	3	1	1	3	1	3	6	4	2	1	2	4	0	3	2
rgv2_r01_s002	FL1	Bin Values (MEF)	52.2361	52.7218	53.212	53.7068	54.2061	54.7101	55.2188	55.7322	56.2504	56.7734	57.3013	57.834	58.3718	58.9145	59.4623	60.0152	60.5732	61.1364	61.7048	62.2785	62.8576	63.442	64.0319	64.6272	65.2281	65.8346	66.4467	67.0645	67.6881	68.3174	68.9526	69.5937	70.2408	70.8939	71.5531	72.2184	72.8898	73.5675	74.2516	74.9419	75.6387	76.342	77.0518	77.7682	78.4913	79.2211	79.9577
rgv2_r01_s002	FL1	Counts	0	0	1	0	0	1	1	1	0	2	0	0	0	0	0	0	0	0	0	0	0	0	1	0	1	0	0	0	1	1	1	0	1	0	0	0	0	1	1	0	1	0	0	0	0	0	0
rgv2_r01_s002	FL3	Bin Values (MEF)	3.73879	3.77252	3.80654	3.84088	3.87552	3.91048	3.94575	3.98134	4.01725	4.05349	4.09005	4.12694	4.16416	4.20172	4.23962	4.27786	4.31645	4.35538	4.39467	4.43431	4.4743	4.51466	4.55538	4.59647	4.63793	4.67976	4.72197	4.76456	4.80754	4.8509	4.89466	4.93881	4.98335	5.0283	5.07366	5.11942	5.1656	5.21219	5.2592	5.30664	5.3545	5.4028	5.45153	5.50071	5.55032	5.60038	5.6509
rgv2_r01_s002	FL3	Counts	0	0	0	1	0	0	0	0	1	0	1	1	0	0	1	0	0	0	0	0	1	0	0	0	0	0	0	0	0	1	1	0	0	0	0	1	1	0	0	0	1	1	0	0	1	1	2
rgv2_r01_s003	FL1	Bin Values (MEF)	52.2361	52.7218	53.212	53.7068	54.2061	54.7101	55.2188	55.7322	56.2504	56.7734	57.3013	57.834	58.3718	58.9145	59.4623	60.0152	60.5732	61.1364	61.7048	62.2785	62.8576	63.442	64.0319	64.6272	65.2281	65.8346	66.4467	67.0645	67.6881	68.3174	68.9526	69.5937	70.2408	70.8939	71.5531	72.2184	72.8898	73.5675	74.2516	74.9419	75.6387	76.342	77.0518	77.7682	78.4913	79.2211	79.9577
rgv2_r01_s003	FL1	Counts	0	0	0	0	0	0	0	0	0	0	0	0	0	0	0	0	0	0	0	0	0	0	0	0	0	1	0	0	0	0	0	0	0	0	0	0	0	0	0	0	0	1	0	0	0	0	0
rgv2_r01_s003	FL3	Bin Values (MEF)	3.73879	3.77252	3.80654	3.84088	3.87552	3.91048	3.94575	3.98134	4.01725	4.05349	4.09005	4.12694	4.16416	4.20172	4.23962	4.27786	4.31645	4.35538	4.39467	4.43431	4.4743	4.51466	4.55538	4.59647	4.63793	4.67976	4.72197	4.76456	4.80754	4.8509	4.89466	4.93881	4.98335	5.0283	5.07366	5.11942	5.1656	5.21219	5.2592	5.30664	5.3545	5.4028	5.45153	5.50071	5.55032	5.60038	5.6509
rgv2_r01_s003	FL3	Counts	0	1	1	2	1	2	0	0	2	1	0	0	0	0	2	1	1	1	1	1	1	0	1	1	3	2	0	0	0	0	1	0	1	1	1	1	1	0	2	0	2	0	1	4	0	3	1
rgv2_r01_s004	FL1	Bin Values (MEF)	52.2361	52.7218	53.212	53.7068	54.2061	54.7101	55.2188	55.7322	56.2504	56.7734	57.3013	57.834	58.3718	58.9145	59.4623	60.0152	60.5732	61.1364	61.7048	62.2785	62.8576	63.442	64.0319	64.6272	65.2281	65.8346	66.4467	67.0645	67.6881	68.3174	68.9526	69.5937	70.2408	70.8939	71.5531	72.2184	72.8898	73.5675	74.2516	74.9419	75.6387	76.342	77.0518	77.7682	78.4913	79.2211	79.9577
rgv2_r01_s004	FL1	Counts	0	0	0	0	0	0	0	1	0	1	0	0	0	0	0	0	0	0	0	0	0	0	0	0	0	0	1	1	0	0	0	0	1	0	0	0	1	0	0	0	0	0	0	0	0	0	0
rgv2_r01_s004	FL3	Bin Values (MEF)	3.73879	3.77252	3.80654	3.84088	3.87552	3.91048	3.94575	3.98134	4.01725	4.05349	4.09005	4.12694	4.16416	4.20172	4.23962	4.27786	4.31645	4.35538	4.39467	4.43431	4.4743	4.51466	4.55538	4.59647	4.63793	4.67976	4.72197	4.76456	4.80754	4.8509	4.89466	4.93881	4.98335	5.0283	5.07366	5.11942	5.1656	5.21219	5.2592	5.30664	5.3545	5.4028	5.45153	5.50071	5.55032	5.60038	5.6509
rgv2_r01_s004	FL3	Counts	0	4	0	2	1	2	2	2	2	5	0	3	3	3	1	1	2	1	3	2	2	1	3	0	0	4	1	1	0	0	2	0	0	1	1	2	1	1	0	2	2	2	3	0	2	1	2
rgv2_r01_s005	FL1	Bin Values (MEF)	52.2361	52.7218	53.212	53.7068	54.2061	54.7101	55.2188	55.7322	56.2504	56.7734	57.3013	57.834	58.3718	58.9145	59.4623	60.0152	60.5732	61.1364	61.7048	62.2785	62.8576	63.442	64.0319	64.6272	65.2281	65.8346	66.4467	67.0645	67.6881	68.3174	68.9526	69.5937	70.2408	70.8939	71.5531	72.2184	72.8898	73.5675	74.2516	74.9419	75.6387	76.342	77.0518	77.7682	78.4913	79.2211	79.9577
rgv2_r01_s005	FL1	Counts	0	1	0	0	0	0	0	0	0	1	0	0	0	0	0	0	0	0	0	0	0	0	0	1	0	0	1	0	0	0	0	0	0	0	0	0	0	0	0	0	0	0	0	0	0	0	0
rgv2_r01_s005	FL3	Bin Values (MEF)	3.73879	3.77252	3.80654	3.84088	3.87552	3.91048	3.94575	3.98134	4.01725	4.05349	4.09005	4.12694	4.16416	4.20172	4.23962	4.27786	4.31645	4.35538	4.39467	4.43431	4.4743	4.51466	4.55538	4.59647	4.63793	4.67976	4.72197	4.76456	4.80754	4.8509	4.89466	4.93881	4.98335	5.0283	5.07366	5.11942	5.1656	5.21219	5.2592	5.30664	5.3545	5.4028	5.45153	5.50071	5.55032	5.60038	5.6509
rgv2_r01_s005	FL3	Counts	0	2	3	2	2	0	3	1	0	2	1	3	3	1	0	3	0	0	1	1	3	2	4	3	2	2	1	5	3	1	1	2	0	1	2	3	2	1	3	3	1	2	1	3	1	4	0
rgv2_r01_s006	FL1	Bin Values (MEF)	52.2361	52.7218	53.212	53.7068	54.2061	54.7101	55.2188	55.7322	56.2504	56.7734	57.3013	57.834	58.3718	58.9145	59.4623	60.0152	60.5732	61.1364	61.7048	62.2785	62.8576	63.442	64.0319	64.6272	65.2281	65.8346	66.4467	67.0645	67.6881	68.3174	68.9526	69.5937	70.2408	70.8939	71.5531	72.2184	72.8898	73.5675	74.2516	74.9419	75.6387	76.342	77.0518	77.7682	78.4913	79.2211	79.9577
rgv2_r01_s006	FL1	Counts	0	0	0	0	0	0	0	0	0	0	0	0	1	1	0	0	0	0	0	0	0	0	0	0	0	1	0	0	0	0	0	1	0	0	0	0	0	0	0	0	0	0	0	0	0	0	0
rgv2_r01_s006	FL3	Bin Values (MEF)	3.73879	3.77252	3.80654	3.84088	3.87552	3.91048	3.94575	3.98134	4.01725	4.05349	4.09005	4.12694	4.16416	4.20172	4.23962	4.27786	4.31645	4.35538	4.39467	4.43431	4.4743	4.51466	4.55538	4.59647	4.63793	4.67976	4.72197	4.76456	4.80754	4.8509	4.89466	4.93881	4.98335	5.0283	5.07366	5.11942	5.1656	5.21219	5.2592	5.30664	5.3545	5.4028	5.45153	5.50071	5.55032	5.60038	5.6509
rgv2_r01_s006	FL3	Counts	0	4	1	4	5	6	5	4	6	2	4	3	4	2	5	4	9	3	4	6	3	1	4	2	3	2	1	1	2	2	2	4	1	0	2	2	3	2	3	2	6	2	2	5	4	2	5
rgv2_r01_s007	FL1	Bin Values (MEF)	52.2361	52.7218	53.212	53.7068	54.2061	54.7101	55.2188	55.7322	56.2504	56.7734	57.3013	57.834	58.3718	58.9145	59.4623	60.0152	60.5732	61.1364	61.7048	62.2785	62.8576	63.442	64.0319	64.6272	65.2281	65.8346	66.4467	67.0645	67.6881	68.3174	68.9526	69.5937	70.2408	70.8939	71.5531	72.2184	72.8898	73.5675	74.2516	74.9419	75.6387	76.342	77.0518	77.7682	78.4913	79.2211	79.9577
rgv2_r01_s007	FL1	Counts	0	0	0	0	0	0	0	0	0	0	0	0	0	0	0	0	0	0	1	0	0	0	0	0	0	0	0	0	0	0	0	0	0	0	0	0	0	0	0	1	0	0	0	0	0	1	0
rgv2_r01_s007	FL3	Bin Values (MEF)	3.73879	3.77252	3.80654	3.84088	3.87552	3.91048	3.94575	3.98134	4.01725	4.05349	4.09005	4.12694	4.16416	4.20172	4.23962	4.27786	4.31645	4.35538	4.39467	4.43431	4.4743	4.51466	4.55538	4.59647	4.63793	4.67976	4.72197	4.76456	4.80754	4.8509	4.89466	4.93881	4.98335	5.0283	5.07366	5.11942	5.1656	5.21219	5.2592	5.30664	5.3545	5.4028	5.45153	5.50071	5.55032	5.60038	5.6509
rgv2_r01_s007	FL3	Counts	0	3	6	3	0	5	1	2	2	2	2	4	3	3	1	2	5	2	2	4	1	0	4	3	3	3	3	2	2	0	0	3	0	1	6	1	3	0	1	4	2	1	4	2	2	1	2
rgv2_r01_s008	FL1	Bin Values (MEF)	52.2361	52.7218	53.212	53.7068	54.2061	54.7101	55.2188	55.7322	56.2504	56.7734	57.3013	57.834	58.3718	58.9145	59.4623	60.0152	60.5732	61.1364	61.7048	62.2785	62.8576	63.442	64.0319	64.6272	65.2281	65.8346	66.4467	67.0645	67.6881	68.3174	68.9526	69.5937	70.2408	70.8939	71.5531	72.2184	72.8898	73.5675	74.2516	74.9419	75.6387	76.342	77.0518	77.7682	78.4913	79.2211	79.9577
rgv2_r01_s008	FL1	Counts	0	0	0	0	0	0	0	0	0	0	0	0	0	0	0	0	0	0	0	0	0	0	0	0	0	0	0	0	0	0	0	0	0	0	0	0	0	0	0	0	0	0	0	1	0	1	2
rgv2_r01_s008	FL3	Bin Values (MEF)	3.73879	3.77252	3.80654	3.84088	3.87552	3.91048	3.94575	3.98134	4.01725	4.05349	4.09005	4.12694	4.16416	4.20172	4.23962	4.27786	4.31645	4.35538	4.39467	4.43431	4.4743	4.51466	4.55538	4.59647	4.63793	4.67976	4.72197	4.76456	4.80754	4.8509	4.89466	4.93881	4.98335	5.0283	5.07366	5.11942	5.1656	5.21219	5.2592	5.30664	5.3545	5.4028	5.45153	5.50071	5.55032	5.60038	5.6509
rgv2_r01_s008	FL3	Counts	0	1	0	2	2	2	2	1	3	0	0	0	2	0	0	0	0	1	0	1	0	1	0	1	2	2	3	0	1	2	4	2	2	2	3	2	0	3	2	2	0	1	1	1	0	2	2
rgv2_r01_s009	FL1	Bin Values (MEF)	52.2361	52.7218	53.212	53.7068	54.2061	54.7101	55.2188	55.7322	56.2504	56.7734	57.3013	57.834	58.3718	58.9145	59.4623	60.0152	60.5732	61.1364	61.7048	62.2785	62.8576	63.442	64.0319	64.6272	65.2281	65.8346	66.4467	67.0645	67.6881	68.3174	68.9526	69.5937	70.2408	70.8939	71.5531	72.2184	72.8898	73.5675	74.2516	74.9419	75.6387	76.342	77.0518	77.7682	78.4913	79.2211	79.9577
rgv2_r01_s009	FL1	Counts	0	0	0	0	0	0	0	0	0	1	0	0	0	0	0	0	0	0	0	0	0	0	0	0	0	0	0	0	0	0	0	0	0	0	0	0	0	0	0	0	0	0	0	0	0	0	0
rgv2_r01_s009	FL3	Bin Values (MEF)	3.73879	3.77252	3.80654	3.84088	3.87552	3.91048	3.94575	3.98134	4.01725	4.05349	4.09005	4.12694	4.16416	4.20172	4.23962	4.27786	4.31645	4.35538	4.39467	4.43431	4.4743	4.51466	4.55538	4.59647	4.63793	4.67976	4.72197	4.76456	4.80754	4.8509	4.89466	4.93881	4.98335	5.0283	5.07366	5.11942	5.1656	5.21219	5.2592	5.30664	5.3545	5.4028	5.45153	5.50071	5.55032	5.60038	5.6509
rgv2_r01_s009	FL3	Counts	0	2	0	1	0	0	0	3	0	1	1	2	1	0	1	1	4	0	0	2	0	2	1	2	0	0	1	0	3	1	2	0	3	0	0	1	1	2	1	0	2	0	2	1	0	0	1
rgv2_r01_s010	FL1	Bin Values (MEF)	52.2361	52.7218	53.212	53.7068	54.2061	54.7101	55.2188	55.7322	56.2504	56.7734	57.3013	57.834	58.3718	58.9145	59.4623	60.0152	60.5732	61.1364	61.7048	62.2785	62.8576	63.442	64.0319	64.6272	65.2281	65.8346	66.4467	67.0645	67.6881	68.3174	68.9526	69.5937	70.2408	70.8939	71.5531	72.2184	72.8898	73.5675	74.2516	74.9419	75.6387	76.342	77.0518	77.7682	78.4913	79.2211	79.9577
rgv2_r01_s010	FL1	Counts	0	1	0	0	0	0	0	0	0	0	0	0	0	1	0	0	0	0	0	0	0	0	1	0	0	0	1	0	0	0	0	0	1	0	0	0	0	0	0	1	0	0	0	0	0	0	0
rgv2_r01_s010	FL3	Bin Values (MEF)	3.73879	3.77252	3.80654	3.84088	3.87552	3.91048	3.94575	3.98134	4.01725	4.05349	4.09005	4.12694	4.16416	4.20172	4.23962	4.27786	4.31645	4.35538	4.39467	4.43431	4.4743	4.51466	4.55538	4.59647	4.63793	4.67976	4.72197	4.76456	4.80754	4.8509	4.89466	4.93881	4.98335	5.0283	5.07366	5.11942	5.1656	5.21219	5.2592	5.30664	5.3545	5.4028	5.45153	5.50071	5.55032	5.60038	5.6509
rgv2_r01_s010	FL3	Counts	0	1	0	2	4	2	0	1	0	0	1	1	1	1	2	1	1	1	1	6	3	2	0	1	5	0	1	1	2	1	0	0	1	2	2	1	1	0	1	1	1	1	0	1	4	1	1
rgv2_r01_s011	FL1	Bin Values (MEF)	52.2361	52.7218	53.212	53.7068	54.2061	54.7101	55.2188	55.7322	56.2504	56.7734	57.3013	57.834	58.3718	58.9145	59.4623	60.0152	60.5732	61.1364	61.7048	62.2785	62.8576	63.442	64.0319	64.6272	65.2281	65.8346	66.4467	67.0645	67.6881	68.3174	68.9526	69.5937	70.2408	70.8939	71.5531	72.2184	72.8898	73.5675	74.2516	74.9419	75.6387	76.342	77.0518	77.7682	78.4913	79.2211	79.9577
rgv2_r01_s011	FL1	Counts	0	0	0	0	0	0	0	0	0	0	0	0	1	1	0	0	0	0	0	0	0	0	0	0	0	0	0	0	0	0	0	0	0	0	0	0	0	0	0	0	0	0	0	0	0	0	0
rgv2_r01_s011	FL3	Bin Values (MEF)	3.73879	3.77252	3.80654	3.84088	3.87552	3.91048	3.94575	3.98134	4.01725	4.05349	4.09005	4.12694	4.16416	4.20172	4.23962	4.27786	4.31645	4.35538	4.39467	4.43431	4.4743	4.51466	4.55538	4.59647	4.63793	4.67976	4.72197	4.76456	4.80754	4.8509	4.89466	4.93881	4.98335	5.0283	5.07366	5.11942	5.1656	5.21219	5.2592	5.30664	5.3545	5.4028	5.45153	5.50071	5.55032	5.60038	5.6509
rgv2_r01_s011	FL3	Counts	0	5	3	1	2	1	1	1	0	3	5	2	4	1	2	1	2	2	5	2	2	5	4	1	2	2	2	0	3	1	3	4	2	0	0	3	8	2	2	2	4	2	4	3	3	1	2
rgv2_r01_s012	FL1	Bin Values (MEF)	52.2361	52.7218	53.212	53.7068	54.2061	54.7101	55.2188	55.7322	56.2504	56.7734	57.3013	57.834	58.3718	58.9145	59.4623	60.0152	60.5732	61.1364	61.7048	62.2785	62.8576	63.442	64.0319	64.6272	65.2281	65.8346	66.4467	67.0645	67.6881	68.3174	68.9526	69.5937	70.2408	70.8939	71.5531	72.2184	72.8898	73.5675	74.2516	74.9419	75.6387	76.342	77.0518	77.7682	78.4913	79.2211	79.9577
rgv2_r01_s012	FL1	Counts	0	0	0	0	0	0	1	0	0	0	0	0	0	0	0	0	0	0	0	0	0	0	0	0	0	0	0	0	1	0	0	1	0	0	0	0	0	0	0	0	0	0	0	0	0	1	0
rgv2_r01_s012	FL3	Bin Values (MEF)	3.73879	3.77252	3.80654	3.84088	3.87552	3.91048	3.94575	3.98134	4.01725	4.05349	4.09005	4.12694	4.16416	4.20172	4.23962	4.27786	4.31645	4.35538	4.39467	4.43431	4.4743	4.51466	4.55538	4.59647	4.63793	4.67976	4.72197	4.76456	4.80754	4.8509	4.89466	4.93881	4.98335	5.0283	5.07366	5.11942	5.1656	5.21219	5.2592	5.30664	5.3545	5.4028	5.45153	5.50071	5.55032	5.60038	5.6509
rgv2_r01_s012	FL3	Counts	0	7	2	5	2	1	3	5	1	2	1	1	0	1	3	2	4	4	6	2	2	1	4	7	3	3	4	1	1	6	1	4	3	3	4	3	5	1	5	2	5	4	3	6	4	3	2
rgv2_r01_s013	FL1	Bin Values (MEF)	52.2361	52.7218	53.212	53.7068	54.2061	54.7101	55.2188	55.7322	56.2504	56.7734	57.3013	57.834	58.3718	58.9145	59.4623	60.0152	60.5732	61.1364	61.7048	62.2785	62.8576	63.442	64.0319	64.6272	65.2281	65.8346	66.4467	67.0645	67.6881	68.3174	68.9526	69.5937	70.2408	70.8939	71.5531	72.2184	72.8898	73.5675	74.2516	74.9419	75.6387	76.342	77.0518	77.7682	78.4913	79.2211	79.9577
rgv2_r01_s013	FL1	Counts	0	0	0	0	0	0	0	0	0	0	0	0	0	0	0	0	0	0	0	0	0	0	0	0	0	0	0	0	0	0	0	0	0	0	1	0	0	0	0	0	0	0	1	0	0	0	0
rgv2_r01_s013	FL3	Bin Values (MEF)	3.73879	3.77252	3.80654	3.84088	3.87552	3.91048	3.94575	3.98134	4.01725	4.05349	4.09005	4.12694	4.16416	4.20172	4.23962	4.27786	4.31645	4.35538	4.39467	4.43431	4.4743	4.51466	4.55538	4.59647	4.63793	4.67976	4.72197	4.76456	4.80754	4.8509	4.89466	4.93881	4.98335	5.0283	5.07366	5.11942	5.1656	5.21219	5.2592	5.30664	5.3545	5.4028	5.45153	5.50071	5.55032	5.60038	5.6509
rgv2_r01_s013	FL3	Counts	0	4	9	8	5	2	8	8	4	5	7	8	8	5	5	8	4	4	3	4	6	5	6	14	5	5	5	3	7	7	5	6	4	11	3	6	6	3	7	4	8	11	9	5	5	3	1
rgv2_r01_s014	FL1	Bin Values (MEF)	52.2361	52.7218	53.212	53.7068	54.2061	54.7101	55.2188	55.7322	56.2504	56.7734	57.3013	57.834	58.3718	58.9145	59.4623	60.0152	60.5732	61.1364	61.7048	62.2785	62.8576	63.442	64.0319	64.6272	65.2281	65.8346	66.4467	67.0645	67.6881	68.3174	68.9526	69.5937	70.2408	70.8939	71.5531	72.2184	72.8898	73.5675	74.2516	74.9419	75.6387	76.342	77.0518	77.7682	78.4913	79.2211	79.9577
rgv2_r01_s014	FL1	Counts	0	0	0	0	0	0	0	0	0	0	0	1	0	0	0	0	0	1	0	0	0	1	0	0	0	0	0	0	0	0	0	0	0	1	0	0	0	0	0	0	0	0	0	0	0	0	0
rgv2_r01_s014	FL3	Bin Values (MEF)	3.73879	3.77252	3.80654	3.84088	3.87552	3.91048	3.94575	3.98134	4.01725	4.05349	4.09005	4.12694	4.16416	4.20172	4.23962	4.27786	4.31645	4.35538	4.39467	4.43431	4.4743	4.51466	4.55538	4.59647	4.63793	4.67976	4.72197	4.76456	4.80754	4.8509	4.89466	4.93881	4.98335	5.0283	5.07366	5.11942	5.1656	5.21219	5.2592	5.30664	5.3545	5.4028	5.45153	5.50071	5.55032	5.60038	5.6509
rgv2_r01_s014	FL3	Counts	0	5	8	4	13	9	8	5	8	6	12	10	5	10	7	11	13	6	8	9	7	9	4	8	5	8	3	2	9	9	8	8	7	7	7	6	6	9	3	7	6	7	6	7	11	5	7
rgv2_r01_s015	FL1	Bin Values (MEF)	52.2361	52.7218	53.212	53.7068	54.2061	54.7101	55.2188	55.7322	56.2504	56.7734	57.3013	57.834	58.3718	58.9145	59.4623	60.0152	60.5732	61.1364	61.7048	62.2785	62.8576	63.442	64.0319	64.6272	65.2281	65.8346	66.4467	67.0645	67.6881	68.3174	68.9526	69.5937	70.2408	70.8939	71.5531	72.2184	72.8898	73.5675	74.2516	74.9419	75.6387	76.342	77.0518	77.7682	78.4913	79.2211	79.9577
rgv2_r01_s015	FL1	Counts	0	0	0	0	0	0	0	0	0	0	0	0	0	0	0	0	0	0	0	0	0	0	0	0	0	0	0	0	1	0	1	2	0	0	0	0	0	0	0	1	0	0	0	0	0	0	1
rgv2_r01_s015	FL3	Bin Values (MEF)	3.73879	3.77252	3.80654	3.84088	3.87552	3.91048	3.94575	3.98134	4.01725	4.05349	4.09005	4.12694	4.16416	4.20172	4.23962	4.27786	4.31645	4.35538	4.39467	4.43431	4.4743	4.51466	4.55538	4.59647	4.63793	4.67976	4.72197	4.76456	4.80754	4.8509	4.89466	4.93881	4.98335	5.0283	5.07366	5.11942	5.1656	5.21219	5.2592	5.30664	5.3545	5.4028	5.45153	5.50071	5.55032	5.60038	5.6509
rgv2_r01_s015	FL3	Counts	0	10	2	11	11	8	14	4	8	7	7	7	5	11	8	6	7	11	6	5	4	5	11	4	11	3	10	8	12	10	8	4	8	9	5	3	6	5	6	5	7	5	7	10	7	6	8
rgv2_r01_s016	FL1	Bin Values (MEF)	52.2361	52.7218	53.212	53.7068	54.2061	54.7101	55.2188	55.7322	56.2504	56.7734	57.3013	57.834	58.3718	58.9145	59.4623	60.0152	60.5732	61.1364	61.7048	62.2785	62.8576	63.442	64.0319	64.6272	65.2281	65.8346	66.4467	67.0645	67.6881	68.3174	68.9526	69.5937	70.2408	70.8939	71.5531	72.2184	72.8898	73.5675	74.2516	74.9419	75.6387	76.342	77.0518	77.7682	78.4913	79.2211	79.9577
rgv2_r01_s016	FL1	Counts	0	0	0	0	0	0	0	0	0	0	0	0	0	0	0	0	0	0	0	1	0	1	0	0	0	0	0	0	1	0	0	0	0	0	1	0	0	0	0	0	0	0	0	0	0	0	1
rgv2_r01_s016	FL3	Bin Values (MEF)	3.73879	3.77252	3.80654	3.84088	3.87552	3.91048	3.94575	3.98134	4.01725	4.05349	4.09005	4.12694	4.16416	4.20172	4.23962	4.27786	4.31645	4.35538	4.39467	4.43431	4.4743	4.51466	4.55538	4.59647	4.63793	4.67976	4.72197	4.76456	4.80754	4.8509	4.89466	4.93881	4.98335	5.0283	5.07366	5.11942	5.1656	5.21219	5.2592	5.30664	5.3545	5.4028	5.45153	5.50071	5.55032	5.60038	5.6509
rgv2_r01_s016	FL3	Counts	0	8	7	6	8	6	8	9	6	4	2	11	7	1	7	3	6	5	3	6	3	7	3	3	2	8	12	5	4	6	12	4	2	5	4	9	7	6	5	7	8	7	6	4	13	5	9
rgv2_r01_s017	FL1	Bin Values (MEF)	52.2361	52.7218	53.212	53.7068	54.2061	54.7101	55.2188	55.7322	56.2504	56.7734	57.3013	57.834	58.3718	58.9145	59.4623	60.0152	60.5732	61.1364	61.7048	62.2785	62.8576	63.442	64.0319	64.6272	65.2281	65.8346	66.4467	67.0645	67.6881	68.3174	68.9526	69.5937	70.2408	70.8939	71.5531	72.2184	72.8898	73.5675	74.2516	74.9419	75.6387	76.342	77.0518	77.7682	78.4913	79.2211	79.9577
rgv2_r01_s017	FL1	Counts	0	0	0	0	0	0	0	0	0	0	0	0	0	0	0	0	0	0	0	0	0	0	0	0	0	1	0	0	0	0	0	0	0	0	0	0	0	0	0	0	0	0	0	0	0	1	0
rgv2_r01_s017	FL3	Bin Values (MEF)	3.73879	3.77252	3.80654	3.84088	3.87552	3.91048	3.94575	3.98134	4.01725	4.05349	4.09005	4.12694	4.16416	4.20172	4.23962	4.27786	4.31645	4.35538	4.39467	4.43431	4.4743	4.51466	4.55538	4.59647	4.63793	4.67976	4.72197	4.76456	4.80754	4.8509	4.89466	4.93881	4.98335	5.0283	5.07366	5.11942	5.1656	5.21219	5.2592	5.30664	5.3545	5.4028	5.45153	5.50071	5.55032	5.60038	5.6509
rgv2_r01_s017	FL3	Counts	0	13	10	9	6	2	6	5	5	7	3	7	8	8	11	7	7	10	3	3	8	7	7	6	5	1	10	7	7	6	4	2	2	9	6	7	8	10	8	5	4	4	5	5	8	3	3
rgv2_r01_s018	FL1	Bin Values (MEF)	52.2361	52.7218	53.212	53.7068	54.2061	54.7101	55.2188	55.7322	56.2504	56.7734	57.3013	57.834	58.3718	58.9145	59.4623	60.0152	60.5732	61.1364	61.7048	62.2785	62.8576	63.442	64.0319	64.6272	65.2281	65.8346	66.4467	67.0645	67.6881	68.3174	68.9526	69.5937	70.2408	70.8939	71.5531	72.2184	72.8898	73.5675	74.2516	74.9419	75.6387	76.342	77.0518	77.7682	78.4913	79.2211	79.9577
rgv2_r01_s018	FL1	Counts	0	0	0	0	0	0	0	0	0	0	0	0	0	0	0	0	0	0	1	0	0	0	0	0	0	0	0	0	0	0	0	0	0	1	0	1	0	0	0	0	0	0	0	0	0	0	1
rgv2_r01_s018	FL3	Bin Values (MEF)	3.73879	3.77252	3.80654	3.84088	3.87552	3.91048	3.94575	3.98134	4.01725	4.05349	4.09005	4.12694	4.16416	4.20172	4.23962	4.27786	4.31645	4.35538	4.39467	4.43431	4.4743	4.51466	4.55538	4.59647	4.63793	4.67976	4.72197	4.76456	4.80754	4.8509	4.89466	4.93881	4.98335	5.0283	5.07366	5.11942	5.1656	5.21219	5.2592	5.30664	5.3545	5.4028	5.45153	5.50071	5.55032	5.60038	5.6509
rgv2_r01_s018	FL3	Counts	0	7	5	7	10	3	4	3	3	6	9	3	9	9	3	5	8	3	6	2	2	2	5	3	8	2	9	4	13	5	5	5	6	3	8	4	10	6	6	7	3	4	5	6	5	4	1
rgv2_r01_s019	FL1	Bin Values (MEF)	52.2361	52.7218	53.212	53.7068	54.2061	54.7101	55.2188	55.7322	56.2504	56.7734	57.3013	57.834	58.3718	58.9145	59.4623	60.0152	60.5732	61.1364	61.7048	62.2785	62.8576	63.442	64.0319	64.6272	65.2281	65.8346	66.4467	67.0645	67.6881	68.3174	68.9526	69.5937	70.2408	70.8939	71.5531	72.2184	72.8898	73.5675	74.2516	74.9419	75.6387	76.342	77.0518	77.7682	78.4913	79.2211	79.9577
rgv2_r01_s019	FL1	Counts	0	0	0	0	0	0	0	0	0	0	0	0	0	1	0	0	0	0	0	0	0	0	0	0	0	0	0	0	0	0	0	0	0	1	0	0	0	1	0	0	0	0	0	0	0	0	0
rgv2_r01_s019	FL3	Bin Values (MEF)	3.73879	3.77252	3.80654	3.84088	3.87552	3.91048	3.94575	3.98134	4.01725	4.05349	4.09005	4.12694	4.16416	4.20172	4.23962	4.27786	4.31645	4.35538	4.39467	4.43431	4.4743	4.51466	4.55538	4.59647	4.63793	4.67976	4.72197	4.76456	4.80754	4.8509	4.89466	4.93881	4.98335	5.0283	5.07366	5.11942	5.1656	5.21219	5.2592	5.30664	5.3545	5.4028	5.45153	5.50071	5.55032	5.60038	5.6509
rgv2_r01_s019	FL3	Counts	0	0	4	5	3	4	4	3	5	2	4	4	3	2	4	3	2	6	2	5	1	2	8	6	3	4	2	0	4	3	5	7	5	6	2	2	3	1	3	5	6	1	6	4	3	5	4
rgv2_r01_s020	FL1	Bin Values (MEF)	52.2361	52.7218	53.212	53.7068	54.2061	54.7101	55.2188	55.7322	56.2504	56.7734	57.3013	57.834	58.3718	58.9145	59.4623	60.0152	60.5732	61.1364	61.7048	62.2785	62.8576	63.442	64.0319	64.6272	65.2281	65.8346	66.4467	67.0645	67.6881	68.3174	68.9526	69.5937	70.2408	70.8939	71.5531	72.2184	72.8898	73.5675	74.2516	74.9419	75.6387	76.342	77.0518	77.7682	78.4913	79.2211	79.9577
rgv2_r01_s020	FL1	Counts	0	0	0	0	0	0	0	0	0	1	0	0	0	0	0	0	0	0	0	0	0	0	0	0	0	0	0	0	0	0	0	0	0	0	0	0	0	0	0	0	1	0	0	0	0	1	0
rgv2_r01_s020	FL3	Bin Values (MEF)	3.73879	3.77252	3.80654	3.84088	3.87552	3.91048	3.94575	3.98134	4.01725	4.05349	4.09005	4.12694	4.16416	4.20172	4.23962	4.27786	4.31645	4.35538	4.39467	4.43431	4.4743	4.51466	4.55538	4.59647	4.63793	4.67976	4.72197	4.76456	4.80754	4.8509	4.89466	4.93881	4.98335	5.0283	5.07366	5.11942	5.1656	5.21219	5.2592	5.30664	5.3545	5.4028	5.45153	5.50071	5.55032	5.60038	5.6509
rgv2_r01_s020	FL3	Counts	0	4	4	1	5	0	4	2	7	3	3	7	4	4	1	3	3	1	2	1	5	4	4	4	1	1	1	2	5	1	5	3	5	3	3	4	5	4	2	2	1	3	2	3	5	2	4
rgv2_r01_s021	FL1	Bin Values (MEF)	52.2361	52.7218	53.212	53.7068	54.2061	54.7101	55.2188	55.7322	56.2504	56.7734	57.3013	57.834	58.3718	58.9145	59.4623	60.0152	60.5732	61.1364	61.7048	62.2785	62.8576	63.442	64.0319	64.6272	65.2281	65.8346	66.4467	67.0645	67.6881	68.3174	68.9526	69.5937	70.2408	70.8939	71.5531	72.2184	72.8898	73.5675	74.2516	74.9419	75.6387	76.342	77.0518	77.7682	78.4913	79.2211	79.9577
rgv2_r01_s021	FL1	Counts	0	0	0	0	0	0	0	0	0	0	0	0	0	0	0	0	0	0	0	0	0	0	0	0	1	0	0	0	0	0	0	0	0	0	0	0	0	0	0	0	0	0	0	0	1	0	0
rgv2_r01_s021	FL3	Bin Values (MEF)	3.73879	3.77252	3.80654	3.84088	3.87552	3.91048	3.94575	3.98134	4.01725	4.05349	4.09005	4.12694	4.16416	4.20172	4.23962	4.27786	4.31645	4.35538	4.39467	4.43431	4.4743	4.51466	4.55538	4.59647	4.63793	4.67976	4.72197	4.76456	4.80754	4.8509	4.89466	4.93881	4.98335	5.0283	5.07366	5.11942	5.1656	5.21219	5.2592	5.30664	5.3545	5.4028	5.45153	5.50071	5.55032	5.60038	5.6509
rgv2_r01_s021	FL3	Counts	0	3	1	1	3	1	0	1	1	1	2	2	1	1	3	3	5	2	3	4	2	2	0	2	2	2	0	1	4	1	1	4	2	5	4	1	2	3	4	1	2	3	4	0	5	3	3
rgv2_r01_s022	FL1	Bin Values (MEF)	52.2361	52.7218	53.212	53.7068	54.2061	54.7101	55.2188	55.7322	56.2504	56.7734	57.3013	57.834	58.3718	58.9145	59.4623	60.0152	60.5732	61.1364	61.7048	62.2785	62.8576	63.442	64.0319	64.6272	65.2281	65.8346	66.4467	67.0645	67.6881	68.3174	68.9526	69.5937	70.2408	70.8939	71.5531	72.2184	72.8898	73.5675	74.2516	74.9419	75.6387	76.342	77.0518	77.7682	78.4913	79.2211	79.9577
rgv2_r01_s022	FL1	Counts	0	0	0	0	0	0	0	0	0	0	0	0	0	0	0	0	0	0	0	0	0	0	0	0	0	0	0	0	0	0	0	0	0	0	0	0	0	0	0	0	0	0	0	0	0	0	0
rgv2_r01_s022	FL3	Bin Values (MEF)	3.73879	3.77252	3.80654	3.84088	3.87552	3.91048	3.94575	3.98134	4.01725	4.05349	4.09005	4.12694	4.16416	4.20172	4.23962	4.27786	4.31645	4.35538	4.39467	4.43431	4.4743	4.51466	4.55538	4.59647	4.63793	4.67976	4.72197	4.76456	4.80754	4.8509	4.89466	4.93881	4.98335	5.0283	5.07366	5.11942	5.1656	5.21219	5.2592	5.30664	5.3545	5.4028	5.45153	5.50071	5.55032	5.60038	5.6509
rgv2_r01_s022	FL3	Counts	0	2	5	4	3	2	1	1	2	3	3	2	3	1	2	0	0	3	4	1	0	1	2	2	1	1	1	2	2	0	0	2	2	0	1	0	2	3	3	3	6	1	5	5	1	3	3
rgv2_r01_s023	FL1	Bin Values (MEF)	52.2361	52.7218	53.212	53.7068	54.2061	54.7101	55.2188	55.7322	56.2504	56.7734	57.3013	57.834	58.3718	58.9145	59.4623	60.0152	60.5732	61.1364	61.7048	62.2785	62.8576	63.442	64.0319	64.6272	65.2281	65.8346	66.4467	67.0645	67.6881	68.3174	68.9526	69.5937	70.2408	70.8939	71.5531	72.2184	72.8898	73.5675	74.2516	74.9419	75.6387	76.342	77.0518	77.7682	78.4913	79.2211	79.9577
rgv2_r01_s023	FL1	Counts	0	0	0	0	0	0	0	0	0	0	0	0	0	0	0	1	0	0	0	0	0	0	0	0	0	1	0	0	0	0	0	0	0	0	0	0	0	0	0	0	0	0	0	0	0	0	0
rgv2_r01_s023	FL3	Bin Values (MEF)	3.73879	3.77252	3.80654	3.84088	3.87552	3.91048	3.94575	3.98134	4.01725	4.05349	4.09005	4.12694	4.16416	4.20172	4.23962	4.27786	4.31645	4.35538	4.39467	4.43431	4.4743	4.51466	4.55538	4.59647	4.63793	4.67976	4.72197	4.76456	4.80754	4.8509	4.89466	4.93881	4.98335	5.0283	5.07366	5.11942	5.1656	5.21219	5.2592	5.30664	5.3545	5.4028	5.45153	5.50071	5.55032	5.60038	5.6509
rgv2_r01_s023	FL3	Counts	0	3	3	4	5	4	2	1	0	0	0	2	1	0	0	2	4	2	1	3	2	5	2	0	2	2	7	1	4	2	0	1	6	4	2	3	2	0	2	2	4	0	1	1	4	2	4
rgv2_r01_s024	FL1	Bin Values (MEF)	52.2361	52.7218	53.212	53.7068	54.2061	54.7101	55.2188	55.7322	56.2504	56.7734	57.3013	57.834	58.3718	58.9145	59.4623	60.0152	60.5732	61.1364	61.7048	62.2785	62.8576	63.442	64.0319	64.6272	65.2281	65.8346	66.4467	67.0645	67.6881	68.3174	68.9526	69.5937	70.2408	70.8939	71.5531	72.2184	72.8898	73.5675	74.2516	74.9419	75.6387	76.342	77.0518	77.7682	78.4913	79.2211	79.9577
rgv2_r01_s024	FL1	Counts	0	0	1	0	0	0	0	0	0	0	0	0	0	0	0	0	0	0	0	0	0	0	0	0	0	0	0	0	0	0	0	0	0	0	0	0	0	0	0	0	0	0	0	0	0	0	0
rgv2_r01_s024	FL3	Bin Values (MEF)	3.73879	3.77252	3.80654	3.84088	3.87552	3.91048	3.94575	3.98134	4.01725	4.05349	4.09005	4.12694	4.16416	4.20172	4.23962	4.27786	4.31645	4.35538	4.39467	4.43431	4.4743	4.51466	4.55538	4.59647	4.63793	4.67976	4.72197	4.76456	4.80754	4.8509	4.89466	4.93881	4.98335	5.0283	5.07366	5.11942	5.1656	5.21219	5.2592	5.30664	5.3545	5.4028	5.45153	5.50071	5.55032	5.60038	5.6509
rgv2_r01_s024	FL3	Counts	0	2	3	2	8	6	0	1	2	0	0	3	5	0	3	2	2	2	1	3	2	3	2	0	5	7	1	2	2	5	5	1	3	3	2	7	4	1	3	4	5	7	4	1	4	2	1
rgv2_r01_s025	FL1	Bin Values (MEF)	52.2361	52.7218	53.212	53.7068	54.2061	54.7101	55.2188	55.7322	56.2504	56.7734	57.3013	57.834	58.3718	58.9145	59.4623	60.0152	60.5732	61.1364	61.7048	62.2785	62.8576	63.442	64.0319	64.6272	65.2281	65.8346	66.4467	67.0645	67.6881	68.3174	68.9526	69.5937	70.2408	70.8939	71.5531	72.2184	72.8898	73.5675	74.2516	74.9419	75.6387	76.342	77.0518	77.7682	78.4913	79.2211	79.9577
rgv2_r01_s025	FL1	Counts	0	0	0	0	1	0	0	0	0	0	0	0	0	0	1	0	0	0	0	0	0	0	0	0	1	0	0	0	0	1	0	0	1	0	0	0	1	0	0	0	0	0	0	0	0	0	0
rgv2_r01_s025	FL3	Bin Values (MEF)	3.73879	3.77252	3.80654	3.84088	3.87552	3.91048	3.94575	3.98134	4.01725	4.05349	4.09005	4.12694	4.16416	4.20172	4.23962	4.27786	4.31645	4.35538	4.39467	4.43431	4.4743	4.51466	4.55538	4.59647	4.63793	4.67976	4.72197	4.76456	4.80754	4.8509	4.89466	4.93881	4.98335	5.0283	5.07366	5.11942	5.1656	5.21219	5.2592	5.30664	5.3545	5.4028	5.45153	5.50071	5.55032	5.60038	5.6509
rgv2_r01_s025	FL3	Counts	0	3	7	8	8	3	6	7	6	5	4	6	7	2	5	8	3	8	5	7	5	8	5	8	2	8	6	2	8	7	5	4	7	5	2	4	8	6	6	9	7	6	7	2	3	7	6
rgv2_r01_s026	FL1	Bin Values (MEF)	52.2361	52.7218	53.212	53.7068	54.2061	54.7101	55.2188	55.7322	56.2504	56.7734	57.3013	57.834	58.3718	58.9145	59.4623	60.0152	60.5732	61.1364	61.7048	62.2785	62.8576	63.442	64.0319	64.6272	65.2281	65.8346	66.4467	67.0645	67.6881	68.3174	68.9526	69.5937	70.2408	70.8939	71.5531	72.2184	72.8898	73.5675	74.2516	74.9419	75.6387	76.342	77.0518	77.7682	78.4913	79.2211	79.9577
rgv2_r01_s026	FL1	Counts	0	0	0	0	0	0	0	1	0	0	0	0	0	0	0	0	0	0	0	0	0	0	0	0	0	1	1	0	1	0	0	0	1	0	0	0	1	0	1	0	0	0	0	0	0	0	1
rgv2_r01_s026	FL3	Bin Values (MEF)	3.73879	3.77252	3.80654	3.84088	3.87552	3.91048	3.94575	3.98134	4.01725	4.05349	4.09005	4.12694	4.16416	4.20172	4.23962	4.27786	4.31645	4.35538	4.39467	4.43431	4.4743	4.51466	4.55538	4.59647	4.63793	4.67976	4.72197	4.76456	4.80754	4.8509	4.89466	4.93881	4.98335	5.0283	5.07366	5.11942	5.1656	5.21219	5.2592	5.30664	5.3545	5.4028	5.45153	5.50071	5.55032	5.60038	5.6509
rgv2_r01_s026	FL3	Counts	0	11	13	5	8	5	3	5	9	10	7	9	14	3	13	7	9	3	5	8	7	7	6	6	9	9	2	5	8	5	3	5	6	6	8	5	6	7	8	4	7	2	9	6	6	9	5
rgv2_r01_s027	FL1	Bin Values (MEF)	52.2361	52.7218	53.212	53.7068	54.2061	54.7101	55.2188	55.7322	56.2504	56.7734	57.3013	57.834	58.3718	58.9145	59.4623	60.0152	60.5732	61.1364	61.7048	62.2785	62.8576	63.442	64.0319	64.6272	65.2281	65.8346	66.4467	67.0645	67.6881	68.3174	68.9526	69.5937	70.2408	70.8939	71.5531	72.2184	72.8898	73.5675	74.2516	74.9419	75.6387	76.342	77.0518	77.7682	78.4913	79.2211	79.9577
rgv2_r01_s027	FL1	Counts	0	0	0	0	0	0	0	0	0	0	0	0	0	0	0	0	0	0	0	0	0	1	0	0	0	0	0	0	0	0	0	0	0	0	0	0	0	0	0	0	0	0	0	0	0	0	0
rgv2_r01_s027	FL3	Bin Values (MEF)	3.73879	3.77252	3.80654	3.84088	3.87552	3.91048	3.94575	3.98134	4.01725	4.05349	4.09005	4.12694	4.16416	4.20172	4.23962	4.27786	4.31645	4.35538	4.39467	4.43431	4.4743	4.51466	4.55538	4.59647	4.63793	4.67976	4.72197	4.76456	4.80754	4.8509	4.89466	4.93881	4.98335	5.0283	5.07366	5.11942	5.1656	5.21219	5.2592	5.30664	5.3545	5.4028	5.45153	5.50071	5.55032	5.60038	5.6509
rgv2_r01_s027	FL3	Counts	0	6	6	2	4	7	3	5	5	4	7	5	3	4	4	9	5	2	6	7	4	8	8	3	3	4	8	5	4	7	2	4	6	7	4	5	2	7	7	8	6	5	4	8	7	4	7
rgv2_r01_s028	FL1	Bin Values (MEF)	52.2361	52.7218	53.212	53.7068	54.2061	54.7101	55.2188	55.7322	56.2504	56.7734	57.3013	57.834	58.3718	58.9145	59.4623	60.0152	60.5732	61.1364	61.7048	62.2785	62.8576	63.442	64.0319	64.6272	65.2281	65.8346	66.4467	67.0645	67.6881	68.3174	68.9526	69.5937	70.2408	70.8939	71.5531	72.2184	72.8898	73.5675	74.2516	74.9419	75.6387	76.342	77.0518	77.7682	78.4913	79.2211	79.9577
rgv2_r01_s028	FL1	Counts	0	0	0	0	0	0	0	0	0	0	0	0	0	0	2	0	0	0	0	0	0	0	0	0	0	1	0	1	0	1	0	0	0	1	1	0	1	0	0	0	0	0	0	0	0	1	0
rgv2_r01_s028	FL3	Bin Values (MEF)	3.73879	3.77252	3.80654	3.84088	3.87552	3.91048	3.94575	3.98134	4.01725	4.05349	4.09005	4.12694	4.16416	4.20172	4.23962	4.27786	4.31645	4.35538	4.39467	4.43431	4.4743	4.51466	4.55538	4.59647	4.63793	4.67976	4.72197	4.76456	4.80754	4.8509	4.89466	4.93881	4.98335	5.0283	5.07366	5.11942	5.1656	5.21219	5.2592	5.30664	5.3545	5.4028	5.45153	5.50071	5.55032	5.60038	5.6509
rgv2_r01_s028	FL3	Counts	0	12	13	8	9	7	10	11	2	8	4	9	4	8	3	5	8	9	6	11	8	9	7	4	7	7	2	9	7	5	11	7	13	5	3	4	7	8	7	5	5	10	8	7	8	9	5
rgv2_r01_s029	FL1	Bin Values (MEF)	52.2361	52.7218	53.212	53.7068	54.2061	54.7101	55.2188	55.7322	56.2504	56.7734	57.3013	57.834	58.3718	58.9145	59.4623	60.0152	60.5732	61.1364	61.7048	62.2785	62.8576	63.442	64.0319	64.6272	65.2281	65.8346	66.4467	67.0645	67.6881	68.3174	68.9526	69.5937	70.2408	70.8939	71.5531	72.2184	72.8898	73.5675	74.2516	74.9419	75.6387	76.342	77.0518	77.7682	78.4913	79.2211	79.9577
rgv2_r01_s029	FL1	Counts	0	0	0	0	0	0	0	0	0	0	0	0	0	0	0	0	0	0	0	0	1	0	0	0	1	0	0	0	0	0	0	0	0	0	0	0	0	0	0	0	1	0	0	0	0	0	0
rgv2_r01_s029	FL3	Bin Values (MEF)	3.73879	3.77252	3.80654	3.84088	3.87552	3.91048	3.94575	3.98134	4.01725	4.05349	4.09005	4.12694	4.16416	4.20172	4.23962	4.27786	4.31645	4.35538	4.39467	4.43431	4.4743	4.51466	4.55538	4.59647	4.63793	4.67976	4.72197	4.76456	4.80754	4.8509	4.89466	4.93881	4.98335	5.0283	5.07366	5.11942	5.1656	5.21219	5.2592	5.30664	5.3545	5.4028	5.45153	5.50071	5.55032	5.60038	5.6509
rgv2_r01_s029	FL3	Counts	0	6	12	6	5	7	8	9	7	9	7	7	11	6	6	7	2	7	5	4	9	9	6	9	3	8	4	7	3	10	5	7	3	3	4	4	1	6	11	5	8	5	6	3	5	7	7
rgv2_r01_s030	FL1	Bin Values (MEF)	52.2361	52.7218	53.212	53.7068	54.2061	54.7101	55.2188	55.7322	56.2504	56.7734	57.3013	57.834	58.3718	58.9145	59.4623	60.0152	60.5732	61.1364	61.7048	62.2785	62.8576	63.442	64.0319	64.6272	65.2281	65.8346	66.4467	67.0645	67.6881	68.3174	68.9526	69.5937	70.2408	70.8939	71.5531	72.2184	72.8898	73.5675	74.2516	74.9419	75.6387	76.342	77.0518	77.7682	78.4913	79.2211	79.9577
rgv2_r01_s030	FL1	Counts	0	0	0	0	0	1	0	1	0	0	0	0	0	0	0	0	0	0	0	0	0	0	0	0	0	0	0	0	0	0	0	0	0	0	1	1	0	0	0	0	1	0	0	0	1	2	0
rgv2_r01_s030	FL3	Bin Values (MEF)	3.73879	3.77252	3.80654	3.84088	3.87552	3.91048	3.94575	3.98134	4.01725	4.05349	4.09005	4.12694	4.16416	4.20172	4.23962	4.27786	4.31645	4.35538	4.39467	4.43431	4.4743	4.51466	4.55538	4.59647	4.63793	4.67976	4.72197	4.76456	4.80754	4.8509	4.89466	4.93881	4.98335	5.0283	5.07366	5.11942	5.1656	5.21219	5.2592	5.30664	5.3545	5.4028	5.45153	5.50071	5.55032	5.60038	5.6509
rgv2_r01_s030	FL3	Counts	0	8	7	7	4	9	9	6	4	8	9	9	4	8	8	6	7	5	7	4	9	7	5	9	9	10	6	4	4	6	7	7	5	7	8	5	3	8	5	4	3	7	5	7	11	6	7
rgv2_r01_s031	FL1	Bin Values (MEF)	52.2361	52.7218	53.212	53.7068	54.2061	54.7101	55.2188	55.7322	56.2504	56.7734	57.3013	57.834	58.3718	58.9145	59.4623	60.0152	60.5732	61.1364	61.7048	62.2785	62.8576	63.442	64.0319	64.6272	65.2281	65.8346	66.4467	67.0645	67.6881	68.3174	68.9526	69.5937	70.2408	70.8939	71.5531	72.2184	72.8898	73.5675	74.2516	74.9419	75.6387	76.342	77.0518	77.7682	78.4913	79.2211	79.9577
rgv2_r01_s031	FL1	Counts	0	0	0	1	0	0	0	0	1	0	0	1	0	0	1	0	0	0	0	0	0	0	0	0	1	0	1	1	1	0	0	0	0	0	0	0	0	0	1	1	0	0	0	0	0	0	0
rgv2_r01_s031	FL3	Bin Values (MEF)	3.73879	3.77252	3.80654	3.84088	3.87552	3.91048	3.94575	3.98134	4.01725	4.05349	4.09005	4.12694	4.16416	4.20172	4.23962	4.27786	4.31645	4.35538	4.39467	4.43431	4.4743	4.51466	4.55538	4.59647	4.63793	4.67976	4.72197	4.76456	4.80754	4.8509	4.89466	4.93881	4.98335	5.0283	5.07366	5.11942	5.1656	5.21219	5.2592	5.30664	5.3545	5.4028	5.45153	5.50071	5.55032	5.60038	5.6509
rgv2_r01_s031	FL3	Counts	0	11	9	11	9	10	3	7	10	6	10	9	5	9	5	8	12	8	7	4	6	4	6	6	10	7	12	7	5	4	12	9	10	9	5	8	10	8	4	4	1	6	7	9	5	4	5
rgv2_r01_s032	FL1	Bin Values (MEF)	52.2361	52.7218	53.212	53.7068	54.2061	54.7101	55.2188	55.7322	56.2504	56.7734	57.3013	57.834	58.3718	58.9145	59.4623	60.0152	60.5732	61.1364	61.7048	62.2785	62.8576	63.442	64.0319	64.6272	65.2281	65.8346	66.4467	67.0645	67.6881	68.3174	68.9526	69.5937	70.2408	70.8939	71.5531	72.2184	72.8898	73.5675	74.2516	74.9419	75.6387	76.342	77.0518	77.7682	78.4913	79.2211	79.9577
rgv2_r01_s032	FL1	Counts	0	0	0	0	0	1	0	0	1	0	1	0	0	0	0	0	0	0	0	0	0	1	0	0	1	0	0	0	0	1	1	1	0	0	2	2	0	0	0	1	0	1	0	0	1	0	0
rgv2_r01_s032	FL3	Bin Values (MEF)	3.73879	3.77252	3.80654	3.84088	3.87552	3.91048	3.94575	3.98134	4.01725	4.05349	4.09005	4.12694	4.16416	4.20172	4.23962	4.27786	4.31645	4.35538	4.39467	4.43431	4.4743	4.51466	4.55538	4.59647	4.63793	4.67976	4.72197	4.76456	4.80754	4.8509	4.89466	4.93881	4.98335	5.0283	5.07366	5.11942	5.1656	5.21219	5.2592	5.30664	5.3545	5.4028	5.45153	5.50071	5.55032	5.60038	5.6509
rgv2_r01_s032	FL3	Counts	0	11	6	8	11	12	6	8	9	5	9	16	4	6	10	10	3	5	5	8	3	15	9	2	7	5	8	15	5	5	8	5	4	7	7	12	6	5	7	5	7	3	3	6	6	7	6
rgv2_r01_s033	FL1	Bin Values (MEF)	52.2361	52.7218	53.212	53.7068	54.2061	54.7101	55.2188	55.7322	56.2504	56.7734	57.3013	57.834	58.3718	58.9145	59.4623	60.0152	60.5732	61.1364	61.7048	62.2785	62.8576	63.442	64.0319	64.6272	65.2281	65.8346	66.4467	67.0645	67.6881	68.3174	68.9526	69.5937	70.2408	70.8939	71.5531	72.2184	72.8898	73.5675	74.2516	74.9419	75.6387	76.342	77.0518	77.7682	78.4913	79.2211	79.9577
rgv2_r01_s033	FL1	Counts	0	0	0	0	0	0	0	0	0	0	0	0	0	0	0	0	0	0	1	0	0	0	0	0	0	0	0	1	1	0	0	0	0	0	0	0	0	0	0	0	0	0	0	1	0	0	0
rgv2_r01_s033	FL3	Bin Values (MEF)	3.73879	3.77252	3.80654	3.84088	3.87552	3.91048	3.94575	3.98134	4.01725	4.05349	4.09005	4.12694	4.16416	4.20172	4.23962	4.27786	4.31645	4.35538	4.39467	4.43431	4.4743	4.51466	4.55538	4.59647	4.63793	4.67976	4.72197	4.76456	4.80754	4.8509	4.89466	4.93881	4.98335	5.0283	5.07366	5.11942	5.1656	5.21219	5.2592	5.30664	5.3545	5.4028	5.45153	5.50071	5.55032	5.60038	5.6509
rgv2_r01_s033	FL3	Counts	0	2	1	6	10	11	12	4	7	4	7	6	7	6	8	3	7	5	7	6	3	11	4	8	9	4	7	9	6	3	7	3	9	8	3	6	6	4	4	3	6	4	5	5	4	8	12
rgv2_r01_s034	FL1	Bin Values (MEF)	52.2361	52.7218	53.212	53.7068	54.2061	54.7101	55.2188	55.7322	56.2504	56.7734	57.3013	57.834	58.3718	58.9145	59.4623	60.0152	60.5732	61.1364	61.7048	62.2785	62.8576	63.442	64.0319	64.6272	65.2281	65.8346	66.4467	67.0645	67.6881	68.3174	68.9526	69.5937	70.2408	70.8939	71.5531	72.2184	72.8898	73.5675	74.2516	74.9419	75.6387	76.342	77.0518	77.7682	78.4913	79.2211	79.9577
rgv2_r01_s034	FL1	Counts	0	0	0	0	0	0	0	0	0	0	0	1	0	0	0	0	0	0	0	0	0	0	0	0	0	0	0	0	0	0	0	0	0	0	0	0	0	0	0	0	0	0	0	0	0	2	0
rgv2_r01_s034	FL3	Bin Values (MEF)	3.73879	3.77252	3.80654	3.84088	3.87552	3.91048	3.94575	3.98134	4.01725	4.05349	4.09005	4.12694	4.16416	4.20172	4.23962	4.27786	4.31645	4.35538	4.39467	4.43431	4.4743	4.51466	4.55538	4.59647	4.63793	4.67976	4.72197	4.76456	4.80754	4.8509	4.89466	4.93881	4.98335	5.0283	5.07366	5.11942	5.1656	5.21219	5.2592	5.30664	5.3545	5.4028	5.45153	5.50071	5.55032	5.60038	5.6509
rgv2_r01_s034	FL3	Counts	0	8	7	8	8	11	7	17	9	12	11	10	5	9	5	8	7	10	4	7	12	6	4	6	2	5	7	9	7	4	9	7	10	7	11	2	5	6	10	7	3	6	5	5	8	10	4
rgv2_r01_s035	FL1	Bin Values (MEF)	52.2361	52.7218	53.212	53.7068	54.2061	54.7101	55.2188	55.7322	56.2504	56.7734	57.3013	57.834	58.3718	58.9145	59.4623	60.0152	60.5732	61.1364	61.7048	62.2785	62.8576	63.442	64.0319	64.6272	65.2281	65.8346	66.4467	67.0645	67.6881	68.3174	68.9526	69.5937	70.2408	70.8939	71.5531	72.2184	72.8898	73.5675	74.2516	74.9419	75.6387	76.342	77.0518	77.7682	78.4913	79.2211	79.9577
rgv2_r01_s035	FL1	Counts	0	0	0	0	0	0	0	0	0	0	0	0	0	0	0	0	0	0	0	0	0	0	0	0	2	0	0	0	0	0	0	1	0	1	0	0	1	0	0	0	0	0	0	0	0	0	0
rgv2_r01_s035	FL3	Bin Values (MEF)	3.73879	3.77252	3.80654	3.84088	3.87552	3.91048	3.94575	3.98134	4.01725	4.05349	4.09005	4.12694	4.16416	4.20172	4.23962	4.27786	4.31645	4.35538	4.39467	4.43431	4.4743	4.51466	4.55538	4.59647	4.63793	4.67976	4.72197	4.76456	4.80754	4.8509	4.89466	4.93881	4.98335	5.0283	5.07366	5.11942	5.1656	5.21219	5.2592	5.30664	5.3545	5.4028	5.45153	5.50071	5.55032	5.60038	5.6509
rgv2_r01_s035	FL3	Counts	0	7	7	11	11	14	9	8	10	10	6	7	8	10	7	8	7	5	11	9	10	8	11	5	7	4	4	7	17	10	12	5	4	7	0	7	8	4	10	5	7	12	10	6	11	7	5
rgv2_r01_s036	FL1	Bin Values (MEF)	52.2361	52.7218	53.212	53.7068	54.2061	54.7101	55.2188	55.7322	56.2504	56.7734	57.3013	57.834	58.3718	58.9145	59.4623	60.0152	60.5732	61.1364	61.7048	62.2785	62.8576	63.442	64.0319	64.6272	65.2281	65.8346	66.4467	67.0645	67.6881	68.3174	68.9526	69.5937	70.2408	70.8939	71.5531	72.2184	72.8898	73.5675	74.2516	74.9419	75.6387	76.342	77.0518	77.7682	78.4913	79.2211	79.9577
rgv2_r01_s036	FL1	Counts	0	0	0	0	0	0	1	0	1	0	1	0	1	0	0	0	0	1	0	0	1	1	0	0	1	0	0	0	1	0	0	0	0	1	0	1	0	1	2	0	0	0	0	0	0	0	0
rgv2_r01_s036	FL3	Bin Values (MEF)	3.73879	3.77252	3.80654	3.84088	3.87552	3.91048	3.94575	3.98134	4.01725	4.05349	4.09005	4.12694	4.16416	4.20172	4.23962	4.27786	4.31645	4.35538	4.39467	4.43431	4.4743	4.51466	4.55538	4.59647	4.63793	4.67976	4.72197	4.76456	4.80754	4.8509	4.89466	4.93881	4.98335	5.0283	5.07366	5.11942	5.1656	5.21219	5.2592	5.30664	5.3545	5.4028	5.45153	5.50071	5.55032	5.60038	5.6509
rgv2_r01_s036	FL3	Counts	0	13	12	7	6	14	6	9	5	5	6	10	7	10	8	6	9	5	6	5	6	6	9	7	5	6	13	4	6	12	6	5	4	7	6	4	11	8	7	1	10	10	8	11	9	9	6
rgv2_r01_s037	FL1	Bin Values (MEF)	52.2361	52.7218	53.212	53.7068	54.2061	54.7101	55.2188	55.7322	56.2504	56.7734	57.3013	57.834	58.3718	58.9145	59.4623	60.0152	60.5732	61.1364	61.7048	62.2785	62.8576	63.442	64.0319	64.6272	65.2281	65.8346	66.4467	67.0645	67.6881	68.3174	68.9526	69.5937	70.2408	70.8939	71.5531	72.2184	72.8898	73.5675	74.2516	74.9419	75.6387	76.342	77.0518	77.7682	78.4913	79.2211	79.9577
rgv2_r01_s037	FL1	Counts	0	0	0	0	1	0	1	0	0	0	0	0	0	0	1	0	0	0	0	0	0	0	0	0	0	0	0	0	0	0	0	0	0	0	0	0	0	0	0	0	0	0	0	0	1	0	0
rgv2_r01_s037	FL3	Bin Values (MEF)	3.73879	3.77252	3.80654	3.84088	3.87552	3.91048	3.94575	3.98134	4.01725	4.05349	4.09005	4.12694	4.16416	4.20172	4.23962	4.27786	4.31645	4.35538	4.39467	4.43431	4.4743	4.51466	4.55538	4.59647	4.63793	4.67976	4.72197	4.76456	4.80754	4.8509	4.89466	4.93881	4.98335	5.0283	5.07366	5.11942	5.1656	5.21219	5.2592	5.30664	5.3545	5.4028	5.45153	5.50071	5.55032	5.60038	5.6509
rgv2_r01_s037	FL3	Counts	0	11	10	6	4	5	6	5	6	10	6	9	5	8	6	5	4	7	5	5	10	5	9	4	2	4	6	4	3	9	3	5	7	7	3	4	5	9	6	8	8	6	2	4	4	9	3
rgv2_r01_s038	FL1	Bin Values (MEF)	52.2361	52.7218	53.212	53.7068	54.2061	54.7101	55.2188	55.7322	56.2504	56.7734	57.3013	57.834	58.3718	58.9145	59.4623	60.0152	60.5732	61.1364	61.7048	62.2785	62.8576	63.442	64.0319	64.6272	65.2281	65.8346	66.4467	67.0645	67.6881	68.3174	68.9526	69.5937	70.2408	70.8939	71.5531	72.2184	72.8898	73.5675	74.2516	74.9419	75.6387	76.342	77.0518	77.7682	78.4913	79.2211	79.9577
rgv2_r01_s038	FL1	Counts	0	0	0	0	0	0	0	1	0	0	0	1	0	0	0	0	1	0	0	0	0	0	1	0	0	1	0	0	0	0	0	0	0	0	1	0	0	0	0	0	0	0	0	0	0	0	1
rgv2_r01_s038	FL3	Bin Values (MEF)	3.73879	3.77252	3.80654	3.84088	3.87552	3.91048	3.94575	3.98134	4.01725	4.05349	4.09005	4.12694	4.16416	4.20172	4.23962	4.27786	4.31645	4.35538	4.39467	4.43431	4.4743	4.51466	4.55538	4.59647	4.63793	4.67976	4.72197	4.76456	4.80754	4.8509	4.89466	4.93881	4.98335	5.0283	5.07366	5.11942	5.1656	5.21219	5.2592	5.30664	5.3545	5.4028	5.45153	5.50071	5.55032	5.60038	5.6509
rgv2_r01_s038	FL3	Counts	0	7	13	5	5	5	8	8	12	4	3	5	6	6	4	6	8	5	6	3	5	10	7	7	2	2	6	8	7	7	6	6	10	3	3	5	6	7	11	8	5	5	7	5	6	5	2
rgv2_r01_s039	FL1	Bin Values (MEF)	52.2361	52.7218	53.212	53.7068	54.2061	54.7101	55.2188	55.7322	56.2504	56.7734	57.3013	57.834	58.3718	58.9145	59.4623	60.0152	60.5732	61.1364	61.7048	62.2785	62.8576	63.442	64.0319	64.6272	65.2281	65.8346	66.4467	67.0645	67.6881	68.3174	68.9526	69.5937	70.2408	70.8939	71.5531	72.2184	72.8898	73.5675	74.2516	74.9419	75.6387	76.342	77.0518	77.7682	78.4913	79.2211	79.9577
rgv2_r01_s039	FL1	Counts	0	0	0	0	0	0	0	0	0	0	0	0	0	0	0	0	0	0	0	0	0	0	0	0	0	0	0	0	0	0	0	0	0	0	0	0	0	0	0	0	0	0	0	0	0	0	0
rgv2_r01_s039	FL3	Bin Values (MEF)	3.73879	3.77252	3.80654	3.84088	3.87552	3.91048	3.94575	3.98134	4.01725	4.05349	4.09005	4.12694	4.16416	4.20172	4.23962	4.27786	4.31645	4.35538	4.39467	4.43431	4.4743	4.51466	4.55538	4.59647	4.63793	4.67976	4.72197	4.76456	4.80754	4.8509	4.89466	4.93881	4.98335	5.0283	5.07366	5.11942	5.1656	5.21219	5.2592	5.30664	5.3545	5.4028	5.45153	5.50071	5.55032	5.60038	5.6509
rgv2_r01_s039	FL3	Counts	0	6	8	4	4	6	5	5	8	5	7	4	7	8	4	10	6	9	6	7	7	8	5	9	3	7	9	3	4	7	2	7	14	6	11	4	5	4	5	6	6	3	3	3	4	5	5
rgv2_r01_s040	FL1	Bin Values (MEF)	52.2361	52.7218	53.212	53.7068	54.2061	54.7101	55.2188	55.7322	56.2504	56.7734	57.3013	57.834	58.3718	58.9145	59.4623	60.0152	60.5732	61.1364	61.7048	62.2785	62.8576	63.442	64.0319	64.6272	65.2281	65.8346	66.4467	67.0645	67.6881	68.3174	68.9526	69.5937	70.2408	70.8939	71.5531	72.2184	72.8898	73.5675	74.2516	74.9419	75.6387	76.342	77.0518	77.7682	78.4913	79.2211	79.9577
rgv2_r01_s040	FL1	Counts	0	0	0	0	0	0	0	0	0	0	0	0	0	0	0	0	0	0	0	0	0	0	1	1	0	0	0	0	0	1	0	0	0	0	0	0	1	0	0	0	0	0	0	0	0	2	0
rgv2_r01_s040	FL3	Bin Values (MEF)	3.73879	3.77252	3.80654	3.84088	3.87552	3.91048	3.94575	3.98134	4.01725	4.05349	4.09005	4.12694	4.16416	4.20172	4.23962	4.27786	4.31645	4.35538	4.39467	4.43431	4.4743	4.51466	4.55538	4.59647	4.63793	4.67976	4.72197	4.76456	4.80754	4.8509	4.89466	4.93881	4.98335	5.0283	5.07366	5.11942	5.1656	5.21219	5.2592	5.30664	5.3545	5.4028	5.45153	5.50071	5.55032	5.60038	5.6509
rgv2_r01_s040	FL3	Counts	0	6	4	7	10	11	4	4	5	6	3	6	7	5	4	3	5	11	7	1	10	4	7	1	7	7	8	6	6	5	7	7	3	4	5	7	3	5	3	5	3	7	9	3	3	6	7
rgv2_r01_s041	FL1	Bin Values (MEF)	52.2361	52.7218	53.212	53.7068	54.2061	54.7101	55.2188	55.7322	56.2504	56.7734	57.3013	57.834	58.3718	58.9145	59.4623	60.0152	60.5732	61.1364	61.7048	62.2785	62.8576	63.442	64.0319	64.6272	65.2281	65.8346	66.4467	67.0645	67.6881	68.3174	68.9526	69.5937	70.2408	70.8939	71.5531	72.2184	72.8898	73.5675	74.2516	74.9419	75.6387	76.342	77.0518	77.7682	78.4913	79.2211	79.9577
rgv2_r01_s041	FL1	Counts	0	0	1	0	1	0	0	0	0	0	0	0	0	0	0	0	0	0	1	0	0	0	1	0	0	0	1	0	0	0	0	0	1	0	0	1	0	1	0	0	0	1	0	0	0	0	0
rgv2_r01_s041	FL3	Bin Values (MEF)	3.73879	3.77252	3.80654	3.84088	3.87552	3.91048	3.94575	3.98134	4.01725	4.05349	4.09005	4.12694	4.16416	4.20172	4.23962	4.27786	4.31645	4.35538	4.39467	4.43431	4.4743	4.51466	4.55538	4.59647	4.63793	4.67976	4.72197	4.76456	4.80754	4.8509	4.89466	4.93881	4.98335	5.0283	5.07366	5.11942	5.1656	5.21219	5.2592	5.30664	5.3545	5.4028	5.45153	5.50071	5.55032	5.60038	5.6509
rgv2_r01_s041	FL3	Counts	0	10	5	10	12	11	5	11	11	3	6	7	5	9	10	6	8	10	7	9	5	7	7	7	8	9	7	6	5	8	7	4	5	11	7	8	9	7	7	8	9	3	5	8	7	7	6
rgv2_r01_s042	FL1	Bin Values (MEF)	52.2361	52.7218	53.212	53.7068	54.2061	54.7101	55.2188	55.7322	56.2504	56.7734	57.3013	57.834	58.3718	58.9145	59.4623	60.0152	60.5732	61.1364	61.7048	62.2785	62.8576	63.442	64.0319	64.6272	65.2281	65.8346	66.4467	67.0645	67.6881	68.3174	68.9526	69.5937	70.2408	70.8939	71.5531	72.2184	72.8898	73.5675	74.2516	74.9419	75.6387	76.342	77.0518	77.7682	78.4913	79.2211	79.9577
rgv2_r01_s042	FL1	Counts	0	0	0	0	0	0	0	0	0	0	0	0	0	0	0	0	0	0	0	0	0	0	0	0	0	0	1	0	0	0	0	1	0	0	0	0	0	0	0	0	0	0	0	0	0	0	0
rgv2_r01_s042	FL3	Bin Values (MEF)	3.73879	3.77252	3.80654	3.84088	3.87552	3.91048	3.94575	3.98134	4.01725	4.05349	4.09005	4.12694	4.16416	4.20172	4.23962	4.27786	4.31645	4.35538	4.39467	4.43431	4.4743	4.51466	4.55538	4.59647	4.63793	4.67976	4.72197	4.76456	4.80754	4.8509	4.89466	4.93881	4.98335	5.0283	5.07366	5.11942	5.1656	5.21219	5.2592	5.30664	5.3545	5.4028	5.45153	5.50071	5.55032	5.60038	5.6509
rgv2_r01_s042	FL3	Counts	0	5	10	4	5	8	9	8	6	3	7	7	6	3	7	6	4	7	11	6	3	6	4	6	2	9	10	5	6	7	8	8	3	4	9	8	4	3	8	5	4	5	8	6	9	3	11
rgv2_r01_s043	FL1	Bin Values (MEF)	52.2361	52.7218	53.212	53.7068	54.2061	54.7101	55.2188	55.7322	56.2504	56.7734	57.3013	57.834	58.3718	58.9145	59.4623	60.0152	60.5732	61.1364	61.7048	62.2785	62.8576	63.442	64.0319	64.6272	65.2281	65.8346	66.4467	67.0645	67.6881	68.3174	68.9526	69.5937	70.2408	70.8939	71.5531	72.2184	72.8898	73.5675	74.2516	74.9419	75.6387	76.342	77.0518	77.7682	78.4913	79.2211	79.9577
rgv2_r01_s043	FL1	Counts	0	0	0	0	0	0	0	0	0	0	0	1	0	0	1	0	0	0	1	0	0	0	0	0	0	0	0	0	0	1	0	0	0	0	0	0	0	0	0	0	0	0	1	0	1	1	1
rgv2_r01_s043	FL3	Bin Values (MEF)	3.73879	3.77252	3.80654	3.84088	3.87552	3.91048	3.94575	3.98134	4.01725	4.05349	4.09005	4.12694	4.16416	4.20172	4.23962	4.27786	4.31645	4.35538	4.39467	4.43431	4.4743	4.51466	4.55538	4.59647	4.63793	4.67976	4.72197	4.76456	4.80754	4.8509	4.89466	4.93881	4.98335	5.0283	5.07366	5.11942	5.1656	5.21219	5.2592	5.30664	5.3545	5.4028	5.45153	5.50071	5.55032	5.60038	5.6509
rgv2_r01_s043	FL3	Counts	0	9	7	9	7	8	15	5	9	9	7	4	9	5	6	6	5	9	9	8	7	11	6	5	8	8	10	6	13	6	10	6	9	9	10	4	7	16	10	4	2	4	4	7	4	9	6
rgv2_r01_s044	FL1	Bin Values (MEF)	52.2361	52.7218	53.212	53.7068	54.2061	54.7101	55.2188	55.7322	56.2504	56.7734	57.3013	57.834	58.3718	58.9145	59.4623	60.0152	60.5732	61.1364	61.7048	62.2785	62.8576	63.442	64.0319	64.6272	65.2281	65.8346	66.4467	67.0645	67.6881	68.3174	68.9526	69.5937	70.2408	70.8939	71.5531	72.2184	72.8898	73.5675	74.2516	74.9419	75.6387	76.342	77.0518	77.7682	78.4913	79.2211	79.9577
rgv2_r01_s044	FL1	Counts	0	0	0	1	0	0	0	0	0	0	0	0	0	0	0	1	0	0	0	0	0	0	0	0	1	0	0	0	0	0	0	0	0	0	0	0	1	0	0	0	0	0	0	1	0	1	0
rgv2_r01_s044	FL3	Bin Values (MEF)	3.73879	3.77252	3.80654	3.84088	3.87552	3.91048	3.94575	3.98134	4.01725	4.05349	4.09005	4.12694	4.16416	4.20172	4.23962	4.27786	4.31645	4.35538	4.39467	4.43431	4.4743	4.51466	4.55538	4.59647	4.63793	4.67976	4.72197	4.76456	4.80754	4.8509	4.89466	4.93881	4.98335	5.0283	5.07366	5.11942	5.1656	5.21219	5.2592	5.30664	5.3545	5.4028	5.45153	5.50071	5.55032	5.60038	5.6509
rgv2_r01_s044	FL3	Counts	0	6	8	3	12	4	4	10	8	10	8	10	6	4	4	4	8	9	8	9	4	7	2	10	4	7	4	6	9	8	14	10	7	12	5	2	13	4	8	6	8	8	4	12	8	4	8
rgv2_r01_s045	FL1	Bin Values (MEF)	52.2361	52.7218	53.212	53.7068	54.2061	54.7101	55.2188	55.7322	56.2504	56.7734	57.3013	57.834	58.3718	58.9145	59.4623	60.0152	60.5732	61.1364	61.7048	62.2785	62.8576	63.442	64.0319	64.6272	65.2281	65.8346	66.4467	67.0645	67.6881	68.3174	68.9526	69.5937	70.2408	70.8939	71.5531	72.2184	72.8898	73.5675	74.2516	74.9419	75.6387	76.342	77.0518	77.7682	78.4913	79.2211	79.9577
rgv2_r01_s045	FL1	Counts	0	0	0	0	0	0	0	0	0	0	0	0	0	0	0	0	0	0	0	0	0	0	0	0	0	0	0	0	0	0	0	0	2	0	0	0	0	1	0	0	0	1	0	0	0	0	0
rgv2_r01_s045	FL3	Bin Values (MEF)	3.73879	3.77252	3.80654	3.84088	3.87552	3.91048	3.94575	3.98134	4.01725	4.05349	4.09005	4.12694	4.16416	4.20172	4.23962	4.27786	4.31645	4.35538	4.39467	4.43431	4.4743	4.51466	4.55538	4.59647	4.63793	4.67976	4.72197	4.76456	4.80754	4.8509	4.89466	4.93881	4.98335	5.0283	5.07366	5.11942	5.1656	5.21219	5.2592	5.30664	5.3545	5.4028	5.45153	5.50071	5.55032	5.60038	5.6509
rgv2_r01_s045	FL3	Counts	0	5	7	10	4	6	5	6	5	8	9	8	10	6	8	9	10	5	11	9	8	5	4	7	2	11	3	4	6	7	9	6	5	4	2	12	6	10	14	3	4	5	12	5	8	7	4
rgv2_r01_s046	FL1	Bin Values (MEF)	52.2361	52.7218	53.212	53.7068	54.2061	54.7101	55.2188	55.7322	56.2504	56.7734	57.3013	57.834	58.3718	58.9145	59.4623	60.0152	60.5732	61.1364	61.7048	62.2785	62.8576	63.442	64.0319	64.6272	65.2281	65.8346	66.4467	67.0645	67.6881	68.3174	68.9526	69.5937	70.2408	70.8939	71.5531	72.2184	72.8898	73.5675	74.2516	74.9419	75.6387	76.342	77.0518	77.7682	78.4913	79.2211	79.9577
rgv2_r01_s046	FL1	Counts	0	0	0	0	0	0	0	0	0	1	0	0	0	0	0	0	1	0	0	0	0	0	0	0	0	0	0	0	0	0	2	0	0	0	0	0	1	0	0	0	1	1	0	0	0	0	0
rgv2_r01_s046	FL3	Bin Values (MEF)	3.73879	3.77252	3.80654	3.84088	3.87552	3.91048	3.94575	3.98134	4.01725	4.05349	4.09005	4.12694	4.16416	4.20172	4.23962	4.27786	4.31645	4.35538	4.39467	4.43431	4.4743	4.51466	4.55538	4.59647	4.63793	4.67976	4.72197	4.76456	4.80754	4.8509	4.89466	4.93881	4.98335	5.0283	5.07366	5.11942	5.1656	5.21219	5.2592	5.30664	5.3545	5.4028	5.45153	5.50071	5.55032	5.60038	5.6509
rgv2_r01_s046	FL3	Counts	0	10	10	3	10	10	10	6	5	6	8	7	11	6	5	12	7	8	5	7	8	6	8	6	5	11	7	5	10	12	10	11	5	10	9	10	6	4	6	9	7	10	5	11	8	12	6
rgv2_r01_s047	FL1	Bin Values (MEF)	52.2361	52.7218	53.212	53.7068	54.2061	54.7101	55.2188	55.7322	56.2504	56.7734	57.3013	57.834	58.3718	58.9145	59.4623	60.0152	60.5732	61.1364	61.7048	62.2785	62.8576	63.442	64.0319	64.6272	65.2281	65.8346	66.4467	67.0645	67.6881	68.3174	68.9526	69.5937	70.2408	70.8939	71.5531	72.2184	72.8898	73.5675	74.2516	74.9419	75.6387	76.342	77.0518	77.7682	78.4913	79.2211	79.9577
rgv2_r01_s047	FL1	Counts	0	0	0	0	0	0	0	0	0	0	0	1	0	0	0	0	0	0	1	1	1	0	0	0	1	1	0	1	0	0	0	0	0	0	1	0	0	0	0	0	0	1	0	0	0	0	0
rgv2_r01_s047	FL3	Bin Values (MEF)	3.73879	3.77252	3.80654	3.84088	3.87552	3.91048	3.94575	3.98134	4.01725	4.05349	4.09005	4.12694	4.16416	4.20172	4.23962	4.27786	4.31645	4.35538	4.39467	4.43431	4.4743	4.51466	4.55538	4.59647	4.63793	4.67976	4.72197	4.76456	4.80754	4.8509	4.89466	4.93881	4.98335	5.0283	5.07366	5.11942	5.1656	5.21219	5.2592	5.30664	5.3545	5.4028	5.45153	5.50071	5.55032	5.60038	5.6509
rgv2_r01_s047	FL3	Counts	0	6	5	7	7	7	10	6	10	5	7	5	4	5	8	8	6	5	7	10	6	13	6	7	6	11	10	8	17	7	6	14	7	3	1	6	7	11	11	5	7	8	8	11	11	12	7
rgv2_r01_s048	FL1	Bin Values (MEF)	52.2361	52.7218	53.212	53.7068	54.2061	54.7101	55.2188	55.7322	56.2504	56.7734	57.3013	57.834	58.3718	58.9145	59.4623	60.0152	60.5732	61.1364	61.7048	62.2785	62.8576	63.442	64.0319	64.6272	65.2281	65.8346	66.4467	67.0645	67.6881	68.3174	68.9526	69.5937	70.2408	70.8939	71.5531	72.2184	72.8898	73.5675	74.2516	74.9419	75.6387	76.342	77.0518	77.7682	78.4913	79.2211	79.9577
rgv2_r01_s048	FL1	Counts	0	0	0	0	0	0	0	0	0	0	0	0	0	0	0	0	0	0	0	0	0	0	0	0	0	0	0	0	0	0	0	0	0	0	0	1	1	1	0	0	0	0	0	3	0	0	0
rgv2_r01_s048	FL3	Bin Values (MEF)	3.73879	3.77252	3.80654	3.84088	3.87552	3.91048	3.94575	3.98134	4.01725	4.05349	4.09005	4.12694	4.16416	4.20172	4.23962	4.27786	4.31645	4.35538	4.39467	4.43431	4.4743	4.51466	4.55538	4.59647	4.63793	4.67976	4.72197	4.76456	4.80754	4.8509	4.89466	4.93881	4.98335	5.0283	5.07366	5.11942	5.1656	5.21219	5.2592	5.30664	5.3545	5.4028	5.45153	5.50071	5.55032	5.60038	5.6509
rgv2_r01_s048	FL3	Counts	0	10	7	5	7	6	7	8	7	5	11	5	4	11	8	10	9	8	9	5	4	9	8	6	6	11	5	5	11	7	4	5	5	8	7	11	5	5	12	12	5	9	7	4	9	4	8
rgv2_r01_s049	FL1	Bin Values (MEF)	52.2361	52.7218	53.212	53.7068	54.2061	54.7101	55.2188	55.7322	56.2504	56.7734	57.3013	57.834	58.3718	58.9145	59.4623	60.0152	60.5732	61.1364	61.7048	62.2785	62.8576	63.442	64.0319	64.6272	65.2281	65.8346	66.4467	67.0645	67.6881	68.3174	68.9526	69.5937	70.2408	70.8939	71.5531	72.2184	72.8898	73.5675	74.2516	74.9419	75.6387	76.342	77.0518	77.7682	78.4913	79.2211	79.9577
rgv2_r01_s049	FL1	Counts	0	0	0	0	0	0	0	0	0	0	0	0	0	0	0	0	0	0	0	0	0	0	0	0	0	0	0	0	0	0	0	0	0	0	0	0	0	0	0	0	0	0	0	0	0	0	0
rgv2_r01_s049	FL3	Bin Values (MEF)	3.73879	3.77252	3.80654	3.84088	3.87552	3.91048	3.94575	3.98134	4.01725	4.05349	4.09005	4.12694	4.16416	4.20172	4.23962	4.27786	4.31645	4.35538	4.39467	4.43431	4.4743	4.51466	4.55538	4.59647	4.63793	4.67976	4.72197	4.76456	4.80754	4.8509	4.89466	4.93881	4.98335	5.0283	5.07366	5.11942	5.1656	5.21219	5.2592	5.30664	5.3545	5.4028	5.45153	5.50071	5.55032	5.60038	5.6509
rgv2_r01_s049	FL3	Counts	0	5	6	4	4	5	5	5	7	5	6	4	0	7	8	3	5	3	6	3	3	7	2	4	6	2	3	4	3	5	5	3	5	4	3	0	3	4	2	3	6	4	2	1	4	4	7
rgv2_r01_s050	FL1	Bin Values (MEF)	52.2361	52.7218	53.212	53.7068	54.2061	54.7101	55.2188	55.7322	56.2504	56.7734	57.3013	57.834	58.3718	58.9145	59.4623	60.0152	60.5732	61.1364	61.7048	62.2785	62.8576	63.442	64.0319	64.6272	65.2281	65.8346	66.4467	67.0645	67.6881	68.3174	68.9526	69.5937	70.2408	70.8939	71.5531	72.2184	72.8898	73.5675	74.2516	74.9419	75.6387	76.342	77.0518	77.7682	78.4913	79.2211	79.9577
rgv2_r01_s050	FL1	Counts	0	0	0	0	0	0	0	0	0	0	0	0	0	0	0	0	0	0	0	0	0	0	0	0	0	0	0	0	0	0	0	0	0	0	0	0	0	0	0	0	0	0	0	0	0	0	1
rgv2_r01_s050	FL3	Bin Values (MEF)	3.73879	3.77252	3.80654	3.84088	3.87552	3.91048	3.94575	3.98134	4.01725	4.05349	4.09005	4.12694	4.16416	4.20172	4.23962	4.27786	4.31645	4.35538	4.39467	4.43431	4.4743	4.51466	4.55538	4.59647	4.63793	4.67976	4.72197	4.76456	4.80754	4.8509	4.89466	4.93881	4.98335	5.0283	5.07366	5.11942	5.1656	5.21219	5.2592	5.30664	5.3545	5.4028	5.45153	5.50071	5.55032	5.60038	5.6509
rgv2_r01_s050	FL3	Counts	0	4	1	2	6	3	5	4	8	1	4	7	1	4	4	3	2	5	5	1	1	4	2	2	2	1	3	5	1	8	2	5	2	3	2	2	2	3	4	6	3	3	3	4	4	4	4
rgv2_r01_s051	FL1	Bin Values (MEF)	52.2361	52.7218	53.212	53.7068	54.2061	54.7101	55.2188	55.7322	56.2504	56.7734	57.3013	57.834	58.3718	58.9145	59.4623	60.0152	60.5732	61.1364	61.7048	62.2785	62.8576	63.442	64.0319	64.6272	65.2281	65.8346	66.4467	67.0645	67.6881	68.3174	68.9526	69.5937	70.2408	70.8939	71.5531	72.2184	72.8898	73.5675	74.2516	74.9419	75.6387	76.342	77.0518	77.7682	78.4913	79.2211	79.9577
rgv2_r01_s051	FL1	Counts	0	0	0	0	0	0	0	0	0	0	0	0	0	0	0	0	0	1	0	0	0	0	1	0	0	0	0	0	0	0	0	0	0	0	0	0	0	0	0	1	0	0	0	0	0	0	0
rgv2_r01_s051	FL3	Bin Values (MEF)	3.73879	3.77252	3.80654	3.84088	3.87552	3.91048	3.94575	3.98134	4.01725	4.05349	4.09005	4.12694	4.16416	4.20172	4.23962	4.27786	4.31645	4.35538	4.39467	4.43431	4.4743	4.51466	4.55538	4.59647	4.63793	4.67976	4.72197	4.76456	4.80754	4.8509	4.89466	4.93881	4.98335	5.0283	5.07366	5.11942	5.1656	5.21219	5.2592	5.30664	5.3545	5.4028	5.45153	5.50071	5.55032	5.60038	5.6509
rgv2_r01_s051	FL3	Counts	0	3	3	1	0	2	4	1	0	1	2	1	4	4	1	1	0	4	2	3	1	2	0	3	1	3	4	2	3	1	0	1	5	2	1	1	3	0	3	1	5	0	2	0	3	2	3
rgv2_r01_s052	FL1	Bin Values (MEF)	52.2361	52.7218	53.212	53.7068	54.2061	54.7101	55.2188	55.7322	56.2504	56.7734	57.3013	57.834	58.3718	58.9145	59.4623	60.0152	60.5732	61.1364	61.7048	62.2785	62.8576	63.442	64.0319	64.6272	65.2281	65.8346	66.4467	67.0645	67.6881	68.3174	68.9526	69.5937	70.2408	70.8939	71.5531	72.2184	72.8898	73.5675	74.2516	74.9419	75.6387	76.342	77.0518	77.7682	78.4913	79.2211	79.9577
rgv2_r01_s052	FL1	Counts	0	0	0	0	1	0	0	0	1	0	1	0	0	0	0	0	0	0	0	0	1	0	0	0	0	0	0	0	0	1	0	0	1	0	0	0	0	0	0	0	0	0	0	0	0	0	0
rgv2_r01_s052	FL3	Bin Values (MEF)	3.73879	3.77252	3.80654	3.84088	3.87552	3.91048	3.94575	3.98134	4.01725	4.05349	4.09005	4.12694	4.16416	4.20172	4.23962	4.27786	4.31645	4.35538	4.39467	4.43431	4.4743	4.51466	4.55538	4.59647	4.63793	4.67976	4.72197	4.76456	4.80754	4.8509	4.89466	4.93881	4.98335	5.0283	5.07366	5.11942	5.1656	5.21219	5.2592	5.30664	5.3545	5.4028	5.45153	5.50071	5.55032	5.60038	5.6509
rgv2_r01_s052	FL3	Counts	0	8	7	10	8	7	11	8	3	5	8	9	6	8	4	9	9	6	6	10	6	7	3	8	5	5	4	10	10	10	13	7	10	13	6	9	9	10	10	9	8	10	5	12	8	8	8
rgv2_r01_s053	FL1	Bin Values (MEF)	52.2361	52.7218	53.212	53.7068	54.2061	54.7101	55.2188	55.7322	56.2504	56.7734	57.3013	57.834	58.3718	58.9145	59.4623	60.0152	60.5732	61.1364	61.7048	62.2785	62.8576	63.442	64.0319	64.6272	65.2281	65.8346	66.4467	67.0645	67.6881	68.3174	68.9526	69.5937	70.2408	70.8939	71.5531	72.2184	72.8898	73.5675	74.2516	74.9419	75.6387	76.342	77.0518	77.7682	78.4913	79.2211	79.9577
rgv2_r01_s053	FL1	Counts	0	0	0	0	0	0	0	0	0	0	0	0	0	0	0	0	0	0	0	0	1	0	0	0	0	0	0	0	0	0	1	0	0	0	0	0	1	0	0	1	0	0	1	0	0	0	0
rgv2_r01_s053	FL3	Bin Values (MEF)	3.73879	3.77252	3.80654	3.84088	3.87552	3.91048	3.94575	3.98134	4.01725	4.05349	4.09005	4.12694	4.16416	4.20172	4.23962	4.27786	4.31645	4.35538	4.39467	4.43431	4.4743	4.51466	4.55538	4.59647	4.63793	4.67976	4.72197	4.76456	4.80754	4.8509	4.89466	4.93881	4.98335	5.0283	5.07366	5.11942	5.1656	5.21219	5.2592	5.30664	5.3545	5.4028	5.45153	5.50071	5.55032	5.60038	5.6509
rgv2_r01_s053	FL3	Counts	0	4	0	0	1	3	1	3	1	5	5	0	4	2	3	3	1	1	6	1	2	2	0	2	3	2	2	1	1	3	2	1	1	1	3	1	1	0	1	2	2	2	6	6	2	3	1
rgv2_r01_s054	FL1	Bin Values (MEF)	52.2361	52.7218	53.212	53.7068	54.2061	54.7101	55.2188	55.7322	56.2504	56.7734	57.3013	57.834	58.3718	58.9145	59.4623	60.0152	60.5732	61.1364	61.7048	62.2785	62.8576	63.442	64.0319	64.6272	65.2281	65.8346	66.4467	67.0645	67.6881	68.3174	68.9526	69.5937	70.2408	70.8939	71.5531	72.2184	72.8898	73.5675	74.2516	74.9419	75.6387	76.342	77.0518	77.7682	78.4913	79.2211	79.9577
rgv2_r01_s054	FL1	Counts	0	0	0	0	0	0	0	0	0	0	0	0	0	0	0	0	0	0	0	0	1	0	0	0	0	0	1	0	0	0	0	1	0	0	0	0	0	0	0	0	0	0	0	0	0	0	0
rgv2_r01_s054	FL3	Bin Values (MEF)	3.73879	3.77252	3.80654	3.84088	3.87552	3.91048	3.94575	3.98134	4.01725	4.05349	4.09005	4.12694	4.16416	4.20172	4.23962	4.27786	4.31645	4.35538	4.39467	4.43431	4.4743	4.51466	4.55538	4.59647	4.63793	4.67976	4.72197	4.76456	4.80754	4.8509	4.89466	4.93881	4.98335	5.0283	5.07366	5.11942	5.1656	5.21219	5.2592	5.30664	5.3545	5.4028	5.45153	5.50071	5.55032	5.60038	5.6509
rgv2_r01_s054	FL3	Counts	0	3	13	8	8	5	2	5	7	10	13	6	4	11	7	9	6	9	6	8	9	7	10	12	4	7	9	4	5	8	8	9	6	8	8	4	9	10	10	6	5	10	7	8	7	9	11
rgv2_r01_s055	FL1	Bin Values (MEF)	52.2361	52.7218	53.212	53.7068	54.2061	54.7101	55.2188	55.7322	56.2504	56.7734	57.3013	57.834	58.3718	58.9145	59.4623	60.0152	60.5732	61.1364	61.7048	62.2785	62.8576	63.442	64.0319	64.6272	65.2281	65.8346	66.4467	67.0645	67.6881	68.3174	68.9526	69.5937	70.2408	70.8939	71.5531	72.2184	72.8898	73.5675	74.2516	74.9419	75.6387	76.342	77.0518	77.7682	78.4913	79.2211	79.9577
rgv2_r01_s055	FL1	Counts	0	0	0	0	0	0	0	0	0	0	0	0	0	0	0	0	0	0	0	0	0	0	0	0	0	0	0	0	0	0	0	0	0	0	0	0	0	0	1	0	0	0	0	0	0	0	0
rgv2_r01_s055	FL3	Bin Values (MEF)	3.73879	3.77252	3.80654	3.84088	3.87552	3.91048	3.94575	3.98134	4.01725	4.05349	4.09005	4.12694	4.16416	4.20172	4.23962	4.27786	4.31645	4.35538	4.39467	4.43431	4.4743	4.51466	4.55538	4.59647	4.63793	4.67976	4.72197	4.76456	4.80754	4.8509	4.89466	4.93881	4.98335	5.0283	5.07366	5.11942	5.1656	5.21219	5.2592	5.30664	5.3545	5.4028	5.45153	5.50071	5.55032	5.60038	5.6509
rgv2_r01_s055	FL3	Counts	0	4	8	12	5	5	13	6	8	6	5	12	12	4	6	5	4	9	8	14	5	6	6	5	10	12	4	4	8	9	5	9	8	10	6	7	8	4	3	12	7	5	7	2	7	9	4
rgv2_r01_s056	FL1	Bin Values (MEF)	52.2361	52.7218	53.212	53.7068	54.2061	54.7101	55.2188	55.7322	56.2504	56.7734	57.3013	57.834	58.3718	58.9145	59.4623	60.0152	60.5732	61.1364	61.7048	62.2785	62.8576	63.442	64.0319	64.6272	65.2281	65.8346	66.4467	67.0645	67.6881	68.3174	68.9526	69.5937	70.2408	70.8939	71.5531	72.2184	72.8898	73.5675	74.2516	74.9419	75.6387	76.342	77.0518	77.7682	78.4913	79.2211	79.9577
rgv2_r01_s056	FL1	Counts	0	0	0	0	0	0	0	0	0	0	0	0	0	0	0	0	0	0	0	0	0	0	0	0	0	0	0	0	0	0	0	0	0	0	0	0	0	1	0	0	2	0	0	0	0	0	0
rgv2_r01_s056	FL3	Bin Values (MEF)	3.73879	3.77252	3.80654	3.84088	3.87552	3.91048	3.94575	3.98134	4.01725	4.05349	4.09005	4.12694	4.16416	4.20172	4.23962	4.27786	4.31645	4.35538	4.39467	4.43431	4.4743	4.51466	4.55538	4.59647	4.63793	4.67976	4.72197	4.76456	4.80754	4.8509	4.89466	4.93881	4.98335	5.0283	5.07366	5.11942	5.1656	5.21219	5.2592	5.30664	5.3545	5.4028	5.45153	5.50071	5.55032	5.60038	5.6509
rgv2_r01_s056	FL3	Counts	0	8	7	17	11	7	6	7	10	5	8	9	6	12	14	8	9	13	5	11	1	9	7	10	5	5	2	7	8	9	7	11	10	5	8	4	8	3	12	7	6	11	10	7	7	11	10
rgv2_r01_s057	FL1	Bin Values (MEF)	52.2361	52.7218	53.212	53.7068	54.2061	54.7101	55.2188	55.7322	56.2504	56.7734	57.3013	57.834	58.3718	58.9145	59.4623	60.0152	60.5732	61.1364	61.7048	62.2785	62.8576	63.442	64.0319	64.6272	65.2281	65.8346	66.4467	67.0645	67.6881	68.3174	68.9526	69.5937	70.2408	70.8939	71.5531	72.2184	72.8898	73.5675	74.2516	74.9419	75.6387	76.342	77.0518	77.7682	78.4913	79.2211	79.9577
rgv2_r01_s057	FL1	Counts	0	0	0	0	0	0	0	0	0	0	0	0	0	0	0	0	0	0	0	0	0	0	0	0	1	0	0	0	0	0	0	0	0	0	0	0	0	0	0	0	0	0	0	0	1	0	0
rgv2_r01_s057	FL3	Bin Values (MEF)	3.73879	3.77252	3.80654	3.84088	3.87552	3.91048	3.94575	3.98134	4.01725	4.05349	4.09005	4.12694	4.16416	4.20172	4.23962	4.27786	4.31645	4.35538	4.39467	4.43431	4.4743	4.51466	4.55538	4.59647	4.63793	4.67976	4.72197	4.76456	4.80754	4.8509	4.89466	4.93881	4.98335	5.0283	5.07366	5.11942	5.1656	5.21219	5.2592	5.30664	5.3545	5.4028	5.45153	5.50071	5.55032	5.60038	5.6509
rgv2_r01_s057	FL3	Counts	0	7	9	6	5	5	2	4	1	1	6	3	5	1	5	4	7	5	2	8	4	5	2	4	1	6	3	2	6	2	6	8	3	5	5	2	1	3	6	6	3	6	3	5	5	4	3
rgv2_r01_s058	FL1	Bin Values (MEF)	52.2361	52.7218	53.212	53.7068	54.2061	54.7101	55.2188	55.7322	56.2504	56.7734	57.3013	57.834	58.3718	58.9145	59.4623	60.0152	60.5732	61.1364	61.7048	62.2785	62.8576	63.442	64.0319	64.6272	65.2281	65.8346	66.4467	67.0645	67.6881	68.3174	68.9526	69.5937	70.2408	70.8939	71.5531	72.2184	72.8898	73.5675	74.2516	74.9419	75.6387	76.342	77.0518	77.7682	78.4913	79.2211	79.9577
rgv2_r01_s058	FL1	Counts	0	0	0	0	0	1	0	0	0	0	0	0	0	0	0	0	0	0	0	0	0	0	0	0	0	1	0	0	0	0	0	0	0	0	0	0	1	0	0	0	0	0	0	0	0	0	0
rgv2_r01_s058	FL3	Bin Values (MEF)	3.73879	3.77252	3.80654	3.84088	3.87552	3.91048	3.94575	3.98134	4.01725	4.05349	4.09005	4.12694	4.16416	4.20172	4.23962	4.27786	4.31645	4.35538	4.39467	4.43431	4.4743	4.51466	4.55538	4.59647	4.63793	4.67976	4.72197	4.76456	4.80754	4.8509	4.89466	4.93881	4.98335	5.0283	5.07366	5.11942	5.1656	5.21219	5.2592	5.30664	5.3545	5.4028	5.45153	5.50071	5.55032	5.60038	5.6509
rgv2_r01_s058	FL3	Counts	0	2	3	4	3	4	4	5	3	4	2	4	6	3	1	3	0	2	1	2	4	1	1	1	3	5	3	3	2	2	0	3	1	4	1	7	4	0	4	3	4	3	2	3	4	6	1
rgv2_r01_s059	FL1	Bin Values (MEF)	52.2361	52.7218	53.212	53.7068	54.2061	54.7101	55.2188	55.7322	56.2504	56.7734	57.3013	57.834	58.3718	58.9145	59.4623	60.0152	60.5732	61.1364	61.7048	62.2785	62.8576	63.442	64.0319	64.6272	65.2281	65.8346	66.4467	67.0645	67.6881	68.3174	68.9526	69.5937	70.2408	70.8939	71.5531	72.2184	72.8898	73.5675	74.2516	74.9419	75.6387	76.342	77.0518	77.7682	78.4913	79.2211	79.9577
rgv2_r01_s059	FL1	Counts	0	0	0	0	0	0	0	0	0	0	0	0	0	0	0	0	0	0	0	0	0	0	0	0	0	0	0	0	1	0	0	0	0	0	0	0	1	0	0	0	0	0	0	0	0	0	0
rgv2_r01_s059	FL3	Bin Values (MEF)	3.73879	3.77252	3.80654	3.84088	3.87552	3.91048	3.94575	3.98134	4.01725	4.05349	4.09005	4.12694	4.16416	4.20172	4.23962	4.27786	4.31645	4.35538	4.39467	4.43431	4.4743	4.51466	4.55538	4.59647	4.63793	4.67976	4.72197	4.76456	4.80754	4.8509	4.89466	4.93881	4.98335	5.0283	5.07366	5.11942	5.1656	5.21219	5.2592	5.30664	5.3545	5.4028	5.45153	5.50071	5.55032	5.60038	5.6509
rgv2_r01_s059	FL3	Counts	0	2	1	1	4	1	3	2	2	1	4	1	1	4	3	3	0	1	1	1	4	3	6	2	1	8	1	3	1	2	3	4	3	2	1	2	1	1	3	1	3	3	2	1	1	1	2
rgv2_r01_s060	FL1	Bin Values (MEF)	52.2361	52.7218	53.212	53.7068	54.2061	54.7101	55.2188	55.7322	56.2504	56.7734	57.3013	57.834	58.3718	58.9145	59.4623	60.0152	60.5732	61.1364	61.7048	62.2785	62.8576	63.442	64.0319	64.6272	65.2281	65.8346	66.4467	67.0645	67.6881	68.3174	68.9526	69.5937	70.2408	70.8939	71.5531	72.2184	72.8898	73.5675	74.2516	74.9419	75.6387	76.342	77.0518	77.7682	78.4913	79.2211	79.9577
rgv2_r01_s060	FL1	Counts	0	0	0	0	0	0	0	0	0	1	0	0	0	0	0	0	0	0	0	1	0	0	0	0	0	0	0	0	0	0	0	1	0	0	0	0	0	0	0	0	0	0	0	0	1	0	1
rgv2_r01_s060	FL3	Bin Values (MEF)	3.73879	3.77252	3.80654	3.84088	3.87552	3.91048	3.94575	3.98134	4.01725	4.05349	4.09005	4.12694	4.16416	4.20172	4.23962	4.27786	4.31645	4.35538	4.39467	4.43431	4.4743	4.51466	4.55538	4.59647	4.63793	4.67976	4.72197	4.76456	4.80754	4.8509	4.89466	4.93881	4.98335	5.0283	5.07366	5.11942	5.1656	5.21219	5.2592	5.30664	5.3545	5.4028	5.45153	5.50071	5.55032	5.60038	5.6509
rgv2_r01_s060	FL3	Counts	0	7	6	4	5	4	3	7	9	5	9	7	5	3	10	7	9	4	4	6	9	7	2	6	12	6	5	5	7	5	7	6	9	8	11	5	8	7	6	11	9	3	5	7	1	3	7
rgv2_r01_s061	FL1	Bin Values (MEF)	52.2361	52.7218	53.212	53.7068	54.2061	54.7101	55.2188	55.7322	56.2504	56.7734	57.3013	57.834	58.3718	58.9145	59.4623	60.0152	60.5732	61.1364	61.7048	62.2785	62.8576	63.442	64.0319	64.6272	65.2281	65.8346	66.4467	67.0645	67.6881	68.3174	68.9526	69.5937	70.2408	70.8939	71.5531	72.2184	72.8898	73.5675	74.2516	74.9419	75.6387	76.342	77.0518	77.7682	78.4913	79.2211	79.9577
rgv2_r01_s061	FL1	Counts	0	0	0	0	0	0	0	0	0	0	0	1	0	0	0	0	0	0	0	0	0	0	0	0	0	0	0	0	0	0	1	0	0	0	0	0	0	0	0	0	0	0	0	0	0	0	0
rgv2_r01_s061	FL3	Bin Values (MEF)	3.73879	3.77252	3.80654	3.84088	3.87552	3.91048	3.94575	3.98134	4.01725	4.05349	4.09005	4.12694	4.16416	4.20172	4.23962	4.27786	4.31645	4.35538	4.39467	4.43431	4.4743	4.51466	4.55538	4.59647	4.63793	4.67976	4.72197	4.76456	4.80754	4.8509	4.89466	4.93881	4.98335	5.0283	5.07366	5.11942	5.1656	5.21219	5.2592	5.30664	5.3545	5.4028	5.45153	5.50071	5.55032	5.60038	5.6509
rgv2_r01_s061	FL3	Counts	0	5	7	8	5	6	3	8	2	4	6	3	9	2	7	1	5	4	2	3	8	2	6	5	2	6	6	2	3	5	7	3	4	3	6	8	10	3	5	5	8	2	6	6	9	1	4
rgv2_r01_s062	FL1	Bin Values (MEF)	52.2361	52.7218	53.212	53.7068	54.2061	54.7101	55.2188	55.7322	56.2504	56.7734	57.3013	57.834	58.3718	58.9145	59.4623	60.0152	60.5732	61.1364	61.7048	62.2785	62.8576	63.442	64.0319	64.6272	65.2281	65.8346	66.4467	67.0645	67.6881	68.3174	68.9526	69.5937	70.2408	70.8939	71.5531	72.2184	72.8898	73.5675	74.2516	74.9419	75.6387	76.342	77.0518	77.7682	78.4913	79.2211	79.9577
rgv2_r01_s062	FL1	Counts	0	0	0	0	0	0	0	0	0	0	0	0	0	0	0	0	0	0	0	0	0	0	0	0	0	1	0	0	0	0	0	0	0	0	0	0	0	0	0	1	0	0	0	0	0	0	0
rgv2_r01_s062	FL3	Bin Values (MEF)	3.73879	3.77252	3.80654	3.84088	3.87552	3.91048	3.94575	3.98134	4.01725	4.05349	4.09005	4.12694	4.16416	4.20172	4.23962	4.27786	4.31645	4.35538	4.39467	4.43431	4.4743	4.51466	4.55538	4.59647	4.63793	4.67976	4.72197	4.76456	4.80754	4.8509	4.89466	4.93881	4.98335	5.0283	5.07366	5.11942	5.1656	5.21219	5.2592	5.30664	5.3545	5.4028	5.45153	5.50071	5.55032	5.60038	5.6509
rgv2_r01_s062	FL3	Counts	0	3	2	3	0	1	7	2	2	6	3	3	4	4	4	3	0	4	4	4	4	3	2	1	6	3	6	5	1	1	2	3	0	2	5	1	0	2	0	3	3	3	4	1	4	2	1
rgv2_r01_s063	FL1	Bin Values (MEF)	52.2361	52.7218	53.212	53.7068	54.2061	54.7101	55.2188	55.7322	56.2504	56.7734	57.3013	57.834	58.3718	58.9145	59.4623	60.0152	60.5732	61.1364	61.7048	62.2785	62.8576	63.442	64.0319	64.6272	65.2281	65.8346	66.4467	67.0645	67.6881	68.3174	68.9526	69.5937	70.2408	70.8939	71.5531	72.2184	72.8898	73.5675	74.2516	74.9419	75.6387	76.342	77.0518	77.7682	78.4913	79.2211	79.9577
rgv2_r01_s063	FL1	Counts	0	0	0	0	0	0	0	0	0	0	0	0	0	0	0	0	0	0	0	0	0	0	0	0	0	0	0	0	1	0	0	0	1	0	0	0	1	1	0	0	0	0	0	0	0	0	0
rgv2_r01_s063	FL3	Bin Values (MEF)	3.73879	3.77252	3.80654	3.84088	3.87552	3.91048	3.94575	3.98134	4.01725	4.05349	4.09005	4.12694	4.16416	4.20172	4.23962	4.27786	4.31645	4.35538	4.39467	4.43431	4.4743	4.51466	4.55538	4.59647	4.63793	4.67976	4.72197	4.76456	4.80754	4.8509	4.89466	4.93881	4.98335	5.0283	5.07366	5.11942	5.1656	5.21219	5.2592	5.30664	5.3545	5.4028	5.45153	5.50071	5.55032	5.60038	5.6509
rgv2_r01_s063	FL3	Counts	0	4	3	4	2	2	3	2	0	3	2	2	1	1	1	4	1	2	2	2	0	2	2	2	5	3	0	2	4	3	0	2	0	2	1	1	2	1	2	2	2	3	4	2	1	1	2
rgv2_r01_s064	FL1	Bin Values (MEF)	52.2361	52.7218	53.212	53.7068	54.2061	54.7101	55.2188	55.7322	56.2504	56.7734	57.3013	57.834	58.3718	58.9145	59.4623	60.0152	60.5732	61.1364	61.7048	62.2785	62.8576	63.442	64.0319	64.6272	65.2281	65.8346	66.4467	67.0645	67.6881	68.3174	68.9526	69.5937	70.2408	70.8939	71.5531	72.2184	72.8898	73.5675	74.2516	74.9419	75.6387	76.342	77.0518	77.7682	78.4913	79.2211	79.9577
rgv2_r01_s064	FL1	Counts	0	0	0	0	0	0	0	0	0	0	0	0	0	0	0	0	0	0	0	0	0	0	0	0	0	0	0	0	0	0	0	0	0	0	0	0	0	0	0	0	0	0	0	0	0	0	0
rgv2_r01_s064	FL3	Bin Values (MEF)	3.73879	3.77252	3.80654	3.84088	3.87552	3.91048	3.94575	3.98134	4.01725	4.05349	4.09005	4.12694	4.16416	4.20172	4.23962	4.27786	4.31645	4.35538	4.39467	4.43431	4.4743	4.51466	4.55538	4.59647	4.63793	4.67976	4.72197	4.76456	4.80754	4.8509	4.89466	4.93881	4.98335	5.0283	5.07366	5.11942	5.1656	5.21219	5.2592	5.30664	5.3545	5.4028	5.45153	5.50071	5.55032	5.60038	5.6509
rgv2_r01_s064	FL3	Counts	0	4	4	1	1	4	4	1	3	4	5	2	5	0	0	2	3	1	0	6	3	2	1	1	4	1	0	6	4	2	7	2	1	3	3	4	6	2	2	3	5	3	2	4	2	2	5
rgv2_r01_s065	FL1	Bin Values (MEF)	52.2361	52.7218	53.212	53.7068	54.2061	54.7101	55.2188	55.7322	56.2504	56.7734	57.3013	57.834	58.3718	58.9145	59.4623	60.0152	60.5732	61.1364	61.7048	62.2785	62.8576	63.442	64.0319	64.6272	65.2281	65.8346	66.4467	67.0645	67.6881	68.3174	68.9526	69.5937	70.2408	70.8939	71.5531	72.2184	72.8898	73.5675	74.2516	74.9419	75.6387	76.342	77.0518	77.7682	78.4913	79.2211	79.9577
rgv2_r01_s065	FL1	Counts	0	0	0	0	0	0	1	0	0	0	0	0	0	0	0	0	0	0	0	0	0	0	0	0	0	0	0	0	0	0	0	0	0	0	0	0	0	0	0	0	0	0	0	1	0	0	0
rgv2_r01_s065	FL3	Bin Values (MEF)	3.73879	3.77252	3.80654	3.84088	3.87552	3.91048	3.94575	3.98134	4.01725	4.05349	4.09005	4.12694	4.16416	4.20172	4.23962	4.27786	4.31645	4.35538	4.39467	4.43431	4.4743	4.51466	4.55538	4.59647	4.63793	4.67976	4.72197	4.76456	4.80754	4.8509	4.89466	4.93881	4.98335	5.0283	5.07366	5.11942	5.1656	5.21219	5.2592	5.30664	5.3545	5.4028	5.45153	5.50071	5.55032	5.60038	5.6509
rgv2_r01_s065	FL3	Counts	0	4	1	3	2	3	2	3	4	4	1	1	3	1	0	3	2	2	4	3	2	2	2	2	3	1	2	0	2	2	1	2	3	2	3	0	2	1	0	0	2	0	3	1	1	1	1
rgv2_r01_s066	FL1	Bin Values (MEF)	52.2361	52.7218	53.212	53.7068	54.2061	54.7101	55.2188	55.7322	56.2504	56.7734	57.3013	57.834	58.3718	58.9145	59.4623	60.0152	60.5732	61.1364	61.7048	62.2785	62.8576	63.442	64.0319	64.6272	65.2281	65.8346	66.4467	67.0645	67.6881	68.3174	68.9526	69.5937	70.2408	70.8939	71.5531	72.2184	72.8898	73.5675	74.2516	74.9419	75.6387	76.342	77.0518	77.7682	78.4913	79.2211	79.9577
rgv2_r01_s066	FL1	Counts	0	0	0	0	0	0	0	0	0	0	0	0	0	0	0	0	0	1	0	0	0	0	0	0	0	0	0	0	1	0	0	0	0	0	0	0	0	0	1	0	0	0	0	0	0	0	0
rgv2_r01_s066	FL3	Bin Values (MEF)	3.73879	3.77252	3.80654	3.84088	3.87552	3.91048	3.94575	3.98134	4.01725	4.05349	4.09005	4.12694	4.16416	4.20172	4.23962	4.27786	4.31645	4.35538	4.39467	4.43431	4.4743	4.51466	4.55538	4.59647	4.63793	4.67976	4.72197	4.76456	4.80754	4.8509	4.89466	4.93881	4.98335	5.0283	5.07366	5.11942	5.1656	5.21219	5.2592	5.30664	5.3545	5.4028	5.45153	5.50071	5.55032	5.60038	5.6509
rgv2_r01_s066	FL3	Counts	0	11	8	7	11	6	6	9	6	5	11	10	6	5	7	5	6	4	10	7	3	8	8	9	5	7	12	5	10	3	6	11	5	3	8	8	11	5	7	6	7	3	8	6	7	9	6
rgv2_r01_s067	FL1	Bin Values (MEF)	52.2361	52.7218	53.212	53.7068	54.2061	54.7101	55.2188	55.7322	56.2504	56.7734	57.3013	57.834	58.3718	58.9145	59.4623	60.0152	60.5732	61.1364	61.7048	62.2785	62.8576	63.442	64.0319	64.6272	65.2281	65.8346	66.4467	67.0645	67.6881	68.3174	68.9526	69.5937	70.2408	70.8939	71.5531	72.2184	72.8898	73.5675	74.2516	74.9419	75.6387	76.342	77.0518	77.7682	78.4913	79.2211	79.9577
rgv2_r01_s067	FL1	Counts	0	0	0	0	0	0	0	0	0	0	0	0	0	0	0	0	0	0	0	0	0	0	0	0	0	0	0	0	0	0	0	0	0	0	0	0	0	0	0	0	0	0	0	0	0	0	0
rgv2_r01_s067	FL3	Bin Values (MEF)	3.73879	3.77252	3.80654	3.84088	3.87552	3.91048	3.94575	3.98134	4.01725	4.05349	4.09005	4.12694	4.16416	4.20172	4.23962	4.27786	4.31645	4.35538	4.39467	4.43431	4.4743	4.51466	4.55538	4.59647	4.63793	4.67976	4.72197	4.76456	4.80754	4.8509	4.89466	4.93881	4.98335	5.0283	5.07366	5.11942	5.1656	5.21219	5.2592	5.30664	5.3545	5.4028	5.45153	5.50071	5.55032	5.60038	5.6509
rgv2_r01_s067	FL3	Counts	0	1	3	2	4	1	1	6	4	1	2	4	1	4	2	2	2	5	4	5	0	5	1	3	0	3	1	4	1	4	2	5	1	3	2	3	3	1	1	1	2	2	3	1	4	1	5
rgv2_r01_s068	FL1	Bin Values (MEF)	52.2361	52.7218	53.212	53.7068	54.2061	54.7101	55.2188	55.7322	56.2504	56.7734	57.3013	57.834	58.3718	58.9145	59.4623	60.0152	60.5732	61.1364	61.7048	62.2785	62.8576	63.442	64.0319	64.6272	65.2281	65.8346	66.4467	67.0645	67.6881	68.3174	68.9526	69.5937	70.2408	70.8939	71.5531	72.2184	72.8898	73.5675	74.2516	74.9419	75.6387	76.342	77.0518	77.7682	78.4913	79.2211	79.9577
rgv2_r01_s068	FL1	Counts	0	0	0	0	0	0	0	0	0	0	0	0	0	0	0	0	0	0	0	0	0	0	0	1	0	0	0	0	0	0	0	0	0	0	0	0	0	0	0	0	0	0	0	0	0	0	0
rgv2_r01_s068	FL3	Bin Values (MEF)	3.73879	3.77252	3.80654	3.84088	3.87552	3.91048	3.94575	3.98134	4.01725	4.05349	4.09005	4.12694	4.16416	4.20172	4.23962	4.27786	4.31645	4.35538	4.39467	4.43431	4.4743	4.51466	4.55538	4.59647	4.63793	4.67976	4.72197	4.76456	4.80754	4.8509	4.89466	4.93881	4.98335	5.0283	5.07366	5.11942	5.1656	5.21219	5.2592	5.30664	5.3545	5.4028	5.45153	5.50071	5.55032	5.60038	5.6509
rgv2_r01_s068	FL3	Counts	0	7	3	6	6	5	4	9	9	4	1	6	5	5	8	6	8	5	5	6	5	13	3	3	6	11	8	2	6	5	3	9	2	4	3	4	3	4	10	4	5	5	6	8	7	7	5
rgv2_r01_s069	FL1	Bin Values (MEF)	52.2361	52.7218	53.212	53.7068	54.2061	54.7101	55.2188	55.7322	56.2504	56.7734	57.3013	57.834	58.3718	58.9145	59.4623	60.0152	60.5732	61.1364	61.7048	62.2785	62.8576	63.442	64.0319	64.6272	65.2281	65.8346	66.4467	67.0645	67.6881	68.3174	68.9526	69.5937	70.2408	70.8939	71.5531	72.2184	72.8898	73.5675	74.2516	74.9419	75.6387	76.342	77.0518	77.7682	78.4913	79.2211	79.9577
rgv2_r01_s069	FL1	Counts	0	0	0	0	0	0	0	0	0	1	0	1	0	0	0	0	0	0	0	0	0	0	0	1	0	0	0	0	0	0	0	0	0	0	0	0	0	0	0	0	0	0	0	0	0	0	0
rgv2_r01_s069	FL3	Bin Values (MEF)	3.73879	3.77252	3.80654	3.84088	3.87552	3.91048	3.94575	3.98134	4.01725	4.05349	4.09005	4.12694	4.16416	4.20172	4.23962	4.27786	4.31645	4.35538	4.39467	4.43431	4.4743	4.51466	4.55538	4.59647	4.63793	4.67976	4.72197	4.76456	4.80754	4.8509	4.89466	4.93881	4.98335	5.0283	5.07366	5.11942	5.1656	5.21219	5.2592	5.30664	5.3545	5.4028	5.45153	5.50071	5.55032	5.60038	5.6509
rgv2_r01_s069	FL3	Counts	0	5	13	5	5	6	9	9	4	6	3	6	6	6	4	4	0	8	8	7	7	3	13	6	7	11	6	3	9	8	10	6	9	6	5	4	4	11	4	5	7	3	3	10	5	6	7
rgv2_r01_s070	FL1	Bin Values (MEF)	52.2361	52.7218	53.212	53.7068	54.2061	54.7101	55.2188	55.7322	56.2504	56.7734	57.3013	57.834	58.3718	58.9145	59.4623	60.0152	60.5732	61.1364	61.7048	62.2785	62.8576	63.442	64.0319	64.6272	65.2281	65.8346	66.4467	67.0645	67.6881	68.3174	68.9526	69.5937	70.2408	70.8939	71.5531	72.2184	72.8898	73.5675	74.2516	74.9419	75.6387	76.342	77.0518	77.7682	78.4913	79.2211	79.9577
rgv2_r01_s070	FL1	Counts	0	0	0	0	0	0	0	0	0	0	0	0	0	0	0	0	1	0	0	0	0	0	0	0	0	0	0	0	0	1	0	1	0	1	0	0	0	1	0	0	0	0	0	0	0	0	1
rgv2_r01_s070	FL3	Bin Values (MEF)	3.73879	3.77252	3.80654	3.84088	3.87552	3.91048	3.94575	3.98134	4.01725	4.05349	4.09005	4.12694	4.16416	4.20172	4.23962	4.27786	4.31645	4.35538	4.39467	4.43431	4.4743	4.51466	4.55538	4.59647	4.63793	4.67976	4.72197	4.76456	4.80754	4.8509	4.89466	4.93881	4.98335	5.0283	5.07366	5.11942	5.1656	5.21219	5.2592	5.30664	5.3545	5.4028	5.45153	5.50071	5.55032	5.60038	5.6509
rgv2_r01_s070	FL3	Counts	0	10	8	11	4	12	10	7	6	6	9	6	7	8	10	7	4	8	13	11	6	7	3	6	7	7	6	4	8	1	5	8	6	6	7	13	9	9	3	7	8	5	5	8	9	4	10
rgv2_r01_s071	FL1	Bin Values (MEF)	52.2361	52.7218	53.212	53.7068	54.2061	54.7101	55.2188	55.7322	56.2504	56.7734	57.3013	57.834	58.3718	58.9145	59.4623	60.0152	60.5732	61.1364	61.7048	62.2785	62.8576	63.442	64.0319	64.6272	65.2281	65.8346	66.4467	67.0645	67.6881	68.3174	68.9526	69.5937	70.2408	70.8939	71.5531	72.2184	72.8898	73.5675	74.2516	74.9419	75.6387	76.342	77.0518	77.7682	78.4913	79.2211	79.9577
rgv2_r01_s071	FL1	Counts	0	0	0	0	0	0	0	0	1	0	0	0	0	0	0	0	0	0	0	0	0	0	0	0	0	0	0	0	0	0	0	0	0	1	0	0	0	0	0	0	0	0	0	0	0	0	0
rgv2_r01_s071	FL3	Bin Values (MEF)	3.73879	3.77252	3.80654	3.84088	3.87552	3.91048	3.94575	3.98134	4.01725	4.05349	4.09005	4.12694	4.16416	4.20172	4.23962	4.27786	4.31645	4.35538	4.39467	4.43431	4.4743	4.51466	4.55538	4.59647	4.63793	4.67976	4.72197	4.76456	4.80754	4.8509	4.89466	4.93881	4.98335	5.0283	5.07366	5.11942	5.1656	5.21219	5.2592	5.30664	5.3545	5.4028	5.45153	5.50071	5.55032	5.60038	5.6509
rgv2_r01_s071	FL3	Counts	0	2	0	4	2	1	0	0	5	4	5	4	3	3	2	4	3	1	4	2	3	0	0	1	4	5	1	2	2	0	1	2	2	1	3	3	2	1	2	2	2	2	2	4	4	3	3
rgv2_r01_s072	FL1	Bin Values (MEF)	52.2361	52.7218	53.212	53.7068	54.2061	54.7101	55.2188	55.7322	56.2504	56.7734	57.3013	57.834	58.3718	58.9145	59.4623	60.0152	60.5732	61.1364	61.7048	62.2785	62.8576	63.442	64.0319	64.6272	65.2281	65.8346	66.4467	67.0645	67.6881	68.3174	68.9526	69.5937	70.2408	70.8939	71.5531	72.2184	72.8898	73.5675	74.2516	74.9419	75.6387	76.342	77.0518	77.7682	78.4913	79.2211	79.9577
rgv2_r01_s072	FL1	Counts	0	0	0	0	0	0	0	0	0	0	0	1	0	0	0	0	2	1	0	0	0	0	0	0	0	1	0	0	0	0	0	0	0	0	0	0	0	0	0	0	0	1	0	0	1	0	0
rgv2_r01_s072	FL3	Bin Values (MEF)	3.73879	3.77252	3.80654	3.84088	3.87552	3.91048	3.94575	3.98134	4.01725	4.05349	4.09005	4.12694	4.16416	4.20172	4.23962	4.27786	4.31645	4.35538	4.39467	4.43431	4.4743	4.51466	4.55538	4.59647	4.63793	4.67976	4.72197	4.76456	4.80754	4.8509	4.89466	4.93881	4.98335	5.0283	5.07366	5.11942	5.1656	5.21219	5.2592	5.30664	5.3545	5.4028	5.45153	5.50071	5.55032	5.60038	5.6509
rgv2_r01_s072	FL3	Counts	0	3	3	6	3	2	9	13	11	6	4	12	6	7	4	5	10	6	4	10	7	7	4	7	10	5	7	9	5	7	10	3	6	4	2	4	8	13	4	6	7	9	9	7	6	4	3
rgv2_r01_s073	FL1	Bin Values (MEF)	52.2361	52.7218	53.212	53.7068	54.2061	54.7101	55.2188	55.7322	56.2504	56.7734	57.3013	57.834	58.3718	58.9145	59.4623	60.0152	60.5732	61.1364	61.7048	62.2785	62.8576	63.442	64.0319	64.6272	65.2281	65.8346	66.4467	67.0645	67.6881	68.3174	68.9526	69.5937	70.2408	70.8939	71.5531	72.2184	72.8898	73.5675	74.2516	74.9419	75.6387	76.342	77.0518	77.7682	78.4913	79.2211	79.9577
rgv2_r01_s073	FL1	Counts	0	0	0	0	0	0	1	0	0	0	0	0	0	0	0	0	0	1	0	0	1	0	0	0	0	0	0	0	0	0	0	0	0	0	0	0	0	0	0	0	1	0	0	0	1	1	0
rgv2_r01_s073	FL3	Bin Values (MEF)	3.73879	3.77252	3.80654	3.84088	3.87552	3.91048	3.94575	3.98134	4.01725	4.05349	4.09005	4.12694	4.16416	4.20172	4.23962	4.27786	4.31645	4.35538	4.39467	4.43431	4.4743	4.51466	4.55538	4.59647	4.63793	4.67976	4.72197	4.76456	4.80754	4.8509	4.89466	4.93881	4.98335	5.0283	5.07366	5.11942	5.1656	5.21219	5.2592	5.30664	5.3545	5.4028	5.45153	5.50071	5.55032	5.60038	5.6509
rgv2_r01_s073	FL3	Counts	0	4	6	2	1	6	2	6	3	5	6	3	2	1	1	4	7	2	4	5	2	5	3	2	4	7	5	5	3	3	4	5	1	4	3	2	1	3	3	2	3	1	3	4	1	5	1
rgv2_r01_s074	FL1	Bin Values (MEF)	52.2361	52.7218	53.212	53.7068	54.2061	54.7101	55.2188	55.7322	56.2504	56.7734	57.3013	57.834	58.3718	58.9145	59.4623	60.0152	60.5732	61.1364	61.7048	62.2785	62.8576	63.442	64.0319	64.6272	65.2281	65.8346	66.4467	67.0645	67.6881	68.3174	68.9526	69.5937	70.2408	70.8939	71.5531	72.2184	72.8898	73.5675	74.2516	74.9419	75.6387	76.342	77.0518	77.7682	78.4913	79.2211	79.9577
rgv2_r01_s074	FL1	Counts	0	0	0	0	0	0	0	0	0	0	0	0	0	0	0	0	0	0	0	0	0	0	1	0	0	0	0	0	1	0	0	0	0	0	0	0	0	0	0	0	1	0	0	0	0	0	0
rgv2_r01_s074	FL3	Bin Values (MEF)	3.73879	3.77252	3.80654	3.84088	3.87552	3.91048	3.94575	3.98134	4.01725	4.05349	4.09005	4.12694	4.16416	4.20172	4.23962	4.27786	4.31645	4.35538	4.39467	4.43431	4.4743	4.51466	4.55538	4.59647	4.63793	4.67976	4.72197	4.76456	4.80754	4.8509	4.89466	4.93881	4.98335	5.0283	5.07366	5.11942	5.1656	5.21219	5.2592	5.30664	5.3545	5.4028	5.45153	5.50071	5.55032	5.60038	5.6509
rgv2_r01_s074	FL3	Counts	0	0	3	4	0	2	2	0	2	2	0	1	3	3	0	0	0	4	2	2	1	3	2	1	1	1	1	2	2	1	3	0	2	3	2	2	1	0	0	1	1	0	0	3	1	2	1
rgv2_r01_s075	FL1	Bin Values (MEF)	52.2361	52.7218	53.212	53.7068	54.2061	54.7101	55.2188	55.7322	56.2504	56.7734	57.3013	57.834	58.3718	58.9145	59.4623	60.0152	60.5732	61.1364	61.7048	62.2785	62.8576	63.442	64.0319	64.6272	65.2281	65.8346	66.4467	67.0645	67.6881	68.3174	68.9526	69.5937	70.2408	70.8939	71.5531	72.2184	72.8898	73.5675	74.2516	74.9419	75.6387	76.342	77.0518	77.7682	78.4913	79.2211	79.9577
rgv2_r01_s075	FL1	Counts	0	0	0	0	0	0	0	0	0	0	0	0	0	0	0	0	0	0	0	0	0	0	0	0	0	0	0	0	0	0	0	0	0	0	0	0	0	0	0	0	0	0	0	0	0	0	0
rgv2_r01_s075	FL3	Bin Values (MEF)	3.73879	3.77252	3.80654	3.84088	3.87552	3.91048	3.94575	3.98134	4.01725	4.05349	4.09005	4.12694	4.16416	4.20172	4.23962	4.27786	4.31645	4.35538	4.39467	4.43431	4.4743	4.51466	4.55538	4.59647	4.63793	4.67976	4.72197	4.76456	4.80754	4.8509	4.89466	4.93881	4.98335	5.0283	5.07366	5.11942	5.1656	5.21219	5.2592	5.30664	5.3545	5.4028	5.45153	5.50071	5.55032	5.60038	5.6509
rgv2_r01_s075	FL3	Counts	0	2	5	4	2	0	2	6	1	5	1	1	3	0	4	2	3	1	1	1	3	2	0	0	0	3	1	2	2	4	1	1	3	2	0	0	5	3	2	1	2	2	2	1	3	1	4
rgv2_r01_s076	FL1	Bin Values (MEF)	52.2361	52.7218	53.212	53.7068	54.2061	54.7101	55.2188	55.7322	56.2504	56.7734	57.3013	57.834	58.3718	58.9145	59.4623	60.0152	60.5732	61.1364	61.7048	62.2785	62.8576	63.442	64.0319	64.6272	65.2281	65.8346	66.4467	67.0645	67.6881	68.3174	68.9526	69.5937	70.2408	70.8939	71.5531	72.2184	72.8898	73.5675	74.2516	74.9419	75.6387	76.342	77.0518	77.7682	78.4913	79.2211	79.9577
rgv2_r01_s076	FL1	Counts	0	0	1	0	0	0	0	0	0	0	0	0	0	0	0	0	0	0	0	0	0	0	0	0	0	0	0	0	0	0	0	0	0	0	0	0	0	0	0	0	0	0	0	1	0	0	0
rgv2_r01_s076	FL3	Bin Values (MEF)	3.73879	3.77252	3.80654	3.84088	3.87552	3.91048	3.94575	3.98134	4.01725	4.05349	4.09005	4.12694	4.16416	4.20172	4.23962	4.27786	4.31645	4.35538	4.39467	4.43431	4.4743	4.51466	4.55538	4.59647	4.63793	4.67976	4.72197	4.76456	4.80754	4.8509	4.89466	4.93881	4.98335	5.0283	5.07366	5.11942	5.1656	5.21219	5.2592	5.30664	5.3545	5.4028	5.45153	5.50071	5.55032	5.60038	5.6509
rgv2_r01_s076	FL3	Counts	0	5	3	3	1	2	2	5	3	2	3	2	3	2	3	2	0	5	3	2	0	2	3	2	2	2	2	0	1	2	3	4	2	3	2	2	1	4	3	2	2	0	0	5	3	2	2
rgv2_r01_s077	FL1	Bin Values (MEF)	52.2361	52.7218	53.212	53.7068	54.2061	54.7101	55.2188	55.7322	56.2504	56.7734	57.3013	57.834	58.3718	58.9145	59.4623	60.0152	60.5732	61.1364	61.7048	62.2785	62.8576	63.442	64.0319	64.6272	65.2281	65.8346	66.4467	67.0645	67.6881	68.3174	68.9526	69.5937	70.2408	70.8939	71.5531	72.2184	72.8898	73.5675	74.2516	74.9419	75.6387	76.342	77.0518	77.7682	78.4913	79.2211	79.9577
rgv2_r01_s077	FL1	Counts	0	0	0	0	0	0	0	0	0	0	0	0	0	0	0	0	0	0	0	0	0	0	0	0	0	0	0	0	0	0	0	0	0	0	0	0	0	0	0	1	0	0	0	0	0	1	0
rgv2_r01_s077	FL3	Bin Values (MEF)	3.73879	3.77252	3.80654	3.84088	3.87552	3.91048	3.94575	3.98134	4.01725	4.05349	4.09005	4.12694	4.16416	4.20172	4.23962	4.27786	4.31645	4.35538	4.39467	4.43431	4.4743	4.51466	4.55538	4.59647	4.63793	4.67976	4.72197	4.76456	4.80754	4.8509	4.89466	4.93881	4.98335	5.0283	5.07366	5.11942	5.1656	5.21219	5.2592	5.30664	5.3545	5.4028	5.45153	5.50071	5.55032	5.60038	5.6509
rgv2_r01_s077	FL3	Counts	0	2	2	0	2	3	0	3	2	2	3	4	1	1	2	2	3	1	1	1	1	0	1	2	2	3	2	3	4	2	1	4	4	1	1	2	0	1	1	3	4	0	2	2	4	2	2
rgv2_r01_s078	FL1	Bin Values (MEF)	52.2361	52.7218	53.212	53.7068	54.2061	54.7101	55.2188	55.7322	56.2504	56.7734	57.3013	57.834	58.3718	58.9145	59.4623	60.0152	60.5732	61.1364	61.7048	62.2785	62.8576	63.442	64.0319	64.6272	65.2281	65.8346	66.4467	67.0645	67.6881	68.3174	68.9526	69.5937	70.2408	70.8939	71.5531	72.2184	72.8898	73.5675	74.2516	74.9419	75.6387	76.342	77.0518	77.7682	78.4913	79.2211	79.9577
rgv2_r01_s078	FL1	Counts	0	0	0	0	0	0	0	0	0	0	0	0	0	0	0	0	0	0	0	0	0	0	0	0	0	0	0	0	0	0	0	0	0	0	0	0	0	0	0	0	0	0	0	0	0	0	0
rgv2_r01_s078	FL3	Bin Values (MEF)	3.73879	3.77252	3.80654	3.84088	3.87552	3.91048	3.94575	3.98134	4.01725	4.05349	4.09005	4.12694	4.16416	4.20172	4.23962	4.27786	4.31645	4.35538	4.39467	4.43431	4.4743	4.51466	4.55538	4.59647	4.63793	4.67976	4.72197	4.76456	4.80754	4.8509	4.89466	4.93881	4.98335	5.0283	5.07366	5.11942	5.1656	5.21219	5.2592	5.30664	5.3545	5.4028	5.45153	5.50071	5.55032	5.60038	5.6509
rgv2_r01_s078	FL3	Counts	0	1	1	1	3	2	3	2	0	2	5	1	3	1	2	2	2	2	2	2	1	1	0	1	2	4	3	1	4	3	2	1	2	4	1	0	1	5	1	1	0	1	2	1	3	2	1
rgv2_r01_s079	FL1	Bin Values (MEF)	52.2361	52.7218	53.212	53.7068	54.2061	54.7101	55.2188	55.7322	56.2504	56.7734	57.3013	57.834	58.3718	58.9145	59.4623	60.0152	60.5732	61.1364	61.7048	62.2785	62.8576	63.442	64.0319	64.6272	65.2281	65.8346	66.4467	67.0645	67.6881	68.3174	68.9526	69.5937	70.2408	70.8939	71.5531	72.2184	72.8898	73.5675	74.2516	74.9419	75.6387	76.342	77.0518	77.7682	78.4913	79.2211	79.9577
rgv2_r01_s079	FL1	Counts	0	0	0	0	0	0	0	0	0	0	0	0	0	0	0	0	0	0	0	0	1	0	0	0	0	0	0	0	0	0	0	0	0	0	1	0	0	0	0	0	0	0	0	0	0	0	0
rgv2_r01_s079	FL3	Bin Values (MEF)	3.73879	3.77252	3.80654	3.84088	3.87552	3.91048	3.94575	3.98134	4.01725	4.05349	4.09005	4.12694	4.16416	4.20172	4.23962	4.27786	4.31645	4.35538	4.39467	4.43431	4.4743	4.51466	4.55538	4.59647	4.63793	4.67976	4.72197	4.76456	4.80754	4.8509	4.89466	4.93881	4.98335	5.0283	5.07366	5.11942	5.1656	5.21219	5.2592	5.30664	5.3545	5.4028	5.45153	5.50071	5.55032	5.60038	5.6509
rgv2_r01_s079	FL3	Counts	0	0	2	1	1	3	4	1	1	3	3	4	3	2	1	1	7	3	2	4	2	1	0	4	2	1	4	1	2	2	2	0	2	0	3	1	2	1	2	3	3	1	2	3	2	0	1
rgv2_r01_s080	FL1	Bin Values (MEF)	52.2361	52.7218	53.212	53.7068	54.2061	54.7101	55.2188	55.7322	56.2504	56.7734	57.3013	57.834	58.3718	58.9145	59.4623	60.0152	60.5732	61.1364	61.7048	62.2785	62.8576	63.442	64.0319	64.6272	65.2281	65.8346	66.4467	67.0645	67.6881	68.3174	68.9526	69.5937	70.2408	70.8939	71.5531	72.2184	72.8898	73.5675	74.2516	74.9419	75.6387	76.342	77.0518	77.7682	78.4913	79.2211	79.9577
rgv2_r01_s080	FL1	Counts	0	0	0	0	0	0	0	0	0	0	0	0	0	0	0	0	0	0	0	0	0	0	0	0	0	0	0	0	0	0	0	1	0	0	0	0	0	0	0	0	0	0	0	0	0	0	0
rgv2_r01_s080	FL3	Bin Values (MEF)	3.73879	3.77252	3.80654	3.84088	3.87552	3.91048	3.94575	3.98134	4.01725	4.05349	4.09005	4.12694	4.16416	4.20172	4.23962	4.27786	4.31645	4.35538	4.39467	4.43431	4.4743	4.51466	4.55538	4.59647	4.63793	4.67976	4.72197	4.76456	4.80754	4.8509	4.89466	4.93881	4.98335	5.0283	5.07366	5.11942	5.1656	5.21219	5.2592	5.30664	5.3545	5.4028	5.45153	5.50071	5.55032	5.60038	5.6509
rgv2_r01_s080	FL3	Counts	0	1	1	0	1	1	4	3	2	3	1	1	0	3	0	2	3	2	0	2	0	0	1	0	2	0	1	1	1	2	1	1	0	2	2	2	1	2	2	1	4	1	2	2	3	2	0
rgv2_r01_s081	FL1	Bin Values (MEF)	52.2361	52.7218	53.212	53.7068	54.2061	54.7101	55.2188	55.7322	56.2504	56.7734	57.3013	57.834	58.3718	58.9145	59.4623	60.0152	60.5732	61.1364	61.7048	62.2785	62.8576	63.442	64.0319	64.6272	65.2281	65.8346	66.4467	67.0645	67.6881	68.3174	68.9526	69.5937	70.2408	70.8939	71.5531	72.2184	72.8898	73.5675	74.2516	74.9419	75.6387	76.342	77.0518	77.7682	78.4913	79.2211	79.9577
rgv2_r01_s081	FL1	Counts	0	0	0	0	0	0	0	0	0	0	0	0	0	0	0	0	0	0	0	0	0	0	0	0	0	0	0	1	0	0	0	0	1	0	0	0	1	0	0	0	0	0	0	0	0	0	0
rgv2_r01_s081	FL3	Bin Values (MEF)	3.73879	3.77252	3.80654	3.84088	3.87552	3.91048	3.94575	3.98134	4.01725	4.05349	4.09005	4.12694	4.16416	4.20172	4.23962	4.27786	4.31645	4.35538	4.39467	4.43431	4.4743	4.51466	4.55538	4.59647	4.63793	4.67976	4.72197	4.76456	4.80754	4.8509	4.89466	4.93881	4.98335	5.0283	5.07366	5.11942	5.1656	5.21219	5.2592	5.30664	5.3545	5.4028	5.45153	5.50071	5.55032	5.60038	5.6509
rgv2_r01_s081	FL3	Counts	0	0	2	0	5	3	2	3	1	0	1	2	2	3	2	7	2	4	2	0	2	1	4	0	1	4	1	5	2	6	1	1	0	0	3	0	2	2	0	1	3	3	2	3	3	1	3
rgv2_r01_s082	FL1	Bin Values (MEF)	52.2361	52.7218	53.212	53.7068	54.2061	54.7101	55.2188	55.7322	56.2504	56.7734	57.3013	57.834	58.3718	58.9145	59.4623	60.0152	60.5732	61.1364	61.7048	62.2785	62.8576	63.442	64.0319	64.6272	65.2281	65.8346	66.4467	67.0645	67.6881	68.3174	68.9526	69.5937	70.2408	70.8939	71.5531	72.2184	72.8898	73.5675	74.2516	74.9419	75.6387	76.342	77.0518	77.7682	78.4913	79.2211	79.9577
rgv2_r01_s082	FL1	Counts	0	0	0	0	0	0	0	0	0	0	0	0	0	0	0	0	0	0	0	0	0	0	0	0	0	0	0	0	0	0	0	0	0	1	0	0	0	0	0	0	0	0	0	0	0	0	0
rgv2_r01_s082	FL3	Bin Values (MEF)	3.73879	3.77252	3.80654	3.84088	3.87552	3.91048	3.94575	3.98134	4.01725	4.05349	4.09005	4.12694	4.16416	4.20172	4.23962	4.27786	4.31645	4.35538	4.39467	4.43431	4.4743	4.51466	4.55538	4.59647	4.63793	4.67976	4.72197	4.76456	4.80754	4.8509	4.89466	4.93881	4.98335	5.0283	5.07366	5.11942	5.1656	5.21219	5.2592	5.30664	5.3545	5.4028	5.45153	5.50071	5.55032	5.60038	5.6509
rgv2_r01_s082	FL3	Counts	0	3	1	1	1	1	2	4	1	0	1	1	3	1	2	0	3	0	1	1	1	1	1	2	1	0	1	1	2	1	0	2	0	1	3	3	1	3	3	1	1	1	2	3	1	1	1
rgv2_r01_s083	FL1	Bin Values (MEF)	52.2361	52.7218	53.212	53.7068	54.2061	54.7101	55.2188	55.7322	56.2504	56.7734	57.3013	57.834	58.3718	58.9145	59.4623	60.0152	60.5732	61.1364	61.7048	62.2785	62.8576	63.442	64.0319	64.6272	65.2281	65.8346	66.4467	67.0645	67.6881	68.3174	68.9526	69.5937	70.2408	70.8939	71.5531	72.2184	72.8898	73.5675	74.2516	74.9419	75.6387	76.342	77.0518	77.7682	78.4913	79.2211	79.9577
rgv2_r01_s083	FL1	Counts	0	0	0	0	0	0	0	0	0	0	0	0	0	0	0	0	0	0	0	0	0	0	0	0	0	0	0	0	0	0	0	0	0	0	0	0	0	0	0	0	0	0	0	0	1	0	0
rgv2_r01_s083	FL3	Bin Values (MEF)	3.73879	3.77252	3.80654	3.84088	3.87552	3.91048	3.94575	3.98134	4.01725	4.05349	4.09005	4.12694	4.16416	4.20172	4.23962	4.27786	4.31645	4.35538	4.39467	4.43431	4.4743	4.51466	4.55538	4.59647	4.63793	4.67976	4.72197	4.76456	4.80754	4.8509	4.89466	4.93881	4.98335	5.0283	5.07366	5.11942	5.1656	5.21219	5.2592	5.30664	5.3545	5.4028	5.45153	5.50071	5.55032	5.60038	5.6509
rgv2_r01_s083	FL3	Counts	0	3	6	5	1	2	2	3	2	0	1	4	2	1	2	1	2	2	1	4	1	5	2	1	4	3	2	0	2	4	2	2	3	3	3	1	2	2	1	3	1	2	1	1	2	2	5
rgv2_r01_s084	FL1	Bin Values (MEF)	52.2361	52.7218	53.212	53.7068	54.2061	54.7101	55.2188	55.7322	56.2504	56.7734	57.3013	57.834	58.3718	58.9145	59.4623	60.0152	60.5732	61.1364	61.7048	62.2785	62.8576	63.442	64.0319	64.6272	65.2281	65.8346	66.4467	67.0645	67.6881	68.3174	68.9526	69.5937	70.2408	70.8939	71.5531	72.2184	72.8898	73.5675	74.2516	74.9419	75.6387	76.342	77.0518	77.7682	78.4913	79.2211	79.9577
rgv2_r01_s084	FL1	Counts	0	0	0	0	0	0	0	0	0	0	0	0	0	0	0	0	0	0	0	0	0	0	0	0	0	0	0	0	0	0	0	0	0	0	0	0	0	0	0	0	0	0	0	0	0	0	1
rgv2_r01_s084	FL3	Bin Values (MEF)	3.73879	3.77252	3.80654	3.84088	3.87552	3.91048	3.94575	3.98134	4.01725	4.05349	4.09005	4.12694	4.16416	4.20172	4.23962	4.27786	4.31645	4.35538	4.39467	4.43431	4.4743	4.51466	4.55538	4.59647	4.63793	4.67976	4.72197	4.76456	4.80754	4.8509	4.89466	4.93881	4.98335	5.0283	5.07366	5.11942	5.1656	5.21219	5.2592	5.30664	5.3545	5.4028	5.45153	5.50071	5.55032	5.60038	5.6509
rgv2_r01_s084	FL3	Counts	0	2	6	6	1	4	7	1	4	3	1	7	3	3	2	4	3	3	1	5	4	2	2	5	1	3	2	4	6	4	2	1	0	7	8	3	3	5	7	3	6	1	4	4	4	0	4
rgv2_r01_s085	FL1	Bin Values (MEF)	52.2361	52.7218	53.212	53.7068	54.2061	54.7101	55.2188	55.7322	56.2504	56.7734	57.3013	57.834	58.3718	58.9145	59.4623	60.0152	60.5732	61.1364	61.7048	62.2785	62.8576	63.442	64.0319	64.6272	65.2281	65.8346	66.4467	67.0645	67.6881	68.3174	68.9526	69.5937	70.2408	70.8939	71.5531	72.2184	72.8898	73.5675	74.2516	74.9419	75.6387	76.342	77.0518	77.7682	78.4913	79.2211	79.9577
rgv2_r01_s085	FL1	Counts	0	1	0	0	0	0	0	0	0	0	0	0	0	1	0	0	0	0	0	0	0	0	0	0	1	0	0	1	0	0	0	0	0	0	0	0	1	0	0	0	0	0	0	0	0	0	0
rgv2_r01_s085	FL3	Bin Values (MEF)	3.73879	3.77252	3.80654	3.84088	3.87552	3.91048	3.94575	3.98134	4.01725	4.05349	4.09005	4.12694	4.16416	4.20172	4.23962	4.27786	4.31645	4.35538	4.39467	4.43431	4.4743	4.51466	4.55538	4.59647	4.63793	4.67976	4.72197	4.76456	4.80754	4.8509	4.89466	4.93881	4.98335	5.0283	5.07366	5.11942	5.1656	5.21219	5.2592	5.30664	5.3545	5.4028	5.45153	5.50071	5.55032	5.60038	5.6509
rgv2_r01_s085	FL3	Counts	0	5	3	10	5	2	5	6	2	8	1	8	4	8	3	5	8	5	4	7	8	2	4	0	6	7	4	4	2	2	5	2	7	10	4	5	10	8	3	4	5	8	6	5	5	4	2
rgv2_r01_s086	FL1	Bin Values (MEF)	52.2361	52.7218	53.212	53.7068	54.2061	54.7101	55.2188	55.7322	56.2504	56.7734	57.3013	57.834	58.3718	58.9145	59.4623	60.0152	60.5732	61.1364	61.7048	62.2785	62.8576	63.442	64.0319	64.6272	65.2281	65.8346	66.4467	67.0645	67.6881	68.3174	68.9526	69.5937	70.2408	70.8939	71.5531	72.2184	72.8898	73.5675	74.2516	74.9419	75.6387	76.342	77.0518	77.7682	78.4913	79.2211	79.9577
rgv2_r01_s086	FL1	Counts	0	0	0	0	0	0	0	0	0	0	0	0	0	0	0	0	0	0	0	0	0	0	0	0	1	2	0	0	0	0	0	0	0	0	0	0	0	0	0	0	0	0	0	0	0	1	0
rgv2_r01_s086	FL3	Bin Values (MEF)	3.73879	3.77252	3.80654	3.84088	3.87552	3.91048	3.94575	3.98134	4.01725	4.05349	4.09005	4.12694	4.16416	4.20172	4.23962	4.27786	4.31645	4.35538	4.39467	4.43431	4.4743	4.51466	4.55538	4.59647	4.63793	4.67976	4.72197	4.76456	4.80754	4.8509	4.89466	4.93881	4.98335	5.0283	5.07366	5.11942	5.1656	5.21219	5.2592	5.30664	5.3545	5.4028	5.45153	5.50071	5.55032	5.60038	5.6509
rgv2_r01_s086	FL3	Counts	0	4	12	5	9	12	4	6	6	10	6	6	7	5	8	3	5	8	8	3	1	4	5	3	6	5	4	5	3	4	6	4	6	10	12	5	6	8	4	8	4	3	3	7	1	5	4
rgv2_r01_s087	FL1	Bin Values (MEF)	52.2361	52.7218	53.212	53.7068	54.2061	54.7101	55.2188	55.7322	56.2504	56.7734	57.3013	57.834	58.3718	58.9145	59.4623	60.0152	60.5732	61.1364	61.7048	62.2785	62.8576	63.442	64.0319	64.6272	65.2281	65.8346	66.4467	67.0645	67.6881	68.3174	68.9526	69.5937	70.2408	70.8939	71.5531	72.2184	72.8898	73.5675	74.2516	74.9419	75.6387	76.342	77.0518	77.7682	78.4913	79.2211	79.9577
rgv2_r01_s087	FL1	Counts	0	0	0	0	0	0	0	0	0	0	1	0	0	0	0	0	0	0	0	0	0	0	0	0	0	0	0	0	0	0	0	0	0	0	0	0	0	0	0	0	0	1	0	0	2	0	0
rgv2_r01_s087	FL3	Bin Values (MEF)	3.73879	3.77252	3.80654	3.84088	3.87552	3.91048	3.94575	3.98134	4.01725	4.05349	4.09005	4.12694	4.16416	4.20172	4.23962	4.27786	4.31645	4.35538	4.39467	4.43431	4.4743	4.51466	4.55538	4.59647	4.63793	4.67976	4.72197	4.76456	4.80754	4.8509	4.89466	4.93881	4.98335	5.0283	5.07366	5.11942	5.1656	5.21219	5.2592	5.30664	5.3545	5.4028	5.45153	5.50071	5.55032	5.60038	5.6509
rgv2_r01_s087	FL3	Counts	0	9	3	5	6	4	5	7	3	2	6	6	4	8	9	7	6	3	5	4	9	5	4	6	4	10	4	2	2	5	3	4	10	7	5	3	7	4	6	6	8	9	6	6	8	6	4
rgv2_r01_s088	FL1	Bin Values (MEF)	52.2361	52.7218	53.212	53.7068	54.2061	54.7101	55.2188	55.7322	56.2504	56.7734	57.3013	57.834	58.3718	58.9145	59.4623	60.0152	60.5732	61.1364	61.7048	62.2785	62.8576	63.442	64.0319	64.6272	65.2281	65.8346	66.4467	67.0645	67.6881	68.3174	68.9526	69.5937	70.2408	70.8939	71.5531	72.2184	72.8898	73.5675	74.2516	74.9419	75.6387	76.342	77.0518	77.7682	78.4913	79.2211	79.9577
rgv2_r01_s088	FL1	Counts	0	0	0	0	0	0	0	0	0	0	0	0	0	0	0	0	0	0	0	1	0	0	0	0	0	0	0	1	0	0	0	0	1	0	0	0	0	0	0	0	0	0	0	0	0	0	0
rgv2_r01_s088	FL3	Bin Values (MEF)	3.73879	3.77252	3.80654	3.84088	3.87552	3.91048	3.94575	3.98134	4.01725	4.05349	4.09005	4.12694	4.16416	4.20172	4.23962	4.27786	4.31645	4.35538	4.39467	4.43431	4.4743	4.51466	4.55538	4.59647	4.63793	4.67976	4.72197	4.76456	4.80754	4.8509	4.89466	4.93881	4.98335	5.0283	5.07366	5.11942	5.1656	5.21219	5.2592	5.30664	5.3545	5.4028	5.45153	5.50071	5.55032	5.60038	5.6509
rgv2_r01_s088	FL3	Counts	0	4	7	7	7	1	11	9	2	1	1	8	5	8	4	3	4	6	7	5	4	7	4	2	4	7	7	4	8	9	5	5	8	2	6	3	3	1	3	7	10	7	4	4	4	4	3
rgv2_r01_s089	FL1	Bin Values (MEF)	52.2361	52.7218	53.212	53.7068	54.2061	54.7101	55.2188	55.7322	56.2504	56.7734	57.3013	57.834	58.3718	58.9145	59.4623	60.0152	60.5732	61.1364	61.7048	62.2785	62.8576	63.442	64.0319	64.6272	65.2281	65.8346	66.4467	67.0645	67.6881	68.3174	68.9526	69.5937	70.2408	70.8939	71.5531	72.2184	72.8898	73.5675	74.2516	74.9419	75.6387	76.342	77.0518	77.7682	78.4913	79.2211	79.9577
rgv2_r01_s089	FL1	Counts	0	0	0	0	0	0	0	0	0	0	0	0	0	0	0	0	0	0	0	1	0	0	0	0	0	0	0	0	0	0	0	0	0	0	0	1	0	0	0	0	0	0	0	0	0	0	0
rgv2_r01_s089	FL3	Bin Values (MEF)	3.73879	3.77252	3.80654	3.84088	3.87552	3.91048	3.94575	3.98134	4.01725	4.05349	4.09005	4.12694	4.16416	4.20172	4.23962	4.27786	4.31645	4.35538	4.39467	4.43431	4.4743	4.51466	4.55538	4.59647	4.63793	4.67976	4.72197	4.76456	4.80754	4.8509	4.89466	4.93881	4.98335	5.0283	5.07366	5.11942	5.1656	5.21219	5.2592	5.30664	5.3545	5.4028	5.45153	5.50071	5.55032	5.60038	5.6509
rgv2_r01_s089	FL3	Counts	0	5	7	3	6	1	7	7	7	5	9	2	8	2	7	3	5	4	4	2	7	7	5	2	4	9	4	3	5	5	6	3	3	5	5	0	7	1	3	3	2	3	4	3	5	5	6
rgv2_r01_s090	FL1	Bin Values (MEF)	52.2361	52.7218	53.212	53.7068	54.2061	54.7101	55.2188	55.7322	56.2504	56.7734	57.3013	57.834	58.3718	58.9145	59.4623	60.0152	60.5732	61.1364	61.7048	62.2785	62.8576	63.442	64.0319	64.6272	65.2281	65.8346	66.4467	67.0645	67.6881	68.3174	68.9526	69.5937	70.2408	70.8939	71.5531	72.2184	72.8898	73.5675	74.2516	74.9419	75.6387	76.342	77.0518	77.7682	78.4913	79.2211	79.9577
rgv2_r01_s090	FL1	Counts	0	0	0	0	0	0	0	0	0	0	0	0	0	0	0	1	0	0	0	0	0	0	0	0	0	0	0	0	0	0	0	0	0	0	1	0	0	0	0	0	0	0	0	0	1	0	0
rgv2_r01_s090	FL3	Bin Values (MEF)	3.73879	3.77252	3.80654	3.84088	3.87552	3.91048	3.94575	3.98134	4.01725	4.05349	4.09005	4.12694	4.16416	4.20172	4.23962	4.27786	4.31645	4.35538	4.39467	4.43431	4.4743	4.51466	4.55538	4.59647	4.63793	4.67976	4.72197	4.76456	4.80754	4.8509	4.89466	4.93881	4.98335	5.0283	5.07366	5.11942	5.1656	5.21219	5.2592	5.30664	5.3545	5.4028	5.45153	5.50071	5.55032	5.60038	5.6509
rgv2_r01_s090	FL3	Counts	0	4	3	3	5	4	2	1	3	5	5	4	2	7	2	3	1	7	8	4	1	3	2	3	4	7	2	4	8	5	4	5	5	3	2	5	4	8	1	7	6	3	3	2	1	4	4
rgv2_r01_s091	FL1	Bin Values (MEF)	52.2361	52.7218	53.212	53.7068	54.2061	54.7101	55.2188	55.7322	56.2504	56.7734	57.3013	57.834	58.3718	58.9145	59.4623	60.0152	60.5732	61.1364	61.7048	62.2785	62.8576	63.442	64.0319	64.6272	65.2281	65.8346	66.4467	67.0645	67.6881	68.3174	68.9526	69.5937	70.2408	70.8939	71.5531	72.2184	72.8898	73.5675	74.2516	74.9419	75.6387	76.342	77.0518	77.7682	78.4913	79.2211	79.9577
rgv2_r01_s091	FL1	Counts	0	0	0	0	0	1	0	1	0	0	0	0	0	0	0	0	0	0	0	0	0	0	0	0	0	0	0	0	0	1	0	0	0	0	0	0	0	0	0	0	0	0	0	0	0	1	1
rgv2_r01_s091	FL3	Bin Values (MEF)	3.73879	3.77252	3.80654	3.84088	3.87552	3.91048	3.94575	3.98134	4.01725	4.05349	4.09005	4.12694	4.16416	4.20172	4.23962	4.27786	4.31645	4.35538	4.39467	4.43431	4.4743	4.51466	4.55538	4.59647	4.63793	4.67976	4.72197	4.76456	4.80754	4.8509	4.89466	4.93881	4.98335	5.0283	5.07366	5.11942	5.1656	5.21219	5.2592	5.30664	5.3545	5.4028	5.45153	5.50071	5.55032	5.60038	5.6509
rgv2_r01_s091	FL3	Counts	0	9	5	7	6	5	2	4	5	2	9	4	8	4	5	6	3	4	3	3	5	8	4	5	3	2	2	5	1	4	5	3	3	2	8	1	1	3	3	4	2	1	7	5	5	5	3
rgv2_r01_s092	FL1	Bin Values (MEF)	52.2361	52.7218	53.212	53.7068	54.2061	54.7101	55.2188	55.7322	56.2504	56.7734	57.3013	57.834	58.3718	58.9145	59.4623	60.0152	60.5732	61.1364	61.7048	62.2785	62.8576	63.442	64.0319	64.6272	65.2281	65.8346	66.4467	67.0645	67.6881	68.3174	68.9526	69.5937	70.2408	70.8939	71.5531	72.2184	72.8898	73.5675	74.2516	74.9419	75.6387	76.342	77.0518	77.7682	78.4913	79.2211	79.9577
rgv2_r01_s092	FL1	Counts	0	0	0	0	0	0	0	0	0	0	0	0	0	0	0	0	0	0	0	0	0	0	0	0	0	0	0	1	0	1	0	0	0	0	0	0	0	0	0	0	0	0	0	0	0	0	0
rgv2_r01_s092	FL3	Bin Values (MEF)	3.73879	3.77252	3.80654	3.84088	3.87552	3.91048	3.94575	3.98134	4.01725	4.05349	4.09005	4.12694	4.16416	4.20172	4.23962	4.27786	4.31645	4.35538	4.39467	4.43431	4.4743	4.51466	4.55538	4.59647	4.63793	4.67976	4.72197	4.76456	4.80754	4.8509	4.89466	4.93881	4.98335	5.0283	5.07366	5.11942	5.1656	5.21219	5.2592	5.30664	5.3545	5.4028	5.45153	5.50071	5.55032	5.60038	5.6509
rgv2_r01_s092	FL3	Counts	0	4	3	4	3	2	5	3	0	5	4	2	2	8	1	1	5	9	4	4	3	5	8	2	4	6	0	2	7	3	5	3	4	8	1	2	4	3	6	7	3	5	2	3	1	5	2
rgv2_r01_s093	FL1	Bin Values (MEF)	52.2361	52.7218	53.212	53.7068	54.2061	54.7101	55.2188	55.7322	56.2504	56.7734	57.3013	57.834	58.3718	58.9145	59.4623	60.0152	60.5732	61.1364	61.7048	62.2785	62.8576	63.442	64.0319	64.6272	65.2281	65.8346	66.4467	67.0645	67.6881	68.3174	68.9526	69.5937	70.2408	70.8939	71.5531	72.2184	72.8898	73.5675	74.2516	74.9419	75.6387	76.342	77.0518	77.7682	78.4913	79.2211	79.9577
rgv2_r01_s093	FL1	Counts	0	0	0	0	0	0	0	0	0	0	0	0	0	0	0	0	0	0	0	0	0	0	0	0	0	0	0	0	0	0	0	0	0	0	0	0	0	0	1	0	2	1	0	0	0	0	0
rgv2_r01_s093	FL3	Bin Values (MEF)	3.73879	3.77252	3.80654	3.84088	3.87552	3.91048	3.94575	3.98134	4.01725	4.05349	4.09005	4.12694	4.16416	4.20172	4.23962	4.27786	4.31645	4.35538	4.39467	4.43431	4.4743	4.51466	4.55538	4.59647	4.63793	4.67976	4.72197	4.76456	4.80754	4.8509	4.89466	4.93881	4.98335	5.0283	5.07366	5.11942	5.1656	5.21219	5.2592	5.30664	5.3545	5.4028	5.45153	5.50071	5.55032	5.60038	5.6509
rgv2_r01_s093	FL3	Counts	0	0	3	8	3	2	6	1	3	2	2	5	1	4	4	2	3	4	3	2	6	2	3	3	5	3	2	1	5	2	3	2	3	5	1	2	5	3	6	1	5	6	3	4	3	2	5
rgv2_r01_s094	FL1	Bin Values (MEF)	52.2361	52.7218	53.212	53.7068	54.2061	54.7101	55.2188	55.7322	56.2504	56.7734	57.3013	57.834	58.3718	58.9145	59.4623	60.0152	60.5732	61.1364	61.7048	62.2785	62.8576	63.442	64.0319	64.6272	65.2281	65.8346	66.4467	67.0645	67.6881	68.3174	68.9526	69.5937	70.2408	70.8939	71.5531	72.2184	72.8898	73.5675	74.2516	74.9419	75.6387	76.342	77.0518	77.7682	78.4913	79.2211	79.9577
rgv2_r01_s094	FL1	Counts	0	0	0	0	0	0	0	0	0	0	0	0	0	0	0	0	0	0	0	0	0	0	0	0	0	0	0	0	0	0	0	0	0	0	0	0	0	0	0	0	0	0	1	0	0	0	0
rgv2_r01_s094	FL3	Bin Values (MEF)	3.73879	3.77252	3.80654	3.84088	3.87552	3.91048	3.94575	3.98134	4.01725	4.05349	4.09005	4.12694	4.16416	4.20172	4.23962	4.27786	4.31645	4.35538	4.39467	4.43431	4.4743	4.51466	4.55538	4.59647	4.63793	4.67976	4.72197	4.76456	4.80754	4.8509	4.89466	4.93881	4.98335	5.0283	5.07366	5.11942	5.1656	5.21219	5.2592	5.30664	5.3545	5.4028	5.45153	5.50071	5.55032	5.60038	5.6509
rgv2_r01_s094	FL3	Counts	0	8	2	3	3	2	6	1	7	2	5	3	2	3	5	1	3	4	3	5	2	3	2	4	5	7	2	2	3	5	3	1	3	5	1	5	5	2	6	3	3	3	3	3	7	4	6
rgv2_r01_s095	FL1	Bin Values (MEF)	52.2361	52.7218	53.212	53.7068	54.2061	54.7101	55.2188	55.7322	56.2504	56.7734	57.3013	57.834	58.3718	58.9145	59.4623	60.0152	60.5732	61.1364	61.7048	62.2785	62.8576	63.442	64.0319	64.6272	65.2281	65.8346	66.4467	67.0645	67.6881	68.3174	68.9526	69.5937	70.2408	70.8939	71.5531	72.2184	72.8898	73.5675	74.2516	74.9419	75.6387	76.342	77.0518	77.7682	78.4913	79.2211	79.9577
rgv2_r01_s095	FL1	Counts	0	0	0	0	0	0	0	0	0	0	0	0	0	0	0	0	0	0	0	0	0	0	0	1	0	0	0	0	0	0	0	0	0	0	0	0	0	0	0	0	0	0	0	0	0	0	0
rgv2_r01_s095	FL3	Bin Values (MEF)	3.73879	3.77252	3.80654	3.84088	3.87552	3.91048	3.94575	3.98134	4.01725	4.05349	4.09005	4.12694	4.16416	4.20172	4.23962	4.27786	4.31645	4.35538	4.39467	4.43431	4.4743	4.51466	4.55538	4.59647	4.63793	4.67976	4.72197	4.76456	4.80754	4.8509	4.89466	4.93881	4.98335	5.0283	5.07366	5.11942	5.1656	5.21219	5.2592	5.30664	5.3545	5.4028	5.45153	5.50071	5.55032	5.60038	5.6509
rgv2_r01_s095	FL3	Counts	0	2	2	2	2	2	1	2	3	5	5	1	4	1	0	6	7	3	4	6	4	2	5	8	1	5	5	2	2	1	3	4	7	1	3	2	2	2	3	2	5	3	3	3	2	2	1
rgv2_r01_s096	FL1	Bin Values (MEF)	52.2361	52.7218	53.212	53.7068	54.2061	54.7101	55.2188	55.7322	56.2504	56.7734	57.3013	57.834	58.3718	58.9145	59.4623	60.0152	60.5732	61.1364	61.7048	62.2785	62.8576	63.442	64.0319	64.6272	65.2281	65.8346	66.4467	67.0645	67.6881	68.3174	68.9526	69.5937	70.2408	70.8939	71.5531	72.2184	72.8898	73.5675	74.2516	74.9419	75.6387	76.342	77.0518	77.7682	78.4913	79.2211	79.9577
rgv2_r01_s096	FL1	Counts	0	0	0	0	0	0	0	0	0	0	0	0	0	0	0	1	0	0	0	0	0	0	0	0	0	0	0	0	0	0	0	0	0	0	0	0	0	0	0	0	0	0	0	0	0	0	0
rgv2_r01_s096	FL3	Bin Values (MEF)	3.73879	3.77252	3.80654	3.84088	3.87552	3.91048	3.94575	3.98134	4.01725	4.05349	4.09005	4.12694	4.16416	4.20172	4.23962	4.27786	4.31645	4.35538	4.39467	4.43431	4.4743	4.51466	4.55538	4.59647	4.63793	4.67976	4.72197	4.76456	4.80754	4.8509	4.89466	4.93881	4.98335	5.0283	5.07366	5.11942	5.1656	5.21219	5.2592	5.30664	5.3545	5.4028	5.45153	5.50071	5.55032	5.60038	5.6509
rgv2_r01_s096	FL3	Counts	0	2	8	3	4	2	3	6	2	2	2	2	3	4	3	4	2	5	3	2	2	1	4	3	3	5	2	4	5	2	2	2	2	2	2	4	2	4	3	6	5	2	4	4	7	2	4
rgv2_r01_s097	FL1	Bin Values (MEF)	52.2361	52.7218	53.212	53.7068	54.2061	54.7101	55.2188	55.7322	56.2504	56.7734	57.3013	57.834	58.3718	58.9145	59.4623	60.0152	60.5732	61.1364	61.7048	62.2785	62.8576	63.442	64.0319	64.6272	65.2281	65.8346	66.4467	67.0645	67.6881	68.3174	68.9526	69.5937	70.2408	70.8939	71.5531	72.2184	72.8898	73.5675	74.2516	74.9419	75.6387	76.342	77.0518	77.7682	78.4913	79.2211	79.9577
rgv2_r01_s097	FL1	Counts	0	1	0	0	0	0	1	0	0	0	0	0	0	0	0	0	0	0	0	0	1	0	0	0	1	0	0	0	0	0	0	0	1	0	0	0	0	0	0	0	0	0	0	0	0	0	0
rgv2_r01_s097	FL3	Bin Values (MEF)	3.73879	3.77252	3.80654	3.84088	3.87552	3.91048	3.94575	3.98134	4.01725	4.05349	4.09005	4.12694	4.16416	4.20172	4.23962	4.27786	4.31645	4.35538	4.39467	4.43431	4.4743	4.51466	4.55538	4.59647	4.63793	4.67976	4.72197	4.76456	4.80754	4.8509	4.89466	4.93881	4.98335	5.0283	5.07366	5.11942	5.1656	5.21219	5.2592	5.30664	5.3545	5.4028	5.45153	5.50071	5.55032	5.60038	5.6509
rgv2_r01_s097	FL3	Counts	0	4	1	0	2	3	0	0	3	1	1	3	1	1	3	1	1	1	3	3	2	4	2	1	0	5	2	1	0	3	1	0	3	3	3	2	1	3	1	1	3	2	3	1	1	3	1
rgv2_r01_s098	FL1	Bin Values (MEF)	52.2361	52.7218	53.212	53.7068	54.2061	54.7101	55.2188	55.7322	56.2504	56.7734	57.3013	57.834	58.3718	58.9145	59.4623	60.0152	60.5732	61.1364	61.7048	62.2785	62.8576	63.442	64.0319	64.6272	65.2281	65.8346	66.4467	67.0645	67.6881	68.3174	68.9526	69.5937	70.2408	70.8939	71.5531	72.2184	72.8898	73.5675	74.2516	74.9419	75.6387	76.342	77.0518	77.7682	78.4913	79.2211	79.9577
rgv2_r01_s098	FL1	Counts	0	0	0	0	0	0	0	0	0	0	0	0	0	0	0	0	0	0	0	0	0	0	0	0	0	0	0	0	0	0	1	0	0	0	0	2	0	1	0	0	0	0	0	0	0	0	0
rgv2_r01_s098	FL3	Bin Values (MEF)	3.73879	3.77252	3.80654	3.84088	3.87552	3.91048	3.94575	3.98134	4.01725	4.05349	4.09005	4.12694	4.16416	4.20172	4.23962	4.27786	4.31645	4.35538	4.39467	4.43431	4.4743	4.51466	4.55538	4.59647	4.63793	4.67976	4.72197	4.76456	4.80754	4.8509	4.89466	4.93881	4.98335	5.0283	5.07366	5.11942	5.1656	5.21219	5.2592	5.30664	5.3545	5.4028	5.45153	5.50071	5.55032	5.60038	5.6509
rgv2_r01_s098	FL3	Counts	0	3	4	4	3	4	2	3	1	2	0	0	0	1	2	0	2	1	3	1	2	2	0	3	1	0	4	2	1	0	2	2	2	1	1	0	0	0	2	2	4	1	3	0	4	0	1
rgv2_r01_s099	FL1	Bin Values (MEF)	52.2361	52.7218	53.212	53.7068	54.2061	54.7101	55.2188	55.7322	56.2504	56.7734	57.3013	57.834	58.3718	58.9145	59.4623	60.0152	60.5732	61.1364	61.7048	62.2785	62.8576	63.442	64.0319	64.6272	65.2281	65.8346	66.4467	67.0645	67.6881	68.3174	68.9526	69.5937	70.2408	70.8939	71.5531	72.2184	72.8898	73.5675	74.2516	74.9419	75.6387	76.342	77.0518	77.7682	78.4913	79.2211	79.9577
rgv2_r01_s099	FL1	Counts	0	0	1	0	0	0	0	0	0	0	0	0	0	0	1	1	0	0	0	0	0	1	0	0	0	0	2	0	0	0	0	0	0	0	0	0	0	0	1	0	0	0	0	0	0	0	0
rgv2_r01_s099	FL3	Bin Values (MEF)	3.73879	3.77252	3.80654	3.84088	3.87552	3.91048	3.94575	3.98134	4.01725	4.05349	4.09005	4.12694	4.16416	4.20172	4.23962	4.27786	4.31645	4.35538	4.39467	4.43431	4.4743	4.51466	4.55538	4.59647	4.63793	4.67976	4.72197	4.76456	4.80754	4.8509	4.89466	4.93881	4.98335	5.0283	5.07366	5.11942	5.1656	5.21219	5.2592	5.30664	5.3545	5.4028	5.45153	5.50071	5.55032	5.60038	5.6509
rgv2_r01_s099	FL3	Counts	0	3	2	4	2	1	6	6	1	3	2	3	0	6	4	0	4	3	2	7	4	3	2	3	4	9	6	5	3	3	3	3	4	4	4	9	6	1	3	3	4	2	8	4	5	2	4
rgv2_r01_s100	FL1	Bin Values (MEF)	52.2361	52.7218	53.212	53.7068	54.2061	54.7101	55.2188	55.7322	56.2504	56.7734	57.3013	57.834	58.3718	58.9145	59.4623	60.0152	60.5732	61.1364	61.7048	62.2785	62.8576	63.442	64.0319	64.6272	65.2281	65.8346	66.4467	67.0645	67.6881	68.3174	68.9526	69.5937	70.2408	70.8939	71.5531	72.2184	72.8898	73.5675	74.2516	74.9419	75.6387	76.342	77.0518	77.7682	78.4913	79.2211	79.9577
rgv2_r01_s100	FL1	Counts	0	0	0	1	0	0	0	0	0	0	0	0	0	0	0	0	0	0	1	0	0	0	0	0	1	0	0	0	0	0	1	0	0	0	0	0	0	0	0	1	0	0	0	0	0	0	1
rgv2_r01_s100	FL3	Bin Values (MEF)	3.73879	3.77252	3.80654	3.84088	3.87552	3.91048	3.94575	3.98134	4.01725	4.05349	4.09005	4.12694	4.16416	4.20172	4.23962	4.27786	4.31645	4.35538	4.39467	4.43431	4.4743	4.51466	4.55538	4.59647	4.63793	4.67976	4.72197	4.76456	4.80754	4.8509	4.89466	4.93881	4.98335	5.0283	5.07366	5.11942	5.1656	5.21219	5.2592	5.30664	5.3545	5.4028	5.45153	5.50071	5.55032	5.60038	5.6509
rgv2_r01_s100	FL3	Counts	0	4	7	6	4	3	7	9	2	4	1	4	4	5	3	2	3	4	4	3	9	3	6	6	3	6	4	9	3	6	3	8	9	2	5	9	7	8	4	6	4	5	4	4	6	5	2
rgv2_r01_s101	FL1	Bin Values (MEF)	52.2361	52.7218	53.212	53.7068	54.2061	54.7101	55.2188	55.7322	56.2504	56.7734	57.3013	57.834	58.3718	58.9145	59.4623	60.0152	60.5732	61.1364	61.7048	62.2785	62.8576	63.442	64.0319	64.6272	65.2281	65.8346	66.4467	67.0645	67.6881	68.3174	68.9526	69.5937	70.2408	70.8939	71.5531	72.2184	72.8898	73.5675	74.2516	74.9419	75.6387	76.342	77.0518	77.7682	78.4913	79.2211	79.9577
rgv2_r01_s101	FL1	Counts	0	0	0	0	0	1	0	0	0	0	0	0	0	0	0	0	0	0	0	0	0	0	0	0	0	0	0	0	0	0	0	0	0	0	1	0	0	0	0	0	0	0	2	1	0	0	0
rgv2_r01_s101	FL3	Bin Values (MEF)	3.73879	3.77252	3.80654	3.84088	3.87552	3.91048	3.94575	3.98134	4.01725	4.05349	4.09005	4.12694	4.16416	4.20172	4.23962	4.27786	4.31645	4.35538	4.39467	4.43431	4.4743	4.51466	4.55538	4.59647	4.63793	4.67976	4.72197	4.76456	4.80754	4.8509	4.89466	4.93881	4.98335	5.0283	5.07366	5.11942	5.1656	5.21219	5.2592	5.30664	5.3545	5.4028	5.45153	5.50071	5.55032	5.60038	5.6509
rgv2_r01_s101	FL3	Counts	0	4	1	2	4	2	6	1	1	2	3	4	3	1	1	1	1	1	5	1	4	1	1	4	4	1	3	2	3	2	0	2	3	2	2	4	4	1	5	3	2	1	2	1	2	1	4
rgv2_r01_s102	FL1	Bin Values (MEF)	52.2361	52.7218	53.212	53.7068	54.2061	54.7101	55.2188	55.7322	56.2504	56.7734	57.3013	57.834	58.3718	58.9145	59.4623	60.0152	60.5732	61.1364	61.7048	62.2785	62.8576	63.442	64.0319	64.6272	65.2281	65.8346	66.4467	67.0645	67.6881	68.3174	68.9526	69.5937	70.2408	70.8939	71.5531	72.2184	72.8898	73.5675	74.2516	74.9419	75.6387	76.342	77.0518	77.7682	78.4913	79.2211	79.9577
rgv2_r01_s102	FL1	Counts	0	0	0	0	0	0	1	0	0	0	0	0	0	0	0	0	0	1	0	0	0	0	0	0	0	0	0	0	0	0	0	1	0	0	0	0	0	0	0	0	0	1	0	0	0	0	0
rgv2_r01_s102	FL3	Bin Values (MEF)	3.73879	3.77252	3.80654	3.84088	3.87552	3.91048	3.94575	3.98134	4.01725	4.05349	4.09005	4.12694	4.16416	4.20172	4.23962	4.27786	4.31645	4.35538	4.39467	4.43431	4.4743	4.51466	4.55538	4.59647	4.63793	4.67976	4.72197	4.76456	4.80754	4.8509	4.89466	4.93881	4.98335	5.0283	5.07366	5.11942	5.1656	5.21219	5.2592	5.30664	5.3545	5.4028	5.45153	5.50071	5.55032	5.60038	5.6509
rgv2_r01_s102	FL3	Counts	0	1	1	2	1	1	2	1	2	1	0	2	2	2	4	4	4	2	0	5	0	2	0	2	4	4	3	3	1	2	2	2	4	0	0	1	0	3	1	0	1	1	1	2	4	1	2
rgv2_r01_s103	FL1	Bin Values (MEF)	52.2361	52.7218	53.212	53.7068	54.2061	54.7101	55.2188	55.7322	56.2504	56.7734	57.3013	57.834	58.3718	58.9145	59.4623	60.0152	60.5732	61.1364	61.7048	62.2785	62.8576	63.442	64.0319	64.6272	65.2281	65.8346	66.4467	67.0645	67.6881	68.3174	68.9526	69.5937	70.2408	70.8939	71.5531	72.2184	72.8898	73.5675	74.2516	74.9419	75.6387	76.342	77.0518	77.7682	78.4913	79.2211	79.9577
rgv2_r01_s103	FL1	Counts	0	0	0	0	0	0	0	0	1	0	0	1	0	0	0	0	0	0	0	0	0	0	1	0	0	0	0	0	0	0	0	0	0	0	1	0	0	0	0	0	0	0	1	0	0	1	1
rgv2_r01_s103	FL3	Bin Values (MEF)	3.73879	3.77252	3.80654	3.84088	3.87552	3.91048	3.94575	3.98134	4.01725	4.05349	4.09005	4.12694	4.16416	4.20172	4.23962	4.27786	4.31645	4.35538	4.39467	4.43431	4.4743	4.51466	4.55538	4.59647	4.63793	4.67976	4.72197	4.76456	4.80754	4.8509	4.89466	4.93881	4.98335	5.0283	5.07366	5.11942	5.1656	5.21219	5.2592	5.30664	5.3545	5.4028	5.45153	5.50071	5.55032	5.60038	5.6509
rgv2_r01_s103	FL3	Counts	0	0	0	1	2	0	1	0	3	3	3	2	0	1	2	2	2	2	2	0	0	1	1	3	4	3	1	3	2	0	1	4	4	3	1	5	2	0	2	3	1	3	2	1	2	0	2
rgv2_r01_s104	FL1	Bin Values (MEF)	52.2361	52.7218	53.212	53.7068	54.2061	54.7101	55.2188	55.7322	56.2504	56.7734	57.3013	57.834	58.3718	58.9145	59.4623	60.0152	60.5732	61.1364	61.7048	62.2785	62.8576	63.442	64.0319	64.6272	65.2281	65.8346	66.4467	67.0645	67.6881	68.3174	68.9526	69.5937	70.2408	70.8939	71.5531	72.2184	72.8898	73.5675	74.2516	74.9419	75.6387	76.342	77.0518	77.7682	78.4913	79.2211	79.9577
rgv2_r01_s104	FL1	Counts	0	0	0	0	0	0	0	0	0	0	0	0	0	0	0	0	1	0	0	0	0	0	1	0	0	0	0	0	0	0	0	0	0	0	0	0	0	0	0	0	0	0	0	0	0	0	1
rgv2_r01_s104	FL3	Bin Values (MEF)	3.73879	3.77252	3.80654	3.84088	3.87552	3.91048	3.94575	3.98134	4.01725	4.05349	4.09005	4.12694	4.16416	4.20172	4.23962	4.27786	4.31645	4.35538	4.39467	4.43431	4.4743	4.51466	4.55538	4.59647	4.63793	4.67976	4.72197	4.76456	4.80754	4.8509	4.89466	4.93881	4.98335	5.0283	5.07366	5.11942	5.1656	5.21219	5.2592	5.30664	5.3545	5.4028	5.45153	5.50071	5.55032	5.60038	5.6509
rgv2_r01_s104	FL3	Counts	0	3	1	2	0	1	2	3	4	5	2	2	0	2	2	3	3	4	3	3	1	2	0	2	2	2	2	5	1	2	0	3	2	1	6	0	2	1	1	5	2	1	1	2	0	1	1
rgv2_r01_s105	FL1	Bin Values (MEF)	52.2361	52.7218	53.212	53.7068	54.2061	54.7101	55.2188	55.7322	56.2504	56.7734	57.3013	57.834	58.3718	58.9145	59.4623	60.0152	60.5732	61.1364	61.7048	62.2785	62.8576	63.442	64.0319	64.6272	65.2281	65.8346	66.4467	67.0645	67.6881	68.3174	68.9526	69.5937	70.2408	70.8939	71.5531	72.2184	72.8898	73.5675	74.2516	74.9419	75.6387	76.342	77.0518	77.7682	78.4913	79.2211	79.9577
rgv2_r01_s105	FL1	Counts	0	0	0	0	0	1	0	0	0	0	0	0	0	0	0	0	1	0	0	0	0	0	0	0	0	0	0	0	0	1	0	1	0	0	0	0	0	0	1	1	0	0	1	1	0	0	0
rgv2_r01_s105	FL3	Bin Values (MEF)	3.73879	3.77252	3.80654	3.84088	3.87552	3.91048	3.94575	3.98134	4.01725	4.05349	4.09005	4.12694	4.16416	4.20172	4.23962	4.27786	4.31645	4.35538	4.39467	4.43431	4.4743	4.51466	4.55538	4.59647	4.63793	4.67976	4.72197	4.76456	4.80754	4.8509	4.89466	4.93881	4.98335	5.0283	5.07366	5.11942	5.1656	5.21219	5.2592	5.30664	5.3545	5.4028	5.45153	5.50071	5.55032	5.60038	5.6509
rgv2_r01_s105	FL3	Counts	0	3	4	3	2	2	1	3	0	1	4	2	2	3	3	4	4	3	4	3	0	3	6	1	2	4	0	3	3	2	2	1	4	3	3	2	1	3	3	6	0	1	2	4	0	5	3
rgv2_r01_s106	FL1	Bin Values (MEF)	52.2361	52.7218	53.212	53.7068	54.2061	54.7101	55.2188	55.7322	56.2504	56.7734	57.3013	57.834	58.3718	58.9145	59.4623	60.0152	60.5732	61.1364	61.7048	62.2785	62.8576	63.442	64.0319	64.6272	65.2281	65.8346	66.4467	67.0645	67.6881	68.3174	68.9526	69.5937	70.2408	70.8939	71.5531	72.2184	72.8898	73.5675	74.2516	74.9419	75.6387	76.342	77.0518	77.7682	78.4913	79.2211	79.9577
rgv2_r01_s106	FL1	Counts	0	0	0	0	0	0	0	0	0	0	0	0	0	0	0	1	0	0	0	0	0	0	1	0	0	0	0	0	0	0	0	0	0	0	0	0	0	0	0	0	0	0	0	0	0	0	0
rgv2_r01_s106	FL3	Bin Values (MEF)	3.73879	3.77252	3.80654	3.84088	3.87552	3.91048	3.94575	3.98134	4.01725	4.05349	4.09005	4.12694	4.16416	4.20172	4.23962	4.27786	4.31645	4.35538	4.39467	4.43431	4.4743	4.51466	4.55538	4.59647	4.63793	4.67976	4.72197	4.76456	4.80754	4.8509	4.89466	4.93881	4.98335	5.0283	5.07366	5.11942	5.1656	5.21219	5.2592	5.30664	5.3545	5.4028	5.45153	5.50071	5.55032	5.60038	5.6509
rgv2_r01_s106	FL3	Counts	0	3	2	2	2	3	1	2	0	3	1	3	2	1	2	0	4	2	0	3	3	3	4	1	2	1	3	2	1	0	2	2	4	1	0	2	3	1	2	4	7	2	4	1	2	4	3
rgv2_r01_s107	FL1	Bin Values (MEF)	52.2361	52.7218	53.212	53.7068	54.2061	54.7101	55.2188	55.7322	56.2504	56.7734	57.3013	57.834	58.3718	58.9145	59.4623	60.0152	60.5732	61.1364	61.7048	62.2785	62.8576	63.442	64.0319	64.6272	65.2281	65.8346	66.4467	67.0645	67.6881	68.3174	68.9526	69.5937	70.2408	70.8939	71.5531	72.2184	72.8898	73.5675	74.2516	74.9419	75.6387	76.342	77.0518	77.7682	78.4913	79.2211	79.9577
rgv2_r01_s107	FL1	Counts	0	0	0	0	0	1	0	0	0	0	0	0	0	0	0	0	0	0	0	0	0	0	0	0	0	0	0	0	0	0	0	0	1	0	1	0	0	0	0	0	0	0	0	0	0	0	0
rgv2_r01_s107	FL3	Bin Values (MEF)	3.73879	3.77252	3.80654	3.84088	3.87552	3.91048	3.94575	3.98134	4.01725	4.05349	4.09005	4.12694	4.16416	4.20172	4.23962	4.27786	4.31645	4.35538	4.39467	4.43431	4.4743	4.51466	4.55538	4.59647	4.63793	4.67976	4.72197	4.76456	4.80754	4.8509	4.89466	4.93881	4.98335	5.0283	5.07366	5.11942	5.1656	5.21219	5.2592	5.30664	5.3545	5.4028	5.45153	5.50071	5.55032	5.60038	5.6509
rgv2_r01_s107	FL3	Counts	0	6	6	6	3	2	3	7	3	1	1	5	8	2	1	7	4	5	4	6	8	4	1	2	5	5	6	3	3	6	2	1	4	5	1	1	7	0	2	5	1	1	4	4	3	1	5
rgv2_r01_s108	FL1	Bin Values (MEF)	52.2361	52.7218	53.212	53.7068	54.2061	54.7101	55.2188	55.7322	56.2504	56.7734	57.3013	57.834	58.3718	58.9145	59.4623	60.0152	60.5732	61.1364	61.7048	62.2785	62.8576	63.442	64.0319	64.6272	65.2281	65.8346	66.4467	67.0645	67.6881	68.3174	68.9526	69.5937	70.2408	70.8939	71.5531	72.2184	72.8898	73.5675	74.2516	74.9419	75.6387	76.342	77.0518	77.7682	78.4913	79.2211	79.9577
rgv2_r01_s108	FL1	Counts	0	0	0	0	0	0	0	0	1	1	1	0	0	0	0	0	0	0	0	0	0	0	0	1	0	0	0	0	0	0	1	0	1	0	0	0	0	0	0	1	1	0	0	0	0	0	2
rgv2_r01_s108	FL3	Bin Values (MEF)	3.73879	3.77252	3.80654	3.84088	3.87552	3.91048	3.94575	3.98134	4.01725	4.05349	4.09005	4.12694	4.16416	4.20172	4.23962	4.27786	4.31645	4.35538	4.39467	4.43431	4.4743	4.51466	4.55538	4.59647	4.63793	4.67976	4.72197	4.76456	4.80754	4.8509	4.89466	4.93881	4.98335	5.0283	5.07366	5.11942	5.1656	5.21219	5.2592	5.30664	5.3545	5.4028	5.45153	5.50071	5.55032	5.60038	5.6509
rgv2_r01_s108	FL3	Counts	0	7	5	9	9	6	7	7	5	8	8	8	11	5	9	11	16	10	8	5	6	6	11	6	5	3	6	10	3	2	3	7	9	5	9	8	10	9	7	9	9	9	7	1	6	2	10
rgv2_r01_s109	FL1	Bin Values (MEF)	52.2361	52.7218	53.212	53.7068	54.2061	54.7101	55.2188	55.7322	56.2504	56.7734	57.3013	57.834	58.3718	58.9145	59.4623	60.0152	60.5732	61.1364	61.7048	62.2785	62.8576	63.442	64.0319	64.6272	65.2281	65.8346	66.4467	67.0645	67.6881	68.3174	68.9526	69.5937	70.2408	70.8939	71.5531	72.2184	72.8898	73.5675	74.2516	74.9419	75.6387	76.342	77.0518	77.7682	78.4913	79.2211	79.9577
rgv2_r01_s109	FL1	Counts	0	0	0	0	0	0	1	0	0	0	0	0	0	0	0	0	0	0	0	0	0	2	0	0	0	0	0	0	0	0	0	0	0	0	0	0	0	1	0	1	0	0	1	0	1	0	0
rgv2_r01_s109	FL3	Bin Values (MEF)	3.73879	3.77252	3.80654	3.84088	3.87552	3.91048	3.94575	3.98134	4.01725	4.05349	4.09005	4.12694	4.16416	4.20172	4.23962	4.27786	4.31645	4.35538	4.39467	4.43431	4.4743	4.51466	4.55538	4.59647	4.63793	4.67976	4.72197	4.76456	4.80754	4.8509	4.89466	4.93881	4.98335	5.0283	5.07366	5.11942	5.1656	5.21219	5.2592	5.30664	5.3545	5.4028	5.45153	5.50071	5.55032	5.60038	5.6509
rgv2_r01_s109	FL3	Counts	0	13	7	7	5	4	11	6	10	7	6	7	9	9	9	11	7	6	5	11	3	8	8	7	8	12	7	8	16	7	9	8	4	9	8	6	4	5	8	6	7	7	8	3	6	7	6
rgv2_r01_s110	FL1	Bin Values (MEF)	52.2361	52.7218	53.212	53.7068	54.2061	54.7101	55.2188	55.7322	56.2504	56.7734	57.3013	57.834	58.3718	58.9145	59.4623	60.0152	60.5732	61.1364	61.7048	62.2785	62.8576	63.442	64.0319	64.6272	65.2281	65.8346	66.4467	67.0645	67.6881	68.3174	68.9526	69.5937	70.2408	70.8939	71.5531	72.2184	72.8898	73.5675	74.2516	74.9419	75.6387	76.342	77.0518	77.7682	78.4913	79.2211	79.9577
rgv2_r01_s110	FL1	Counts	0	1	0	0	1	0	0	0	0	0	0	0	0	0	0	1	0	0	0	1	1	0	0	0	0	1	0	1	1	0	0	1	1	1	0	1	0	0	0	0	0	0	0	0	0	1	1
rgv2_r01_s110	FL3	Bin Values (MEF)	3.73879	3.77252	3.80654	3.84088	3.87552	3.91048	3.94575	3.98134	4.01725	4.05349	4.09005	4.12694	4.16416	4.20172	4.23962	4.27786	4.31645	4.35538	4.39467	4.43431	4.4743	4.51466	4.55538	4.59647	4.63793	4.67976	4.72197	4.76456	4.80754	4.8509	4.89466	4.93881	4.98335	5.0283	5.07366	5.11942	5.1656	5.21219	5.2592	5.30664	5.3545	5.4028	5.45153	5.50071	5.55032	5.60038	5.6509
rgv2_r01_s110	FL3	Counts	0	7	9	3	9	10	8	7	9	6	12	9	9	11	10	5	13	7	7	6	7	10	6	6	9	12	7	6	7	9	5	8	8	6	12	7	9	4	4	4	6	13	12	5	8	9	6
rgv2_r01_s111	FL1	Bin Values (MEF)	52.2361	52.7218	53.212	53.7068	54.2061	54.7101	55.2188	55.7322	56.2504	56.7734	57.3013	57.834	58.3718	58.9145	59.4623	60.0152	60.5732	61.1364	61.7048	62.2785	62.8576	63.442	64.0319	64.6272	65.2281	65.8346	66.4467	67.0645	67.6881	68.3174	68.9526	69.5937	70.2408	70.8939	71.5531	72.2184	72.8898	73.5675	74.2516	74.9419	75.6387	76.342	77.0518	77.7682	78.4913	79.2211	79.9577
rgv2_r01_s111	FL1	Counts	0	1	0	0	0	0	0	0	0	0	1	0	0	0	0	0	1	0	0	0	1	0	0	1	0	0	0	0	0	1	0	1	0	0	0	0	1	0	0	0	0	0	1	0	1	0	0
rgv2_r01_s111	FL3	Bin Values (MEF)	3.73879	3.77252	3.80654	3.84088	3.87552	3.91048	3.94575	3.98134	4.01725	4.05349	4.09005	4.12694	4.16416	4.20172	4.23962	4.27786	4.31645	4.35538	4.39467	4.43431	4.4743	4.51466	4.55538	4.59647	4.63793	4.67976	4.72197	4.76456	4.80754	4.8509	4.89466	4.93881	4.98335	5.0283	5.07366	5.11942	5.1656	5.21219	5.2592	5.30664	5.3545	5.4028	5.45153	5.50071	5.55032	5.60038	5.6509
rgv2_r01_s111	FL3	Counts	0	4	10	4	7	14	4	7	10	4	9	8	12	4	9	9	4	7	4	11	10	8	9	6	6	6	11	11	5	11	3	6	17	12	5	4	10	6	4	5	6	4	5	8	4	7	6
rgv2_r01_s112	FL1	Bin Values (MEF)	52.2361	52.7218	53.212	53.7068	54.2061	54.7101	55.2188	55.7322	56.2504	56.7734	57.3013	57.834	58.3718	58.9145	59.4623	60.0152	60.5732	61.1364	61.7048	62.2785	62.8576	63.442	64.0319	64.6272	65.2281	65.8346	66.4467	67.0645	67.6881	68.3174	68.9526	69.5937	70.2408	70.8939	71.5531	72.2184	72.8898	73.5675	74.2516	74.9419	75.6387	76.342	77.0518	77.7682	78.4913	79.2211	79.9577
rgv2_r01_s112	FL1	Counts	0	0	0	0	0	0	0	1	0	0	0	0	0	0	0	0	1	0	0	0	0	0	0	0	0	0	0	0	0	0	1	1	0	0	0	0	0	0	0	0	1	0	0	0	0	1	0
rgv2_r01_s112	FL3	Bin Values (MEF)	3.73879	3.77252	3.80654	3.84088	3.87552	3.91048	3.94575	3.98134	4.01725	4.05349	4.09005	4.12694	4.16416	4.20172	4.23962	4.27786	4.31645	4.35538	4.39467	4.43431	4.4743	4.51466	4.55538	4.59647	4.63793	4.67976	4.72197	4.76456	4.80754	4.8509	4.89466	4.93881	4.98335	5.0283	5.07366	5.11942	5.1656	5.21219	5.2592	5.30664	5.3545	5.4028	5.45153	5.50071	5.55032	5.60038	5.6509
rgv2_r01_s112	FL3	Counts	0	7	7	7	10	9	5	4	11	5	11	9	7	8	9	8	4	5	9	13	3	9	9	7	7	9	4	4	10	5	7	5	9	5	10	3	8	2	3	12	9	7	5	5	7	5	5
rgv2_r01_s113	FL1	Bin Values (MEF)	52.2361	52.7218	53.212	53.7068	54.2061	54.7101	55.2188	55.7322	56.2504	56.7734	57.3013	57.834	58.3718	58.9145	59.4623	60.0152	60.5732	61.1364	61.7048	62.2785	62.8576	63.442	64.0319	64.6272	65.2281	65.8346	66.4467	67.0645	67.6881	68.3174	68.9526	69.5937	70.2408	70.8939	71.5531	72.2184	72.8898	73.5675	74.2516	74.9419	75.6387	76.342	77.0518	77.7682	78.4913	79.2211	79.9577
rgv2_r01_s113	FL1	Counts	0	0	0	0	0	0	0	0	2	0	0	0	0	0	0	0	1	0	0	0	1	0	0	1	0	1	0	0	0	1	0	0	0	0	0	0	0	1	1	0	0	0	0	0	1	0	0
rgv2_r01_s113	FL3	Bin Values (MEF)	3.73879	3.77252	3.80654	3.84088	3.87552	3.91048	3.94575	3.98134	4.01725	4.05349	4.09005	4.12694	4.16416	4.20172	4.23962	4.27786	4.31645	4.35538	4.39467	4.43431	4.4743	4.51466	4.55538	4.59647	4.63793	4.67976	4.72197	4.76456	4.80754	4.8509	4.89466	4.93881	4.98335	5.0283	5.07366	5.11942	5.1656	5.21219	5.2592	5.30664	5.3545	5.4028	5.45153	5.50071	5.55032	5.60038	5.6509
rgv2_r01_s113	FL3	Counts	0	10	13	8	8	8	14	5	3	9	8	9	12	6	11	4	7	4	15	4	5	6	8	7	4	15	7	5	12	9	3	8	6	7	11	5	8	7	7	6	3	11	7	3	13	9	10
rgv2_r01_s114	FL1	Bin Values (MEF)	52.2361	52.7218	53.212	53.7068	54.2061	54.7101	55.2188	55.7322	56.2504	56.7734	57.3013	57.834	58.3718	58.9145	59.4623	60.0152	60.5732	61.1364	61.7048	62.2785	62.8576	63.442	64.0319	64.6272	65.2281	65.8346	66.4467	67.0645	67.6881	68.3174	68.9526	69.5937	70.2408	70.8939	71.5531	72.2184	72.8898	73.5675	74.2516	74.9419	75.6387	76.342	77.0518	77.7682	78.4913	79.2211	79.9577
rgv2_r01_s114	FL1	Counts	0	0	0	0	0	2	0	0	0	0	0	0	0	1	1	0	0	0	0	0	0	0	0	0	0	0	0	1	0	0	1	2	0	1	0	0	1	0	0	0	0	0	1	0	0	0	0
rgv2_r01_s114	FL3	Bin Values (MEF)	3.73879	3.77252	3.80654	3.84088	3.87552	3.91048	3.94575	3.98134	4.01725	4.05349	4.09005	4.12694	4.16416	4.20172	4.23962	4.27786	4.31645	4.35538	4.39467	4.43431	4.4743	4.51466	4.55538	4.59647	4.63793	4.67976	4.72197	4.76456	4.80754	4.8509	4.89466	4.93881	4.98335	5.0283	5.07366	5.11942	5.1656	5.21219	5.2592	5.30664	5.3545	5.4028	5.45153	5.50071	5.55032	5.60038	5.6509
rgv2_r01_s114	FL3	Counts	0	11	8	9	10	9	4	10	11	9	9	9	8	12	11	8	5	12	5	7	11	5	8	6	8	12	11	4	7	8	11	12	5	9	5	7	7	2	15	8	12	9	8	6	11	9	10
rgv2_r01_s115	FL1	Bin Values (MEF)	52.2361	52.7218	53.212	53.7068	54.2061	54.7101	55.2188	55.7322	56.2504	56.7734	57.3013	57.834	58.3718	58.9145	59.4623	60.0152	60.5732	61.1364	61.7048	62.2785	62.8576	63.442	64.0319	64.6272	65.2281	65.8346	66.4467	67.0645	67.6881	68.3174	68.9526	69.5937	70.2408	70.8939	71.5531	72.2184	72.8898	73.5675	74.2516	74.9419	75.6387	76.342	77.0518	77.7682	78.4913	79.2211	79.9577
rgv2_r01_s115	FL1	Counts	0	0	0	0	0	0	0	1	0	0	0	0	0	0	0	0	0	0	0	0	0	0	0	0	0	0	0	0	0	0	0	0	0	0	1	1	1	0	0	0	0	1	0	0	0	1	0
rgv2_r01_s115	FL3	Bin Values (MEF)	3.73879	3.77252	3.80654	3.84088	3.87552	3.91048	3.94575	3.98134	4.01725	4.05349	4.09005	4.12694	4.16416	4.20172	4.23962	4.27786	4.31645	4.35538	4.39467	4.43431	4.4743	4.51466	4.55538	4.59647	4.63793	4.67976	4.72197	4.76456	4.80754	4.8509	4.89466	4.93881	4.98335	5.0283	5.07366	5.11942	5.1656	5.21219	5.2592	5.30664	5.3545	5.4028	5.45153	5.50071	5.55032	5.60038	5.6509
rgv2_r01_s115	FL3	Counts	0	9	9	9	7	10	11	9	5	11	9	15	13	4	6	8	8	11	6	11	6	10	7	11	7	9	14	9	9	5	10	10	6	6	6	10	6	13	10	6	11	6	6	8	7	7	6
rgv2_r01_s116	FL1	Bin Values (MEF)	52.2361	52.7218	53.212	53.7068	54.2061	54.7101	55.2188	55.7322	56.2504	56.7734	57.3013	57.834	58.3718	58.9145	59.4623	60.0152	60.5732	61.1364	61.7048	62.2785	62.8576	63.442	64.0319	64.6272	65.2281	65.8346	66.4467	67.0645	67.6881	68.3174	68.9526	69.5937	70.2408	70.8939	71.5531	72.2184	72.8898	73.5675	74.2516	74.9419	75.6387	76.342	77.0518	77.7682	78.4913	79.2211	79.9577
rgv2_r01_s116	FL1	Counts	0	0	0	0	0	0	0	0	0	0	0	0	0	0	0	0	0	1	0	0	0	0	0	1	0	0	0	0	0	0	0	0	0	0	0	0	0	1	0	0	0	0	0	0	0	0	0
rgv2_r01_s116	FL3	Bin Values (MEF)	3.73879	3.77252	3.80654	3.84088	3.87552	3.91048	3.94575	3.98134	4.01725	4.05349	4.09005	4.12694	4.16416	4.20172	4.23962	4.27786	4.31645	4.35538	4.39467	4.43431	4.4743	4.51466	4.55538	4.59647	4.63793	4.67976	4.72197	4.76456	4.80754	4.8509	4.89466	4.93881	4.98335	5.0283	5.07366	5.11942	5.1656	5.21219	5.2592	5.30664	5.3545	5.4028	5.45153	5.50071	5.55032	5.60038	5.6509
rgv2_r01_s116	FL3	Counts	0	5	7	7	6	11	11	4	7	8	7	7	8	4	3	5	9	6	8	6	9	13	7	3	9	7	7	7	12	6	8	7	10	7	12	3	4	8	7	5	6	7	12	8	9	12	12
rgv2_r01_s117	FL1	Bin Values (MEF)	52.2361	52.7218	53.212	53.7068	54.2061	54.7101	55.2188	55.7322	56.2504	56.7734	57.3013	57.834	58.3718	58.9145	59.4623	60.0152	60.5732	61.1364	61.7048	62.2785	62.8576	63.442	64.0319	64.6272	65.2281	65.8346	66.4467	67.0645	67.6881	68.3174	68.9526	69.5937	70.2408	70.8939	71.5531	72.2184	72.8898	73.5675	74.2516	74.9419	75.6387	76.342	77.0518	77.7682	78.4913	79.2211	79.9577
rgv2_r01_s117	FL1	Counts	0	0	0	0	0	0	0	0	0	0	1	0	0	0	0	0	0	0	0	0	0	0	0	0	0	0	0	0	1	1	1	0	0	0	0	0	0	0	0	0	1	0	2	0	0	1	0
rgv2_r01_s117	FL3	Bin Values (MEF)	3.73879	3.77252	3.80654	3.84088	3.87552	3.91048	3.94575	3.98134	4.01725	4.05349	4.09005	4.12694	4.16416	4.20172	4.23962	4.27786	4.31645	4.35538	4.39467	4.43431	4.4743	4.51466	4.55538	4.59647	4.63793	4.67976	4.72197	4.76456	4.80754	4.8509	4.89466	4.93881	4.98335	5.0283	5.07366	5.11942	5.1656	5.21219	5.2592	5.30664	5.3545	5.4028	5.45153	5.50071	5.55032	5.60038	5.6509
rgv2_r01_s117	FL3	Counts	0	8	16	6	8	9	10	10	6	8	13	6	6	10	7	7	10	14	11	7	14	7	10	10	9	11	10	7	13	8	11	5	7	7	9	6	10	5	7	11	13	10	4	10	8	7	4
rgv2_r01_s118	FL1	Bin Values (MEF)	52.2361	52.7218	53.212	53.7068	54.2061	54.7101	55.2188	55.7322	56.2504	56.7734	57.3013	57.834	58.3718	58.9145	59.4623	60.0152	60.5732	61.1364	61.7048	62.2785	62.8576	63.442	64.0319	64.6272	65.2281	65.8346	66.4467	67.0645	67.6881	68.3174	68.9526	69.5937	70.2408	70.8939	71.5531	72.2184	72.8898	73.5675	74.2516	74.9419	75.6387	76.342	77.0518	77.7682	78.4913	79.2211	79.9577
rgv2_r01_s118	FL1	Counts	0	0	0	0	0	0	0	0	0	0	0	0	0	0	0	0	0	0	0	0	0	0	0	0	1	0	0	1	0	1	0	0	0	1	0	1	0	0	0	0	0	1	0	0	1	0	0
rgv2_r01_s118	FL3	Bin Values (MEF)	3.73879	3.77252	3.80654	3.84088	3.87552	3.91048	3.94575	3.98134	4.01725	4.05349	4.09005	4.12694	4.16416	4.20172	4.23962	4.27786	4.31645	4.35538	4.39467	4.43431	4.4743	4.51466	4.55538	4.59647	4.63793	4.67976	4.72197	4.76456	4.80754	4.8509	4.89466	4.93881	4.98335	5.0283	5.07366	5.11942	5.1656	5.21219	5.2592	5.30664	5.3545	5.4028	5.45153	5.50071	5.55032	5.60038	5.6509
rgv2_r01_s118	FL3	Counts	0	12	3	8	5	5	9	7	3	8	4	4	16	5	3	13	6	7	7	8	8	7	10	7	12	6	11	5	7	7	10	6	5	5	6	6	7	5	6	6	3	4	4	8	7	5	10
rgv2_r01_s119	FL1	Bin Values (MEF)	52.2361	52.7218	53.212	53.7068	54.2061	54.7101	55.2188	55.7322	56.2504	56.7734	57.3013	57.834	58.3718	58.9145	59.4623	60.0152	60.5732	61.1364	61.7048	62.2785	62.8576	63.442	64.0319	64.6272	65.2281	65.8346	66.4467	67.0645	67.6881	68.3174	68.9526	69.5937	70.2408	70.8939	71.5531	72.2184	72.8898	73.5675	74.2516	74.9419	75.6387	76.342	77.0518	77.7682	78.4913	79.2211	79.9577
rgv2_r01_s119	FL1	Counts	0	0	0	1	0	0	0	1	0	0	0	0	0	0	0	0	1	0	0	0	0	0	0	0	1	1	0	0	0	0	1	0	0	0	0	0	0	0	0	1	0	0	0	0	0	0	1
rgv2_r01_s119	FL3	Bin Values (MEF)	3.73879	3.77252	3.80654	3.84088	3.87552	3.91048	3.94575	3.98134	4.01725	4.05349	4.09005	4.12694	4.16416	4.20172	4.23962	4.27786	4.31645	4.35538	4.39467	4.43431	4.4743	4.51466	4.55538	4.59647	4.63793	4.67976	4.72197	4.76456	4.80754	4.8509	4.89466	4.93881	4.98335	5.0283	5.07366	5.11942	5.1656	5.21219	5.2592	5.30664	5.3545	5.4028	5.45153	5.50071	5.55032	5.60038	5.6509
rgv2_r01_s119	FL3	Counts	0	5	8	8	11	11	12	11	9	8	12	8	9	5	10	14	8	4	10	10	10	2	10	9	10	7	11	5	4	9	7	5	6	6	8	5	6	7	8	7	5	10	6	9	5	4	8
rgv2_r01_s120	FL1	Bin Values (MEF)	52.2361	52.7218	53.212	53.7068	54.2061	54.7101	55.2188	55.7322	56.2504	56.7734	57.3013	57.834	58.3718	58.9145	59.4623	60.0152	60.5732	61.1364	61.7048	62.2785	62.8576	63.442	64.0319	64.6272	65.2281	65.8346	66.4467	67.0645	67.6881	68.3174	68.9526	69.5937	70.2408	70.8939	71.5531	72.2184	72.8898	73.5675	74.2516	74.9419	75.6387	76.342	77.0518	77.7682	78.4913	79.2211	79.9577
rgv2_r01_s120	FL1	Counts	0	0	0	0	0	0	0	0	0	1	0	0	0	0	0	0	0	0	0	0	0	0	0	1	0	0	0	1	0	0	1	0	0	0	1	0	0	1	1	0	0	0	0	1	0	1	0
rgv2_r01_s120	FL3	Bin Values (MEF)	3.73879	3.77252	3.80654	3.84088	3.87552	3.91048	3.94575	3.98134	4.01725	4.05349	4.09005	4.12694	4.16416	4.20172	4.23962	4.27786	4.31645	4.35538	4.39467	4.43431	4.4743	4.51466	4.55538	4.59647	4.63793	4.67976	4.72197	4.76456	4.80754	4.8509	4.89466	4.93881	4.98335	5.0283	5.07366	5.11942	5.1656	5.21219	5.2592	5.30664	5.3545	5.4028	5.45153	5.50071	5.55032	5.60038	5.6509
rgv2_r01_s120	FL3	Counts	0	7	7	10	13	10	10	7	3	7	5	9	9	13	5	9	6	12	10	8	12	6	7	9	2	3	12	10	9	6	4	8	10	7	5	10	3	5	9	8	5	6	8	6	6	6	5
rgv2_r01_s121	FL1	Bin Values (MEF)	52.2361	52.7218	53.212	53.7068	54.2061	54.7101	55.2188	55.7322	56.2504	56.7734	57.3013	57.834	58.3718	58.9145	59.4623	60.0152	60.5732	61.1364	61.7048	62.2785	62.8576	63.442	64.0319	64.6272	65.2281	65.8346	66.4467	67.0645	67.6881	68.3174	68.9526	69.5937	70.2408	70.8939	71.5531	72.2184	72.8898	73.5675	74.2516	74.9419	75.6387	76.342	77.0518	77.7682	78.4913	79.2211	79.9577
rgv2_r01_s121	FL1	Counts	0	0	0	0	0	0	1	0	0	0	1	0	0	0	0	0	0	0	0	0	0	0	1	1	0	0	0	0	0	0	0	0	0	0	0	1	1	0	0	1	0	0	0	0	0	0	0
rgv2_r01_s121	FL3	Bin Values (MEF)	3.73879	3.77252	3.80654	3.84088	3.87552	3.91048	3.94575	3.98134	4.01725	4.05349	4.09005	4.12694	4.16416	4.20172	4.23962	4.27786	4.31645	4.35538	4.39467	4.43431	4.4743	4.51466	4.55538	4.59647	4.63793	4.67976	4.72197	4.76456	4.80754	4.8509	4.89466	4.93881	4.98335	5.0283	5.07366	5.11942	5.1656	5.21219	5.2592	5.30664	5.3545	5.4028	5.45153	5.50071	5.55032	5.60038	5.6509
rgv2_r01_s121	FL3	Counts	0	6	8	4	9	9	11	5	5	5	7	10	5	5	4	4	7	10	6	10	4	6	7	6	13	7	3	9	8	2	5	7	8	3	5	5	5	5	6	6	3	4	6	5	7	5	6
rgv2_r01_s122	FL1	Bin Values (MEF)	52.2361	52.7218	53.212	53.7068	54.2061	54.7101	55.2188	55.7322	56.2504	56.7734	57.3013	57.834	58.3718	58.9145	59.4623	60.0152	60.5732	61.1364	61.7048	62.2785	62.8576	63.442	64.0319	64.6272	65.2281	65.8346	66.4467	67.0645	67.6881	68.3174	68.9526	69.5937	70.2408	70.8939	71.5531	72.2184	72.8898	73.5675	74.2516	74.9419	75.6387	76.342	77.0518	77.7682	78.4913	79.2211	79.9577
rgv2_r01_s122	FL1	Counts	0	0	0	0	0	1	0	0	0	0	0	0	0	0	0	0	0	1	0	0	0	0	0	0	0	1	0	0	0	0	0	0	0	0	1	0	0	0	0	0	0	0	0	0	0	0	1
rgv2_r01_s122	FL3	Bin Values (MEF)	3.73879	3.77252	3.80654	3.84088	3.87552	3.91048	3.94575	3.98134	4.01725	4.05349	4.09005	4.12694	4.16416	4.20172	4.23962	4.27786	4.31645	4.35538	4.39467	4.43431	4.4743	4.51466	4.55538	4.59647	4.63793	4.67976	4.72197	4.76456	4.80754	4.8509	4.89466	4.93881	4.98335	5.0283	5.07366	5.11942	5.1656	5.21219	5.2592	5.30664	5.3545	5.4028	5.45153	5.50071	5.55032	5.60038	5.6509
rgv2_r01_s122	FL3	Counts	0	7	4	13	7	11	9	8	9	9	16	10	8	8	8	3	6	8	8	6	10	11	4	8	8	8	10	7	8	16	5	7	14	2	3	2	10	6	6	6	8	5	7	7	4	10	6
rgv2_r01_s123	FL1	Bin Values (MEF)	52.2361	52.7218	53.212	53.7068	54.2061	54.7101	55.2188	55.7322	56.2504	56.7734	57.3013	57.834	58.3718	58.9145	59.4623	60.0152	60.5732	61.1364	61.7048	62.2785	62.8576	63.442	64.0319	64.6272	65.2281	65.8346	66.4467	67.0645	67.6881	68.3174	68.9526	69.5937	70.2408	70.8939	71.5531	72.2184	72.8898	73.5675	74.2516	74.9419	75.6387	76.342	77.0518	77.7682	78.4913	79.2211	79.9577
rgv2_r01_s123	FL1	Counts	0	1	0	0	0	0	0	0	0	0	0	0	0	0	0	0	0	1	1	0	1	0	0	0	0	0	1	0	0	0	0	0	0	0	0	1	0	0	0	0	0	1	0	0	0	0	0
rgv2_r01_s123	FL3	Bin Values (MEF)	3.73879	3.77252	3.80654	3.84088	3.87552	3.91048	3.94575	3.98134	4.01725	4.05349	4.09005	4.12694	4.16416	4.20172	4.23962	4.27786	4.31645	4.35538	4.39467	4.43431	4.4743	4.51466	4.55538	4.59647	4.63793	4.67976	4.72197	4.76456	4.80754	4.8509	4.89466	4.93881	4.98335	5.0283	5.07366	5.11942	5.1656	5.21219	5.2592	5.30664	5.3545	5.4028	5.45153	5.50071	5.55032	5.60038	5.6509
rgv2_r01_s123	FL3	Counts	0	8	6	8	9	6	7	6	7	8	7	3	4	5	6	5	8	8	6	7	11	4	5	9	3	3	8	5	5	5	4	7	3	10	4	5	11	4	8	11	9	8	4	5	8	12	5
rgv2_r01_s124	FL1	Bin Values (MEF)	52.2361	52.7218	53.212	53.7068	54.2061	54.7101	55.2188	55.7322	56.2504	56.7734	57.3013	57.834	58.3718	58.9145	59.4623	60.0152	60.5732	61.1364	61.7048	62.2785	62.8576	63.442	64.0319	64.6272	65.2281	65.8346	66.4467	67.0645	67.6881	68.3174	68.9526	69.5937	70.2408	70.8939	71.5531	72.2184	72.8898	73.5675	74.2516	74.9419	75.6387	76.342	77.0518	77.7682	78.4913	79.2211	79.9577
rgv2_r01_s124	FL1	Counts	0	1	0	0	0	0	0	0	0	0	0	0	0	0	0	0	0	0	0	0	0	0	0	0	0	0	0	1	0	0	0	0	0	0	0	1	0	0	0	0	0	0	0	0	0	0	0
rgv2_r01_s124	FL3	Bin Values (MEF)	3.73879	3.77252	3.80654	3.84088	3.87552	3.91048	3.94575	3.98134	4.01725	4.05349	4.09005	4.12694	4.16416	4.20172	4.23962	4.27786	4.31645	4.35538	4.39467	4.43431	4.4743	4.51466	4.55538	4.59647	4.63793	4.67976	4.72197	4.76456	4.80754	4.8509	4.89466	4.93881	4.98335	5.0283	5.07366	5.11942	5.1656	5.21219	5.2592	5.30664	5.3545	5.4028	5.45153	5.50071	5.55032	5.60038	5.6509
rgv2_r01_s124	FL3	Counts	0	0	2	3	1	2	3	2	3	1	2	3	3	4	0	4	3	0	2	3	4	2	2	2	4	2	2	3	0	3	1	4	4	4	2	2	4	2	0	1	4	1	1	3	2	1	3
rgv2_r01_s125	FL1	Bin Values (MEF)	52.2361	52.7218	53.212	53.7068	54.2061	54.7101	55.2188	55.7322	56.2504	56.7734	57.3013	57.834	58.3718	58.9145	59.4623	60.0152	60.5732	61.1364	61.7048	62.2785	62.8576	63.442	64.0319	64.6272	65.2281	65.8346	66.4467	67.0645	67.6881	68.3174	68.9526	69.5937	70.2408	70.8939	71.5531	72.2184	72.8898	73.5675	74.2516	74.9419	75.6387	76.342	77.0518	77.7682	78.4913	79.2211	79.9577
rgv2_r01_s125	FL1	Counts	0	0	0	0	0	0	0	0	0	0	0	0	0	0	0	0	0	0	0	0	0	0	0	0	0	0	0	0	0	0	0	0	0	0	0	0	0	0	0	0	0	0	0	0	0	0	0
rgv2_r01_s125	FL3	Bin Values (MEF)	3.73879	3.77252	3.80654	3.84088	3.87552	3.91048	3.94575	3.98134	4.01725	4.05349	4.09005	4.12694	4.16416	4.20172	4.23962	4.27786	4.31645	4.35538	4.39467	4.43431	4.4743	4.51466	4.55538	4.59647	4.63793	4.67976	4.72197	4.76456	4.80754	4.8509	4.89466	4.93881	4.98335	5.0283	5.07366	5.11942	5.1656	5.21219	5.2592	5.30664	5.3545	5.4028	5.45153	5.50071	5.55032	5.60038	5.6509
rgv2_r01_s125	FL3	Counts	0	2	1	0	2	2	1	3	2	1	2	3	0	1	0	1	2	1	3	3	3	1	3	3	3	3	2	3	2	6	0	2	2	5	4	2	4	6	2	0	5	1	0	2	1	5	4
rgv2_r01_s126	FL1	Bin Values (MEF)	52.2361	52.7218	53.212	53.7068	54.2061	54.7101	55.2188	55.7322	56.2504	56.7734	57.3013	57.834	58.3718	58.9145	59.4623	60.0152	60.5732	61.1364	61.7048	62.2785	62.8576	63.442	64.0319	64.6272	65.2281	65.8346	66.4467	67.0645	67.6881	68.3174	68.9526	69.5937	70.2408	70.8939	71.5531	72.2184	72.8898	73.5675	74.2516	74.9419	75.6387	76.342	77.0518	77.7682	78.4913	79.2211	79.9577
rgv2_r01_s126	FL1	Counts	0	0	0	0	0	0	0	0	1	0	0	0	0	0	0	0	0	0	0	0	0	0	0	0	0	0	0	0	0	0	0	0	0	0	0	0	0	0	0	0	1	0	0	0	1	0	0
rgv2_r01_s126	FL3	Bin Values (MEF)	3.73879	3.77252	3.80654	3.84088	3.87552	3.91048	3.94575	3.98134	4.01725	4.05349	4.09005	4.12694	4.16416	4.20172	4.23962	4.27786	4.31645	4.35538	4.39467	4.43431	4.4743	4.51466	4.55538	4.59647	4.63793	4.67976	4.72197	4.76456	4.80754	4.8509	4.89466	4.93881	4.98335	5.0283	5.07366	5.11942	5.1656	5.21219	5.2592	5.30664	5.3545	5.4028	5.45153	5.50071	5.55032	5.60038	5.6509
rgv2_r01_s126	FL3	Counts	0	3	5	5	0	1	7	6	2	2	3	2	2	2	2	0	4	2	0	8	4	3	5	3	5	3	1	3	3	4	7	4	6	5	3	4	3	3	0	2	3	5	2	8	2	2	4
rgv2_r01_s127	FL1	Bin Values (MEF)	52.2361	52.7218	53.212	53.7068	54.2061	54.7101	55.2188	55.7322	56.2504	56.7734	57.3013	57.834	58.3718	58.9145	59.4623	60.0152	60.5732	61.1364	61.7048	62.2785	62.8576	63.442	64.0319	64.6272	65.2281	65.8346	66.4467	67.0645	67.6881	68.3174	68.9526	69.5937	70.2408	70.8939	71.5531	72.2184	72.8898	73.5675	74.2516	74.9419	75.6387	76.342	77.0518	77.7682	78.4913	79.2211	79.9577
rgv2_r01_s127	FL1	Counts	0	0	0	0	0	0	0	0	0	0	0	0	0	0	0	0	0	0	0	0	1	0	0	0	0	0	0	0	0	0	0	0	0	0	0	0	0	0	0	0	0	0	0	0	0	0	0
rgv2_r01_s127	FL3	Bin Values (MEF)	3.73879	3.77252	3.80654	3.84088	3.87552	3.91048	3.94575	3.98134	4.01725	4.05349	4.09005	4.12694	4.16416	4.20172	4.23962	4.27786	4.31645	4.35538	4.39467	4.43431	4.4743	4.51466	4.55538	4.59647	4.63793	4.67976	4.72197	4.76456	4.80754	4.8509	4.89466	4.93881	4.98335	5.0283	5.07366	5.11942	5.1656	5.21219	5.2592	5.30664	5.3545	5.4028	5.45153	5.50071	5.55032	5.60038	5.6509
rgv2_r01_s127	FL3	Counts	0	4	2	3	9	5	4	1	3	3	2	5	2	3	3	4	6	3	6	7	2	3	2	2	5	6	6	3	4	6	5	6	5	3	2	8	2	5	6	5	7	8	5	5	9	6	6
rgv2_r01_s128	FL1	Bin Values (MEF)	52.2361	52.7218	53.212	53.7068	54.2061	54.7101	55.2188	55.7322	56.2504	56.7734	57.3013	57.834	58.3718	58.9145	59.4623	60.0152	60.5732	61.1364	61.7048	62.2785	62.8576	63.442	64.0319	64.6272	65.2281	65.8346	66.4467	67.0645	67.6881	68.3174	68.9526	69.5937	70.2408	70.8939	71.5531	72.2184	72.8898	73.5675	74.2516	74.9419	75.6387	76.342	77.0518	77.7682	78.4913	79.2211	79.9577
rgv2_r01_s128	FL1	Counts	0	0	0	0	0	0	0	0	0	0	0	0	0	0	0	0	0	0	0	0	1	0	1	0	0	0	0	1	0	0	0	0	0	0	1	0	0	0	0	0	0	0	0	0	0	0	0
rgv2_r01_s128	FL3	Bin Values (MEF)	3.73879	3.77252	3.80654	3.84088	3.87552	3.91048	3.94575	3.98134	4.01725	4.05349	4.09005	4.12694	4.16416	4.20172	4.23962	4.27786	4.31645	4.35538	4.39467	4.43431	4.4743	4.51466	4.55538	4.59647	4.63793	4.67976	4.72197	4.76456	4.80754	4.8509	4.89466	4.93881	4.98335	5.0283	5.07366	5.11942	5.1656	5.21219	5.2592	5.30664	5.3545	5.4028	5.45153	5.50071	5.55032	5.60038	5.6509
rgv2_r01_s128	FL3	Counts	0	5	5	2	5	6	1	1	3	6	7	4	4	1	4	2	5	1	3	2	2	6	4	3	4	3	3	4	5	4	7	5	2	3	3	3	7	7	1	1	4	3	4	3	5	4	7
rgv2_r01_s129	FL1	Bin Values (MEF)	52.2361	52.7218	53.212	53.7068	54.2061	54.7101	55.2188	55.7322	56.2504	56.7734	57.3013	57.834	58.3718	58.9145	59.4623	60.0152	60.5732	61.1364	61.7048	62.2785	62.8576	63.442	64.0319	64.6272	65.2281	65.8346	66.4467	67.0645	67.6881	68.3174	68.9526	69.5937	70.2408	70.8939	71.5531	72.2184	72.8898	73.5675	74.2516	74.9419	75.6387	76.342	77.0518	77.7682	78.4913	79.2211	79.9577
rgv2_r01_s129	FL1	Counts	0	0	0	0	0	0	0	0	0	0	1	0	0	0	0	0	0	0	0	0	0	0	0	0	1	0	0	0	0	0	0	0	0	0	0	0	0	0	0	0	0	1	0	0	1	0	0
rgv2_r01_s129	FL3	Bin Values (MEF)	3.73879	3.77252	3.80654	3.84088	3.87552	3.91048	3.94575	3.98134	4.01725	4.05349	4.09005	4.12694	4.16416	4.20172	4.23962	4.27786	4.31645	4.35538	4.39467	4.43431	4.4743	4.51466	4.55538	4.59647	4.63793	4.67976	4.72197	4.76456	4.80754	4.8509	4.89466	4.93881	4.98335	5.0283	5.07366	5.11942	5.1656	5.21219	5.2592	5.30664	5.3545	5.4028	5.45153	5.50071	5.55032	5.60038	5.6509
rgv2_r01_s129	FL3	Counts	0	6	3	1	4	5	1	3	2	4	4	4	0	2	3	4	2	2	4	3	1	3	4	0	1	1	1	1	6	3	3	3	2	3	3	2	7	2	3	1	8	2	1	4	3	3	4
rgv2_r01_s130	FL1	Bin Values (MEF)	52.2361	52.7218	53.212	53.7068	54.2061	54.7101	55.2188	55.7322	56.2504	56.7734	57.3013	57.834	58.3718	58.9145	59.4623	60.0152	60.5732	61.1364	61.7048	62.2785	62.8576	63.442	64.0319	64.6272	65.2281	65.8346	66.4467	67.0645	67.6881	68.3174	68.9526	69.5937	70.2408	70.8939	71.5531	72.2184	72.8898	73.5675	74.2516	74.9419	75.6387	76.342	77.0518	77.7682	78.4913	79.2211	79.9577
rgv2_r01_s130	FL1	Counts	0	0	0	0	0	0	0	0	0	0	0	0	0	0	0	0	0	0	0	0	0	0	0	0	0	0	1	0	0	0	0	0	0	0	0	0	0	0	0	0	0	0	0	0	0	0	0
rgv2_r01_s130	FL3	Bin Values (MEF)	3.73879	3.77252	3.80654	3.84088	3.87552	3.91048	3.94575	3.98134	4.01725	4.05349	4.09005	4.12694	4.16416	4.20172	4.23962	4.27786	4.31645	4.35538	4.39467	4.43431	4.4743	4.51466	4.55538	4.59647	4.63793	4.67976	4.72197	4.76456	4.80754	4.8509	4.89466	4.93881	4.98335	5.0283	5.07366	5.11942	5.1656	5.21219	5.2592	5.30664	5.3545	5.4028	5.45153	5.50071	5.55032	5.60038	5.6509
rgv2_r01_s130	FL3	Counts	0	9	10	6	6	6	3	3	9	5	5	5	10	7	6	7	8	6	1	5	4	6	4	3	6	5	5	6	2	5	5	5	2	4	2	9	6	6	2	6	5	8	7	9	6	7	2
rgv2_r01_s131	FL1	Bin Values (MEF)	52.2361	52.7218	53.212	53.7068	54.2061	54.7101	55.2188	55.7322	56.2504	56.7734	57.3013	57.834	58.3718	58.9145	59.4623	60.0152	60.5732	61.1364	61.7048	62.2785	62.8576	63.442	64.0319	64.6272	65.2281	65.8346	66.4467	67.0645	67.6881	68.3174	68.9526	69.5937	70.2408	70.8939	71.5531	72.2184	72.8898	73.5675	74.2516	74.9419	75.6387	76.342	77.0518	77.7682	78.4913	79.2211	79.9577
rgv2_r01_s131	FL1	Counts	0	0	0	0	0	0	0	0	0	0	0	0	0	1	0	0	0	0	0	0	0	0	0	0	0	0	0	0	0	0	0	0	0	0	0	0	0	1	0	0	0	1	0	0	0	0	0
rgv2_r01_s131	FL3	Bin Values (MEF)	3.73879	3.77252	3.80654	3.84088	3.87552	3.91048	3.94575	3.98134	4.01725	4.05349	4.09005	4.12694	4.16416	4.20172	4.23962	4.27786	4.31645	4.35538	4.39467	4.43431	4.4743	4.51466	4.55538	4.59647	4.63793	4.67976	4.72197	4.76456	4.80754	4.8509	4.89466	4.93881	4.98335	5.0283	5.07366	5.11942	5.1656	5.21219	5.2592	5.30664	5.3545	5.4028	5.45153	5.50071	5.55032	5.60038	5.6509
rgv2_r01_s131	FL3	Counts	0	5	5	2	5	2	1	3	1	4	4	4	0	0	2	3	0	5	5	4	4	3	1	2	1	2	6	4	3	7	0	3	4	3	3	0	2	3	2	3	2	2	4	3	3	5	4
rgv2_r01_s132	FL1	Bin Values (MEF)	52.2361	52.7218	53.212	53.7068	54.2061	54.7101	55.2188	55.7322	56.2504	56.7734	57.3013	57.834	58.3718	58.9145	59.4623	60.0152	60.5732	61.1364	61.7048	62.2785	62.8576	63.442	64.0319	64.6272	65.2281	65.8346	66.4467	67.0645	67.6881	68.3174	68.9526	69.5937	70.2408	70.8939	71.5531	72.2184	72.8898	73.5675	74.2516	74.9419	75.6387	76.342	77.0518	77.7682	78.4913	79.2211	79.9577
rgv2_r01_s132	FL1	Counts	0	0	0	0	0	0	0	0	0	0	0	0	0	0	0	0	0	0	0	0	0	0	0	1	0	0	0	0	0	0	1	0	0	0	0	0	0	0	0	0	0	0	0	0	0	0	1
rgv2_r01_s132	FL3	Bin Values (MEF)	3.73879	3.77252	3.80654	3.84088	3.87552	3.91048	3.94575	3.98134	4.01725	4.05349	4.09005	4.12694	4.16416	4.20172	4.23962	4.27786	4.31645	4.35538	4.39467	4.43431	4.4743	4.51466	4.55538	4.59647	4.63793	4.67976	4.72197	4.76456	4.80754	4.8509	4.89466	4.93881	4.98335	5.0283	5.07366	5.11942	5.1656	5.21219	5.2592	5.30664	5.3545	5.4028	5.45153	5.50071	5.55032	5.60038	5.6509
rgv2_r01_s132	FL3	Counts	0	8	3	7	7	10	8	6	12	4	6	5	5	6	8	0	8	8	4	8	6	8	3	5	3	7	5	5	9	4	4	5	4	9	4	5	6	4	6	3	1	5	15	9	5	8	2
rgv2_r01_s133	FL1	Bin Values (MEF)	52.2361	52.7218	53.212	53.7068	54.2061	54.7101	55.2188	55.7322	56.2504	56.7734	57.3013	57.834	58.3718	58.9145	59.4623	60.0152	60.5732	61.1364	61.7048	62.2785	62.8576	63.442	64.0319	64.6272	65.2281	65.8346	66.4467	67.0645	67.6881	68.3174	68.9526	69.5937	70.2408	70.8939	71.5531	72.2184	72.8898	73.5675	74.2516	74.9419	75.6387	76.342	77.0518	77.7682	78.4913	79.2211	79.9577
rgv2_r01_s133	FL1	Counts	0	0	0	0	0	0	0	0	0	0	0	0	0	0	0	0	0	0	0	0	0	0	0	0	0	0	0	0	0	0	0	0	0	0	0	0	0	0	0	1	0	0	0	0	0	0	0
rgv2_r01_s133	FL3	Bin Values (MEF)	3.73879	3.77252	3.80654	3.84088	3.87552	3.91048	3.94575	3.98134	4.01725	4.05349	4.09005	4.12694	4.16416	4.20172	4.23962	4.27786	4.31645	4.35538	4.39467	4.43431	4.4743	4.51466	4.55538	4.59647	4.63793	4.67976	4.72197	4.76456	4.80754	4.8509	4.89466	4.93881	4.98335	5.0283	5.07366	5.11942	5.1656	5.21219	5.2592	5.30664	5.3545	5.4028	5.45153	5.50071	5.55032	5.60038	5.6509
rgv2_r01_s133	FL3	Counts	0	3	7	2	1	2	4	3	1	2	3	3	3	1	1	2	1	3	3	3	6	2	3	0	2	4	6	3	2	5	2	4	4	4	3	0	6	1	4	2	2	2	4	1	1	3	3
rgv2_r01_s134	FL1	Bin Values (MEF)	52.2361	52.7218	53.212	53.7068	54.2061	54.7101	55.2188	55.7322	56.2504	56.7734	57.3013	57.834	58.3718	58.9145	59.4623	60.0152	60.5732	61.1364	61.7048	62.2785	62.8576	63.442	64.0319	64.6272	65.2281	65.8346	66.4467	67.0645	67.6881	68.3174	68.9526	69.5937	70.2408	70.8939	71.5531	72.2184	72.8898	73.5675	74.2516	74.9419	75.6387	76.342	77.0518	77.7682	78.4913	79.2211	79.9577
rgv2_r01_s134	FL1	Counts	0	0	0	0	1	0	0	0	0	0	0	0	0	0	0	1	0	0	0	0	0	2	0	0	0	0	0	1	0	0	0	0	0	1	0	0	0	1	0	0	1	0	1	0	0	0	1
rgv2_r01_s134	FL3	Bin Values (MEF)	3.73879	3.77252	3.80654	3.84088	3.87552	3.91048	3.94575	3.98134	4.01725	4.05349	4.09005	4.12694	4.16416	4.20172	4.23962	4.27786	4.31645	4.35538	4.39467	4.43431	4.4743	4.51466	4.55538	4.59647	4.63793	4.67976	4.72197	4.76456	4.80754	4.8509	4.89466	4.93881	4.98335	5.0283	5.07366	5.11942	5.1656	5.21219	5.2592	5.30664	5.3545	5.4028	5.45153	5.50071	5.55032	5.60038	5.6509
rgv2_r01_s134	FL3	Counts	0	6	10	6	5	2	6	3	1	8	5	5	8	6	9	9	3	5	9	6	6	5	9	11	3	5	8	4	4	6	11	5	2	7	2	5	4	10	3	8	6	2	8	7	5	5	3
rgv2_r01_s135	FL1	Bin Values (MEF)	52.2361	52.7218	53.212	53.7068	54.2061	54.7101	55.2188	55.7322	56.2504	56.7734	57.3013	57.834	58.3718	58.9145	59.4623	60.0152	60.5732	61.1364	61.7048	62.2785	62.8576	63.442	64.0319	64.6272	65.2281	65.8346	66.4467	67.0645	67.6881	68.3174	68.9526	69.5937	70.2408	70.8939	71.5531	72.2184	72.8898	73.5675	74.2516	74.9419	75.6387	76.342	77.0518	77.7682	78.4913	79.2211	79.9577
rgv2_r01_s135	FL1	Counts	0	1	0	0	0	0	0	0	0	0	0	0	0	0	0	0	0	0	0	0	0	0	0	0	0	0	0	0	0	0	0	0	0	0	0	0	0	0	0	0	0	0	0	0	0	0	0
rgv2_r01_s135	FL3	Bin Values (MEF)	3.73879	3.77252	3.80654	3.84088	3.87552	3.91048	3.94575	3.98134	4.01725	4.05349	4.09005	4.12694	4.16416	4.20172	4.23962	4.27786	4.31645	4.35538	4.39467	4.43431	4.4743	4.51466	4.55538	4.59647	4.63793	4.67976	4.72197	4.76456	4.80754	4.8509	4.89466	4.93881	4.98335	5.0283	5.07366	5.11942	5.1656	5.21219	5.2592	5.30664	5.3545	5.4028	5.45153	5.50071	5.55032	5.60038	5.6509
rgv2_r01_s135	FL3	Counts	0	4	6	4	5	2	0	4	3	0	6	4	4	0	6	2	3	2	4	3	4	5	4	6	7	2	2	4	2	3	4	5	1	4	3	2	7	5	7	5	4	0	2	3	1	7	0
rgv2_r01_s136	FL1	Bin Values (MEF)	52.2361	52.7218	53.212	53.7068	54.2061	54.7101	55.2188	55.7322	56.2504	56.7734	57.3013	57.834	58.3718	58.9145	59.4623	60.0152	60.5732	61.1364	61.7048	62.2785	62.8576	63.442	64.0319	64.6272	65.2281	65.8346	66.4467	67.0645	67.6881	68.3174	68.9526	69.5937	70.2408	70.8939	71.5531	72.2184	72.8898	73.5675	74.2516	74.9419	75.6387	76.342	77.0518	77.7682	78.4913	79.2211	79.9577
rgv2_r01_s136	FL1	Counts	0	0	0	0	0	0	0	0	0	0	0	0	0	0	0	0	0	0	0	0	0	1	0	0	0	0	0	0	0	0	2	0	0	0	0	0	0	0	0	0	0	0	0	0	0	0	0
rgv2_r01_s136	FL3	Bin Values (MEF)	3.73879	3.77252	3.80654	3.84088	3.87552	3.91048	3.94575	3.98134	4.01725	4.05349	4.09005	4.12694	4.16416	4.20172	4.23962	4.27786	4.31645	4.35538	4.39467	4.43431	4.4743	4.51466	4.55538	4.59647	4.63793	4.67976	4.72197	4.76456	4.80754	4.8509	4.89466	4.93881	4.98335	5.0283	5.07366	5.11942	5.1656	5.21219	5.2592	5.30664	5.3545	5.4028	5.45153	5.50071	5.55032	5.60038	5.6509
rgv2_r01_s136	FL3	Counts	0	2	4	5	2	2	2	2	5	4	4	1	3	2	1	3	10	2	4	3	7	4	4	3	7	2	2	4	3	2	3	1	3	2	7	1	6	3	3	4	3	2	1	5	2	2	3
rgv2_r01_s137	FL1	Bin Values (MEF)	52.2361	52.7218	53.212	53.7068	54.2061	54.7101	55.2188	55.7322	56.2504	56.7734	57.3013	57.834	58.3718	58.9145	59.4623	60.0152	60.5732	61.1364	61.7048	62.2785	62.8576	63.442	64.0319	64.6272	65.2281	65.8346	66.4467	67.0645	67.6881	68.3174	68.9526	69.5937	70.2408	70.8939	71.5531	72.2184	72.8898	73.5675	74.2516	74.9419	75.6387	76.342	77.0518	77.7682	78.4913	79.2211	79.9577
rgv2_r01_s137	FL1	Counts	0	0	0	0	0	0	1	1	0	0	0	0	0	0	1	0	0	0	0	0	0	0	0	0	0	0	0	1	0	0	0	0	0	0	0	0	0	0	0	3	0	3	2	0	1	0	0
rgv2_r01_s137	FL3	Bin Values (MEF)	3.73879	3.77252	3.80654	3.84088	3.87552	3.91048	3.94575	3.98134	4.01725	4.05349	4.09005	4.12694	4.16416	4.20172	4.23962	4.27786	4.31645	4.35538	4.39467	4.43431	4.4743	4.51466	4.55538	4.59647	4.63793	4.67976	4.72197	4.76456	4.80754	4.8509	4.89466	4.93881	4.98335	5.0283	5.07366	5.11942	5.1656	5.21219	5.2592	5.30664	5.3545	5.4028	5.45153	5.50071	5.55032	5.60038	5.6509
rgv2_r01_s137	FL3	Counts	0	8	10	18	16	11	4	9	6	8	11	10	10	7	9	7	5	9	9	7	6	8	4	10	12	8	5	12	5	7	6	10	7	8	9	5	11	11	3	6	8	7	6	9	11	11	13
rgv2_r01_s138	FL1	Bin Values (MEF)	52.2361	52.7218	53.212	53.7068	54.2061	54.7101	55.2188	55.7322	56.2504	56.7734	57.3013	57.834	58.3718	58.9145	59.4623	60.0152	60.5732	61.1364	61.7048	62.2785	62.8576	63.442	64.0319	64.6272	65.2281	65.8346	66.4467	67.0645	67.6881	68.3174	68.9526	69.5937	70.2408	70.8939	71.5531	72.2184	72.8898	73.5675	74.2516	74.9419	75.6387	76.342	77.0518	77.7682	78.4913	79.2211	79.9577
rgv2_r01_s138	FL1	Counts	0	0	0	0	0	0	0	0	0	0	0	0	0	0	0	0	0	0	0	0	0	0	0	0	0	0	0	0	0	0	0	0	0	0	0	0	0	0	0	0	0	1	0	0	0	0	0
rgv2_r01_s138	FL3	Bin Values (MEF)	3.73879	3.77252	3.80654	3.84088	3.87552	3.91048	3.94575	3.98134	4.01725	4.05349	4.09005	4.12694	4.16416	4.20172	4.23962	4.27786	4.31645	4.35538	4.39467	4.43431	4.4743	4.51466	4.55538	4.59647	4.63793	4.67976	4.72197	4.76456	4.80754	4.8509	4.89466	4.93881	4.98335	5.0283	5.07366	5.11942	5.1656	5.21219	5.2592	5.30664	5.3545	5.4028	5.45153	5.50071	5.55032	5.60038	5.6509
rgv2_r01_s138	FL3	Counts	0	7	2	3	4	4	5	3	10	6	0	6	4	2	6	2	1	8	1	5	4	5	3	7	0	1	4	4	6	6	6	3	6	4	3	6	6	6	5	1	4	4	5	4	3	8	4
rgv2_r01_s139	FL1	Bin Values (MEF)	52.2361	52.7218	53.212	53.7068	54.2061	54.7101	55.2188	55.7322	56.2504	56.7734	57.3013	57.834	58.3718	58.9145	59.4623	60.0152	60.5732	61.1364	61.7048	62.2785	62.8576	63.442	64.0319	64.6272	65.2281	65.8346	66.4467	67.0645	67.6881	68.3174	68.9526	69.5937	70.2408	70.8939	71.5531	72.2184	72.8898	73.5675	74.2516	74.9419	75.6387	76.342	77.0518	77.7682	78.4913	79.2211	79.9577
rgv2_r01_s139	FL1	Counts	0	0	0	0	0	1	1	0	0	0	0	0	0	0	0	0	0	0	0	0	0	0	0	0	0	0	0	0	0	0	0	0	0	0	0	0	0	0	0	0	0	0	2	0	0	0	0
rgv2_r01_s139	FL3	Bin Values (MEF)	3.73879	3.77252	3.80654	3.84088	3.87552	3.91048	3.94575	3.98134	4.01725	4.05349	4.09005	4.12694	4.16416	4.20172	4.23962	4.27786	4.31645	4.35538	4.39467	4.43431	4.4743	4.51466	4.55538	4.59647	4.63793	4.67976	4.72197	4.76456	4.80754	4.8509	4.89466	4.93881	4.98335	5.0283	5.07366	5.11942	5.1656	5.21219	5.2592	5.30664	5.3545	5.4028	5.45153	5.50071	5.55032	5.60038	5.6509
rgv2_r01_s139	FL3	Counts	0	3	0	6	5	4	3	5	1	9	7	7	5	9	4	8	10	8	6	2	5	6	6	3	5	6	6	5	1	9	4	8	7	8	5	4	2	6	5	2	9	4	6	3	5	8	7
rgv2_r01_s140	FL1	Bin Values (MEF)	52.2361	52.7218	53.212	53.7068	54.2061	54.7101	55.2188	55.7322	56.2504	56.7734	57.3013	57.834	58.3718	58.9145	59.4623	60.0152	60.5732	61.1364	61.7048	62.2785	62.8576	63.442	64.0319	64.6272	65.2281	65.8346	66.4467	67.0645	67.6881	68.3174	68.9526	69.5937	70.2408	70.8939	71.5531	72.2184	72.8898	73.5675	74.2516	74.9419	75.6387	76.342	77.0518	77.7682	78.4913	79.2211	79.9577
rgv2_r01_s140	FL1	Counts	0	0	0	0	0	0	0	0	0	0	0	0	0	0	0	0	1	0	0	0	0	1	0	0	0	0	0	0	0	0	0	0	0	0	0	0	0	1	1	0	0	0	0	0	1	1	0
rgv2_r01_s140	FL3	Bin Values (MEF)	3.73879	3.77252	3.80654	3.84088	3.87552	3.91048	3.94575	3.98134	4.01725	4.05349	4.09005	4.12694	4.16416	4.20172	4.23962	4.27786	4.31645	4.35538	4.39467	4.43431	4.4743	4.51466	4.55538	4.59647	4.63793	4.67976	4.72197	4.76456	4.80754	4.8509	4.89466	4.93881	4.98335	5.0283	5.07366	5.11942	5.1656	5.21219	5.2592	5.30664	5.3545	5.4028	5.45153	5.50071	5.55032	5.60038	5.6509
rgv2_r01_s140	FL3	Counts	0	9	7	4	9	13	12	10	9	5	5	6	7	6	7	7	6	5	9	5	3	7	8	6	12	4	6	6	9	9	6	7	8	14	8	11	5	5	6	4	8	8	8	4	5	11	11
rgv2_r01_s141	FL1	Bin Values (MEF)	52.2361	52.7218	53.212	53.7068	54.2061	54.7101	55.2188	55.7322	56.2504	56.7734	57.3013	57.834	58.3718	58.9145	59.4623	60.0152	60.5732	61.1364	61.7048	62.2785	62.8576	63.442	64.0319	64.6272	65.2281	65.8346	66.4467	67.0645	67.6881	68.3174	68.9526	69.5937	70.2408	70.8939	71.5531	72.2184	72.8898	73.5675	74.2516	74.9419	75.6387	76.342	77.0518	77.7682	78.4913	79.2211	79.9577
rgv2_r01_s141	FL1	Counts	0	0	0	0	1	0	0	0	0	0	0	0	0	0	0	0	1	0	0	0	0	0	0	1	0	0	0	0	0	1	1	1	0	0	1	0	1	0	0	1	1	0	0	0	0	0	0
rgv2_r01_s141	FL3	Bin Values (MEF)	3.73879	3.77252	3.80654	3.84088	3.87552	3.91048	3.94575	3.98134	4.01725	4.05349	4.09005	4.12694	4.16416	4.20172	4.23962	4.27786	4.31645	4.35538	4.39467	4.43431	4.4743	4.51466	4.55538	4.59647	4.63793	4.67976	4.72197	4.76456	4.80754	4.8509	4.89466	4.93881	4.98335	5.0283	5.07366	5.11942	5.1656	5.21219	5.2592	5.30664	5.3545	5.4028	5.45153	5.50071	5.55032	5.60038	5.6509
rgv2_r01_s141	FL3	Counts	0	13	17	8	4	12	9	4	8	8	7	8	11	7	5	13	8	9	11	8	5	9	7	6	8	7	10	11	6	12	5	12	4	9	4	9	9	7	5	5	8	7	6	10	7	7	10
rgv2_r01_s142	FL1	Bin Values (MEF)	52.2361	52.7218	53.212	53.7068	54.2061	54.7101	55.2188	55.7322	56.2504	56.7734	57.3013	57.834	58.3718	58.9145	59.4623	60.0152	60.5732	61.1364	61.7048	62.2785	62.8576	63.442	64.0319	64.6272	65.2281	65.8346	66.4467	67.0645	67.6881	68.3174	68.9526	69.5937	70.2408	70.8939	71.5531	72.2184	72.8898	73.5675	74.2516	74.9419	75.6387	76.342	77.0518	77.7682	78.4913	79.2211	79.9577
rgv2_r01_s142	FL1	Counts	0	0	0	0	0	0	0	0	0	0	0	0	0	0	0	0	0	0	0	0	1	0	0	0	0	0	0	0	0	0	0	0	1	0	0	0	0	0	0	0	1	0	0	0	0	0	1
rgv2_r01_s142	FL3	Bin Values (MEF)	3.73879	3.77252	3.80654	3.84088	3.87552	3.91048	3.94575	3.98134	4.01725	4.05349	4.09005	4.12694	4.16416	4.20172	4.23962	4.27786	4.31645	4.35538	4.39467	4.43431	4.4743	4.51466	4.55538	4.59647	4.63793	4.67976	4.72197	4.76456	4.80754	4.8509	4.89466	4.93881	4.98335	5.0283	5.07366	5.11942	5.1656	5.21219	5.2592	5.30664	5.3545	5.4028	5.45153	5.50071	5.55032	5.60038	5.6509
rgv2_r01_s142	FL3	Counts	0	3	3	1	0	2	2	4	6	0	1	2	1	2	3	2	1	4	4	0	4	2	1	0	1	4	2	2	0	3	4	2	5	2	1	1	1	1	5	1	1	2	5	2	5	3	5
rgv2_r01_s143	FL1	Bin Values (MEF)	52.2361	52.7218	53.212	53.7068	54.2061	54.7101	55.2188	55.7322	56.2504	56.7734	57.3013	57.834	58.3718	58.9145	59.4623	60.0152	60.5732	61.1364	61.7048	62.2785	62.8576	63.442	64.0319	64.6272	65.2281	65.8346	66.4467	67.0645	67.6881	68.3174	68.9526	69.5937	70.2408	70.8939	71.5531	72.2184	72.8898	73.5675	74.2516	74.9419	75.6387	76.342	77.0518	77.7682	78.4913	79.2211	79.9577
rgv2_r01_s143	FL1	Counts	0	0	0	0	0	0	0	0	0	0	0	0	0	0	0	0	0	0	0	0	0	1	0	0	0	0	0	0	0	0	0	0	0	0	0	1	0	1	0	0	1	1	0	0	0	0	0
rgv2_r01_s143	FL3	Bin Values (MEF)	3.73879	3.77252	3.80654	3.84088	3.87552	3.91048	3.94575	3.98134	4.01725	4.05349	4.09005	4.12694	4.16416	4.20172	4.23962	4.27786	4.31645	4.35538	4.39467	4.43431	4.4743	4.51466	4.55538	4.59647	4.63793	4.67976	4.72197	4.76456	4.80754	4.8509	4.89466	4.93881	4.98335	5.0283	5.07366	5.11942	5.1656	5.21219	5.2592	5.30664	5.3545	5.4028	5.45153	5.50071	5.55032	5.60038	5.6509
rgv2_r01_s143	FL3	Counts	0	8	6	1	4	4	6	7	1	6	5	8	5	6	4	3	1	3	8	7	7	5	2	7	6	5	7	5	10	3	8	3	4	3	5	6	8	5	6	4	7	4	5	4	6	9	6
rgv2_r01_s144	FL1	Bin Values (MEF)	52.2361	52.7218	53.212	53.7068	54.2061	54.7101	55.2188	55.7322	56.2504	56.7734	57.3013	57.834	58.3718	58.9145	59.4623	60.0152	60.5732	61.1364	61.7048	62.2785	62.8576	63.442	64.0319	64.6272	65.2281	65.8346	66.4467	67.0645	67.6881	68.3174	68.9526	69.5937	70.2408	70.8939	71.5531	72.2184	72.8898	73.5675	74.2516	74.9419	75.6387	76.342	77.0518	77.7682	78.4913	79.2211	79.9577
rgv2_r01_s144	FL1	Counts	0	1	0	0	0	0	0	0	0	0	0	1	0	0	0	0	0	0	0	0	0	0	0	0	0	0	0	0	1	0	1	0	0	0	0	0	0	0	0	0	0	0	0	0	0	0	0
rgv2_r01_s144	FL3	Bin Values (MEF)	3.73879	3.77252	3.80654	3.84088	3.87552	3.91048	3.94575	3.98134	4.01725	4.05349	4.09005	4.12694	4.16416	4.20172	4.23962	4.27786	4.31645	4.35538	4.39467	4.43431	4.4743	4.51466	4.55538	4.59647	4.63793	4.67976	4.72197	4.76456	4.80754	4.8509	4.89466	4.93881	4.98335	5.0283	5.07366	5.11942	5.1656	5.21219	5.2592	5.30664	5.3545	5.4028	5.45153	5.50071	5.55032	5.60038	5.6509
rgv2_r01_s144	FL3	Counts	0	4	3	2	3	3	3	2	1	6	1	3	0	9	5	3	1	5	6	4	3	3	4	4	3	6	2	4	3	5	2	0	2	2	6	3	2	3	2	4	3	2	5	4	2	5	1
rgv2_r01_s145	FL1	Bin Values (MEF)	52.2361	52.7218	53.212	53.7068	54.2061	54.7101	55.2188	55.7322	56.2504	56.7734	57.3013	57.834	58.3718	58.9145	59.4623	60.0152	60.5732	61.1364	61.7048	62.2785	62.8576	63.442	64.0319	64.6272	65.2281	65.8346	66.4467	67.0645	67.6881	68.3174	68.9526	69.5937	70.2408	70.8939	71.5531	72.2184	72.8898	73.5675	74.2516	74.9419	75.6387	76.342	77.0518	77.7682	78.4913	79.2211	79.9577
rgv2_r01_s145	FL1	Counts	0	0	0	0	0	0	0	0	0	0	0	0	0	0	0	1	0	0	0	0	0	0	0	0	0	0	0	0	0	0	0	0	0	0	0	0	0	0	0	0	0	0	0	0	0	0	1
rgv2_r01_s145	FL3	Bin Values (MEF)	3.73879	3.77252	3.80654	3.84088	3.87552	3.91048	3.94575	3.98134	4.01725	4.05349	4.09005	4.12694	4.16416	4.20172	4.23962	4.27786	4.31645	4.35538	4.39467	4.43431	4.4743	4.51466	4.55538	4.59647	4.63793	4.67976	4.72197	4.76456	4.80754	4.8509	4.89466	4.93881	4.98335	5.0283	5.07366	5.11942	5.1656	5.21219	5.2592	5.30664	5.3545	5.4028	5.45153	5.50071	5.55032	5.60038	5.6509
rgv2_r01_s145	FL3	Counts	0	1	2	3	1	3	2	0	0	1	2	3	4	0	0	2	2	3	0	0	1	1	1	1	2	2	0	2	1	1	4	1	4	3	5	2	3	2	1	0	1	0	0	2	4	2	3
rgv2_r01_s146	FL1	Bin Values (MEF)	52.2361	52.7218	53.212	53.7068	54.2061	54.7101	55.2188	55.7322	56.2504	56.7734	57.3013	57.834	58.3718	58.9145	59.4623	60.0152	60.5732	61.1364	61.7048	62.2785	62.8576	63.442	64.0319	64.6272	65.2281	65.8346	66.4467	67.0645	67.6881	68.3174	68.9526	69.5937	70.2408	70.8939	71.5531	72.2184	72.8898	73.5675	74.2516	74.9419	75.6387	76.342	77.0518	77.7682	78.4913	79.2211	79.9577
rgv2_r01_s146	FL1	Counts	0	0	0	0	0	0	0	0	0	0	0	0	0	0	0	0	0	0	0	0	0	0	0	0	0	0	0	0	0	0	0	0	0	0	0	0	0	0	0	0	0	0	0	0	0	0	0
rgv2_r01_s146	FL3	Bin Values (MEF)	3.73879	3.77252	3.80654	3.84088	3.87552	3.91048	3.94575	3.98134	4.01725	4.05349	4.09005	4.12694	4.16416	4.20172	4.23962	4.27786	4.31645	4.35538	4.39467	4.43431	4.4743	4.51466	4.55538	4.59647	4.63793	4.67976	4.72197	4.76456	4.80754	4.8509	4.89466	4.93881	4.98335	5.0283	5.07366	5.11942	5.1656	5.21219	5.2592	5.30664	5.3545	5.4028	5.45153	5.50071	5.55032	5.60038	5.6509
rgv2_r01_s146	FL3	Counts	0	3	1	1	2	0	0	3	1	1	2	0	3	4	0	2	2	0	3	2	2	1	0	4	2	0	0	2	0	1	2	3	1	0	1	3	3	3	2	2	2	2	6	2	1	1	3
rgv2_r01_s147	FL1	Bin Values (MEF)	52.2361	52.7218	53.212	53.7068	54.2061	54.7101	55.2188	55.7322	56.2504	56.7734	57.3013	57.834	58.3718	58.9145	59.4623	60.0152	60.5732	61.1364	61.7048	62.2785	62.8576	63.442	64.0319	64.6272	65.2281	65.8346	66.4467	67.0645	67.6881	68.3174	68.9526	69.5937	70.2408	70.8939	71.5531	72.2184	72.8898	73.5675	74.2516	74.9419	75.6387	76.342	77.0518	77.7682	78.4913	79.2211	79.9577
rgv2_r01_s147	FL1	Counts	0	0	1	0	0	0	1	0	0	0	0	1	1	0	0	1	0	0	0	1	0	0	0	1	0	0	0	0	0	0	0	0	0	1	0	0	0	0	1	0	0	0	0	0	2	0	0
rgv2_r01_s147	FL3	Bin Values (MEF)	3.73879	3.77252	3.80654	3.84088	3.87552	3.91048	3.94575	3.98134	4.01725	4.05349	4.09005	4.12694	4.16416	4.20172	4.23962	4.27786	4.31645	4.35538	4.39467	4.43431	4.4743	4.51466	4.55538	4.59647	4.63793	4.67976	4.72197	4.76456	4.80754	4.8509	4.89466	4.93881	4.98335	5.0283	5.07366	5.11942	5.1656	5.21219	5.2592	5.30664	5.3545	5.4028	5.45153	5.50071	5.55032	5.60038	5.6509
rgv2_r01_s147	FL3	Counts	0	6	5	7	7	11	10	12	9	8	6	10	9	7	5	5	8	8	8	5	6	9	11	10	12	5	6	6	7	8	6	9	10	6	7	6	7	8	7	7	6	1	3	6	6	6	7
rgv2_r01_s148	FL1	Bin Values (MEF)	52.2361	52.7218	53.212	53.7068	54.2061	54.7101	55.2188	55.7322	56.2504	56.7734	57.3013	57.834	58.3718	58.9145	59.4623	60.0152	60.5732	61.1364	61.7048	62.2785	62.8576	63.442	64.0319	64.6272	65.2281	65.8346	66.4467	67.0645	67.6881	68.3174	68.9526	69.5937	70.2408	70.8939	71.5531	72.2184	72.8898	73.5675	74.2516	74.9419	75.6387	76.342	77.0518	77.7682	78.4913	79.2211	79.9577
rgv2_r01_s148	FL1	Counts	0	0	0	0	0	0	0	0	0	0	1	0	0	0	0	0	0	0	0	0	0	0	0	0	0	0	0	0	0	0	0	0	0	0	0	1	1	0	0	0	0	0	0	0	0	0	1
rgv2_r01_s148	FL3	Bin Values (MEF)	3.73879	3.77252	3.80654	3.84088	3.87552	3.91048	3.94575	3.98134	4.01725	4.05349	4.09005	4.12694	4.16416	4.20172	4.23962	4.27786	4.31645	4.35538	4.39467	4.43431	4.4743	4.51466	4.55538	4.59647	4.63793	4.67976	4.72197	4.76456	4.80754	4.8509	4.89466	4.93881	4.98335	5.0283	5.07366	5.11942	5.1656	5.21219	5.2592	5.30664	5.3545	5.4028	5.45153	5.50071	5.55032	5.60038	5.6509
rgv2_r01_s148	FL3	Counts	0	6	3	3	6	1	9	6	7	6	2	3	2	9	6	6	10	5	5	6	7	4	7	6	3	6	4	4	9	9	5	3	4	9	11	7	14	5	3	8	3	5	11	10	1	3	6
rgv2_r01_s149	FL1	Bin Values (MEF)	52.2361	52.7218	53.212	53.7068	54.2061	54.7101	55.2188	55.7322	56.2504	56.7734	57.3013	57.834	58.3718	58.9145	59.4623	60.0152	60.5732	61.1364	61.7048	62.2785	62.8576	63.442	64.0319	64.6272	65.2281	65.8346	66.4467	67.0645	67.6881	68.3174	68.9526	69.5937	70.2408	70.8939	71.5531	72.2184	72.8898	73.5675	74.2516	74.9419	75.6387	76.342	77.0518	77.7682	78.4913	79.2211	79.9577
rgv2_r01_s149	FL1	Counts	0	0	0	0	0	0	0	0	0	0	0	0	0	0	0	0	0	0	0	0	0	0	0	0	1	0	0	0	0	0	0	0	0	0	0	0	0	0	0	0	0	0	0	0	0	0	0
rgv2_r01_s149	FL3	Bin Values (MEF)	3.73879	3.77252	3.80654	3.84088	3.87552	3.91048	3.94575	3.98134	4.01725	4.05349	4.09005	4.12694	4.16416	4.20172	4.23962	4.27786	4.31645	4.35538	4.39467	4.43431	4.4743	4.51466	4.55538	4.59647	4.63793	4.67976	4.72197	4.76456	4.80754	4.8509	4.89466	4.93881	4.98335	5.0283	5.07366	5.11942	5.1656	5.21219	5.2592	5.30664	5.3545	5.4028	5.45153	5.50071	5.55032	5.60038	5.6509
rgv2_r01_s149	FL3	Counts	0	2	1	1	3	2	1	0	1	0	1	2	0	1	2	1	3	2	4	2	1	0	1	0	1	1	2	4	1	0	3	0	3	1	0	1	2	1	1	2	1	1	2	1	2	1	2
rgv2_r01_s150	FL1	Bin Values (MEF)	52.2361	52.7218	53.212	53.7068	54.2061	54.7101	55.2188	55.7322	56.2504	56.7734	57.3013	57.834	58.3718	58.9145	59.4623	60.0152	60.5732	61.1364	61.7048	62.2785	62.8576	63.442	64.0319	64.6272	65.2281	65.8346	66.4467	67.0645	67.6881	68.3174	68.9526	69.5937	70.2408	70.8939	71.5531	72.2184	72.8898	73.5675	74.2516	74.9419	75.6387	76.342	77.0518	77.7682	78.4913	79.2211	79.9577
rgv2_r01_s150	FL1	Counts	0	0	0	0	0	0	0	0	0	0	0	0	0	0	0	0	0	0	0	0	0	0	0	0	0	0	0	0	0	0	0	0	2	0	0	0	0	0	0	0	0	0	0	0	0	0	0
rgv2_r01_s150	FL3	Bin Values (MEF)	3.73879	3.77252	3.80654	3.84088	3.87552	3.91048	3.94575	3.98134	4.01725	4.05349	4.09005	4.12694	4.16416	4.20172	4.23962	4.27786	4.31645	4.35538	4.39467	4.43431	4.4743	4.51466	4.55538	4.59647	4.63793	4.67976	4.72197	4.76456	4.80754	4.8509	4.89466	4.93881	4.98335	5.0283	5.07366	5.11942	5.1656	5.21219	5.2592	5.30664	5.3545	5.4028	5.45153	5.50071	5.55032	5.60038	5.6509
rgv2_r01_s150	FL3	Counts	0	2	0	1	3	0	1	0	0	1	4	1	0	2	2	1	1	0	1	0	2	0	2	3	1	1	2	2	0	1	1	1	0	1	1	1	1	2	0	0	0	2	2	1	2	0	0
rgv2_r01_s151	FL1	Bin Values (MEF)	52.2361	52.7218	53.212	53.7068	54.2061	54.7101	55.2188	55.7322	56.2504	56.7734	57.3013	57.834	58.3718	58.9145	59.4623	60.0152	60.5732	61.1364	61.7048	62.2785	62.8576	63.442	64.0319	64.6272	65.2281	65.8346	66.4467	67.0645	67.6881	68.3174	68.9526	69.5937	70.2408	70.8939	71.5531	72.2184	72.8898	73.5675	74.2516	74.9419	75.6387	76.342	77.0518	77.7682	78.4913	79.2211	79.9577
rgv2_r01_s151	FL1	Counts	0	0	0	0	0	0	0	0	0	0	0	0	0	0	0	0	0	0	0	0	0	0	0	0	0	0	0	0	0	0	0	0	1	0	0	0	0	0	0	0	0	0	0	0	0	0	0
rgv2_r01_s151	FL3	Bin Values (MEF)	3.73879	3.77252	3.80654	3.84088	3.87552	3.91048	3.94575	3.98134	4.01725	4.05349	4.09005	4.12694	4.16416	4.20172	4.23962	4.27786	4.31645	4.35538	4.39467	4.43431	4.4743	4.51466	4.55538	4.59647	4.63793	4.67976	4.72197	4.76456	4.80754	4.8509	4.89466	4.93881	4.98335	5.0283	5.07366	5.11942	5.1656	5.21219	5.2592	5.30664	5.3545	5.4028	5.45153	5.50071	5.55032	5.60038	5.6509
rgv2_r01_s151	FL3	Counts	0	2	0	2	4	1	1	2	0	0	2	2	0	3	0	2	2	0	2	1	1	0	2	0	1	0	2	0	1	1	1	2	1	1	0	1	1	4	1	2	2	1	3	0	2	1	2
rgv2_r01_s152	FL1	Bin Values (MEF)	52.2361	52.7218	53.212	53.7068	54.2061	54.7101	55.2188	55.7322	56.2504	56.7734	57.3013	57.834	58.3718	58.9145	59.4623	60.0152	60.5732	61.1364	61.7048	62.2785	62.8576	63.442	64.0319	64.6272	65.2281	65.8346	66.4467	67.0645	67.6881	68.3174	68.9526	69.5937	70.2408	70.8939	71.5531	72.2184	72.8898	73.5675	74.2516	74.9419	75.6387	76.342	77.0518	77.7682	78.4913	79.2211	79.9577
rgv2_r01_s152	FL1	Counts	0	0	0	0	0	0	0	0	0	0	0	0	0	0	0	0	1	0	0	0	0	0	0	0	0	0	0	0	0	0	0	0	0	0	0	0	0	0	0	0	1	0	0	0	0	0	0
rgv2_r01_s152	FL3	Bin Values (MEF)	3.73879	3.77252	3.80654	3.84088	3.87552	3.91048	3.94575	3.98134	4.01725	4.05349	4.09005	4.12694	4.16416	4.20172	4.23962	4.27786	4.31645	4.35538	4.39467	4.43431	4.4743	4.51466	4.55538	4.59647	4.63793	4.67976	4.72197	4.76456	4.80754	4.8509	4.89466	4.93881	4.98335	5.0283	5.07366	5.11942	5.1656	5.21219	5.2592	5.30664	5.3545	5.4028	5.45153	5.50071	5.55032	5.60038	5.6509
rgv2_r01_s152	FL3	Counts	0	7	4	2	6	2	1	8	4	4	2	5	7	2	3	5	2	3	8	2	1	2	4	5	5	1	9	3	4	4	5	3	6	3	7	3	9	5	3	4	5	5	4	7	7	3	1
rgv2_r01_s153	FL1	Bin Values (MEF)	52.2361	52.7218	53.212	53.7068	54.2061	54.7101	55.2188	55.7322	56.2504	56.7734	57.3013	57.834	58.3718	58.9145	59.4623	60.0152	60.5732	61.1364	61.7048	62.2785	62.8576	63.442	64.0319	64.6272	65.2281	65.8346	66.4467	67.0645	67.6881	68.3174	68.9526	69.5937	70.2408	70.8939	71.5531	72.2184	72.8898	73.5675	74.2516	74.9419	75.6387	76.342	77.0518	77.7682	78.4913	79.2211	79.9577
rgv2_r01_s153	FL1	Counts	0	0	0	0	0	0	0	0	0	0	0	0	0	0	0	0	0	0	0	0	0	0	0	0	0	0	0	0	0	0	0	0	0	1	0	0	0	0	0	0	0	0	0	0	0	0	0
rgv2_r01_s153	FL3	Bin Values (MEF)	3.73879	3.77252	3.80654	3.84088	3.87552	3.91048	3.94575	3.98134	4.01725	4.05349	4.09005	4.12694	4.16416	4.20172	4.23962	4.27786	4.31645	4.35538	4.39467	4.43431	4.4743	4.51466	4.55538	4.59647	4.63793	4.67976	4.72197	4.76456	4.80754	4.8509	4.89466	4.93881	4.98335	5.0283	5.07366	5.11942	5.1656	5.21219	5.2592	5.30664	5.3545	5.4028	5.45153	5.50071	5.55032	5.60038	5.6509
rgv2_r01_s153	FL3	Counts	0	6	7	7	5	5	4	6	7	5	5	8	5	5	4	5	1	5	2	7	5	6	3	4	7	2	7	3	7	5	6	9	5	5	6	4	6	5	6	4	7	4	2	1	6	6	7
rgv2_r01_s154	FL1	Bin Values (MEF)	52.2361	52.7218	53.212	53.7068	54.2061	54.7101	55.2188	55.7322	56.2504	56.7734	57.3013	57.834	58.3718	58.9145	59.4623	60.0152	60.5732	61.1364	61.7048	62.2785	62.8576	63.442	64.0319	64.6272	65.2281	65.8346	66.4467	67.0645	67.6881	68.3174	68.9526	69.5937	70.2408	70.8939	71.5531	72.2184	72.8898	73.5675	74.2516	74.9419	75.6387	76.342	77.0518	77.7682	78.4913	79.2211	79.9577
rgv2_r01_s154	FL1	Counts	0	0	0	0	0	0	0	0	0	0	0	0	0	0	1	1	1	0	0	0	1	0	0	0	0	0	0	0	0	0	0	1	0	0	0	0	0	0	1	0	0	0	0	0	1	0	0
rgv2_r01_s154	FL3	Bin Values (MEF)	3.73879	3.77252	3.80654	3.84088	3.87552	3.91048	3.94575	3.98134	4.01725	4.05349	4.09005	4.12694	4.16416	4.20172	4.23962	4.27786	4.31645	4.35538	4.39467	4.43431	4.4743	4.51466	4.55538	4.59647	4.63793	4.67976	4.72197	4.76456	4.80754	4.8509	4.89466	4.93881	4.98335	5.0283	5.07366	5.11942	5.1656	5.21219	5.2592	5.30664	5.3545	5.4028	5.45153	5.50071	5.55032	5.60038	5.6509
rgv2_r01_s154	FL3	Counts	0	8	8	7	7	9	4	6	10	7	10	11	9	4	6	8	9	9	10	5	7	7	9	10	8	5	8	8	8	5	7	10	2	7	9	9	7	7	10	18	8	6	6	5	8	8	7
rgv2_r01_s155	FL1	Bin Values (MEF)	52.2361	52.7218	53.212	53.7068	54.2061	54.7101	55.2188	55.7322	56.2504	56.7734	57.3013	57.834	58.3718	58.9145	59.4623	60.0152	60.5732	61.1364	61.7048	62.2785	62.8576	63.442	64.0319	64.6272	65.2281	65.8346	66.4467	67.0645	67.6881	68.3174	68.9526	69.5937	70.2408	70.8939	71.5531	72.2184	72.8898	73.5675	74.2516	74.9419	75.6387	76.342	77.0518	77.7682	78.4913	79.2211	79.9577
rgv2_r01_s155	FL1	Counts	0	0	0	0	0	0	0	0	0	0	0	0	0	0	0	0	0	0	0	0	0	0	0	0	1	0	0	1	0	0	0	0	0	0	0	0	0	0	0	0	0	3	0	0	0	0	0
rgv2_r01_s155	FL3	Bin Values (MEF)	3.73879	3.77252	3.80654	3.84088	3.87552	3.91048	3.94575	3.98134	4.01725	4.05349	4.09005	4.12694	4.16416	4.20172	4.23962	4.27786	4.31645	4.35538	4.39467	4.43431	4.4743	4.51466	4.55538	4.59647	4.63793	4.67976	4.72197	4.76456	4.80754	4.8509	4.89466	4.93881	4.98335	5.0283	5.07366	5.11942	5.1656	5.21219	5.2592	5.30664	5.3545	5.4028	5.45153	5.50071	5.55032	5.60038	5.6509
rgv2_r01_s155	FL3	Counts	0	1	3	3	1	4	2	2	2	2	0	3	1	1	2	0	0	0	1	4	1	3	2	4	2	0	0	2	1	5	3	1	1	2	0	2	0	0	1	1	2	3	2	2	1	3	1
rgv2_r01_s156	FL1	Bin Values (MEF)	52.2361	52.7218	53.212	53.7068	54.2061	54.7101	55.2188	55.7322	56.2504	56.7734	57.3013	57.834	58.3718	58.9145	59.4623	60.0152	60.5732	61.1364	61.7048	62.2785	62.8576	63.442	64.0319	64.6272	65.2281	65.8346	66.4467	67.0645	67.6881	68.3174	68.9526	69.5937	70.2408	70.8939	71.5531	72.2184	72.8898	73.5675	74.2516	74.9419	75.6387	76.342	77.0518	77.7682	78.4913	79.2211	79.9577
rgv2_r01_s156	FL1	Counts	0	1	1	0	0	0	0	0	0	0	0	0	0	0	0	0	0	0	0	0	0	0	0	0	0	0	0	0	0	0	0	0	0	0	0	0	0	0	0	0	0	0	1	0	0	0	0
rgv2_r01_s156	FL3	Bin Values (MEF)	3.73879	3.77252	3.80654	3.84088	3.87552	3.91048	3.94575	3.98134	4.01725	4.05349	4.09005	4.12694	4.16416	4.20172	4.23962	4.27786	4.31645	4.35538	4.39467	4.43431	4.4743	4.51466	4.55538	4.59647	4.63793	4.67976	4.72197	4.76456	4.80754	4.8509	4.89466	4.93881	4.98335	5.0283	5.07366	5.11942	5.1656	5.21219	5.2592	5.30664	5.3545	5.4028	5.45153	5.50071	5.55032	5.60038	5.6509
rgv2_r01_s156	FL3	Counts	0	7	7	4	4	0	2	3	4	5	7	3	2	4	3	3	3	3	3	3	0	2	4	6	1	5	4	2	5	5	4	2	3	1	2	4	5	4	2	4	3	4	1	2	3	2	5
rgv2_r01_s157	FL1	Bin Values (MEF)	52.2361	52.7218	53.212	53.7068	54.2061	54.7101	55.2188	55.7322	56.2504	56.7734	57.3013	57.834	58.3718	58.9145	59.4623	60.0152	60.5732	61.1364	61.7048	62.2785	62.8576	63.442	64.0319	64.6272	65.2281	65.8346	66.4467	67.0645	67.6881	68.3174	68.9526	69.5937	70.2408	70.8939	71.5531	72.2184	72.8898	73.5675	74.2516	74.9419	75.6387	76.342	77.0518	77.7682	78.4913	79.2211	79.9577
rgv2_r01_s157	FL1	Counts	0	0	0	0	0	0	0	0	1	0	0	0	1	0	0	0	0	0	0	0	0	0	0	0	0	0	0	0	0	0	0	1	0	0	0	0	0	0	0	0	0	0	0	0	0	0	0
rgv2_r01_s157	FL3	Bin Values (MEF)	3.73879	3.77252	3.80654	3.84088	3.87552	3.91048	3.94575	3.98134	4.01725	4.05349	4.09005	4.12694	4.16416	4.20172	4.23962	4.27786	4.31645	4.35538	4.39467	4.43431	4.4743	4.51466	4.55538	4.59647	4.63793	4.67976	4.72197	4.76456	4.80754	4.8509	4.89466	4.93881	4.98335	5.0283	5.07366	5.11942	5.1656	5.21219	5.2592	5.30664	5.3545	5.4028	5.45153	5.50071	5.55032	5.60038	5.6509
rgv2_r01_s157	FL3	Counts	0	8	5	7	10	7	11	4	6	11	10	8	9	4	8	6	7	4	4	7	12	8	4	6	2	5	6	4	10	8	5	10	10	7	9	11	9	9	8	7	6	6	8	6	4	3	7
rgv2_r01_s158	FL1	Bin Values (MEF)	52.2361	52.7218	53.212	53.7068	54.2061	54.7101	55.2188	55.7322	56.2504	56.7734	57.3013	57.834	58.3718	58.9145	59.4623	60.0152	60.5732	61.1364	61.7048	62.2785	62.8576	63.442	64.0319	64.6272	65.2281	65.8346	66.4467	67.0645	67.6881	68.3174	68.9526	69.5937	70.2408	70.8939	71.5531	72.2184	72.8898	73.5675	74.2516	74.9419	75.6387	76.342	77.0518	77.7682	78.4913	79.2211	79.9577
rgv2_r01_s158	FL1	Counts	0	0	0	0	0	1	0	0	0	0	0	0	0	0	0	0	0	0	0	1	0	0	0	0	0	0	0	0	0	0	0	0	0	0	0	1	0	0	0	0	0	0	0	0	0	0	0
rgv2_r01_s158	FL3	Bin Values (MEF)	3.73879	3.77252	3.80654	3.84088	3.87552	3.91048	3.94575	3.98134	4.01725	4.05349	4.09005	4.12694	4.16416	4.20172	4.23962	4.27786	4.31645	4.35538	4.39467	4.43431	4.4743	4.51466	4.55538	4.59647	4.63793	4.67976	4.72197	4.76456	4.80754	4.8509	4.89466	4.93881	4.98335	5.0283	5.07366	5.11942	5.1656	5.21219	5.2592	5.30664	5.3545	5.4028	5.45153	5.50071	5.55032	5.60038	5.6509
rgv2_r01_s158	FL3	Counts	0	2	3	0	1	0	1	1	0	0	0	3	1	1	2	2	3	2	0	0	3	0	0	2	0	1	1	0	2	4	1	0	4	1	0	1	2	2	1	2	1	2	0	1	1	3	0
rgv2_r01_s159	FL1	Bin Values (MEF)	52.2361	52.7218	53.212	53.7068	54.2061	54.7101	55.2188	55.7322	56.2504	56.7734	57.3013	57.834	58.3718	58.9145	59.4623	60.0152	60.5732	61.1364	61.7048	62.2785	62.8576	63.442	64.0319	64.6272	65.2281	65.8346	66.4467	67.0645	67.6881	68.3174	68.9526	69.5937	70.2408	70.8939	71.5531	72.2184	72.8898	73.5675	74.2516	74.9419	75.6387	76.342	77.0518	77.7682	78.4913	79.2211	79.9577
rgv2_r01_s159	FL1	Counts	0	0	0	0	0	0	0	1	1	1	0	1	0	0	0	1	0	0	0	0	0	0	0	0	0	1	0	0	1	0	0	1	0	0	0	0	0	0	0	2	0	0	0	0	0	0	0
rgv2_r01_s159	FL3	Bin Values (MEF)	3.73879	3.77252	3.80654	3.84088	3.87552	3.91048	3.94575	3.98134	4.01725	4.05349	4.09005	4.12694	4.16416	4.20172	4.23962	4.27786	4.31645	4.35538	4.39467	4.43431	4.4743	4.51466	4.55538	4.59647	4.63793	4.67976	4.72197	4.76456	4.80754	4.8509	4.89466	4.93881	4.98335	5.0283	5.07366	5.11942	5.1656	5.21219	5.2592	5.30664	5.3545	5.4028	5.45153	5.50071	5.55032	5.60038	5.6509
rgv2_r01_s159	FL3	Counts	0	7	10	12	8	11	9	4	8	10	9	7	9	8	7	8	7	5	10	5	10	5	9	5	9	7	9	11	7	7	4	5	5	10	4	10	4	5	4	6	9	8	15	7	10	8	10
rgv2_r01_s160	FL1	Bin Values (MEF)	52.2361	52.7218	53.212	53.7068	54.2061	54.7101	55.2188	55.7322	56.2504	56.7734	57.3013	57.834	58.3718	58.9145	59.4623	60.0152	60.5732	61.1364	61.7048	62.2785	62.8576	63.442	64.0319	64.6272	65.2281	65.8346	66.4467	67.0645	67.6881	68.3174	68.9526	69.5937	70.2408	70.8939	71.5531	72.2184	72.8898	73.5675	74.2516	74.9419	75.6387	76.342	77.0518	77.7682	78.4913	79.2211	79.9577
rgv2_r01_s160	FL1	Counts	0	0	0	0	0	0	0	0	0	0	0	0	0	0	0	0	0	0	0	0	0	1	0	0	0	0	0	0	0	0	0	0	0	0	0	0	0	0	0	1	0	0	0	0	0	0	0
rgv2_r01_s160	FL3	Bin Values (MEF)	3.73879	3.77252	3.80654	3.84088	3.87552	3.91048	3.94575	3.98134	4.01725	4.05349	4.09005	4.12694	4.16416	4.20172	4.23962	4.27786	4.31645	4.35538	4.39467	4.43431	4.4743	4.51466	4.55538	4.59647	4.63793	4.67976	4.72197	4.76456	4.80754	4.8509	4.89466	4.93881	4.98335	5.0283	5.07366	5.11942	5.1656	5.21219	5.2592	5.30664	5.3545	5.4028	5.45153	5.50071	5.55032	5.60038	5.6509
rgv2_r01_s160	FL3	Counts	0	0	2	2	2	1	1	2	3	0	0	2	2	0	1	2	1	0	1	0	1	1	1	2	3	0	2	1	2	3	4	3	0	2	4	0	1	0	0	2	0	1	2	1	2	0	0
rgv2_r01_s161	FL1	Bin Values (MEF)	52.2361	52.7218	53.212	53.7068	54.2061	54.7101	55.2188	55.7322	56.2504	56.7734	57.3013	57.834	58.3718	58.9145	59.4623	60.0152	60.5732	61.1364	61.7048	62.2785	62.8576	63.442	64.0319	64.6272	65.2281	65.8346	66.4467	67.0645	67.6881	68.3174	68.9526	69.5937	70.2408	70.8939	71.5531	72.2184	72.8898	73.5675	74.2516	74.9419	75.6387	76.342	77.0518	77.7682	78.4913	79.2211	79.9577
rgv2_r01_s161	FL1	Counts	0	0	0	0	0	0	0	0	0	0	0	0	0	1	0	0	0	0	0	0	0	0	0	0	0	0	0	0	0	0	0	0	0	1	0	0	0	1	0	0	0	0	0	0	0	0	0
rgv2_r01_s161	FL3	Bin Values (MEF)	3.73879	3.77252	3.80654	3.84088	3.87552	3.91048	3.94575	3.98134	4.01725	4.05349	4.09005	4.12694	4.16416	4.20172	4.23962	4.27786	4.31645	4.35538	4.39467	4.43431	4.4743	4.51466	4.55538	4.59647	4.63793	4.67976	4.72197	4.76456	4.80754	4.8509	4.89466	4.93881	4.98335	5.0283	5.07366	5.11942	5.1656	5.21219	5.2592	5.30664	5.3545	5.4028	5.45153	5.50071	5.55032	5.60038	5.6509
rgv2_r01_s161	FL3	Counts	0	2	0	1	0	1	3	4	4	2	2	4	2	0	0	2	2	1	1	1	5	2	3	1	1	1	1	4	1	1	2	2	2	2	0	0	3	0	0	2	4	1	1	0	1	0	0
rgv2_r01_s162	FL1	Bin Values (MEF)	52.2361	52.7218	53.212	53.7068	54.2061	54.7101	55.2188	55.7322	56.2504	56.7734	57.3013	57.834	58.3718	58.9145	59.4623	60.0152	60.5732	61.1364	61.7048	62.2785	62.8576	63.442	64.0319	64.6272	65.2281	65.8346	66.4467	67.0645	67.6881	68.3174	68.9526	69.5937	70.2408	70.8939	71.5531	72.2184	72.8898	73.5675	74.2516	74.9419	75.6387	76.342	77.0518	77.7682	78.4913	79.2211	79.9577
rgv2_r01_s162	FL1	Counts	0	0	0	0	0	1	0	0	0	0	1	0	0	0	0	0	0	0	0	0	0	0	1	0	0	0	0	0	0	0	0	0	2	0	0	0	0	0	0	0	0	0	0	0	1	0	0
rgv2_r01_s162	FL3	Bin Values (MEF)	3.73879	3.77252	3.80654	3.84088	3.87552	3.91048	3.94575	3.98134	4.01725	4.05349	4.09005	4.12694	4.16416	4.20172	4.23962	4.27786	4.31645	4.35538	4.39467	4.43431	4.4743	4.51466	4.55538	4.59647	4.63793	4.67976	4.72197	4.76456	4.80754	4.8509	4.89466	4.93881	4.98335	5.0283	5.07366	5.11942	5.1656	5.21219	5.2592	5.30664	5.3545	5.4028	5.45153	5.50071	5.55032	5.60038	5.6509
rgv2_r01_s162	FL3	Counts	0	8	7	5	6	4	6	5	9	7	3	1	8	5	6	4	3	1	4	6	5	4	6	1	3	6	9	5	6	5	9	2	8	7	3	8	8	3	5	5	4	8	6	4	7	6	5
rgv2_r01_s163	FL1	Bin Values (MEF)	52.2361	52.7218	53.212	53.7068	54.2061	54.7101	55.2188	55.7322	56.2504	56.7734	57.3013	57.834	58.3718	58.9145	59.4623	60.0152	60.5732	61.1364	61.7048	62.2785	62.8576	63.442	64.0319	64.6272	65.2281	65.8346	66.4467	67.0645	67.6881	68.3174	68.9526	69.5937	70.2408	70.8939	71.5531	72.2184	72.8898	73.5675	74.2516	74.9419	75.6387	76.342	77.0518	77.7682	78.4913	79.2211	79.9577
rgv2_r01_s163	FL1	Counts	0	0	0	0	0	0	1	0	0	0	0	0	0	0	0	0	0	0	1	0	0	0	0	0	0	0	0	0	0	2	1	0	0	0	0	0	0	0	0	0	0	0	1	1	1	1	1
rgv2_r01_s163	FL3	Bin Values (MEF)	3.73879	3.77252	3.80654	3.84088	3.87552	3.91048	3.94575	3.98134	4.01725	4.05349	4.09005	4.12694	4.16416	4.20172	4.23962	4.27786	4.31645	4.35538	4.39467	4.43431	4.4743	4.51466	4.55538	4.59647	4.63793	4.67976	4.72197	4.76456	4.80754	4.8509	4.89466	4.93881	4.98335	5.0283	5.07366	5.11942	5.1656	5.21219	5.2592	5.30664	5.3545	5.4028	5.45153	5.50071	5.55032	5.60038	5.6509
rgv2_r01_s163	FL3	Counts	0	8	6	13	5	2	8	7	7	7	6	7	3	5	5	4	6	8	9	8	4	5	8	5	5	9	4	11	4	5	3	5	5	7	3	9	7	7	3	7	5	7	8	5	5	6	6
rgv2_r01_s164	FL1	Bin Values (MEF)	52.2361	52.7218	53.212	53.7068	54.2061	54.7101	55.2188	55.7322	56.2504	56.7734	57.3013	57.834	58.3718	58.9145	59.4623	60.0152	60.5732	61.1364	61.7048	62.2785	62.8576	63.442	64.0319	64.6272	65.2281	65.8346	66.4467	67.0645	67.6881	68.3174	68.9526	69.5937	70.2408	70.8939	71.5531	72.2184	72.8898	73.5675	74.2516	74.9419	75.6387	76.342	77.0518	77.7682	78.4913	79.2211	79.9577
rgv2_r01_s164	FL1	Counts	0	0	0	0	0	0	0	0	0	0	0	0	0	0	0	1	0	0	0	0	0	0	0	0	0	0	0	0	1	0	0	0	0	0	0	0	0	0	0	0	0	0	0	1	1	0	0
rgv2_r01_s164	FL3	Bin Values (MEF)	3.73879	3.77252	3.80654	3.84088	3.87552	3.91048	3.94575	3.98134	4.01725	4.05349	4.09005	4.12694	4.16416	4.20172	4.23962	4.27786	4.31645	4.35538	4.39467	4.43431	4.4743	4.51466	4.55538	4.59647	4.63793	4.67976	4.72197	4.76456	4.80754	4.8509	4.89466	4.93881	4.98335	5.0283	5.07366	5.11942	5.1656	5.21219	5.2592	5.30664	5.3545	5.4028	5.45153	5.50071	5.55032	5.60038	5.6509
rgv2_r01_s164	FL3	Counts	0	8	8	10	5	4	6	2	6	4	8	5	5	5	11	8	5	7	4	8	7	2	7	10	9	1	5	8	7	4	10	6	3	6	5	11	11	3	3	10	5	6	7	7	6	5	7
rgv2_r01_s165	FL1	Bin Values (MEF)	52.2361	52.7218	53.212	53.7068	54.2061	54.7101	55.2188	55.7322	56.2504	56.7734	57.3013	57.834	58.3718	58.9145	59.4623	60.0152	60.5732	61.1364	61.7048	62.2785	62.8576	63.442	64.0319	64.6272	65.2281	65.8346	66.4467	67.0645	67.6881	68.3174	68.9526	69.5937	70.2408	70.8939	71.5531	72.2184	72.8898	73.5675	74.2516	74.9419	75.6387	76.342	77.0518	77.7682	78.4913	79.2211	79.9577
rgv2_r01_s165	FL1	Counts	0	0	0	0	0	0	0	0	0	0	0	0	0	0	0	0	0	0	0	0	0	0	0	0	0	0	0	0	0	0	0	0	0	0	0	0	0	0	0	0	0	0	0	0	0	0	0
rgv2_r01_s165	FL3	Bin Values (MEF)	3.73879	3.77252	3.80654	3.84088	3.87552	3.91048	3.94575	3.98134	4.01725	4.05349	4.09005	4.12694	4.16416	4.20172	4.23962	4.27786	4.31645	4.35538	4.39467	4.43431	4.4743	4.51466	4.55538	4.59647	4.63793	4.67976	4.72197	4.76456	4.80754	4.8509	4.89466	4.93881	4.98335	5.0283	5.07366	5.11942	5.1656	5.21219	5.2592	5.30664	5.3545	5.4028	5.45153	5.50071	5.55032	5.60038	5.6509
rgv2_r01_s165	FL3	Counts	0	3	1	4	4	3	5	1	1	3	2	8	2	5	5	5	1	4	3	2	1	1	2	2	1	1	3	4	5	4	3	4	6	2	2	0	2	2	2	2	5	6	5	3	3	2	2
rgv2_r01_s166	FL1	Bin Values (MEF)	52.2361	52.7218	53.212	53.7068	54.2061	54.7101	55.2188	55.7322	56.2504	56.7734	57.3013	57.834	58.3718	58.9145	59.4623	60.0152	60.5732	61.1364	61.7048	62.2785	62.8576	63.442	64.0319	64.6272	65.2281	65.8346	66.4467	67.0645	67.6881	68.3174	68.9526	69.5937	70.2408	70.8939	71.5531	72.2184	72.8898	73.5675	74.2516	74.9419	75.6387	76.342	77.0518	77.7682	78.4913	79.2211	79.9577
rgv2_r01_s166	FL1	Counts	0	0	0	0	0	1	0	0	0	0	0	0	0	0	0	0	0	0	0	0	0	0	0	0	1	0	0	0	0	0	0	0	0	0	0	0	0	0	0	0	0	0	0	0	1	2	0
rgv2_r01_s166	FL3	Bin Values (MEF)	3.73879	3.77252	3.80654	3.84088	3.87552	3.91048	3.94575	3.98134	4.01725	4.05349	4.09005	4.12694	4.16416	4.20172	4.23962	4.27786	4.31645	4.35538	4.39467	4.43431	4.4743	4.51466	4.55538	4.59647	4.63793	4.67976	4.72197	4.76456	4.80754	4.8509	4.89466	4.93881	4.98335	5.0283	5.07366	5.11942	5.1656	5.21219	5.2592	5.30664	5.3545	5.4028	5.45153	5.50071	5.55032	5.60038	5.6509
rgv2_r01_s166	FL3	Counts	0	6	3	5	4	4	10	9	7	8	12	3	5	7	3	7	2	5	5	6	7	7	7	9	7	7	4	3	7	6	8	4	7	7	9	4	5	5	8	14	8	9	9	8	10	7	6
rgv2_r01_s167	FL1	Bin Values (MEF)	52.2361	52.7218	53.212	53.7068	54.2061	54.7101	55.2188	55.7322	56.2504	56.7734	57.3013	57.834	58.3718	58.9145	59.4623	60.0152	60.5732	61.1364	61.7048	62.2785	62.8576	63.442	64.0319	64.6272	65.2281	65.8346	66.4467	67.0645	67.6881	68.3174	68.9526	69.5937	70.2408	70.8939	71.5531	72.2184	72.8898	73.5675	74.2516	74.9419	75.6387	76.342	77.0518	77.7682	78.4913	79.2211	79.9577
rgv2_r01_s167	FL1	Counts	0	0	0	0	0	0	0	0	0	0	0	0	0	0	0	0	0	0	0	0	0	0	0	0	0	0	0	0	1	0	0	0	0	0	0	0	1	0	0	0	0	0	0	0	0	0	0
rgv2_r01_s167	FL3	Bin Values (MEF)	3.73879	3.77252	3.80654	3.84088	3.87552	3.91048	3.94575	3.98134	4.01725	4.05349	4.09005	4.12694	4.16416	4.20172	4.23962	4.27786	4.31645	4.35538	4.39467	4.43431	4.4743	4.51466	4.55538	4.59647	4.63793	4.67976	4.72197	4.76456	4.80754	4.8509	4.89466	4.93881	4.98335	5.0283	5.07366	5.11942	5.1656	5.21219	5.2592	5.30664	5.3545	5.4028	5.45153	5.50071	5.55032	5.60038	5.6509
rgv2_r01_s167	FL3	Counts	0	1	2	4	3	3	6	0	2	3	1	5	1	3	4	5	2	2	2	3	5	3	2	4	3	4	1	2	3	1	5	2	1	5	2	1	2	3	2	2	2	4	2	3	5	2	2
rgv2_r01_s168	FL1	Bin Values (MEF)	52.2361	52.7218	53.212	53.7068	54.2061	54.7101	55.2188	55.7322	56.2504	56.7734	57.3013	57.834	58.3718	58.9145	59.4623	60.0152	60.5732	61.1364	61.7048	62.2785	62.8576	63.442	64.0319	64.6272	65.2281	65.8346	66.4467	67.0645	67.6881	68.3174	68.9526	69.5937	70.2408	70.8939	71.5531	72.2184	72.8898	73.5675	74.2516	74.9419	75.6387	76.342	77.0518	77.7682	78.4913	79.2211	79.9577
rgv2_r01_s168	FL1	Counts	0	0	0	0	0	0	0	1	0	0	0	1	1	0	0	0	0	0	0	0	0	0	0	0	1	0	0	0	0	0	0	0	0	0	0	0	1	0	0	0	0	0	0	0	0	1	0
rgv2_r01_s168	FL3	Bin Values (MEF)	3.73879	3.77252	3.80654	3.84088	3.87552	3.91048	3.94575	3.98134	4.01725	4.05349	4.09005	4.12694	4.16416	4.20172	4.23962	4.27786	4.31645	4.35538	4.39467	4.43431	4.4743	4.51466	4.55538	4.59647	4.63793	4.67976	4.72197	4.76456	4.80754	4.8509	4.89466	4.93881	4.98335	5.0283	5.07366	5.11942	5.1656	5.21219	5.2592	5.30664	5.3545	5.4028	5.45153	5.50071	5.55032	5.60038	5.6509
rgv2_r01_s168	FL3	Counts	0	7	6	5	4	4	5	4	6	1	6	6	8	10	4	6	8	6	8	6	4	6	10	6	9	7	7	3	9	4	5	2	7	3	9	1	6	7	10	8	14	5	3	4	4	5	6
rgv2_r01_s169	FL1	Bin Values (MEF)	52.2361	52.7218	53.212	53.7068	54.2061	54.7101	55.2188	55.7322	56.2504	56.7734	57.3013	57.834	58.3718	58.9145	59.4623	60.0152	60.5732	61.1364	61.7048	62.2785	62.8576	63.442	64.0319	64.6272	65.2281	65.8346	66.4467	67.0645	67.6881	68.3174	68.9526	69.5937	70.2408	70.8939	71.5531	72.2184	72.8898	73.5675	74.2516	74.9419	75.6387	76.342	77.0518	77.7682	78.4913	79.2211	79.9577
rgv2_r01_s169	FL1	Counts	0	0	0	0	0	0	0	0	1	1	0	0	0	0	0	0	0	0	0	0	0	0	0	0	1	0	0	0	0	0	0	0	0	0	0	0	0	0	0	0	1	0	0	0	1	0	0
rgv2_r01_s169	FL3	Bin Values (MEF)	3.73879	3.77252	3.80654	3.84088	3.87552	3.91048	3.94575	3.98134	4.01725	4.05349	4.09005	4.12694	4.16416	4.20172	4.23962	4.27786	4.31645	4.35538	4.39467	4.43431	4.4743	4.51466	4.55538	4.59647	4.63793	4.67976	4.72197	4.76456	4.80754	4.8509	4.89466	4.93881	4.98335	5.0283	5.07366	5.11942	5.1656	5.21219	5.2592	5.30664	5.3545	5.4028	5.45153	5.50071	5.55032	5.60038	5.6509
rgv2_r01_s169	FL3	Counts	0	0	3	3	8	5	2	1	3	3	4	1	2	2	8	9	2	6	1	3	2	5	4	5	3	5	4	3	5	4	5	6	2	7	3	4	0	2	0	4	2	1	3	3	3	4	4
rgv2_r01_s170	FL1	Bin Values (MEF)	52.2361	52.7218	53.212	53.7068	54.2061	54.7101	55.2188	55.7322	56.2504	56.7734	57.3013	57.834	58.3718	58.9145	59.4623	60.0152	60.5732	61.1364	61.7048	62.2785	62.8576	63.442	64.0319	64.6272	65.2281	65.8346	66.4467	67.0645	67.6881	68.3174	68.9526	69.5937	70.2408	70.8939	71.5531	72.2184	72.8898	73.5675	74.2516	74.9419	75.6387	76.342	77.0518	77.7682	78.4913	79.2211	79.9577
rgv2_r01_s170	FL1	Counts	0	1	0	0	0	0	0	0	0	0	0	0	0	0	0	0	0	0	0	0	0	0	0	0	0	0	0	0	0	1	0	0	0	0	0	0	0	0	1	0	0	0	0	1	0	0	0
rgv2_r01_s170	FL3	Bin Values (MEF)	3.73879	3.77252	3.80654	3.84088	3.87552	3.91048	3.94575	3.98134	4.01725	4.05349	4.09005	4.12694	4.16416	4.20172	4.23962	4.27786	4.31645	4.35538	4.39467	4.43431	4.4743	4.51466	4.55538	4.59647	4.63793	4.67976	4.72197	4.76456	4.80754	4.8509	4.89466	4.93881	4.98335	5.0283	5.07366	5.11942	5.1656	5.21219	5.2592	5.30664	5.3545	5.4028	5.45153	5.50071	5.55032	5.60038	5.6509
rgv2_r01_s170	FL3	Counts	0	6	4	4	1	4	5	3	8	6	3	4	1	5	5	4	2	4	3	2	2	5	2	4	3	6	2	4	4	4	4	0	0	6	9	2	5	5	3	2	5	7	5	5	3	8	3
rgv2_r01_s171	FL1	Bin Values (MEF)	52.2361	52.7218	53.212	53.7068	54.2061	54.7101	55.2188	55.7322	56.2504	56.7734	57.3013	57.834	58.3718	58.9145	59.4623	60.0152	60.5732	61.1364	61.7048	62.2785	62.8576	63.442	64.0319	64.6272	65.2281	65.8346	66.4467	67.0645	67.6881	68.3174	68.9526	69.5937	70.2408	70.8939	71.5531	72.2184	72.8898	73.5675	74.2516	74.9419	75.6387	76.342	77.0518	77.7682	78.4913	79.2211	79.9577
rgv2_r01_s171	FL1	Counts	0	0	0	0	0	0	0	0	0	0	0	0	0	0	0	0	0	0	1	0	0	0	0	0	0	0	0	0	0	0	0	0	0	1	0	1	0	0	1	0	1	0	0	0	0	0	0
rgv2_r01_s171	FL3	Bin Values (MEF)	3.73879	3.77252	3.80654	3.84088	3.87552	3.91048	3.94575	3.98134	4.01725	4.05349	4.09005	4.12694	4.16416	4.20172	4.23962	4.27786	4.31645	4.35538	4.39467	4.43431	4.4743	4.51466	4.55538	4.59647	4.63793	4.67976	4.72197	4.76456	4.80754	4.8509	4.89466	4.93881	4.98335	5.0283	5.07366	5.11942	5.1656	5.21219	5.2592	5.30664	5.3545	5.4028	5.45153	5.50071	5.55032	5.60038	5.6509
rgv2_r01_s171	FL3	Counts	0	4	4	3	5	4	5	5	6	9	6	3	2	6	7	6	3	4	2	6	2	8	8	8	8	6	2	3	2	5	5	4	7	8	5	4	7	5	2	10	5	5	7	8	5	6	4
rgv2_r01_s172	FL1	Bin Values (MEF)	52.2361	52.7218	53.212	53.7068	54.2061	54.7101	55.2188	55.7322	56.2504	56.7734	57.3013	57.834	58.3718	58.9145	59.4623	60.0152	60.5732	61.1364	61.7048	62.2785	62.8576	63.442	64.0319	64.6272	65.2281	65.8346	66.4467	67.0645	67.6881	68.3174	68.9526	69.5937	70.2408	70.8939	71.5531	72.2184	72.8898	73.5675	74.2516	74.9419	75.6387	76.342	77.0518	77.7682	78.4913	79.2211	79.9577
rgv2_r01_s172	FL1	Counts	0	0	0	0	0	0	0	1	0	0	0	0	0	0	0	0	0	0	0	1	0	0	0	0	0	0	0	0	0	0	0	0	0	0	0	0	0	0	0	0	0	0	0	0	0	0	0
rgv2_r01_s172	FL3	Bin Values (MEF)	3.73879	3.77252	3.80654	3.84088	3.87552	3.91048	3.94575	3.98134	4.01725	4.05349	4.09005	4.12694	4.16416	4.20172	4.23962	4.27786	4.31645	4.35538	4.39467	4.43431	4.4743	4.51466	4.55538	4.59647	4.63793	4.67976	4.72197	4.76456	4.80754	4.8509	4.89466	4.93881	4.98335	5.0283	5.07366	5.11942	5.1656	5.21219	5.2592	5.30664	5.3545	5.4028	5.45153	5.50071	5.55032	5.60038	5.6509
rgv2_r01_s172	FL3	Counts	0	10	10	6	7	6	5	11	6	9	9	9	9	5	9	3	2	3	7	8	6	8	6	3	6	9	8	9	8	8	5	3	6	10	7	4	6	9	3	7	11	5	11	8	4	11	8
rgv2_r01_s173	FL1	Bin Values (MEF)	52.2361	52.7218	53.212	53.7068	54.2061	54.7101	55.2188	55.7322	56.2504	56.7734	57.3013	57.834	58.3718	58.9145	59.4623	60.0152	60.5732	61.1364	61.7048	62.2785	62.8576	63.442	64.0319	64.6272	65.2281	65.8346	66.4467	67.0645	67.6881	68.3174	68.9526	69.5937	70.2408	70.8939	71.5531	72.2184	72.8898	73.5675	74.2516	74.9419	75.6387	76.342	77.0518	77.7682	78.4913	79.2211	79.9577
rgv2_r01_s173	FL1	Counts	0	0	0	0	0	0	0	0	0	0	0	0	0	0	0	0	0	0	1	0	0	0	0	0	0	0	0	0	0	0	0	1	0	0	0	0	0	0	0	0	0	0	0	0	0	0	0
rgv2_r01_s173	FL3	Bin Values (MEF)	3.73879	3.77252	3.80654	3.84088	3.87552	3.91048	3.94575	3.98134	4.01725	4.05349	4.09005	4.12694	4.16416	4.20172	4.23962	4.27786	4.31645	4.35538	4.39467	4.43431	4.4743	4.51466	4.55538	4.59647	4.63793	4.67976	4.72197	4.76456	4.80754	4.8509	4.89466	4.93881	4.98335	5.0283	5.07366	5.11942	5.1656	5.21219	5.2592	5.30664	5.3545	5.4028	5.45153	5.50071	5.55032	5.60038	5.6509
rgv2_r01_s173	FL3	Counts	0	1	4	1	3	2	3	5	4	3	5	2	4	8	5	4	5	5	4	5	2	1	4	2	6	7	2	4	2	4	3	5	1	3	4	6	8	7	6	4	1	10	2	5	3	3	6
rgv2_r01_s174	FL1	Bin Values (MEF)	52.2361	52.7218	53.212	53.7068	54.2061	54.7101	55.2188	55.7322	56.2504	56.7734	57.3013	57.834	58.3718	58.9145	59.4623	60.0152	60.5732	61.1364	61.7048	62.2785	62.8576	63.442	64.0319	64.6272	65.2281	65.8346	66.4467	67.0645	67.6881	68.3174	68.9526	69.5937	70.2408	70.8939	71.5531	72.2184	72.8898	73.5675	74.2516	74.9419	75.6387	76.342	77.0518	77.7682	78.4913	79.2211	79.9577
rgv2_r01_s174	FL1	Counts	0	0	0	0	0	0	0	0	0	0	0	0	0	0	0	0	0	0	0	0	0	0	0	0	0	0	0	0	0	0	0	0	0	0	0	0	0	1	0	0	0	0	0	0	0	0	0
rgv2_r01_s174	FL3	Bin Values (MEF)	3.73879	3.77252	3.80654	3.84088	3.87552	3.91048	3.94575	3.98134	4.01725	4.05349	4.09005	4.12694	4.16416	4.20172	4.23962	4.27786	4.31645	4.35538	4.39467	4.43431	4.4743	4.51466	4.55538	4.59647	4.63793	4.67976	4.72197	4.76456	4.80754	4.8509	4.89466	4.93881	4.98335	5.0283	5.07366	5.11942	5.1656	5.21219	5.2592	5.30664	5.3545	5.4028	5.45153	5.50071	5.55032	5.60038	5.6509
rgv2_r01_s174	FL3	Counts	0	2	0	2	2	1	0	1	1	3	0	2	1	3	3	1	2	2	1	1	4	1	2	2	0	0	0	1	0	1	3	4	1	4	1	0	0	1	2	4	1	2	4	2	0	0	0
rgv2_r01_s175	FL1	Bin Values (MEF)	52.2361	52.7218	53.212	53.7068	54.2061	54.7101	55.2188	55.7322	56.2504	56.7734	57.3013	57.834	58.3718	58.9145	59.4623	60.0152	60.5732	61.1364	61.7048	62.2785	62.8576	63.442	64.0319	64.6272	65.2281	65.8346	66.4467	67.0645	67.6881	68.3174	68.9526	69.5937	70.2408	70.8939	71.5531	72.2184	72.8898	73.5675	74.2516	74.9419	75.6387	76.342	77.0518	77.7682	78.4913	79.2211	79.9577
rgv2_r01_s175	FL1	Counts	0	0	0	0	0	0	1	0	0	0	0	0	0	0	0	0	0	0	0	0	0	0	1	0	0	0	0	0	0	0	0	1	0	0	0	0	0	0	0	0	0	1	0	0	0	0	0
rgv2_r01_s175	FL3	Bin Values (MEF)	3.73879	3.77252	3.80654	3.84088	3.87552	3.91048	3.94575	3.98134	4.01725	4.05349	4.09005	4.12694	4.16416	4.20172	4.23962	4.27786	4.31645	4.35538	4.39467	4.43431	4.4743	4.51466	4.55538	4.59647	4.63793	4.67976	4.72197	4.76456	4.80754	4.8509	4.89466	4.93881	4.98335	5.0283	5.07366	5.11942	5.1656	5.21219	5.2592	5.30664	5.3545	5.4028	5.45153	5.50071	5.55032	5.60038	5.6509
rgv2_r01_s175	FL3	Counts	0	2	3	3	1	2	3	1	0	4	2	2	3	6	3	2	2	2	2	3	0	0	6	2	6	4	2	3	5	6	3	2	3	0	3	6	1	2	2	1	3	4	3	3	5	1	2
rgv2_r01_s176	FL1	Bin Values (MEF)	52.2361	52.7218	53.212	53.7068	54.2061	54.7101	55.2188	55.7322	56.2504	56.7734	57.3013	57.834	58.3718	58.9145	59.4623	60.0152	60.5732	61.1364	61.7048	62.2785	62.8576	63.442	64.0319	64.6272	65.2281	65.8346	66.4467	67.0645	67.6881	68.3174	68.9526	69.5937	70.2408	70.8939	71.5531	72.2184	72.8898	73.5675	74.2516	74.9419	75.6387	76.342	77.0518	77.7682	78.4913	79.2211	79.9577
rgv2_r01_s176	FL1	Counts	0	0	0	0	0	0	0	0	0	0	0	0	0	0	0	0	0	0	0	0	0	0	0	0	1	0	0	0	0	0	0	0	0	0	0	0	0	0	0	0	0	0	0	0	0	0	0
rgv2_r01_s176	FL3	Bin Values (MEF)	3.73879	3.77252	3.80654	3.84088	3.87552	3.91048	3.94575	3.98134	4.01725	4.05349	4.09005	4.12694	4.16416	4.20172	4.23962	4.27786	4.31645	4.35538	4.39467	4.43431	4.4743	4.51466	4.55538	4.59647	4.63793	4.67976	4.72197	4.76456	4.80754	4.8509	4.89466	4.93881	4.98335	5.0283	5.07366	5.11942	5.1656	5.21219	5.2592	5.30664	5.3545	5.4028	5.45153	5.50071	5.55032	5.60038	5.6509
rgv2_r01_s176	FL3	Counts	0	6	3	1	2	2	0	5	2	0	4	1	1	2	3	1	0	4	5	2	3	0	5	0	3	2	3	3	3	2	3	2	2	3	4	1	2	5	3	1	1	3	2	3	1	3	3
rgv2_r01_s177	FL1	Bin Values (MEF)	52.2361	52.7218	53.212	53.7068	54.2061	54.7101	55.2188	55.7322	56.2504	56.7734	57.3013	57.834	58.3718	58.9145	59.4623	60.0152	60.5732	61.1364	61.7048	62.2785	62.8576	63.442	64.0319	64.6272	65.2281	65.8346	66.4467	67.0645	67.6881	68.3174	68.9526	69.5937	70.2408	70.8939	71.5531	72.2184	72.8898	73.5675	74.2516	74.9419	75.6387	76.342	77.0518	77.7682	78.4913	79.2211	79.9577
rgv2_r01_s177	FL1	Counts	0	0	0	0	0	0	0	0	0	0	0	0	0	0	0	0	0	0	0	0	0	0	0	0	0	0	0	0	0	0	0	0	0	0	1	0	0	0	0	0	0	0	0	0	0	0	1
rgv2_r01_s177	FL3	Bin Values (MEF)	3.73879	3.77252	3.80654	3.84088	3.87552	3.91048	3.94575	3.98134	4.01725	4.05349	4.09005	4.12694	4.16416	4.20172	4.23962	4.27786	4.31645	4.35538	4.39467	4.43431	4.4743	4.51466	4.55538	4.59647	4.63793	4.67976	4.72197	4.76456	4.80754	4.8509	4.89466	4.93881	4.98335	5.0283	5.07366	5.11942	5.1656	5.21219	5.2592	5.30664	5.3545	5.4028	5.45153	5.50071	5.55032	5.60038	5.6509
rgv2_r01_s177	FL3	Counts	0	4	2	2	5	8	2	5	2	1	5	4	3	3	0	4	3	1	2	2	0	4	2	1	1	5	4	3	2	2	2	5	6	3	1	3	4	4	4	2	3	4	5	1	5	1	10
rgv2_r01_s178	FL1	Bin Values (MEF)	52.2361	52.7218	53.212	53.7068	54.2061	54.7101	55.2188	55.7322	56.2504	56.7734	57.3013	57.834	58.3718	58.9145	59.4623	60.0152	60.5732	61.1364	61.7048	62.2785	62.8576	63.442	64.0319	64.6272	65.2281	65.8346	66.4467	67.0645	67.6881	68.3174	68.9526	69.5937	70.2408	70.8939	71.5531	72.2184	72.8898	73.5675	74.2516	74.9419	75.6387	76.342	77.0518	77.7682	78.4913	79.2211	79.9577
rgv2_r01_s178	FL1	Counts	0	0	0	0	0	0	0	0	0	0	0	0	0	0	0	0	0	0	0	0	0	0	0	0	0	0	0	0	0	0	0	0	0	0	0	1	0	0	0	0	0	0	1	0	1	0	0
rgv2_r01_s178	FL3	Bin Values (MEF)	3.73879	3.77252	3.80654	3.84088	3.87552	3.91048	3.94575	3.98134	4.01725	4.05349	4.09005	4.12694	4.16416	4.20172	4.23962	4.27786	4.31645	4.35538	4.39467	4.43431	4.4743	4.51466	4.55538	4.59647	4.63793	4.67976	4.72197	4.76456	4.80754	4.8509	4.89466	4.93881	4.98335	5.0283	5.07366	5.11942	5.1656	5.21219	5.2592	5.30664	5.3545	5.4028	5.45153	5.50071	5.55032	5.60038	5.6509
rgv2_r01_s178	FL3	Counts	0	6	4	5	3	2	3	4	4	1	2	3	4	3	1	0	1	2	3	4	3	2	3	1	1	0	1	2	2	4	7	3	2	0	4	3	1	1	3	0	3	2	1	1	4	1	2
rgv2_r01_s179	FL1	Bin Values (MEF)	52.2361	52.7218	53.212	53.7068	54.2061	54.7101	55.2188	55.7322	56.2504	56.7734	57.3013	57.834	58.3718	58.9145	59.4623	60.0152	60.5732	61.1364	61.7048	62.2785	62.8576	63.442	64.0319	64.6272	65.2281	65.8346	66.4467	67.0645	67.6881	68.3174	68.9526	69.5937	70.2408	70.8939	71.5531	72.2184	72.8898	73.5675	74.2516	74.9419	75.6387	76.342	77.0518	77.7682	78.4913	79.2211	79.9577
rgv2_r01_s179	FL1	Counts	0	0	1	0	1	0	0	0	0	0	0	0	0	0	0	1	0	0	0	0	0	0	0	0	0	0	0	0	0	0	1	0	0	0	1	0	0	0	0	0	1	1	1	0	0	0	0
rgv2_r01_s179	FL3	Bin Values (MEF)	3.73879	3.77252	3.80654	3.84088	3.87552	3.91048	3.94575	3.98134	4.01725	4.05349	4.09005	4.12694	4.16416	4.20172	4.23962	4.27786	4.31645	4.35538	4.39467	4.43431	4.4743	4.51466	4.55538	4.59647	4.63793	4.67976	4.72197	4.76456	4.80754	4.8509	4.89466	4.93881	4.98335	5.0283	5.07366	5.11942	5.1656	5.21219	5.2592	5.30664	5.3545	5.4028	5.45153	5.50071	5.55032	5.60038	5.6509
rgv2_r01_s179	FL3	Counts	0	1	6	5	7	5	5	2	5	5	7	9	4	7	5	2	7	4	8	2	1	1	12	3	3	7	4	3	0	9	4	7	4	2	4	3	4	1	2	5	4	4	4	6	8	7	3
rgv2_r01_s180	FL1	Bin Values (MEF)	52.2361	52.7218	53.212	53.7068	54.2061	54.7101	55.2188	55.7322	56.2504	56.7734	57.3013	57.834	58.3718	58.9145	59.4623	60.0152	60.5732	61.1364	61.7048	62.2785	62.8576	63.442	64.0319	64.6272	65.2281	65.8346	66.4467	67.0645	67.6881	68.3174	68.9526	69.5937	70.2408	70.8939	71.5531	72.2184	72.8898	73.5675	74.2516	74.9419	75.6387	76.342	77.0518	77.7682	78.4913	79.2211	79.9577
rgv2_r01_s180	FL1	Counts	0	0	0	0	1	0	0	0	0	0	0	0	0	0	0	0	0	0	0	0	0	0	0	0	0	0	0	0	0	0	1	0	0	0	0	0	0	0	0	1	0	1	0	0	1	1	0
rgv2_r01_s180	FL3	Bin Values (MEF)	3.73879	3.77252	3.80654	3.84088	3.87552	3.91048	3.94575	3.98134	4.01725	4.05349	4.09005	4.12694	4.16416	4.20172	4.23962	4.27786	4.31645	4.35538	4.39467	4.43431	4.4743	4.51466	4.55538	4.59647	4.63793	4.67976	4.72197	4.76456	4.80754	4.8509	4.89466	4.93881	4.98335	5.0283	5.07366	5.11942	5.1656	5.21219	5.2592	5.30664	5.3545	5.4028	5.45153	5.50071	5.55032	5.60038	5.6509
rgv2_r01_s180	FL3	Counts	0	7	9	9	10	7	10	8	9	7	11	9	7	7	6	3	4	12	5	2	2	3	9	5	5	3	4	4	5	11	5	5	5	7	8	7	6	4	14	8	3	8	6	4	5	8	10
rgv2_r01_s181	FL1	Bin Values (MEF)	52.2361	52.7218	53.212	53.7068	54.2061	54.7101	55.2188	55.7322	56.2504	56.7734	57.3013	57.834	58.3718	58.9145	59.4623	60.0152	60.5732	61.1364	61.7048	62.2785	62.8576	63.442	64.0319	64.6272	65.2281	65.8346	66.4467	67.0645	67.6881	68.3174	68.9526	69.5937	70.2408	70.8939	71.5531	72.2184	72.8898	73.5675	74.2516	74.9419	75.6387	76.342	77.0518	77.7682	78.4913	79.2211	79.9577
rgv2_r01_s181	FL1	Counts	0	1	0	0	0	1	0	0	0	0	1	0	0	0	0	0	0	0	0	0	1	0	0	1	0	0	0	0	0	0	0	0	0	0	1	0	0	1	0	0	0	0	0	0	0	0	1
rgv2_r01_s181	FL3	Bin Values (MEF)	3.73879	3.77252	3.80654	3.84088	3.87552	3.91048	3.94575	3.98134	4.01725	4.05349	4.09005	4.12694	4.16416	4.20172	4.23962	4.27786	4.31645	4.35538	4.39467	4.43431	4.4743	4.51466	4.55538	4.59647	4.63793	4.67976	4.72197	4.76456	4.80754	4.8509	4.89466	4.93881	4.98335	5.0283	5.07366	5.11942	5.1656	5.21219	5.2592	5.30664	5.3545	5.4028	5.45153	5.50071	5.55032	5.60038	5.6509
rgv2_r01_s181	FL3	Counts	0	8	5	8	9	10	12	8	6	7	6	4	8	9	12	3	11	11	5	16	7	5	7	11	14	6	10	3	12	8	8	11	10	8	11	11	5	8	7	7	5	3	5	2	2	7	5
rgv2_r01_s182	FL1	Bin Values (MEF)	52.2361	52.7218	53.212	53.7068	54.2061	54.7101	55.2188	55.7322	56.2504	56.7734	57.3013	57.834	58.3718	58.9145	59.4623	60.0152	60.5732	61.1364	61.7048	62.2785	62.8576	63.442	64.0319	64.6272	65.2281	65.8346	66.4467	67.0645	67.6881	68.3174	68.9526	69.5937	70.2408	70.8939	71.5531	72.2184	72.8898	73.5675	74.2516	74.9419	75.6387	76.342	77.0518	77.7682	78.4913	79.2211	79.9577
rgv2_r01_s182	FL1	Counts	0	0	0	0	0	0	0	0	1	0	0	0	0	0	0	0	0	0	0	0	0	0	0	0	0	0	0	0	0	0	0	0	0	1	0	0	1	2	0	1	0	0	1	0	0	1	0
rgv2_r01_s182	FL3	Bin Values (MEF)	3.73879	3.77252	3.80654	3.84088	3.87552	3.91048	3.94575	3.98134	4.01725	4.05349	4.09005	4.12694	4.16416	4.20172	4.23962	4.27786	4.31645	4.35538	4.39467	4.43431	4.4743	4.51466	4.55538	4.59647	4.63793	4.67976	4.72197	4.76456	4.80754	4.8509	4.89466	4.93881	4.98335	5.0283	5.07366	5.11942	5.1656	5.21219	5.2592	5.30664	5.3545	5.4028	5.45153	5.50071	5.55032	5.60038	5.6509
rgv2_r01_s182	FL3	Counts	0	6	4	10	3	8	7	6	7	8	5	5	3	5	4	5	6	6	3	4	9	5	9	14	7	9	5	9	6	4	6	6	6	5	7	7	10	3	5	9	5	5	9	9	6	7	13
rgv2_r01_s183	FL1	Bin Values (MEF)	52.2361	52.7218	53.212	53.7068	54.2061	54.7101	55.2188	55.7322	56.2504	56.7734	57.3013	57.834	58.3718	58.9145	59.4623	60.0152	60.5732	61.1364	61.7048	62.2785	62.8576	63.442	64.0319	64.6272	65.2281	65.8346	66.4467	67.0645	67.6881	68.3174	68.9526	69.5937	70.2408	70.8939	71.5531	72.2184	72.8898	73.5675	74.2516	74.9419	75.6387	76.342	77.0518	77.7682	78.4913	79.2211	79.9577
rgv2_r01_s183	FL1	Counts	0	0	0	0	0	0	0	0	0	0	2	0	0	0	0	0	0	0	0	0	0	0	0	0	0	1	0	0	0	0	0	1	1	0	0	0	1	0	0	1	0	0	0	0	0	0	0
rgv2_r01_s183	FL3	Bin Values (MEF)	3.73879	3.77252	3.80654	3.84088	3.87552	3.91048	3.94575	3.98134	4.01725	4.05349	4.09005	4.12694	4.16416	4.20172	4.23962	4.27786	4.31645	4.35538	4.39467	4.43431	4.4743	4.51466	4.55538	4.59647	4.63793	4.67976	4.72197	4.76456	4.80754	4.8509	4.89466	4.93881	4.98335	5.0283	5.07366	5.11942	5.1656	5.21219	5.2592	5.30664	5.3545	5.4028	5.45153	5.50071	5.55032	5.60038	5.6509
rgv2_r01_s183	FL3	Counts	0	10	6	8	13	7	9	6	7	9	16	5	12	6	9	7	5	14	11	7	9	9	9	11	1	13	3	6	7	4	7	7	16	7	8	14	5	6	8	5	10	9	3	13	6	8	9
rgv2_r01_s184	FL1	Bin Values (MEF)	52.2361	52.7218	53.212	53.7068	54.2061	54.7101	55.2188	55.7322	56.2504	56.7734	57.3013	57.834	58.3718	58.9145	59.4623	60.0152	60.5732	61.1364	61.7048	62.2785	62.8576	63.442	64.0319	64.6272	65.2281	65.8346	66.4467	67.0645	67.6881	68.3174	68.9526	69.5937	70.2408	70.8939	71.5531	72.2184	72.8898	73.5675	74.2516	74.9419	75.6387	76.342	77.0518	77.7682	78.4913	79.2211	79.9577
rgv2_r01_s184	FL1	Counts	0	0	0	0	0	0	0	0	0	0	0	0	0	0	0	1	0	0	0	0	0	0	0	0	0	0	0	0	1	0	0	0	1	0	0	0	1	0	0	0	0	0	0	0	1	0	0
rgv2_r01_s184	FL3	Bin Values (MEF)	3.73879	3.77252	3.80654	3.84088	3.87552	3.91048	3.94575	3.98134	4.01725	4.05349	4.09005	4.12694	4.16416	4.20172	4.23962	4.27786	4.31645	4.35538	4.39467	4.43431	4.4743	4.51466	4.55538	4.59647	4.63793	4.67976	4.72197	4.76456	4.80754	4.8509	4.89466	4.93881	4.98335	5.0283	5.07366	5.11942	5.1656	5.21219	5.2592	5.30664	5.3545	5.4028	5.45153	5.50071	5.55032	5.60038	5.6509
rgv2_r01_s184	FL3	Counts	0	7	12	14	12	9	7	8	12	9	9	14	7	8	10	4	8	13	12	11	6	5	9	8	8	12	11	9	7	6	11	9	9	10	8	11	10	9	8	9	15	6	7	8	5	7	10
rgv2_r01_s185	FL1	Bin Values (MEF)	52.2361	52.7218	53.212	53.7068	54.2061	54.7101	55.2188	55.7322	56.2504	56.7734	57.3013	57.834	58.3718	58.9145	59.4623	60.0152	60.5732	61.1364	61.7048	62.2785	62.8576	63.442	64.0319	64.6272	65.2281	65.8346	66.4467	67.0645	67.6881	68.3174	68.9526	69.5937	70.2408	70.8939	71.5531	72.2184	72.8898	73.5675	74.2516	74.9419	75.6387	76.342	77.0518	77.7682	78.4913	79.2211	79.9577
rgv2_r01_s185	FL1	Counts	0	0	0	0	0	0	0	1	0	0	0	0	0	0	1	0	0	0	0	0	0	0	0	0	0	0	0	0	0	0	0	1	0	0	0	0	0	0	1	0	1	0	0	0	0	1	0
rgv2_r01_s185	FL3	Bin Values (MEF)	3.73879	3.77252	3.80654	3.84088	3.87552	3.91048	3.94575	3.98134	4.01725	4.05349	4.09005	4.12694	4.16416	4.20172	4.23962	4.27786	4.31645	4.35538	4.39467	4.43431	4.4743	4.51466	4.55538	4.59647	4.63793	4.67976	4.72197	4.76456	4.80754	4.8509	4.89466	4.93881	4.98335	5.0283	5.07366	5.11942	5.1656	5.21219	5.2592	5.30664	5.3545	5.4028	5.45153	5.50071	5.55032	5.60038	5.6509
rgv2_r01_s185	FL3	Counts	0	7	8	10	14	7	4	11	10	6	12	2	11	8	4	4	10	9	7	7	9	9	9	8	5	4	6	6	9	13	6	9	4	8	10	6	5	9	3	8	11	8	8	7	5	5	5
rgv2_r01_s186	FL1	Bin Values (MEF)	52.2361	52.7218	53.212	53.7068	54.2061	54.7101	55.2188	55.7322	56.2504	56.7734	57.3013	57.834	58.3718	58.9145	59.4623	60.0152	60.5732	61.1364	61.7048	62.2785	62.8576	63.442	64.0319	64.6272	65.2281	65.8346	66.4467	67.0645	67.6881	68.3174	68.9526	69.5937	70.2408	70.8939	71.5531	72.2184	72.8898	73.5675	74.2516	74.9419	75.6387	76.342	77.0518	77.7682	78.4913	79.2211	79.9577
rgv2_r01_s186	FL1	Counts	0	0	0	0	0	0	0	1	0	0	0	0	0	0	0	0	0	0	0	0	0	0	0	0	0	0	0	0	0	0	0	0	0	0	1	0	0	0	0	0	0	1	1	0	0	2	0
rgv2_r01_s186	FL3	Bin Values (MEF)	3.73879	3.77252	3.80654	3.84088	3.87552	3.91048	3.94575	3.98134	4.01725	4.05349	4.09005	4.12694	4.16416	4.20172	4.23962	4.27786	4.31645	4.35538	4.39467	4.43431	4.4743	4.51466	4.55538	4.59647	4.63793	4.67976	4.72197	4.76456	4.80754	4.8509	4.89466	4.93881	4.98335	5.0283	5.07366	5.11942	5.1656	5.21219	5.2592	5.30664	5.3545	5.4028	5.45153	5.50071	5.55032	5.60038	5.6509
rgv2_r01_s186	FL3	Counts	0	5	6	9	13	3	10	10	6	8	4	7	4	9	8	9	8	10	5	5	8	6	6	7	15	9	5	12	10	7	10	3	9	14	7	9	8	8	8	6	10	14	7	10	5	9	10
rgv2_r01_s187	FL1	Bin Values (MEF)	52.2361	52.7218	53.212	53.7068	54.2061	54.7101	55.2188	55.7322	56.2504	56.7734	57.3013	57.834	58.3718	58.9145	59.4623	60.0152	60.5732	61.1364	61.7048	62.2785	62.8576	63.442	64.0319	64.6272	65.2281	65.8346	66.4467	67.0645	67.6881	68.3174	68.9526	69.5937	70.2408	70.8939	71.5531	72.2184	72.8898	73.5675	74.2516	74.9419	75.6387	76.342	77.0518	77.7682	78.4913	79.2211	79.9577
rgv2_r01_s187	FL1	Counts	0	0	0	0	0	0	0	1	0	0	0	1	0	0	0	0	0	0	0	0	0	2	0	0	1	0	0	0	0	0	0	1	1	0	0	0	0	0	1	0	0	2	0	0	0	0	0
rgv2_r01_s187	FL3	Bin Values (MEF)	3.73879	3.77252	3.80654	3.84088	3.87552	3.91048	3.94575	3.98134	4.01725	4.05349	4.09005	4.12694	4.16416	4.20172	4.23962	4.27786	4.31645	4.35538	4.39467	4.43431	4.4743	4.51466	4.55538	4.59647	4.63793	4.67976	4.72197	4.76456	4.80754	4.8509	4.89466	4.93881	4.98335	5.0283	5.07366	5.11942	5.1656	5.21219	5.2592	5.30664	5.3545	5.4028	5.45153	5.50071	5.55032	5.60038	5.6509
rgv2_r01_s187	FL3	Counts	0	9	7	4	8	10	11	9	7	11	5	5	10	13	11	5	5	3	11	11	6	5	6	7	7	4	7	13	8	4	11	7	4	7	10	7	10	4	10	9	7	6	4	5	6	9	4
rgv2_r01_s188	FL1	Bin Values (MEF)	52.2361	52.7218	53.212	53.7068	54.2061	54.7101	55.2188	55.7322	56.2504	56.7734	57.3013	57.834	58.3718	58.9145	59.4623	60.0152	60.5732	61.1364	61.7048	62.2785	62.8576	63.442	64.0319	64.6272	65.2281	65.8346	66.4467	67.0645	67.6881	68.3174	68.9526	69.5937	70.2408	70.8939	71.5531	72.2184	72.8898	73.5675	74.2516	74.9419	75.6387	76.342	77.0518	77.7682	78.4913	79.2211	79.9577
rgv2_r01_s188	FL1	Counts	0	0	1	0	0	0	0	0	0	0	0	0	0	0	0	0	0	1	0	1	0	0	0	0	0	0	1	0	0	0	0	0	0	1	0	1	0	0	1	0	0	1	0	0	0	0	0
rgv2_r01_s188	FL3	Bin Values (MEF)	3.73879	3.77252	3.80654	3.84088	3.87552	3.91048	3.94575	3.98134	4.01725	4.05349	4.09005	4.12694	4.16416	4.20172	4.23962	4.27786	4.31645	4.35538	4.39467	4.43431	4.4743	4.51466	4.55538	4.59647	4.63793	4.67976	4.72197	4.76456	4.80754	4.8509	4.89466	4.93881	4.98335	5.0283	5.07366	5.11942	5.1656	5.21219	5.2592	5.30664	5.3545	5.4028	5.45153	5.50071	5.55032	5.60038	5.6509
rgv2_r01_s188	FL3	Counts	0	5	9	9	3	15	7	10	7	15	12	7	9	8	4	12	7	7	4	10	8	5	9	7	6	8	9	12	15	7	12	6	8	6	8	7	7	8	8	7	4	9	7	11	3	4	7
rgv2_r01_s189	FL1	Bin Values (MEF)	52.2361	52.7218	53.212	53.7068	54.2061	54.7101	55.2188	55.7322	56.2504	56.7734	57.3013	57.834	58.3718	58.9145	59.4623	60.0152	60.5732	61.1364	61.7048	62.2785	62.8576	63.442	64.0319	64.6272	65.2281	65.8346	66.4467	67.0645	67.6881	68.3174	68.9526	69.5937	70.2408	70.8939	71.5531	72.2184	72.8898	73.5675	74.2516	74.9419	75.6387	76.342	77.0518	77.7682	78.4913	79.2211	79.9577
rgv2_r01_s189	FL1	Counts	0	0	0	0	0	0	0	0	0	0	0	0	0	0	0	0	0	0	0	0	0	0	1	0	0	0	0	0	0	0	1	0	0	2	0	1	0	0	1	0	0	0	0	0	0	0	0
rgv2_r01_s189	FL3	Bin Values (MEF)	3.73879	3.77252	3.80654	3.84088	3.87552	3.91048	3.94575	3.98134	4.01725	4.05349	4.09005	4.12694	4.16416	4.20172	4.23962	4.27786	4.31645	4.35538	4.39467	4.43431	4.4743	4.51466	4.55538	4.59647	4.63793	4.67976	4.72197	4.76456	4.80754	4.8509	4.89466	4.93881	4.98335	5.0283	5.07366	5.11942	5.1656	5.21219	5.2592	5.30664	5.3545	5.4028	5.45153	5.50071	5.55032	5.60038	5.6509
rgv2_r01_s189	FL3	Counts	0	2	7	3	9	12	10	7	9	7	4	3	13	4	7	9	6	4	11	3	6	3	6	4	6	8	9	5	7	6	11	0	5	4	3	2	9	4	4	6	4	7	6	6	6	7	12
rgv2_r01_s190	FL1	Bin Values (MEF)	52.2361	52.7218	53.212	53.7068	54.2061	54.7101	55.2188	55.7322	56.2504	56.7734	57.3013	57.834	58.3718	58.9145	59.4623	60.0152	60.5732	61.1364	61.7048	62.2785	62.8576	63.442	64.0319	64.6272	65.2281	65.8346	66.4467	67.0645	67.6881	68.3174	68.9526	69.5937	70.2408	70.8939	71.5531	72.2184	72.8898	73.5675	74.2516	74.9419	75.6387	76.342	77.0518	77.7682	78.4913	79.2211	79.9577
rgv2_r01_s190	FL1	Counts	0	2	1	0	0	0	0	0	0	0	0	1	0	0	0	0	0	0	0	0	0	0	0	0	0	0	0	0	0	0	0	0	0	0	0	0	0	0	0	0	0	1	0	0	0	0	0
rgv2_r01_s190	FL3	Bin Values (MEF)	3.73879	3.77252	3.80654	3.84088	3.87552	3.91048	3.94575	3.98134	4.01725	4.05349	4.09005	4.12694	4.16416	4.20172	4.23962	4.27786	4.31645	4.35538	4.39467	4.43431	4.4743	4.51466	4.55538	4.59647	4.63793	4.67976	4.72197	4.76456	4.80754	4.8509	4.89466	4.93881	4.98335	5.0283	5.07366	5.11942	5.1656	5.21219	5.2592	5.30664	5.3545	5.4028	5.45153	5.50071	5.55032	5.60038	5.6509
rgv2_r01_s190	FL3	Counts	0	7	13	8	2	7	5	6	8	3	4	10	7	7	8	9	5	10	7	10	4	6	7	5	4	9	7	10	10	9	9	9	9	7	11	5	6	5	9	3	5	6	3	9	5	4	4
rgv2_r01_s191	FL1	Bin Values (MEF)	52.2361	52.7218	53.212	53.7068	54.2061	54.7101	55.2188	55.7322	56.2504	56.7734	57.3013	57.834	58.3718	58.9145	59.4623	60.0152	60.5732	61.1364	61.7048	62.2785	62.8576	63.442	64.0319	64.6272	65.2281	65.8346	66.4467	67.0645	67.6881	68.3174	68.9526	69.5937	70.2408	70.8939	71.5531	72.2184	72.8898	73.5675	74.2516	74.9419	75.6387	76.342	77.0518	77.7682	78.4913	79.2211	79.9577
rgv2_r01_s191	FL1	Counts	0	0	0	0	0	1	0	0	0	0	0	0	0	0	0	0	1	0	1	0	0	0	0	2	0	0	0	0	0	0	0	0	1	1	1	0	0	0	0	3	0	0	0	1	2	0	0
rgv2_r01_s191	FL3	Bin Values (MEF)	3.73879	3.77252	3.80654	3.84088	3.87552	3.91048	3.94575	3.98134	4.01725	4.05349	4.09005	4.12694	4.16416	4.20172	4.23962	4.27786	4.31645	4.35538	4.39467	4.43431	4.4743	4.51466	4.55538	4.59647	4.63793	4.67976	4.72197	4.76456	4.80754	4.8509	4.89466	4.93881	4.98335	5.0283	5.07366	5.11942	5.1656	5.21219	5.2592	5.30664	5.3545	5.4028	5.45153	5.50071	5.55032	5.60038	5.6509
rgv2_r01_s191	FL3	Counts	0	1	7	5	9	10	8	5	10	6	4	6	5	4	4	3	6	2	0	10	4	8	5	8	9	2	5	6	11	6	6	5	6	3	5	4	6	4	6	3	15	7	9	6	8	10	10
rgv2_r01_s192	FL1	Bin Values (MEF)	52.2361	52.7218	53.212	53.7068	54.2061	54.7101	55.2188	55.7322	56.2504	56.7734	57.3013	57.834	58.3718	58.9145	59.4623	60.0152	60.5732	61.1364	61.7048	62.2785	62.8576	63.442	64.0319	64.6272	65.2281	65.8346	66.4467	67.0645	67.6881	68.3174	68.9526	69.5937	70.2408	70.8939	71.5531	72.2184	72.8898	73.5675	74.2516	74.9419	75.6387	76.342	77.0518	77.7682	78.4913	79.2211	79.9577
rgv2_r01_s192	FL1	Counts	0	0	1	1	0	1	0	0	0	0	0	1	0	0	0	0	0	0	0	0	1	0	0	0	0	1	0	0	1	0	0	0	0	0	0	0	0	0	1	0	1	0	1	0	0	0	0
rgv2_r01_s192	FL3	Bin Values (MEF)	3.73879	3.77252	3.80654	3.84088	3.87552	3.91048	3.94575	3.98134	4.01725	4.05349	4.09005	4.12694	4.16416	4.20172	4.23962	4.27786	4.31645	4.35538	4.39467	4.43431	4.4743	4.51466	4.55538	4.59647	4.63793	4.67976	4.72197	4.76456	4.80754	4.8509	4.89466	4.93881	4.98335	5.0283	5.07366	5.11942	5.1656	5.21219	5.2592	5.30664	5.3545	5.4028	5.45153	5.50071	5.55032	5.60038	5.6509
rgv2_r01_s192	FL3	Counts	0	5	9	10	4	6	6	7	11	7	5	5	3	12	8	7	9	5	6	6	7	8	6	5	7	7	7	5	6	7	5	6	5	6	5	6	3	9	7	14	10	7	5	12	4	8	4
[truncated: 977 more columns]

## Sheet: About Analysis
Keyword	Value
FlowCal version	1.0.0b2
Date of analysis	2016/02/26
Time of analysis	01:27:34AM
Input file path	C:/Users/Evan/SkyDrive/Projects/12.LightSensorCharacterization/experiments/misc/multiplex_screening/FL1_FL3_compensation_analysis/rgv2_r01/processed/rgv2_r01_wholepop/flow/fc_rgv2_r01_wholepop.xlsx
