# Supplementary material for: A photoconversion model for full spectral programming and multiplexing of optogenetic systems
Source: Mol Syst Biol. 2017 Apr 24;13(4):926. doi: 10.15252/msb.20167456 (PMC5408778; doi:10.15252/msb.20167456)
Supplement: Supplementary file 16 — Dataset EV8 [file MSB-13-926-s016.zip › dataset_ev8_mux_data_and_analysis/mux_data/mux_training/multiplex_heatmap_large/multiplex_heatmap_large.xlsx]

## Sheet: Instruments
ID	Description	Forward Scatter Channel	Side Scatter Channel	Fluorescence Channels	Time Channel
FC001	Moake's Flow Cytometer	FSC-H	SSC-H	FL1-H, FL2-H, FL3-H	Time
FC002	Moake's Flow Cytometer (new acquisition card)	FSC	SSC	FL1, FL2, FL3	TIME

## Sheet: Beads
ID	Instrument ID	File Path	Lot	FL1 MEF Values	FL3 MEF Values	Gate Fraction	Clustering Channels	Number of Events	Acquisition Time (s)	FL1 Detector Volt.	FL3 Detector Volt.
B0001	FC002	flow/Beads001.fcs	AG01-03	0, 646, 1704, 4827, 15991, 47609, 135896, 273006	0, 1301, 3260, 8681, 30542, 94737, 355044, 1041442	0.3	FL1, FL3	2897	34.4	650	1000

## Sheet: Samples
ID	Instrument ID	Beads ID	File Path	File Num	Path 1	Path 2	Path 3	FL1 Units	FL3 Units	Gate Fraction	Strain name	Program File Path	Genuine LPF	Date	Day or Night	LPA Name	Well	Row	Col	Top LED Name	Bot LED Name	Top LED Intensity (New umol)	Top LED Intensity (PWM)	Bot LED Intensity (New umol)	Bot LED Intensity (PWM)	Number of Events	Acquisition Time (s)	FL1 Detector Volt.	FL1 Mean	FL1 Geom. Mean	FL1 Median	FL1 Mode	FL1 Std	FL1 CV	FL1 IQR	FL1 RCV	FL3 Detector Volt.	FL3 Mean	FL3 Geom. Mean	FL3 Median	FL3 Mode	FL3 Std	FL3 CV	FL3 IQR	FL3 RCV		FL3 Mean Comp
S0099	FC002	B0001	flow/Cells100.fcs	100	flow/Cells	100	.fcs	MEF	MEF	0.8	RGRD	program/program.lpf	TRUE	160310	Day	Kirk	24	4	6	520-2-KB	660-:LS	0	0	0	0	16000	8.61	650	1836.09	1196.37	1103.64	968.523	3361.97	1.83104	1250.87	1.13341	1000	3533.35	3391.81	3446.53	3385.73	947.039	0.268029	1295.86	0.37599		3161.22
S0110	FC002	B0001	flow/Cells111.fcs	111	flow/Cells	111	.fcs	MEF	MEF	0.8	RGRD	program/program.lpf	TRUE	160310	Day	Kirk	24	4	6	520-2-KB	660-:LS	0.0274348	4	0	0	16072	8.137	650	2006.19	1129.44	1043.57	865.956	6594.14	3.28689	1131.91	1.08466	1000	3578.93	3444.63	3508.43	3477.35	950.714	0.265642	1281.66	0.365308		3206.42
S0046	FC002	B0001	flow/Cells047.fcs	47	flow/Cells	47	.fcs	MEF	MEF	0.8	RGRD	program/program.lpf	TRUE	160310	Day	Tiffani	24	4	6	520-2-KB	660-:LS	0.0475185	7	0	0	16035	12.408	650	3208.94	1777.7	1617.8	1200.29	7017.09	2.18673	2126.35	1.31435	1000	3637.97	3493.3	3571.45	3416	973.376	0.26756	1304.68	0.365308		3262.75
S0119	FC002	B0001	flow/Cells120.fcs	120	flow/Cells	120	.fcs	MEF	MEF	0.8	RGRD	program/program.lpf	TRUE	160310	Day	Kirk	24	4	6	520-2-KB	660-:LS	0.0823045	12	0	0	16011	8.364	650	2547.83	1591.95	1515.54	1860.77	4497.94	1.7654	1836.39	1.2117	1000	3525.19	3365.45	3446.53	3571.45	965.452	0.273872	1295.86	0.37599		3151.46
S0025	FC002	B0001	flow/Cells026.fcs	26	flow/Cells	26	.fcs	MEF	MEF	0.8	RGRD	program/program.lpf	TRUE	160310	Day	Tiffani	24	4	6	520-2-KB	660-:LS	0.142556	21	0	0	16040	9.434	650	4700.95	2594.42	2461.66	2242.42	9259.67	1.96974	3305.65	1.34285	1000	3635.11	3497.03	3539.8	3355.73	972.472	0.267522	1330.93	0.37599		3256.53
S0004	FC002	B0001	flow/Cells005.fcs	5	flow/Cells	5	.fcs	MEF	MEF	0.8	RGRD	program/program.lpf	TRUE	160310	Day	Tori	4	1	4	520-2-KB	660-:LS	0.246914	36	0	0	16009	8.454	650	7730.85	4353.35	4035.91	4035.91	12082.2	1.56286	6512.09	1.61354	1000	3614.05	3475.36	3539.8	3668.09	966.752	0.267498	1356.95	0.38334		3228.65
S0020	FC002	B0001	flow/Cells021.fcs	21	flow/Cells	21	.fcs	MEF	MEF	0.8	RGRD	program/program.lpf	TRUE	160310	Day	Tori	20	4	2	520-2-KB	660-:LS	0.427667	64	0	0	16088	6.749	650	8500.51	4751.99	4472.02	3444.06	12816.6	1.50775	7350.08	1.64357	1000	3627.16	3441.47	3571.45	3700.88	1051.93	0.290016	1395.1	0.390625		3240.03
S0047	FC002	B0001	flow/Cells048.fcs	48	flow/Cells	48	.fcs	MEF	MEF	0.8	RGRD	program/program.lpf	TRUE	160310	Day	Tiffani	24	4	6	520-2-KB	660-:LS	0.740741	106	0	0	16028	14.183	650	38518.2	25005	28355.6	29709.4	35921	0.932573	38039.8	1.34153	1000	3889.57	3735.43	3801.03	3668.09	1043.51	0.268284	1429.15	0.37599		3434.9
S0115	FC002	B0001	flow/Cells116.fcs	116	flow/Cells	116	.fcs	MEF	MEF	0.8	RGRD	program/program.lpf	TRUE	160310	Day	Kirk	24	4	6	520-2-KB	660-:LS	1.283	188	0	0	16145	7.618	650	41355.8	27557.3	31714.1	46057.4	35957.4	0.869465	39670.3	1.25087	1000	3864.61	3628.4	3835.01	3603.37	1157.65	0.299553	1498.05	0.390625		3403.55
S0155	FC002	B0001	flow/Cells156.fcs	156	flow/Cells	156	.fcs	MEF	MEF	0.8	RGRD	program/program.lpf	TRUE	160310	Day	Sisko	24	4	6	520-2-KB	660-:LS	2.22222	330	0	0	16055	8.986	650	61522.1	45725.2	51995.4	62659.8	45763.3	0.743852	52415.1	1.00807	1000	4037.02	3854.28	3938.79	3869.3	1140.13	0.282419	1523.39	0.386767		3530.59
S0170	FC002	B0001	flow/Cells171.fcs	171	flow/Cells	171	.fcs	MEF	MEF	0.8	RGRD	program/program.lpf	TRUE	160310	Day	Janeway	24	4	6	520-2-KB	660-:LS	3.849	629	0	0	16034	9.911	650	69377.2	54844.1	60930.6	71401.2	45979.5	0.662747	52290.1	0.858192	1000	4037.92	3867.2	3974	3801.03	1111.52	0.275271	1480.94	0.372658		3513.82
S0015	FC002	B0001	flow/Cells016.fcs	16	flow/Cells	16	.fcs	MEF	MEF	0.8	RGRD	program/program.lpf	TRUE	160310	Day	Tori	15	3	3	520-2-KB	660-:LS	6.66667	949	0	0	16053	8.809	650	73089.3	57378.9	64438	80606.6	49065.6	0.67131	54786.7	0.850224	1000	3901.59	3708.78	3835.01	4081.54	1163.08	0.298103	1567.07	0.408623		3369.14
S0069	FC002	B0001	flow/Cells070.fcs	70	flow/Cells	70	.fcs	MEF	MEF	0.8	RGRD	program/program.lpf	TRUE	160310	Day	Shannen	24	4	6	520-2-KB	660-:LS	11.547	1763	0	0	16044	10.168	650	85593.4	67245.7	76219.1	80606.6	53751.9	0.627991	60036.9	0.787689	1000	3770.72	3489.96	3733.97	4009.53	1221.92	0.324054	1578.99	0.422872		3210.14
S0097	FC002	B0001	flow/Cells098.fcs	98	flow/Cells	98	.fcs	MEF	MEF	0.8	RGRD	program/program.lpf	TRUE	160310	Day	Kirk	24	4	6	520-2-KB	660-:LS	20	2874	0	0	16117	8.102	650	83027.9	65787.1	74115.7	98968.4	52382.6	0.630903	57471.3	0.775428	1000	3605.54	3349.66	3571.45	3974	1168.22	0.324007	1510.27	0.422872		3050.73
S0019	FC002	B0001	flow/Cells020.fcs	20	flow/Cells	20	.fcs	MEF	MEF	0.8	RGRD	program/program.lpf	TRUE	160310	Day	Tori	19	4	1	520-2-KB	660-:LS	0	0	0.3125	56	16328	5.908	650	1255.68	879.871	834.24	738.968	1890.79	1.50578	806.78	0.967083	1000	3392.66	3127.37	3355.73	3801.03	1093.88	0.322426	1395.24	0.415779		3021.83
S0044	FC002	B0001	flow/Cells045.fcs	45	flow/Cells	45	.fcs	MEF	MEF	0.8	RGRD	program/program.lpf	TRUE	160310	Day	Tiffani	24	4	6	520-2-KB	660-:LS	0.0274348	4	0.3125	56	16064	7.225	650	1535.47	1042.57	977.6	788.831	3384.04	2.20392	1002.36	1.02533	1000	3315.89	3157.5	3238.36	3181.23	989.092	0.298289	1358.48	0.419496		2944.43
S0106	FC002	B0001	flow/Cells107.fcs	107	flow/Cells	107	.fcs	MEF	MEF	0.8	RGRD	program/program.lpf	TRUE	160310	Day	Kirk	24	4	6	520-2-KB	660-:LS	0.0823045	12	0.3125	56	16112	7.152	650	2202.92	1448.89	1367.74	996.01	3392.37	1.53994	1619.98	1.18442	1000	3399.42	3191.21	3325.99	3539.8	1032.76	0.303804	1371.23	0.412276		3026.46
S0040	FC002	B0001	flow/Cells041.fcs	41	flow/Cells	41	.fcs	MEF	MEF	0.8	RGRD	program/program.lpf	TRUE	160310	Day	Tiffani	24	4	6	520-2-KB	660-:LS	0.142556	22	0.3125	57	16038	9.115	650	3154.21	1873.34	1775.98	1632.96	6179.75	1.95921	2230.35	1.25584	1000	3322.93	3149.37	3267.31	3416	983.757	0.296051	1335.1	0.408623		2947.83
S0035	FC002	B0001	flow/Cells036.fcs	36	flow/Cells	36	.fcs	MEF	MEF	0.8	RGRD	program/program.lpf	TRUE	160310	Day	Tiffani	24	4	6	520-2-KB	660-:LS	0.246914	37	0.3125	56	16051	8.011	650	5324.7	3090.94	2939.01	2627.77	8868.94	1.66562	4032.44	1.37204	1000	3419.69	3260.78	3355.73	3385.73	988.302	0.289004	1371.23	0.408623		3039.71
S0153	FC002	B0001	flow/Cells154.fcs	154	flow/Cells	154	.fcs	MEF	MEF	0.8	RGRD	program/program.lpf	TRUE	160310	Day	Sisko	24	4	6	520-2-KB	660-:LS	0.427667	63	0.3125	58	16083	11.094	650	17196.8	10041.3	10354.1	12247.1	20669	1.20191	16949.3	1.63697	1000	3570.51	3380.46	3508.43	3325.99	1027.74	0.287842	1344.92	0.38334		3163.81
S0127	FC002	B0001	flow/Cells128.fcs	128	flow/Cells	128	.fcs	MEF	MEF	0.8	RGRD	program/program.lpf	TRUE	160310	Day	Picard	24	4	6	520-2-KB	660-:LS	0.740741	108	0.3125	56	16102	8.471	650	24050	14562.7	16051.5	21037.8	26586.2	1.10546	23220.7	1.44663	1000	3588.95	3367.39	3539.8	3508.43	1086.86	0.302835	1420.88	0.401402		3166.84
S0101	FC002	B0001	flow/Cells102.fcs	102	flow/Cells	102	.fcs	MEF	MEF	0.8	RGRD	program/program.lpf	TRUE	160310	Day	Kirk	24	4	6	520-2-KB	660-:LS	1.283	186	0.3125	56	15984	9.541	650	48051	34245.6	38218.7	40418.8	39686.7	0.825929	44393	1.16155	1000	3732.74	3575.13	3668.09	3733.97	1051.59	0.281721	1432.85	0.390625		3256.62
S0107	FC002	B0001	flow/Cells108.fcs	108	flow/Cells	108	.fcs	MEF	MEF	0.8	RGRD	program/program.lpf	TRUE	160310	Day	Kirk	24	4	6	520-2-KB	660-:LS	2.22222	320	0.3125	58	16110	8.337	650	55872.9	39458.5	46057.4	51512.6	43698.6	0.782107	50394.1	1.09416	1000	3784.6	3560.81	3733.97	3938.79	1151.54	0.30427	1525.78	0.408623		3290.88
S0149	FC002	B0001	flow/Cells150.fcs	150	flow/Cells	150	.fcs	MEF	MEF	0.8	RGRD	program/program.lpf	TRUE	160310	Day	Sisko	24	4	6	520-2-KB	660-:LS	3.849	643	0.3125	58	16037	13.637	650	84782.5	70313.1	76219.1	77654.4	51144.9	0.603249	56601.6	0.742617	1000	4017.04	3854.49	3938.79	4045.37	1100.66	0.273997	1509.89	0.38334		3458.28
S0185	FC002	B0001	flow/Cells186.fcs	186	flow/Cells	186	.fcs	MEF	MEF	0.8	RGRD	program/program.lpf	TRUE	160310	Day	Janeway	24	4	6	520-2-KB	660-:LS	6.66667	1121	0.3125	57	16062	9.82	650	78533	61714	70081.4	77654.4	52025.2	0.662463	58124.6	0.829387	1000	3817.85	3611.06	3767.35	3801.03	1166.95	0.305657	1566.39	0.415779		3273.15
S0083	FC002	B0001	flow/Cells084.fcs	84	flow/Cells	84	.fcs	MEF	MEF	0.8	RGRD	program/program.lpf	TRUE	160310	Day	Jennie	24	4	6	520-2-KB	660-:LS	11.547	1692	0.3125	57	16086	8.101	650	72782.3	55360.1	63839.7	63839.7	50221	0.690016	56766.8	0.889208	1000	3408.1	3119.9	3355.73	3238.36	1220.19	0.358026	1599.64	0.47669		2876.34
S0092	FC002	B0001	flow/Cells093.fcs	93	flow/Cells	93	.fcs	MEF	MEF	0.8	RGRD	program/program.lpf	TRUE	160310	Day	Jennie	24	4	6	520-2-KB	660-:LS	20	3062	0.3125	56	16122	6.697	650	70592	54371.4	62659.8	79116.7	46469	0.658276	53409.2	0.852368	1000	3200.11	2906.45	3153.04	3325.99	1205.18	0.376607	1602.41	0.508212		2673.27
S0030	FC002	B0001	flow/Cells031.fcs	31	flow/Cells	31	.fcs	MEF	MEF	0.8	RGRD	program/program.lpf	TRUE	160310	Day	Tiffani	24	4	6	520-2-KB	660-:LS	0	0	0.441942	78	16523	15.127	650	3128.04	1578.39	1393.5	890.532	7845.79	2.50821	1841.17	1.32126	1000	3455.43	3181.02	3416	3539.8	1097.27	0.31755	1371.19	0.401402		3080.39
S0072	FC002	B0001	flow/Cells073.fcs	73	flow/Cells	73	.fcs	MEF	MEF	0.8	RGRD	program/program.lpf	TRUE	160310	Day	Shannen	24	4	6	520-2-KB	660-:LS	0.0274348	4	0.441942	80	16061	6.981	650	1471.73	1031.33	968.523	738.968	2494.38	1.69486	1002.36	1.03494	1000	3271.79	3096.26	3209.67	3801.03	1029.35	0.314614	1276.95	0.397846		2900.48
S0070	FC002	B0001	flow/Cells071.fcs	71	flow/Cells	71	.fcs	MEF	MEF	0.8	RGRD	program/program.lpf	TRUE	160310	Day	Shannen	24	4	6	520-2-KB	660-:LS	0.0475185	7	0.441942	79	16024	8.442	650	2456.2	1330.94	1194.72	849.95	7150.21	2.91108	1448.43	1.21236	1000	3243.8	3037.09	3181.23	3125.1	1010.23	0.311434	1334.51	0.419496		2870.28
S0102	FC002	B0001	flow/Cells103.fcs	103	flow/Cells	103	.fcs	MEF	MEF	0.8	RGRD	program/program.lpf	TRUE	160310	Day	Kirk	24	4	6	520-2-KB	660-:LS	0.0823045	14	0.441942	81	16025	9.355	650	3066.2	1719.15	1587.9	1406.56	7099.27	2.31533	1906.98	1.20094	1000	3400.32	3263.8	3325.99	3209.67	933.167	0.274435	1274.99	0.38334		3025.42
S0055	FC002	B0001	flow/Cells056.fcs	56	flow/Cells	56	.fcs	MEF	MEF	0.8	RGRD	program/program.lpf	TRUE	160310	Day	Shannen	24	4	6	520-2-KB	660-:LS	0.142556	21	0.441942	80	16245	5.775	650	2383.2	1522.84	1446.48	1330	4348.93	1.82483	1753.42	1.2122	1000	3305.4	3071.69	3267.31	3325.99	1088.66	0.329358	1440.15	0.440776		2932.04
S0045	FC002	B0001	flow/Cells046.fcs	46	flow/Cells	46	.fcs	MEF	MEF	0.8	RGRD	program/program.lpf	TRUE	160310	Day	Tiffani	24	4	6	520-2-KB	660-:LS	0.246914	37	0.441942	80	16020	12.099	650	10667.2	5050.63	4389.36	2884.69	16746.5	1.56991	9548.73	2.17542	1000	3208.73	2993.91	3181.23	3508.43	1095.25	0.341336	1459.28	0.458715		2816.73
S0191	FC002	B0001	flow/Cells192.fcs	192	flow/Cells	192	.fcs	MEF	MEF	0.8	RGRD	program/program.lpf	TRUE	160310	Day	Janeway	24	4	6	520-2-KB	660-:LS	0.427667	62	0.441942	81	16071	8.955	650	9688.74	5422.78	5191.86	4189.34	14539.5	1.50066	8713.99	1.67839	1000	3332.38	3157.64	3267.31	3267.31	1006.01	0.301891	1335.1	0.408623		2942.58
S0052	FC002	B0001	flow/Cells053.fcs	53	flow/Cells	53	.fcs	MEF	MEF	0.8	RGRD	program/program.lpf	TRUE	160310	Day	Shannen	24	4	6	520-2-KB	660-:LS	0.740741	112	0.441942	79	16037	9.433	650	27048.1	16272.4	18121	21837.6	28592.7	1.05711	27346.3	1.50909	1000	3450.47	3256.15	3385.73	3267.31	1054.4	0.30558	1383.49	0.408623		3021.62
S0109	FC002	B0001	flow/Cells110.fcs	110	flow/Cells	110	.fcs	MEF	MEF	0.8	RGRD	program/program.lpf	TRUE	160310	Day	Kirk	24	4	6	520-2-KB	660-:LS	1.283	215	0.441942	80	16089	7.782	650	40767.4	27055.1	30268.9	40043.5	37383.9	0.917005	39233.7	1.29617	1000	3629.8	3440.77	3571.45	3355.73	1082.47	0.298217	1459.37	0.408623		3170.07
S0182	FC002	B0001	flow/Cells183.fcs	183	flow/Cells	183	.fcs	MEF	MEF	0.8	RGRD	program/program.lpf	TRUE	160310	Day	Janeway	24	4	6	520-2-KB	660-:LS	2.22222	330	0.441942	81	16109	8.943	650	54676.4	36792.9	45206.1	51512.6	44499.8	0.813876	50365.5	1.11413	1000	3614.61	3293.73	3603.37	3733.97	1250.47	0.345949	1588.28	0.440776		3123.58
S0180	FC002	B0001	flow/Cells181.fcs	181	flow/Cells	181	.fcs	MEF	MEF	0.8	RGRD	program/program.lpf	TRUE	160310	Day	Janeway	24	4	6	520-2-KB	660-:LS	3.849	597	0.441942	80	16040	9.984	650	71892.5	55091.4	62659.8	65651.5	49248.6	0.68503	57831.4	0.922943	1000	3767.51	3556.16	3700.88	3668.09	1151.1	0.305535	1512.26	0.408623		3237.75
S0161	FC002	B0001	flow/Cells162.fcs	162	flow/Cells	162	.fcs	MEF	MEF	0.8	RGRD	program/program.lpf	TRUE	160310	Day	Sisko	24	4	6	520-2-KB	660-:LS	6.66667	1023	0.441942	81	16138	9.071	650	81544.2	65860.5	72745.8	76219.1	52274.3	0.641055	57740.8	0.793734	1000	3859.87	3657.36	3767.35	3938.79	1167.4	0.302447	1553.19	0.412276		3308.39
S0121	FC002	B0001	flow/Cells122.fcs	122	flow/Cells	122	.fcs	MEF	MEF	0.8	RGRD	program/program.lpf	TRUE	160310	Day	Picard	24	4	6	520-2-KB	660-:LS	11.547	1737	0.441942	79	16175	7.283	650	83986	65733.7	74115.7	84455.2	55662.8	0.662763	59827.5	0.807218	1000	3687.15	3436.91	3635.59	4045.37	1197.89	0.324883	1576.92	0.433746		3130.18
S0053	FC002	B0001	flow/Cells054.fcs	54	flow/Cells	54	.fcs	MEF	MEF	0.8	RGRD	program/program.lpf	TRUE	160310	Day	Shannen	24	4	6	520-2-KB	660-:LS	20	3204	0.441942	79	16112	10.927	650	89762.7	73753.7	81362	79858.2	53228.9	0.592995	57786.6	0.71024	1000	3302.15	3096.25	3238.36	3603.37	1094.29	0.331386	1485.49	0.458715		2732.18
S0095	FC002	B0001	flow/Cells096.fcs	96	flow/Cells	96	.fcs	MEF	MEF	0.8	RGRD	program/program.lpf	TRUE	160310	Day	Jennie	24	4	6	520-2-KB	660-:LS	0	0	0.625	113	15991	9.161	650	1829.94	1134.2	1043.57	959.531	4586.66	2.50645	1148.71	1.10075	1000	3189.03	3027.47	3125.1	3125.1	959.027	0.300727	1276.99	0.408623		2816.91
S0041	FC002	B0001	flow/Cells042.fcs	42	flow/Cells	42	.fcs	MEF	MEF	0.8	RGRD	program/program.lpf	TRUE	160310	Day	Tiffani	24	4	6	520-2-KB	660-:LS	0.0274348	4	0.625	113	16063	7.491	650	1534.02	1041.83	986.762	788.831	3636.55	2.3706	996.451	1.00982	1000	3177.2	3010.64	3097.41	2936.34	976.983	0.307498	1321.52	0.426653		2805.75
S0014	FC002	B0001	flow/Cells015.fcs	15	flow/Cells	15	.fcs	MEF	MEF	0.8	RGRD	program/program.lpf	TRUE	160310	Day	Tori	14	3	2	520-2-KB	660-:LS	0.0475185	7	0.625	113	16145	6.738	650	1519.88	1035.88	968.523	857.916	2574.08	1.69361	1023.52	1.05678	1000	3215.22	2994.07	3181.23	3238.36	1046.94	0.32562	1345.25	0.422872		2843.8
S0039	FC002	B0001	flow/Cells040.fcs	40	flow/Cells	40	.fcs	MEF	MEF	0.8	RGRD	program/program.lpf	TRUE	160310	Day	Tiffani	24	4	6	520-2-KB	660-:LS	0.0823045	14	0.625	113	16052	10.745	650	3004.76	1655.01	1529.74	1317.65	7580.26	2.52275	1931.01	1.26231	1000	3265.47	3112.02	3181.23	3181.23	961.097	0.294321	1311.54	0.412276		2890.71
S0165	FC002	B0001	flow/Cells166.fcs	166	flow/Cells	166	.fcs	MEF	MEF	0.8	RGRD	program/program.lpf	TRUE	160310	Day	Sisko	24	4	6	520-2-KB	660-:LS	0.246914	36	0.625	115	16007	10.031	650	6606.45	3719.48	3444.06	3287.12	10814.2	1.63691	5119.58	1.48649	1000	3346.78	3194.19	3267.31	3700.88	957.445	0.286079	1287.7	0.394117		2963.92
S0057	FC002	B0001	flow/Cells058.fcs	58	flow/Cells	58	.fcs	MEF	MEF	0.8	RGRD	program/program.lpf	TRUE	160310	Day	Shannen	24	4	6	520-2-KB	660-:LS	0.427667	71	0.625	114	16089	6.971	650	8586.19	4916.05	4598.94	4189.34	12761.2	1.48625	7513.17	1.63368	1000	3128.24	2936.13	3069.97	3209.67	1023.46	0.327168	1386.85	0.451747		2740.92
S0183	FC002	B0001	flow/Cells184.fcs	184	flow/Cells	184	.fcs	MEF	MEF	0.8	RGRD	program/program.lpf	TRUE	160310	Day	Janeway	24	4	6	520-2-KB	660-:LS	0.740741	111	0.625	112	16087	9.234	650	22357.7	13303.4	14218.4	15754.8	25462.7	1.13888	21597.7	1.519	1000	3370.21	3171.99	3296.52	3571.45	1049.78	0.311488	1382.88	0.419496		2951.91
S0026	FC002	B0001	flow/Cells027.fcs	27	flow/Cells	27	.fcs	MEF	MEF	0.8	RGRD	program/program.lpf	TRUE	160310	Day	Tiffani	24	4	6	520-2-KB	660-:LS	1.283	188	0.625	111	16158	13.178	650	53037.4	35826.2	43146.1	74810.3	43107.2	0.81277	51385.2	1.19096	1000	3616.42	3350.62	3571.45	3508.43	1181.42	0.326683	1523.77	0.426653		3129.08
S0188	FC002	B0001	flow/Cells189.fcs	189	flow/Cells	189	.fcs	MEF	MEF	0.8	RGRD	program/program.lpf	TRUE	160310	Day	Janeway	24	4	6	520-2-KB	660-:LS	2.22222	327	0.625	114	16063	8.498	650	54602.1	38157.7	44370.6	66266.8	43358.4	0.794079	49918.3	1.12503	1000	3562.1	3343.64	3477.35	3733.97	1129.87	0.317193	1521.77	0.437624		3071.25
S0034	FC002	B0001	flow/Cells035.fcs	35	flow/Cells	35	.fcs	MEF	MEF	0.8	RGRD	program/program.lpf	TRUE	160310	Day	Tiffani	24	4	6	520-2-KB	660-:LS	3.849	574	0.625	112	16328	17.35	650	83935.6	61735.7	74810.3	98049.5	56858.1	0.677401	62738.1	0.83863	1000	3712.69	3355.17	3700.88	3767.35	1306	0.351766	1605.24	0.433746		3155.83
S0132	FC002	B0001	flow/Cells133.fcs	133	flow/Cells	133	.fcs	MEF	MEF	0.8	RGRD	program/program.lpf	TRUE	160310	Day	Picard	24	4	6	520-2-KB	660-:LS	6.66667	1046	0.625	112	16097	8.348	650	75833.8	60805.6	66887.8	83671.1	49740	0.655908	56483.7	0.844454	1000	3596.51	3400.33	3508.43	3903.89	1138.23	0.316483	1560.26	0.444717		3057.89
S0171	FC002	B0001	flow/Cells172.fcs	172	flow/Cells	172	.fcs	MEF	MEF	0.8	RGRD	program/program.lpf	TRUE	160310	Day	Janeway	24	4	6	520-2-KB	660-:LS	11.547	1685	0.625	114	16052	14.152	650	94580.8	78577.3	85246.7	85246.7	55458.1	0.586357	58910.6	0.691059	1000	3628.16	3430.2	3539.8	3477.35	1100.81	0.303407	1459.37	0.412276		3047.35
S0135	FC002	B0001	flow/Cells136.fcs	136	flow/Cells	136	.fcs	MEF	MEF	0.8	RGRD	program/program.lpf	TRUE	160310	Day	Picard	24	4	6	520-2-KB	660-:LS	20	3216	0.625	110	16056	8.851	650	77778.9	59520.3	69430.7	83671.1	50744.2	0.652416	56873.6	0.819141	1000	3141.65	2857.15	3097.41	3097.41	1168.27	0.371866	1553.31	0.501487		2598.65
S0093	FC002	B0001	flow/Cells094.fcs	94	flow/Cells	94	.fcs	MEF	MEF	0.8	RGRD	program/program.lpf	TRUE	160310	Day	Jennie	24	4	6	520-2-KB	660-:LS	0	0	0.883883	157	16196	6.045	650	1540.7	1036.16	968.523	781.507	3614.19	2.34581	987.199	1.01928	1000	3067.24	2888.48	3015.8	3153.04	995.117	0.324434	1329.29	0.440776		2695.77
S0190	FC002	B0001	flow/Cells191.fcs	191	flow/Cells	191	.fcs	MEF	MEF	0.8	RGRD	program/program.lpf	TRUE	160310	Day	Janeway	24	4	6	520-2-KB	660-:LS	0.0274348	4	0.883883	161	16021	8.048	650	1648.84	1122.43	1053.35	1024.28	3276.48	1.98714	1096.51	1.04098	1000	3059.16	2911.22	2989.08	2884.54	921.484	0.301222	1242.8	0.415779		2687.45
S0164	FC002	B0001	flow/Cells165.fcs	165	flow/Cells	165	.fcs	MEF	MEF	0.8	RGRD	program/program.lpf	TRUE	160310	Day	Sisko	24	4	6	520-2-KB	660-:LS	0.0475185	7	0.883883	162	16019	9.283	650	3326.9	1545.33	1317.65	1167.17	7927.47	2.38284	1635.12	1.24094	1000	3107.66	2945.69	3042.76	3296.52	953.166	0.306715	1298.2	0.426653		2732.17
S0007	FC002	B0001	flow/Cells008.fcs	8	flow/Cells	8	.fcs	MEF	MEF	0.8	RGRD	program/program.lpf	TRUE	160310	Day	Tori	7	2	1	520-2-KB	660-:LS	0.0823045	12	0.883883	158	16172	5.958	650	1789.07	1181.57	1103.64	986.762	3180.09	1.77751	1222.93	1.10809	1000	3162.24	2986.74	3097.41	3069.97	999.961	0.316219	1343.49	0.433746		2790.22
S0066	FC002	B0001	flow/Cells067.fcs	67	flow/Cells	67	.fcs	MEF	MEF	0.8	RGRD	program/program.lpf	TRUE	160310	Day	Shannen	24	4	6	520-2-KB	660-:LS	0.142556	21	0.883883	158	16156	6.762	650	2768.5	1612.98	1515.54	1515.54	6518.18	2.35441	1786.72	1.17893	1000	3072.18	2878.95	3015.8	3125.1	995.89	0.324164	1341.18	0.444717		2697.95
S0074	FC002	B0001	flow/Cells075.fcs	75	flow/Cells	75	.fcs	MEF	MEF	0.8	RGRD	program/program.lpf	TRUE	160310	Day	Jennie	24	4	6	520-2-KB	660-:LS	0.246914	42	0.883883	157	16100	8.036	650	5334.54	3070.98	2911.72	2652.39	8919.24	1.67198	4086.63	1.40351	1000	2946.28	2745.54	2884.54	2989.08	978.528	0.332123	1282.8	0.444717		2566.28
S0120	FC002	B0001	flow/Cells121.fcs	121	flow/Cells	121	.fcs	MEF	MEF	0.8	RGRD	program/program.lpf	TRUE	160310	Day	Kirk	24	4	6	520-2-KB	660-:LS	0.427667	65	0.883883	161	16116	6.985	650	7966.56	4538.96	4308.23	4348.61	12878.1	1.61652	6908.17	1.60348	1000	3146.76	2955.61	3069.97	2910.33	999.2	0.317533	1343.49	0.437624		2760.84
S0118	FC002	B0001	flow/Cells119.fcs	119	flow/Cells	119	.fcs	MEF	MEF	0.8	RGRD	program/program.lpf	TRUE	160310	Day	Kirk	24	4	6	520-2-KB	660-:LS	0.740741	106	0.883883	158	16029	7.788	650	22069.4	13640	14486.2	15902.5	24184.2	1.09583	21350.8	1.47388	1000	3200.46	3042.27	3097.41	3042.76	982.745	0.307064	1333.33	0.430467		2782.8
S0122	FC002	B0001	flow/Cells123.fcs	123	flow/Cells	123	.fcs	MEF	MEF	0.8	RGRD	program/program.lpf	TRUE	160310	Day	Picard	24	4	6	520-2-KB	660-:LS	1.283	235	0.883883	159	16054	10.608	650	47457.5	33890.1	37512.3	40797.6	38527.2	0.811826	44170.7	1.1775	1000	3411.39	3253.41	3325.99	3603.37	1007.79	0.29542	1359.08	0.408623		2936.61
S0186	FC002	B0001	flow/Cells187.fcs	187	flow/Cells	187	.fcs	MEF	MEF	0.8	RGRD	program/program.lpf	TRUE	160310	Day	Janeway	24	4	6	520-2-KB	660-:LS	2.22222	338	0.883883	161	16036	9.453	650	56856.5	41417.8	46924.8	46924.8	44282.4	0.778844	51343.1	1.09416	1000	3471.24	3275.81	3385.73	3539.8	1104.54	0.318199	1505.69	0.444717		2975.31
S0089	FC002	B0001	flow/Cells090.fcs	90	flow/Cells	90	.fcs	MEF	MEF	0.8	RGRD	program/program.lpf	TRUE	160310	Day	Jennie	24	4	6	520-2-KB	660-:LS	3.849	568	0.883883	158	16080	7.871	650	61324.1	45499.9	51995.4	61501.6	45443	0.741031	51652.6	0.993407	1000	3280.11	3051.6	3209.67	3181.23	1154.72	0.352036	1587.83	0.494703		2774.13
S0189	FC002	B0001	flow/Cells190.fcs	190	flow/Cells	190	.fcs	MEF	MEF	0.8	RGRD	program/program.lpf	TRUE	160310	Day	Janeway	24	4	6	520-2-KB	660-:LS	6.66667	1000	0.883883	162	16040	9.412	650	75904	60936.7	67514.7	68786.1	48958	0.644998	55700.9	0.825019	1000	3440.45	3245.96	3355.73	3477.35	1102.86	0.320556	1492.35	0.444717		2901.66
S0082	FC002	B0001	flow/Cells083.fcs	83	flow/Cells	83	.fcs	MEF	MEF	0.8	RGRD	program/program.lpf	TRUE	160310	Day	Jennie	24	4	6	520-2-KB	660-:LS	11.547	1724	0.883883	156	16036	8.644	650	79047.1	64506.9	70738.2	101777	49508.1	0.626311	56147.3	0.793734	1000	3165.52	2947.21	3069.97	3296.52	1117.37	0.352982	1532.3	0.499126		2619.66
S0048	FC002	B0001	flow/Cells049.fcs	49	flow/Cells	49	.fcs	MEF	MEF	0.8	RGRD	program/program.lpf	TRUE	160310	Day	Tiffani	24	4	6	520-2-KB	660-:LS	20	3175	0.883883	159	16372	15.535	650	96573.9	75296.3	87666	90998.9	59393.2	0.615002	61148.2	0.697513	1000	3152.14	2902.13	3097.41	3355.73	1121.7	0.355854	1476.51	0.47669		2566.85
S0011	FC002	B0001	flow/Cells012.fcs	12	flow/Cells	12	.fcs	MEF	MEF	0.8	RGRD	program/program.lpf	TRUE	160310	Day	Tori	11	2	5	520-2-KB	660-:LS	0	0	1.25	225	16243	6.584	650	1240.3	876.092	834.24	624.748	1794.05	1.44647	799.289	0.958104	1000	2871.52	2562.33	2833.65	2615.52	1102.84	0.384062	1421.04	0.501487		2500.73
S0137	FC002	B0001	flow/Cells138.fcs	138	flow/Cells	138	.fcs	MEF	MEF	0.8	RGRD	program/program.lpf	TRUE	160310	Day	Picard	24	4	6	520-2-KB	660-:LS	0.0274348	4	1.25	225	16058	7.376	650	1529.3	1044.66	986.762	842.059	3157.63	2.06476	981.289	0.994453	1000	2893.13	2703.26	2833.65	2936.34	955.792	0.330366	1280.09	0.451747		2521.69
S0162	FC002	B0001	flow/Cells163.fcs	163	flow/Cells	163	.fcs	MEF	MEF	0.8	RGRD	program/program.lpf	TRUE	160310	Day	Sisko	24	4	6	520-2-KB	660-:LS	0.0475185	7	1.25	232	16113	8.031	650	2045.71	1306.83	1234.36	1167.17	5481.05	2.67929	1333.61	1.08041	1000	2953.9	2766.12	2884.54	3209.67	954.011	0.322966	1262.34	0.437624		2581.3
S0022	FC002	B0001	flow/Cells023.fcs	23	flow/Cells	23	.fcs	MEF	MEF	0.8	RGRD	program/program.lpf	TRUE	160310	Day	Tori	22	4	4	520-2-KB	660-:LS	0.0823045	12	1.25	223	16076	7.002	650	1759.64	1193.86	1124.42	898.878	3155.66	1.79335	1226.22	1.09053	1000	2813.85	2634.36	2734.54	2962.59	953.591	0.338892	1265.59	0.462816		2441.89
S0177	FC002	B0001	flow/Cells178.fcs	178	flow/Cells	178	.fcs	MEF	MEF	0.8	RGRD	program/program.lpf	TRUE	160310	Day	Janeway	24	4	6	520-2-KB	660-:LS	0.142556	24	1.25	229	16016	8.607	650	3040.37	1797.37	1679.31	1986.33	6457.45	2.1239	2082.22	1.23993	1000	2898.89	2722.48	2833.65	3069.97	934.08	0.32222	1229.08	0.433746		2524.04
S0130	FC002	B0001	flow/Cells131.fcs	131	flow/Cells	131	.fcs	MEF	MEF	0.8	RGRD	program/program.lpf	TRUE	160310	Day	Picard	24	4	6	520-2-KB	660-:LS	0.246914	37	1.25	223	16049	10.365	650	5825.93	3284.18	3079.33	2484.73	10022	1.72024	4221.11	1.37079	1000	2981.47	2824.35	2910.33	3267.31	930.475	0.312086	1241.7	0.426653		2600.36
S0158	FC002	B0001	flow/Cells159.fcs	159	flow/Cells	159	.fcs	MEF	MEF	0.8	RGRD	program/program.lpf	TRUE	160310	Day	Sisko	24	4	6	520-2-KB	660-:LS	0.427667	66	1.25	235	16092	8.512	650	9735.97	5707.21	5439.75	5095.9	13375.5	1.37383	8615.01	1.58371	1000	3047.81	2882.44	2975.84	3015.8	963.248	0.316046	1296.5	0.435676		2657.9
S0065	FC002	B0001	flow/Cells066.fcs	66	flow/Cells	66	.fcs	MEF	MEF	0.8	RGRD	program/program.lpf	TRUE	160310	Day	Shannen	24	4	6	520-2-KB	660-:LS	0.740741	111	1.25	223	16077	7.169	650	15136.1	8840.07	9086.44	13570.5	18901.1	1.24874	14406.6	1.58551	1000	2852.81	2664.84	2783.65	2833.65	985.275	0.34537	1307.72	0.469784		2450.75
S0076	FC002	B0001	flow/Cells077.fcs	77	flow/Cells	77	.fcs	MEF	MEF	0.8	RGRD	program/program.lpf	TRUE	160310	Day	Jennie	24	4	6	520-2-KB	660-:LS	1.283	188	1.25	224	15993	9.018	650	39247.4	26065.8	29433.6	37863.9	35198.5	0.896838	39350.2	1.33692	1000	3021.73	2812.21	2962.59	3097.41	1045.06	0.345848	1412.24	0.47669		2565.42
S0006	FC002	B0001	flow/Cells007.fcs	7	flow/Cells	7	.fcs	MEF	MEF	0.8	RGRD	program/program.lpf	TRUE	160310	Day	Tori	6	1	6	520-2-KB	660-:LS	2.22222	318	1.25	227	16135	10.725	650	62181.9	44890.9	53471	72070.3	46722	0.751376	53733.9	1.00492	1000	3295.64	3046.36	3209.67	3209.67	1136.95	0.344988	1485.49	0.462816		2787.73
S0090	FC002	B0001	flow/Cells091.fcs	91	flow/Cells	91	.fcs	MEF	MEF	0.8	RGRD	program/program.lpf	TRUE	160310	Day	Jennie	24	4	6	520-2-KB	660-:LS	3.849	627	1.25	223	16114	8.197	650	60158.2	43643.2	50560.5	69430.7	45861.7	0.762352	52514.3	1.03864	1000	2964.95	2713.19	2884.54	2833.65	1113.8	0.375656	1479.06	0.512755		2461.6
S0027	FC002	B0001	flow/Cells028.fcs	28	flow/Cells	28	.fcs	MEF	MEF	0.8	RGRD	program/program.lpf	TRUE	160310	Day	Tiffani	24	4	6	520-2-KB	660-:LS	6.66667	1003	1.25	222	16106	15.563	650	92313	76174.6	82894.2	90998.9	56195.5	0.60875	59951.6	0.72323	1000	3429.29	3227.87	3355.73	3700.88	1108.3	0.323185	1455.53	0.433746		2853.59
S0141	FC002	B0001	flow/Cells142.fcs	142	flow/Cells	142	.fcs	MEF	MEF	0.8	RGRD	program/program.lpf	TRUE	160310	Day	Picard	24	4	6	520-2-KB	660-:LS	11.547	1673	1.25	224	16128	11.697	650	89757.7	72123	81362	90998.9	54395.9	0.60603	58843.5	0.72323	1000	3207.9	2965.01	3153.04	3571.45	1116.96	0.348189	1503.02	0.47669		2637.95
S0079	FC002	B0001	flow/Cells080.fcs	80	flow/Cells	80	.fcs	MEF	MEF	0.8	RGRD	program/program.lpf	TRUE	160310	Day	Jennie	24	4	6	520-2-KB	660-:LS	20	3062	1.25	222	16154	6.349	650	71676.4	53888.8	62659.8	74115.7	49565	0.69151	56594.6	0.903205	1000	2792.44	2469.14	2710.31	2734.54	1196	0.4283	1621.59	0.598304		2263.17
S0133	FC002	B0001	flow/Cells134.fcs	134	flow/Cells	134	.fcs	MEF	MEF	0.8	RGRD	program/program.lpf	TRUE	160310	Day	Picard	24	4	6	520-2-KB	660-:LS	0	0	1.76777	317	16131	7.647	650	1594.11	1098.09	1043.57	1063.22	2624.59	1.64643	1034.33	0.991153	1000	2712.2	2552.75	2638.9	2371.59	899.529	0.33166	1192.12	0.451747		2340.62
S0111	FC002	B0001	flow/Cells112.fcs	112	flow/Cells	112	.fcs	MEF	MEF	0.8	RGRD	program/program.lpf	TRUE	160310	Day	Kirk	24	4	6	520-2-KB	660-:LS	0.0274348	5	1.76777	317	16144	8.057	650	1525.99	1053.7	996.01	986.762	2626.14	1.72094	1005.79	1.00982	1000	2638.95	2472.87	2569.37	2569.37	895.6	0.339378	1207.05	0.469784		2267.51
S0008	FC002	B0001	flow/Cells009.fcs	9	flow/Cells	9	.fcs	MEF	MEF	0.8	RGRD	program/program.lpf	TRUE	160310	Day	Tori	8	2	2	520-2-KB	660-:LS	0.0475185	8	1.76777	319	16060	6.741	650	1895.28	1110.94	1014.77	977.6	5316.12	2.80492	1127.48	1.11107	1000	2550.48	2370.67	2479.51	2615.52	910.217	0.356881	1226.62	0.494703		2178.21
S0169	FC002	B0001	flow/Cells170.fcs	170	flow/Cells	170	.fcs	MEF	MEF	0.8	RGRD	program/program.lpf	TRUE	160310	Day	Janeway	24	4	6	520-2-KB	660-:LS	0.0823045	12	1.76777	320	16100	7.978	650	2101.15	1387.17	1305.41	898.878	4089.81	1.94646	1467.21	1.12394	1000	2718.69	2569.45	2638.9	2710.31	880.262	0.323782	1173.56	0.444717		2345.96
S0179	FC002	B0001	flow/Cells180.fcs	180	flow/Cells	180	.fcs	MEF	MEF	0.8	RGRD	program/program.lpf	TRUE	160310	Day	Janeway	24	4	6	520-2-KB	660-:LS	0.142556	22	1.76777	323	16073	8.785	650	2531.12	1643.3	1558.55	1558.55	4043.12	1.59736	1803.28	1.15702	1000	2656.42	2467.84	2592.34	2783.65	916.912	0.345168	1217.84	0.469784		2282.73
S0021	FC002	B0001	flow/Cells022.fcs	22	flow/Cells	22	.fcs	MEF	MEF	0.8	RGRD	program/program.lpf	TRUE	160310	Day	Tori	21	4	3	520-2-KB	660-:LS	0.246914	35	1.76777	317	16041	8.308	650	4266.74	2468.36	2349.48	3541.8	7961.31	1.8659	3079.22	1.3106	1000	2603.43	2404.07	2524.04	2662.49	929.452	0.357011	1213.94	0.480952		2225.83
S0098	FC002	B0001	flow/Cells099.fcs	99	flow/Cells	99	.fcs	MEF	MEF	0.8	RGRD	program/program.lpf	TRUE	160310	Day	Kirk	24	4	6	520-2-KB	660-:LS	0.427667	66	1.76777	321	16098	8.693	650	9762.01	5610.87	5339.2	6256.72	14535.8	1.48902	8561.31	1.60348	1000	2687.27	2512.31	2615.52	2734.54	885.045	0.329347	1163.16	0.444717		2297.3
S0024	FC002	B0001	flow/Cells025.fcs	25	flow/Cells	25	.fcs	MEF	MEF	0.8	RGRD	program/program.lpf	TRUE	160310	Day	Tori	24	4	6	520-2-KB	660-:LS	0.740741	108	1.76777	316	16011	9.36	650	20466.7	12348.2	13196	18986.2	23100.5	1.12869	19858.5	1.50489	1000	2706.84	2531.88	2615.52	2758.99	928.176	0.342901	1239.71	0.473984		2292.79
S0154	FC002	B0001	flow/Cells155.fcs	155	flow/Cells	155	.fcs	MEF	MEF	0.8	RGRD	program/program.lpf	TRUE	160310	Day	Sisko	24	4	6	520-2-KB	660-:LS	1.283	189	1.76777	325	16172	9.816	650	41627.5	26579.6	31714.1	28889.5	36952.1	0.887686	42005.5	1.3245	1000	2827.09	2545.76	2783.65	3125.1	1064.23	0.376442	1377.08	0.494703		2365.42
S0036	FC002	B0001	flow/Cells037.fcs	37	flow/Cells	37	.fcs	MEF	MEF	0.8	RGRD	program/program.lpf	TRUE	160310	Day	Tiffani	24	4	6	520-2-KB	660-:LS	2.22222	337	1.76777	315	16084	8.088	650	51247.9	36784.8	41179.9	49165.2	41095.8	0.801903	47181.9	1.14575	1000	2915.32	2711.84	2833.65	2910.33	1037.48	0.355873	1387.27	0.489569		2432.01
S0032	FC002	B0001	flow/Cells033.fcs	33	flow/Cells	33	.fcs	MEF	MEF	0.8	RGRD	program/program.lpf	TRUE	160310	Day	Tiffani	24	4	6	520-2-KB	660-:LS	3.849	562	1.76777	318	16112	8.922	650	63033.7	46148.8	54478	73427.5	46140.4	0.731996	53616.3	0.984184	1000	2825.74	2536.93	2734.54	2884.54	1129.3	0.399648	1482.99	0.542318		2315.92
S0176	FC002	B0001	flow/Cells177.fcs	177	flow/Cells	177	.fcs	MEF	MEF	0.8	RGRD	program/program.lpf	TRUE	160310	Day	Janeway	24	4	6	520-2-KB	660-:LS	6.66667	966	1.76777	318	16168	9.281	650	78285.4	59800.9	70738.2	76933.4	51265.7	0.654856	59180.5	0.836613	1000	3031.55	2786.81	2962.59	2884.54	1104.03	0.364181	1465.6	0.494703		2487.41
S0062	FC002	B0001	flow/Cells063.fcs	63	flow/Cells	63	.fcs	MEF	MEF	0.8	RGRD	program/program.lpf	TRUE	160310	Day	Shannen	24	4	6	520-2-KB	660-:LS	11.547	1703	1.76777	314	16096	7.276	650	71497.4	55985.8	62659.8	83671.1	48300	0.675549	54135.6	0.863962	1000	2696.88	2431.68	2592.34	2350.57	1115.66	0.413685	1517.52	0.585384		2168.01
S0156	FC002	B0001	flow/Cells157.fcs	157	flow/Cells	157	.fcs	MEF	MEF	0.8	RGRD	program/program.lpf	TRUE	160310	Day	Sisko	24	4	6	520-2-KB	660-:LS	20	2888	1.76777	322	16096	8.528	650	88158.6	73355.2	79116.7	86852.1	53132.5	0.602692	57219.6	0.72323	1000	2833.23	2630.28	2734.54	2546.61	1027.55	0.36268	1383.6	0.505971		2266.87
S0016	FC002	B0001	flow/Cells017.fcs	17	flow/Cells	17	.fcs	MEF	MEF	0.8	RGRD	program/program.lpf	TRUE	160310	Day	Tori	16	3	4	520-2-KB	660-:LS	0	0	2.5	463	16188	6.494	650	1320.03	890.567	842.059	745.894	3148.28	2.38501	796.455	0.945843	1000	2334.58	2123.13	2268.36	2371.59	914.027	0.391517	1204.16	0.530848		1963.61
S0192	FC002	B0001	flow/Cells193.fcs	193	flow/Cells	193	.fcs	MEF	MEF	0.8	RGRD	program/program.lpf	TRUE	160310	Day	Janeway	24	4	6	520-2-KB	660-:LS	0.0274348	5	2.5	458	16092	7.37	650	1592.78	1076.79	1014.77	849.95	3768	2.36567	1024.73	1.00982	1000	2339.51	2168.53	2248.26	2569.37	856.708	0.366191	1122.17	0.499126		1967.93
S0050	FC002	B0001	flow/Cells051.fcs	51	flow/Cells	51	.fcs	MEF	MEF	0.8	RGRD	program/program.lpf	TRUE	160310	Day	Shannen	24	4	6	520-2-KB	660-:LS	0.0475185	7	2.5	442	16100	7.147	650	1686.16	1130.87	1053.35	915.805	3036.72	1.80097	1136.27	1.07872	1000	2235.31	2032.81	2169.63	2131.35	868.846	0.388691	1151.74	0.530848		1863.52
S0037	FC002	B0001	flow/Cells038.fcs	38	flow/Cells	38	.fcs	MEF	MEF	0.8	RGRD	program/program.lpf	TRUE	160310	Day	Tiffani	24	4	6	520-2-KB	660-:LS	0.0823045	12	2.5	449	16165	6.659	650	1649.87	1138.32	1073.18	1024.28	2542.81	1.54122	1146.92	1.06871	1000	2317.77	2123.74	2248.26	2002.62	892.262	0.384966	1193.49	0.530848		1946.05
S0077	FC002	B0001	flow/Cells078.fcs	78	flow/Cells	78	.fcs	MEF	MEF	0.8	RGRD	program/program.lpf	TRUE	160310	Day	Jennie	24	4	6	520-2-KB	660-:LS	0.142556	22	2.5	442	16116	7.356	650	2504.98	1562.42	1473.71	1355.04	5030.38	2.00815	1794.48	1.21766	1000	2194.49	1949.19	2131.35	2592.34	887.369	0.404362	1131.42	0.530848		1820.86
S0005	FC002	B0001	flow/Cells006.fcs	6	flow/Cells	6	.fcs	MEF	MEF	0.8	RGRD	program/program.lpf	TRUE	160310	Day	Tori	5	1	5	520-2-KB	660-:LS	0.246914	38	2.5	448	16054	8.006	650	4020.19	2421.72	2327.67	3412.08	6993.4	1.73957	2947.32	1.26621	1000	2362.29	2151.32	2288.64	2288.64	886.404	0.375231	1142.32	0.499126		1985.24
S0002	FC002	B0001	flow/Cells003.fcs	3	flow/Cells	3	.fcs	MEF	MEF	0.8	RGRD	program/program.lpf	TRUE	160310	Day	Tori	2	1	2	520-2-KB	660-:LS	0.427667	71	2.5	454	16094	7.856	650	9016.05	5154.42	4863.68	3851.99	13181.7	1.46203	7798.81	1.60348	1000	2529.24	2352	2435.76	2414.18	897.584	0.354883	1171.48	0.480952		2140.95
S0018	FC002	B0001	flow/Cells019.fcs	19	flow/Cells	19	.fcs	MEF	MEF	0.8	RGRD	program/program.lpf	TRUE	160310	Day	Tori	18	3	6	520-2-KB	660-:LS	0.740741	121	2.5	447	16148	6.553	650	11008.1	6439.54	6198.63	4513.93	14329.4	1.30171	10152.9	1.63793	1000	2409.47	2210.12	2329.75	2615.52	929.843	0.385912	1236.74	0.530848		2016.7
S0174	FC002	B0001	flow/Cells175.fcs	175	flow/Cells	175	.fcs	MEF	MEF	0.8	RGRD	program/program.lpf	TRUE	160310	Day	Janeway	24	4	6	520-2-KB	660-:LS	1.283	196	2.5	454	16036	9.575	650	36647.9	24928.3	27063.4	21235	33045.4	0.901699	34490.3	1.27443	1000	2492.45	2330.98	2392.79	2783.65	872.401	0.350017	1177.78	0.492219		2041.99
S0068	FC002	B0001	flow/Cells069.fcs	69	flow/Cells	69	.fcs	MEF	MEF	0.8	RGRD	program/program.lpf	TRUE	160310	Day	Shannen	24	4	6	520-2-KB	660-:LS	2.22222	358	2.5	446	16124	6.647	650	39115.6	26323.5	29987.8	32011.3	34289.5	0.87662	36874.2	1.22964	1000	2388.4	2143.4	2309.1	2569.37	1005.75	0.421099	1339.73	0.580197		1932.39
S0148	FC002	B0001	flow/Cells149.fcs	149	flow/Cells	149	.fcs	MEF	MEF	0.8	RGRD	program/program.lpf	TRUE	160310	Day	Sisko	24	4	6	520-2-KB	660-:LS	3.849	581	2.5	459	16060	12.311	650	82527.5	67693.3	74115.7	90154	50907	0.616849	57838	0.780375	1000	2837.41	2660.19	2734.54	2569.37	962.988	0.33939	1296.13	0.473984		2283.72
S0042	FC002	B0001	flow/Cells043.fcs	43	flow/Cells	43	.fcs	MEF	MEF	0.8	RGRD	program/program.lpf	TRUE	160310	Day	Tiffani	24	4	6	520-2-KB	660-:LS	6.66667	981	2.5	448	16112	8.017	650	69590.8	50981.5	60930.6	86045.7	49221.5	0.707298	57242.1	0.939464	1000	2523.44	2262.9	2435.76	2615.52	1042.69	0.413201	1397.42	0.573708		1998.86
S0100	FC002	B0001	flow/Cells101.fcs	101	flow/Cells	101	.fcs	MEF	MEF	0.8	RGRD	program/program.lpf	TRUE	160310	Day	Kirk	24	4	6	520-2-KB	660-:LS	11.547	1622	2.5	447	16050	10.87	650	91128	76514.6	82124.6	81362	52247.2	0.573338	56218	0.684546	1000	2687.14	2510.21	2592.34	2615.52	941.106	0.350226	1246.79	0.480952		2114.1
S0139	FC002	B0001	flow/Cells140.fcs	140	flow/Cells	140	.fcs	MEF	MEF	0.8	RGRD	program/program.lpf	TRUE	160310	Day	Picard	24	4	6	520-2-KB	660-:LS	20	2898	2.5	446	16142	8.598	650	87410	70622.9	77654.4	76933.4	55440.5	0.634258	59178	0.762069	1000	2537.27	2328.79	2435.76	2150.41	982.97	0.387413	1320.96	0.542318		1972.59
S0054	FC002	B0001	flow/Cells055.fcs	55	flow/Cells	55	.fcs	MEF	MEF	0.8	RGRD	program/program.lpf	TRUE	160310	Day	Shannen	24	4	6	520-2-KB	660-:LS	0	0	3.53553	623	16127	8.518	650	1801.15	1127.31	1033.88	977.6	4622.45	2.56639	1154.84	1.117	1000	1923.34	1709.23	1848.46	2112.47	799.683	0.415779	1023.84	0.55389		1551.28
S0142	FC002	B0001	flow/Cells143.fcs	143	flow/Cells	143	.fcs	MEF	MEF	0.8	RGRD	program/program.lpf	TRUE	160310	Day	Picard	24	4	6	520-2-KB	660-:LS	0.0274348	4	3.53553	638	16091	9.233	650	2284.93	1283.66	1178.11	907.302	7381.07	3.23033	1303.73	1.10663	1000	1967.32	1796.09	1898.48	2075.2	770.201	0.391499	973.456	0.512755		1594.17
S0071	FC002	B0001	flow/Cells072.fcs	72	flow/Cells	72	.fcs	MEF	MEF	0.8	RGRD	program/program.lpf	TRUE	160310	Day	Shannen	24	4	6	520-2-KB	660-:LS	0.0475185	8	3.53553	627	15995	8.014	650	1861.33	1212.41	1113.98	849.95	3852	2.06949	1244.32	1.117	1000	1900.9	1736.75	1832.08	1881.66	751.01	0.395082	972.557	0.530848		1528.71
S0043	FC002	B0001	flow/Cells044.fcs	44	flow/Cells	44	.fcs	MEF	MEF	0.8	RGRD	program/program.lpf	TRUE	160310	Day	Tiffani	24	4	6	520-2-KB	660-:LS	0.0823045	12	3.53553	637	16198	6.327	650	1521.13	1050.15	986.762	834.24	2438.06	1.6028	1033.11	1.04697	1000	1962.03	1744.99	1881.66	2093.75	848.393	0.432406	1113.7	0.591873		1590.6
S0078	FC002	B0001	flow/Cells079.fcs	79	flow/Cells	79	.fcs	MEF	MEF	0.8	RGRD	program/program.lpf	TRUE	160310	Day	Jennie	24	4	6	520-2-KB	660-:LS	0.142556	23	3.53553	615	16083	7.829	650	2554.53	1589.42	1501.47	1695.04	5118.88	2.00384	1761.86	1.17343	1000	1943.59	1774.1	1864.99	1691.05	768.924	0.395621	998.874	0.535593		1569.84
S0163	FC002	B0001	flow/Cells164.fcs	164	flow/Cells	164	.fcs	MEF	MEF	0.8	RGRD	program/program.lpf	TRUE	160310	Day	Sisko	24	4	6	520-2-KB	660-:LS	0.246914	37	3.53553	652	16020	9.138	650	3889.03	2382.59	2284.65	2416.16	7252.23	1.86479	2668.02	1.1678	1000	2006.6	1859.92	1932.58	1949.85	739.524	0.368545	942.823	0.487858		1629.85
S0168	FC002	B0001	flow/Cells169.fcs	169	flow/Cells	169	.fcs	MEF	MEF	0.8	RGRD	program/program.lpf	TRUE	160310	Day	Sisko	24	4	6	520-2-KB	660-:LS	0.427667	71	3.53553	647	16081	9.518	650	7776.53	4646.74	4348.61	3745.69	12267.8	1.57754	6210.71	1.42821	1000	1980.34	1831.18	1898.48	1832.08	740.825	0.37409	960.576	0.505971		1594.84
S0104	FC002	B0001	flow/Cells105.fcs	105	flow/Cells	105	.fcs	MEF	MEF	0.8	RGRD	program/program.lpf	TRUE	160310	Day	Kirk	24	4	6	520-2-KB	660-:LS	0.740741	113	3.53553	638	16144	7.905	650	12547.9	7447.47	7400.62	5752.89	16535.2	1.31777	11466.9	1.54945	1000	2050.94	1881.3	1967.29	2248.26	791.969	0.386149	1031.1	0.524123		1654.71
S0131	FC002	B0001	flow/Cells132.fcs	132	flow/Cells	132	.fcs	MEF	MEF	0.8	RGRD	program/program.lpf	TRUE	160310	Day	Picard	24	4	6	520-2-KB	660-:LS	1.283	185	3.53553	638	16126	7.742	650	26226.5	16325.2	17620.9	23750.1	28305.7	1.07928	24716.2	1.40267	1000	2097.43	1875.6	2002.62	2268.36	898.932	0.428587	1172.3	0.585384		1670.42
S0094	FC002	B0001	flow/Cells095.fcs	95	flow/Cells	95	.fcs	MEF	MEF	0.8	RGRD	program/program.lpf	TRUE	160310	Day	Jennie	24	4	6	520-2-KB	660-:LS	2.22222	335	3.53553	625	16100	7.461	650	40932.2	27417.5	31419.6	40418.8	35402.5	0.864905	39452.4	1.25566	1000	2067.61	1821.18	1967.29	2208.6	925.788	0.447758	1187.56	0.603653		1607.51
S0001	FC002	B0001	flow/Cells002.fcs	2	flow/Cells	2	.fcs	MEF	MEF	0.8	RGRD	program/program.lpf	TRUE	160310	Day	Tori	1	1	1	520-2-KB	660-:LS	6.66667	1133	3.53553	651	16345	5.68	650	63463.6	44324.1	54988.5	81362	47061.1	0.741545	55206.8	1.00397	1000	2373.92	2051.43	2268.36	2457.54	1106.99	0.466314	1495.13	0.659124		1863.12
S0150	FC002	B0001	flow/Cells151.fcs	151	flow/Cells	151	.fcs	MEF	MEF	0.8	RGRD	program/program.lpf	TRUE	160310	Day	Sisko	24	4	6	520-2-KB	660-:LS	11.547	1656	3.53553	644	16115	11.324	650	91317.1	72783.2	82124.6	83671.1	56124.9	0.614616	58874.8	0.716896	1000	2314.62	2094.91	2228.34	2189.03	919.858	0.397412	1193.49	0.535593		1741.16
S0003	FC002	B0001	flow/Cells004.fcs	4	flow/Cells	4	.fcs	MEF	MEF	0.8	RGRD	program/program.lpf	TRUE	160310	Day	Tori	3	1	3	520-2-KB	660-:LS	20	2851	3.53553	634	16155	9.75	650	88942	73203.7	80606.6	96237.2	52321.9	0.58827	56739.5	0.703906	1000	2172.32	1952.8	2075.2	2350.57	912.396	0.42001	1214.79	0.585384		1604.2
S0175	FC002	B0001	flow/Cells176.fcs	176	flow/Cells	176	.fcs	MEF	MEF	0.8	RGRD	program/program.lpf	TRUE	160310	Day	Janeway	24	4	6	520-2-KB	660-:LS	0	0	5	901	16164	7.936	650	1465.16	1018.01	959.531	718.575	2609.1	1.78075	927.946	0.967083	1000	1804.33	1612.45	1736.81	1864.99	762.038	0.422338	985.052	0.567161		1433.03
S0123	FC002	B0001	flow/Cells124.fcs	124	flow/Cells	124	.fcs	MEF	MEF	0.8	RGRD	program/program.lpf	TRUE	160310	Day	Picard	24	4	6	520-2-KB	660-:LS	0.0274348	4	5	900	16121	9.26	650	1774.71	1178.39	1103.64	882.263	3234.99	1.82283	1168.51	1.05878	1000	1629	1475.3	1574.83	1479.71	666.927	0.409408	846.492	0.537512		1257.01
S0116	FC002	B0001	flow/Cells117.fcs	117	flow/Cells	117	.fcs	MEF	MEF	0.8	RGRD	program/program.lpf	TRUE	160310	Day	Kirk	24	4	6	520-2-KB	660-:LS	0.0475185	7	5	901	16133	7.604	650	1742.18	1087.15	1005.34	882.263	4738.12	2.71965	1024.73	1.01928	1000	1773.27	1587.91	1691.05	1815.85	763.781	0.43072	978.843	0.578837		1401.35
S0146	FC002	B0001	flow/Cells147.fcs	147	flow/Cells	147	.fcs	MEF	MEF	0.8	RGRD	program/program.lpf	TRUE	160310	Day	Sisko	24	4	6	520-2-KB	660-:LS	0.0823045	12	5	912	16155	8.215	650	1954.74	1261.76	1178.11	959.531	4291.57	2.19547	1295.03	1.09924	1000	1643.8	1492.25	1574.83	1617.45	672.546	0.409142	854.06	0.542318		1271.4
S0143	FC002	B0001	flow/Cells144.fcs	144	flow/Cells	144	.fcs	MEF	MEF	0.8	RGRD	program/program.lpf	TRUE	160310	Day	Picard	24	4	6	520-2-KB	660-:LS	0.142556	21	5	895	16068	8.259	650	3367.48	1602.27	1406.56	1587.9	8425.78	2.5021	1713.19	1.218	1000	1596.57	1435.12	1533.34	1453.61	680.742	0.426378	869.65	0.567161		1220.99
S0145	FC002	B0001	flow/Cells146.fcs	146	flow/Cells	146	.fcs	MEF	MEF	0.8	RGRD	program/program.lpf	TRUE	160310	Day	Sisko	24	4	6	520-2-KB	660-:LS	0.246914	38	5	927	16187	6.697	650	2593	1717.68	1648.27	1473.71	4764.88	1.83759	1844.6	1.11912	1000	1814.65	1641.52	1752.34	1932.58	745.777	0.410976	985.052	0.562135		1440.81
S0140	FC002	B0001	flow/Cells141.fcs	141	flow/Cells	141	.fcs	MEF	MEF	0.8	RGRD	program/program.lpf	TRUE	160310	Day	Picard	24	4	6	520-2-KB	660-:LS	0.427667	62	5	900	16079	9.349	650	6114.97	3560.93	3317.92	2939.01	10321.9	1.68797	4513.77	1.36042	1000	1645.7	1488.12	1574.83	1617.45	681.601	0.414171	864.556	0.548982		1263.94
S0049	FC002	B0001	flow/Cells050.fcs	50	flow/Cells	50	.fcs	MEF	MEF	0.8	RGRD	program/program.lpf	TRUE	160310	Day	Shannen	24	4	6	520-2-KB	660-:LS	0.740741	134	5	893	16342	5.656	650	8398.41	4883.86	4685.54	2857.9	11635.6	1.38546	7420.56	1.58371	1000	1731.68	1500.75	1646.5	1932.58	816.827	0.471698	1055.28	0.640925		1344.78
S0061	FC002	B0001	flow/Cells062.fcs	62	flow/Cells	62	.fcs	MEF	MEF	0.8	RGRD	program/program.lpf	TRUE	160310	Day	Shannen	24	4	6	520-2-KB	660-:LS	1.283	226	5	897	16182	6.243	650	16195	9604.02	9974.84	14621.9	20554.8	1.26921	15250.6	1.52891	1000	1718.03	1480.26	1631.91	1881.66	830.358	0.483319	1075.63	0.659124		1313.59
S0009	FC002	B0001	flow/Cells010.fcs	10	flow/Cells	10	.fcs	MEF	MEF	0.8	RGRD	program/program.lpf	TRUE	160310	Day	Tori	9	2	3	520-2-KB	660-:LS	2.22222	324	5	901	16078	7.026	650	36679.7	25032.6	27573	33854.1	32738	0.892538	34086.8	1.23624	1000	1811.23	1614.77	1706.17	1864.99	805.175	0.444546	1018.86	0.597164		1360.7
S0012	FC002	B0001	flow/Cells013.fcs	13	flow/Cells	13	.fcs	MEF	MEF	0.8	RGRD	program/program.lpf	TRUE	160310	Day	Tori	12	2	6	520-2-KB	660-:LS	3.849	570	5	894	16169	7.168	650	49407.1	33935.4	39671.7	39303.4	41019.8	0.83024	45652.8	1.15077	1000	1984.48	1748.61	1864.99	2169.63	908.736	0.457921	1182.33	0.633963		1505.32
S0114	FC002	B0001	flow/Cells115.fcs	115	flow/Cells	115	.fcs	MEF	MEF	0.8	RGRD	program/program.lpf	TRUE	160310	Day	Kirk	24	4	6	520-2-KB	660-:LS	6.66667	987	5	904	16099	8.197	650	71620.8	55910.5	62078	69430.7	50110	0.699656	56417.4	0.908815	1000	1888.28	1694.32	1799.76	1832.08	818.85	0.433649	1032.54	0.573708		1359.13
S0038	FC002	B0001	flow/Cells039.fcs	39	flow/Cells	39	.fcs	MEF	MEF	0.8	RGRD	program/program.lpf	TRUE	160310	Day	Tiffani	24	4	6	520-2-KB	660-:LS	11.547	1697	5	894	16133	7.354	650	70494.6	54684.9	61501.6	70738.2	48515.1	0.68821	53987.8	0.877828	1000	1837.78	1609.5	1721.42	2020.52	870.692	0.473775	1134	0.658754		1311.16
S0087	FC002	B0001	flow/Cells088.fcs	88	flow/Cells	88	.fcs	MEF	MEF	0.8	RGRD	program/program.lpf	TRUE	160310	Day	Jennie	24	4	6	520-2-KB	660-:LS	20	2971	5	868	16088	6.8	650	74748.2	59234.2	66887.8	79858.2	48361.9	0.646997	54790.5	0.819141	1000	1699.77	1474.45	1603.12	1588.91	819.22	0.481958	1046.7	0.652917		1163.59
S0051	FC002	B0001	flow/Cells052.fcs	52	flow/Cells	52	.fcs	MEF	MEF	0.8	RGRD	program/program.lpf	TRUE	160310	Day	Shannen	24	4	6	520-2-KB	660-:LS	0	0	7.07107	1263	16073	7.578	650	1481.3	995.199	933.051	842.059	3148.57	2.12555	916.542	0.982306	1000	1347.12	1169.44	1294.78	1506.29	637.196	0.473007	822.507	0.635246		975.784
S0013	FC002	B0001	flow/Cells014.fcs	14	flow/Cells	14	.fcs	MEF	MEF	0.8	RGRD	program/program.lpf	TRUE	160310	Day	Tori	13	3	1	520-2-KB	660-:LS	0.0274348	4	7.07107	1259	16290	5.971	650	1260.46	882.904	849.95	803.686	3110.88	2.46806	796.455	0.937061	1000	1517.57	1284.46	1440.73	1783.81	755.389	0.497761	958.48	0.665276		1146.74
S0088	FC002	B0001	flow/Cells089.fcs	89	flow/Cells	89	.fcs	MEF	MEF	0.8	RGRD	program/program.lpf	TRUE	160310	Day	Jennie	24	4	6	520-2-KB	660-:LS	0.0475185	8	7.07107	1225	16300	5.963	650	1401.4	996.063	941.795	924.388	2175.74	1.55254	945.349	1.00377	1000	1374.46	1152.43	1306.36	1783.81	701.896	0.51067	900.755	0.689515		1003.31
S0103	FC002	B0001	flow/Cells104.fcs	104	flow/Cells	104	.fcs	MEF	MEF	0.8	RGRD	program/program.lpf	TRUE	160310	Day	Kirk	24	4	6	520-2-KB	660-:LS	0.0823045	13	7.07107	1271	16143	6.773	650	1750.58	1188.89	1124.42	1093.39	3289.73	1.87922	1183.91	1.0529	1000	1504.62	1315.17	1440.73	1560.88	691.663	0.459692	888.149	0.616459		1132.68
S0073	FC002	B0001	flow/Cells074.fcs	74	flow/Cells	74	.fcs	MEF	MEF	0.8	RGRD	program/program.lpf	TRUE	160310	Day	Jennie	24	4	6	520-2-KB	660-:LS	0.142556	24	7.07107	1259	16276	5.67	650	1747.25	1182.16	1113.98	1257.6	3411.4	1.95243	1208.29	1.08466	1000	1509.38	1278.43	1427.96	1603.12	750.242	0.497054	967.264	0.677375		1137.44
S0028	FC002	B0001	flow/Cells029.fcs	29	flow/Cells	29	.fcs	MEF	MEF	0.8	RGRD	program/program.lpf	TRUE	160310	Day	Tiffani	24	4	6	520-2-KB	660-:LS	0.246914	36	7.07107	1287	16075	11.757	650	4061.11	2241.69	2100.67	1759.49	8777.9	2.16145	2638.12	1.25584	1000	1502.34	1336.83	1440.73	1533.34	661.187	0.440104	826.555	0.573708		1125.21
S0187	FC002	B0001	flow/Cells188.fcs	188	flow/Cells	188	.fcs	MEF	MEF	0.8	RGRD	program/program.lpf	TRUE	160310	Day	Janeway	24	4	6	520-2-KB	660-:LS	0.427667	64	7.07107	1298	16136	7.103	650	3309.2	2111.27	2042.7	2120.36	5668.91	1.71308	2374.63	1.1625	1000	1479.44	1294.02	1415.31	1603.12	680.365	0.459879	872.479	0.616459		1104
S0063	FC002	B0001	flow/Cells064.fcs	64	flow/Cells	64	.fcs	MEF	MEF	0.8	RGRD	program/program.lpf	TRUE	160310	Day	Shannen	24	4	6	520-2-KB	660-:LS	0.740741	110	7.07107	1265	16167	6.512	650	4688.63	2869.91	2779.03	3256.6	7561.06	1.61264	3518.84	1.26621	1000	1380.44	1144.77	1318.04	1479.71	727.423	0.526952	932.282	0.707325		1001.89
S0031	FC002	B0001	flow/Cells032.fcs	32	flow/Cells	32	.fcs	MEF	MEF	0.8	RGRD	program/program.lpf	TRUE	160310	Day	Tiffani	24	4	6	520-2-KB	660-:LS	1.283	189	7.07107	1270	16029	7.157	650	17084.8	10405.8	11052.7	11580.4	20565.1	1.20371	16043.1	1.45151	1000	1463.79	1237.74	1378.02	1415.31	740.612	0.505954	950.256	0.689582		1057.35
S0058	FC002	B0001	flow/Cells059.fcs	59	flow/Cells	59	.fcs	MEF	MEF	0.8	RGRD	program/program.lpf	TRUE	160310	Day	Shannen	24	4	6	520-2-KB	660-:LS	2.22222	330	7.07107	1259	16118	7.263	650	30609.8	20064	22248.8	18809.9	28980.1	0.946757	28782.6	1.29367	1000	1481.8	1269.5	1402.77	1574.83	734.183	0.495465	933.226	0.665276		1044.93
S0152	FC002	B0001	flow/Cells153.fcs	153	flow/Cells	153	.fcs	MEF	MEF	0.8	RGRD	program/program.lpf	TRUE	160310	Day	Sisko	24	4	6	520-2-KB	660-:LS	3.849	638	7.07107	1285	16157	8.507	650	54394.4	38893.6	45206.1	76933.4	41998	0.772102	50386.1	1.11459	1000	1689.33	1492.52	1603.12	1832.08	774.052	0.4582	978.037	0.610085		1198.95
S0091	FC002	B0001	flow/Cells092.fcs	92	flow/Cells	92	.fcs	MEF	MEF	0.8	RGRD	program/program.lpf	TRUE	160310	Day	Jennie	24	4	6	520-2-KB	660-:LS	6.66667	1177	7.07107	1238	16230	6.021	650	59317.5	45165	50560.5	77654.4	41950.4	0.707218	50968.7	1.00807	1000	1663.13	1415.37	1560.88	1706.17	846.235	0.50882	1076.35	0.689582		1161.67
S0151	FC002	B0001	flow/Cells152.fcs	152	flow/Cells	152	.fcs	MEF	MEF	0.8	RGRD	program/program.lpf	TRUE	160310	Day	Sisko	24	4	6	520-2-KB	660-:LS	11.547	1871	7.07107	1297	16185	8.266	650	82142.8	63955.9	72745.8	78382.1	54248.8	0.660421	59157.4	0.813207	1000	1927.38	1697.8	1832.08	1898.48	863.009	0.447763	1105.94	0.603653		1374.56
S0112	FC002	B0001	flow/Cells113.fcs	113	flow/Cells	113	.fcs	MEF	MEF	0.8	RGRD	program/program.lpf	TRUE	160310	Day	Kirk	24	4	6	520-2-KB	660-:LS	20	2840	7.07107	1288	16040	10.089	650	88628.6	73817	79858.2	100832	52866	0.596489	55702.1	0.697513	1000	1716.04	1540.38	1631.91	1519.75	736.97	0.42946	944.608	0.578837		1148.62
S0166	FC002	B0001	flow/Cells167.fcs	167	flow/Cells	167	.fcs	MEF	MEF	0.8	RGRD	program/program.lpf	TRUE	160310	Day	Sisko	24	4	6	520-2-KB	660-:LS	0	0	10	1855	16045	7.6	650	1308.9	960.458	915.805	842.059	1940.06	1.4822	833.275	0.909883	1000	1221.62	1037.6	1174.03	1294.78	604.101	0.494509	802.338	0.683406		850.673
S0023	FC002	B0001	flow/Cells024.fcs	24	flow/Cells	24	.fcs	MEF	MEF	0.8	RGRD	program/program.lpf	TRUE	160310	Day	Tori	23	4	5	520-2-KB	660-:LS	0.0274348	4	10	1805	16008	7.88	650	2277.52	1174.7	1053.35	1063.22	6037.9	2.65109	1125.72	1.06871	1000	1174.48	986.569	1112.98	1184.52	609.683	0.519107	760.616	0.683406		801.36
S0138	FC002	B0001	flow/Cells139.fcs	139	flow/Cells	139	.fcs	MEF	MEF	0.8	RGRD	program/program.lpf	TRUE	160310	Day	Picard	24	4	6	520-2-KB	660-:LS	0.0475185	7	10	1787	16141	6.265	650	1424.68	1022.29	968.523	759.94	2057.87	1.44444	936.643	0.967083	1000	1184.98	1004.3	1132.97	1260.67	591.898	0.4995	767.491	0.677416		813.777
S0147	FC002	B0001	flow/Cells148.fcs	148	flow/Cells	148	.fcs	MEF	MEF	0.8	RGRD	program/program.lpf	TRUE	160310	Day	Sisko	24	4	6	520-2-KB	660-:LS	0.0823045	12	10	1827	16095	9.353	650	1850.73	1217.37	1134.96	1043.57	3757.62	2.03034	1212.94	1.06871	1000	1203.17	1042.37	1163.63	1195.11	568.058	0.472136	739.189	0.635246		831.002
S0159	FC002	B0001	flow/Cells160.fcs	160	flow/Cells	160	.fcs	MEF	MEF	0.8	RGRD	program/program.lpf	TRUE	160310	Day	Sisko	24	4	6	520-2-KB	660-:LS	0.142556	21	10	1817	16099	7.592	650	1696.69	1175.5	1113.98	996.01	2845.6	1.67715	1114.47	1.00044	1000	1319.39	1127.48	1260.67	1492.94	647.332	0.49063	831.262	0.659381		947.572
S0067	FC002	B0001	flow/Cells068.fcs	68	flow/Cells	68	.fcs	MEF	MEF	0.8	RGRD	program/program.lpf	TRUE	160310	Day	Shannen	24	4	6	520-2-KB	660-:LS	0.246914	37	10	1791	16318	5.713	650	1863.96	1287.99	1234.36	849.95	3181.14	1.70665	1340.73	1.08618	1000	1310.85	1076.01	1249.5	1390.34	693.129	0.528762	906.342	0.725364		938.659
S0075	FC002	B0001	flow/Cells076.fcs	76	flow/Cells	76	.fcs	MEF	MEF	0.8	RGRD	program/program.lpf	TRUE	160310	Day	Jennie	24	4	6	520-2-KB	660-:LS	0.427667	65	10	1779	16034	7.495	650	3052.36	1930.92	1843.49	1663.71	7354.14	2.40933	2163.14	1.17339	1000	1133.33	918.806	1074.05	1306.36	618.719	0.54593	804.669	0.74919		758.462
S0128	FC002	B0001	flow/Cells129.fcs	129	flow/Cells	129	.fcs	MEF	MEF	0.8	RGRD	program/program.lpf	TRUE	160310	Day	Picard	24	4	6	520-2-KB	660-:LS	0.740741	109	10	1807	16073	7.182	650	4441.35	2794.55	2702.34	3196.4	6736.86	1.51685	3244.04	1.20045	1000	1279.4	1082.38	1216.58	1353.71	653.547	0.510823	824.13	0.677416		901.406
S0172	FC002	B0001	flow/Cells173.fcs	173	flow/Cells	173	.fcs	MEF	MEF	0.8	RGRD	program/program.lpf	TRUE	160310	Day	Janeway	24	4	6	520-2-KB	660-:LS	1.283	187	10	1885	16124	10.766	650	14738.4	9203.42	9520.28	12594.6	17558.9	1.19137	13605.3	1.42908	1000	1289.8	1123.06	1238.43	1318.04	606.488	0.47022	779.02	0.62904		888.634
S0117	FC002	B0001	flow/Cells118.fcs	118	flow/Cells	118	.fcs	MEF	MEF	0.8	RGRD	program/program.lpf	TRUE	160310	Day	Kirk	24	4	6	520-2-KB	660-:LS	2.22222	342	10	1805	16107	8.589	650	20567.3	13084.6	14218.4	18290.8	21758.9	1.05794	19511.9	1.3723	1000	1306.9	1113.3	1249.5	1249.5	659.625	0.504724	823.896	0.659381		892.628
S0129	FC002	B0001	flow/Cells130.fcs	130	flow/Cells	130	.fcs	MEF	MEF	0.8	RGRD	program/program.lpf	TRUE	160310	Day	Picard	24	4	6	520-2-KB	660-:LS	3.849	608	10	1810	16060	9.894	650	51133.8	37868.4	42348.6	50560.5	38641.9	0.755701	45036	1.06346	1000	1404	1220.95	1329.82	1415.31	673.835	0.479939	843.989	0.634663		920.95
S0167	FC002	B0001	flow/Cells168.fcs	168	flow/Cells	168	.fcs	MEF	MEF	0.8	RGRD	program/program.lpf	TRUE	160310	Day	Sisko	24	4	6	520-2-KB	660-:LS	11.547	1847	10	1847	16073	10.911	650	85999.3	70592.2	76933.4	77654.4	52118.9	0.60604	58628.5	0.762069	1000	1550.37	1378.46	1466.6	1378.02	696.616	0.449321	885.318	0.603653		988.876
S0126	FC002	B0001	flow/Cells127.fcs	127	flow/Cells	127	.fcs	MEF	MEF	0.8	RGRD	program/program.lpf	TRUE	160310	Day	Picard	24	4	6	520-2-KB	660-:LS	20	2988	10	1814	16113	7.339	650	76545.5	59582.8	68786.1	83671.1	49503.6	0.64672	56749.9	0.825019	1000	1445.98	1228.76	1353.71	1353.71	728.222	0.503616	925.163	0.683431		905.757
S0136	FC002	B0001	flow/Cells137.fcs	137	flow/Cells	137	.fcs	MEF	MEF	0.8	RGRD	program/program.lpf	TRUE	160310	Day	Picard	24	4	6	520-2-KB	660-:LS	0	0	14.1421	2527	16064	6.884	650	1470.64	1013.1	959.531	767.062	3077.07	2.09233	913.475	0.952002	1000	1093.48	889.008	1036.49	1122.93	595.024	0.544158	776.526	0.74919		722.167
S0157	FC002	B0001	flow/Cells158.fcs	158	flow/Cells	158	.fcs	MEF	MEF	0.8	RGRD	program/program.lpf	TRUE	160310	Day	Sisko	24	4	6	520-2-KB	660-:LS	0.0274348	4	14.1421	2593	16149	7.206	650	1503.82	1056.97	1005.34	796.224	2713.06	1.80412	942.069	0.937061	1000	1259.81	1068.29	1205.8	1306.36	628.326	0.498748	816.827	0.677416		888.424
S0064	FC002	B0001	flow/Cells065.fcs	65	flow/Cells	65	.fcs	MEF	MEF	0.8	RGRD	program/program.lpf	TRUE	160310	Day	Shannen	24	4	6	520-2-KB	660-:LS	0.0475185	7	14.1421	2536	16149	6.409	650	1257.56	880.588	842.059	986.762	2409.7	1.91617	801.642	0.952002	1000	1119.59	889.293	1055.1	1260.67	635.532	0.567645	828.741	0.78546		748.765
S0173	FC002	B0001	flow/Cells174.fcs	174	flow/Cells	174	.fcs	MEF	MEF	0.8	RGRD	program/program.lpf	TRUE	160310	Day	Janeway	24	4	6	520-2-KB	660-:LS	0.0823045	12	14.1421	2585	16093	9.151	650	1877.91	1191.73	1093.39	874.072	4560.98	2.42875	1172.92	1.07273	1000	1078.53	921.024	1027.3	1283.31	545.306	0.505601	695.912	0.677416		706.305
S0010	FC002	B0001	flow/Cells011.fcs	11	flow/Cells	11	.fcs	MEF	MEF	0.8	RGRD	program/program.lpf	TRUE	160310	Day	Tori	10	2	4	520-2-KB	660-:LS	0.142556	23	14.1421	2566	16123	7.028	650	1509.58	1039.54	977.6	738.968	2910.48	1.928	960.302	0.982306	1000	1076.2	871.551	1018.2	1271.94	636.316	0.591264	768.608	0.754868		704.8
S0029	FC002	B0001	flow/Cells030.fcs	30	flow/Cells	30	.fcs	MEF	MEF	0.8	RGRD	program/program.lpf	TRUE	160310	Day	Tiffani	24	4	6	520-2-KB	660-:LS	0.246914	37	14.1421	2538	16252	12.231	650	2950.33	1647.54	1515.54	1679.31	6935.84	2.35087	1820.08	1.20094	1000	1106.33	928.583	1045.75	1045.75	576.001	0.52064	740.093	0.707712		731.695
S0181	FC002	B0001	flow/Cells182.fcs	182	flow/Cells	182	.fcs	MEF	MEF	0.8	RGRD	program/program.lpf	TRUE	160310	Day	Janeway	24	4	6	520-2-KB	660-:LS	0.427667	70	14.1421	2600	16133	7.614	650	2267.88	1554.25	1501.47	1063.22	3519.4	1.55184	1624.22	1.08176	1000	1214.59	1024.81	1163.63	1329.82	613.946	0.505474	795.229	0.683406		841.491
S0033	FC002	B0001	flow/Cells034.fcs	34	flow/Cells	34	.fcs	MEF	MEF	0.8	RGRD	program/program.lpf	TRUE	160310	Day	Tiffani	24	4	6	520-2-KB	660-:LS	0.740741	113	14.1421	2556	16122	7.875	650	3688.35	2379.53	2306.06	2100.67	5956.09	1.61484	2680.79	1.1625	1000	1009.22	814.591	956.702	1163.63	559.42	0.554311	739.456	0.772922		632.919
S0085	FC002	B0001	flow/Cells086.fcs	86	flow/Cells	86	.fcs	MEF	MEF	0.8	RGRD	program/program.lpf	TRUE	160310	Day	Jennie	24	4	6	520-2-KB	660-:LS	1.283	196	14.1421	2511	16310	5.869	650	5347.5	3404.71	3287.12	3642.32	7420.38	1.38763	4149.36	1.26231	1000	1227.33	987.054	1163.63	1519.75	675.484	0.550369	871.777	0.74919		847.297
S0056	FC002	B0001	flow/Cells057.fcs	57	flow/Cells	57	.fcs	MEF	MEF	0.8	RGRD	program/program.lpf	TRUE	160310	Day	Shannen	24	4	6	520-2-KB	660-:LS	2.22222	338	14.1421	2546	16138	6.322	650	14980.2	9137.34	9699.56	12712.7	17152.1	1.14499	14344.1	1.47884	1000	1168.09	916.825	1103.12	1390.34	678.161	0.580573	864.875	0.784029		766.384
S0113	FC002	B0001	flow/Cells114.fcs	114	flow/Cells	114	.fcs	MEF	MEF	0.8	RGRD	program/program.lpf	TRUE	160310	Day	Kirk	24	4	6	520-2-KB	660-:LS	3.849	550	14.1421	2558	16121	7.75	650	32951.4	22042.1	23972.7	26563.2	30972.1	0.939934	30784.3	1.28414	1000	1283.53	1070.04	1205.8	1402.77	675.221	0.526065	875.368	0.725965		841.391
S0084	FC002	B0001	flow/Cells085.fcs	85	flow/Cells	85	.fcs	MEF	MEF	0.8	RGRD	program/program.lpf	TRUE	160310	Day	Jennie	24	4	6	520-2-KB	660-:LS	6.66667	998	14.1421	2479	16091	6.938	650	49953.7	35522.6	40418.8	48708.7	40263.4	0.806014	45265.8	1.11992	1000	1248.21	1026.12	1174.03	1294.78	672.585	0.538841	866.059	0.737681		767.812
S0059	FC002	B0001	flow/Cells060.fcs	60	flow/Cells	60	.fcs	MEF	MEF	0.8	RGRD	program/program.lpf	TRUE	160310	Day	Shannen	24	4	6	520-2-KB	660-:LS	11.547	1907	14.1421	2617	16112	7.426	650	61691.2	46953.8	52974.6	68147.4	43844.7	0.710713	51285.7	0.968118	1000	1298.22	1072.15	1216.58	1318.04	699.686	0.538958	905.47	0.744276		791.416
S0144	FC002	B0001	flow/Cells145.fcs	145	flow/Cells	145	.fcs	MEF	MEF	0.8	RGRD	program/program.lpf	TRUE	160310	Day	Picard	24	4	6	520-2-KB	660-:LS	20	3071	14.1421	2570	16094	10.987	650	84504.5	66648.8	75511.4	85246.7	52534.3	0.621675	57075.4	0.755852	1000	1421.59	1228.33	1341.71	1479.71	704.336	0.495458	884.353	0.659124		863.45
S0178	FC002	B0001	flow/Cells179.fcs	179	flow/Cells	179	.fcs	MEF	MEF	0.8	RGRD	program/program.lpf	TRUE	160310	Day	Janeway	24	4	6	520-2-KB	660-:LS	0	0	20	3640	16083	7.446	650	1464.45	1017.9	959.531	977.6	4023.58	2.7475	948.408	0.988408	1000	1042.24	854.287	991.375	1184.52	563.745	0.540896	737.048	0.743461		670.949
S0080	FC002	B0001	flow/Cells081.fcs	81	flow/Cells	81	.fcs	MEF	MEF	0.8	RGRD	program/program.lpf	TRUE	160310	Day	Jennie	24	4	6	520-2-KB	660-:LS	0.0274348	5	20	3499	16024	6.497	650	1312.7	909.705	865.956	874.072	2458.85	1.87313	824.392	0.952002	1000	936.789	710.624	883.057	1306.36	564.454	0.602542	774.756	0.877356		565.835
S0017	FC002	B0001	flow/Cells018.fcs	18	flow/Cells	18	.fcs	MEF	MEF	0.8	RGRD	program/program.lpf	TRUE	160310	Day	Tori	17	3	5	520-2-KB	660-:LS	0.0475185	7	20	3516	16153	6.223	650	1364.02	889.122	842.059	882.263	4170.52	3.05753	766.175	0.909883	1000	1123.51	880.267	1055.1	1249.5	656.897	0.584681	859.588	0.814696		752.444
S0105	FC002	B0001	flow/Cells106.fcs	106	flow/Cells	106	.fcs	MEF	MEF	0.8	RGRD	program/program.lpf	TRUE	160310	Day	Kirk	24	4	6	520-2-KB	660-:LS	0.0823045	13	20	3643	16099	7.162	650	1467.5	1021.31	959.531	874.072	2943.74	2.00596	936.643	0.976147	1000	1073.26	869.326	1027.3	1378.02	588.455	0.548287	768.608	0.748179		701.959
S0086	FC002	B0001	flow/Cells087.fcs	87	flow/Cells	87	.fcs	MEF	MEF	0.8	RGRD	program/program.lpf	TRUE	160310	Day	Jennie	24	4	6	520-2-KB	660-:LS	0.142556	21	20	3573	16180	5.594	650	1746.4	1015.9	941.795	618.947	5061.8	2.89842	930.878	0.988408	1000	1048.39	808.535	982.59	973.884	612.682	0.584402	813.053	0.827458		676.462
S0060	FC002	B0001	flow/Cells061.fcs	61	flow/Cells	61	.fcs	MEF	MEF	0.8	RGRD	program/program.lpf	TRUE	160310	Day	Shannen	24	4	6	520-2-KB	660-:LS	0.246914	39	20	3619	16127	5.937	650	1567.2	1072.75	1014.77	692.257	3155.37	2.01338	1018.6	1.00377	1000	1131.1	886.197	1074.05	1341.71	644.584	0.569872	861.44	0.802046		759.576
S0108	FC002	B0001	flow/Cells109.fcs	109	flow/Cells	109	.fcs	MEF	MEF	0.8	RGRD	program/program.lpf	TRUE	160310	Day	Kirk	24	4	6	520-2-KB	660-:LS	0.427667	61	20	3601	16075	6.459	650	1993.33	1353.73	1293.29	1178.11	3395.97	1.70367	1397.28	1.08041	1000	1145.94	921.946	1093.34	1238.43	630.424	0.550135	831.482	0.760496		773.46
S0125	FC002	B0001	flow/Cells126.fcs	126	flow/Cells	126	.fcs	MEF	MEF	0.8	RGRD	program/program.lpf	TRUE	160310	Day	Picard	24	4	6	520-2-KB	660-:LS	0.740741	111	20	3609	16084	8.368	650	3630.04	2275.89	2180.53	2180.53	7087.69	1.95251	2511.4	1.15174	1000	1004.17	828.071	956.702	1415.31	537.16	0.534928	716.751	0.74919		628.004
S0096	FC002	B0001	flow/Cells097.fcs	97	flow/Cells	97	.fcs	MEF	MEF	0.8	RGRD	program/program.lpf	TRUE	160310	Day	Jennie	24	4	6	520-2-KB	660-:LS	1.283	194	20	3638	16088	6.726	650	5095.22	3227.78	3137.32	2555.25	7228.92	1.41877	3818.15	1.21701	1000	1005.75	807.791	956.702	1045.75	561.153	0.557944	744.792	0.7785		626.287
S0160	FC002	B0001	flow/Cells161.fcs	161	flow/Cells	161	.fcs	MEF	MEF	0.8	RGRD	program/program.lpf	TRUE	160310	Day	Sisko	24	4	6	520-2-KB	660-:LS	2.22222	332	20	3628	16077	7.755	650	12589.9	7957.88	7974.02	9882.22	15242.7	1.21071	11496.6	1.44176	1000	1152.37	946.412	1093.34	1294.78	619.081	0.537224	793.072	0.725364		756.042
S0124	FC002	B0001	flow/Cells125.fcs	125	flow/Cells	125	.fcs	MEF	MEF	0.8	RGRD	program/program.lpf	TRUE	160310	Day	Picard	24	4	6	520-2-KB	660-:LS	3.849	552	20	3644	16138	9.575	650	32515.5	22439.4	24424.1	21837.6	28653.6	0.881228	29301	1.19967	1000	1142.96	955.633	1083.65	1353.71	597.218	0.522519	766.496	0.707325		701.799
S0184	FC002	B0001	flow/Cells185.fcs	185	flow/Cells	185	.fcs	MEF	MEF	0.8	RGRD	program/program.lpf	TRUE	160310	Day	Janeway	24	4	6	520-2-KB	660-:LS	6.66667	1023	20	3654	16132	8.067	650	47287.4	33226.4	37863.9	33539.7	37431	0.791564	42997.3	1.13558	1000	1251.19	1028.86	1174.03	1294.78	682.602	0.545561	866.059	0.737681		776.796
S0081	FC002	B0001	flow/Cells082.fcs	82	flow/Cells	82	.fcs	MEF	MEF	0.8	RGRD	program/program.lpf	TRUE	160310	Day	Jennie	24	4	6	520-2-KB	660-:LS	11.547	1755	20	3526	16086	6.962	650	55129.1	39510.8	46057.4	71401.2	41737.5	0.757087	48043.5	1.04312	1000	1143.96	911.56	1064.54	1132.97	663.533	0.580031	855.554	0.803688		651.921
S0134	FC002	B0001	flow/Cells135.fcs	135	flow/Cells	135	.fcs	MEF	MEF	0.8	RGRD	program/program.lpf	TRUE	160310	Day	Picard	24	4	6	520-2-KB	660-:LS	20	3053	20	3615	16084	8.143	650	72941.6	57293.9	64438	69430.7	48956.8	0.671178	56405.3	0.875341	1000	1368.58	1136.63	1283.31	1492.94	735.461	0.537389	931.639	0.725965		836.463

## Sheet: Histograms
Sample ID	Channel		Bin 1	Bin 2	Bin 3	Bin 4	Bin 5	Bin 6	Bin 7	Bin 8	Bin 9	Bin 10	Bin 11	Bin 12	Bin 13	Bin 14	Bin 15	Bin 16	Bin 17	Bin 18	Bin 19	Bin 20	Bin 21	Bin 22	Bin 23	Bin 24	Bin 25	Bin 26	Bin 27	Bin 28	Bin 29	Bin 30	Bin 31	Bin 32	Bin 33	Bin 34	Bin 35	Bin 36	Bin 37	Bin 38	Bin 39	Bin 40	Bin 41	Bin 42	Bin 43	Bin 44	Bin 45	Bin 46	Bin 47
S0001	FL1	Bin Values (MEF)	58.9869	59.5397	60.0977	60.6609	61.2294	61.8032	62.3825	62.9671	63.5572	64.1529	64.7541	65.361	65.9735	66.5918	67.2159	67.8458	68.4817	69.1235	69.7713	70.4252	71.0852	71.7514	72.4238	73.1026	73.7877	74.4792	75.1772	75.8817	76.5929	77.3107	78.0353	78.7666	79.5048	80.2499	81.002	81.7611	82.5274	83.3008	84.0815	84.8695	85.6649	86.4677	87.278	88.096	88.9216	89.755	90.5962
S0001	FL1	Counts	0	0	0	0	0	0	0	0	0	0	0	0	0	0	0	0	1	0	0	0	0	0	0	0	1	0	0	0	1	0	0	0	0	0	0	0	0	0	0	0	0	0	0	0	0	0	0
S0001	FL3	Bin Values (MEF)	4.34903	4.38791	4.42714	4.46672	4.50665	4.54694	4.58759	4.6286	4.66998	4.71173	4.75385	4.79635	4.83923	4.88249	4.92614	4.97018	5.01461	5.05944	5.10467	5.15031	5.19635	5.24281	5.28968	5.33697	5.38468	5.43282	5.48139	5.53039	5.57983	5.62972	5.68005	5.73083	5.78206	5.83375	5.8859	5.93852	5.99161	6.04518	6.09922	6.15375	6.20876	6.26427	6.32027	6.37677	6.43378	6.4913	6.54933
S0001	FL3	Counts	0	0	0	0	0	0	0	0	0	0	0	0	0	0	0	1	0	0	0	0	0	0	0	0	0	1	0	0	0	0	0	0	0	0	0	0	0	1	0	0	0	0	0	0	0	1	0
S0002	FL1	Bin Values (MEF)	58.9869	59.5397	60.0977	60.6609	61.2294	61.8032	62.3825	62.9671	63.5572	64.1529	64.7541	65.361	65.9735	66.5918	67.2159	67.8458	68.4817	69.1235	69.7713	70.4252	71.0852	71.7514	72.4238	73.1026	73.7877	74.4792	75.1772	75.8817	76.5929	77.3107	78.0353	78.7666	79.5048	80.2499	81.002	81.7611	82.5274	83.3008	84.0815	84.8695	85.6649	86.4677	87.278	88.096	88.9216	89.755	90.5962
S0002	FL1	Counts	0	0	0	0	0	0	0	0	0	0	0	0	0	0	0	0	0	0	0	0	0	0	0	0	0	0	1	0	0	0	0	0	0	0	0	0	0	0	0	0	0	0	0	0	0	0	0
S0002	FL3	Bin Values (MEF)	4.34903	4.38791	4.42714	4.46672	4.50665	4.54694	4.58759	4.6286	4.66998	4.71173	4.75385	4.79635	4.83923	4.88249	4.92614	4.97018	5.01461	5.05944	5.10467	5.15031	5.19635	5.24281	5.28968	5.33697	5.38468	5.43282	5.48139	5.53039	5.57983	5.62972	5.68005	5.73083	5.78206	5.83375	5.8859	5.93852	5.99161	6.04518	6.09922	6.15375	6.20876	6.26427	6.32027	6.37677	6.43378	6.4913	6.54933
S0002	FL3	Counts	0	0	0	0	0	0	0	0	0	0	0	0	0	0	0	0	0	0	1	0	0	0	0	0	0	0	0	0	0	0	0	0	0	0	0	0	0	0	0	0	0	0	0	0	0	0	0
S0003	FL1	Bin Values (MEF)	58.9869	59.5397	60.0977	60.6609	61.2294	61.8032	62.3825	62.9671	63.5572	64.1529	64.7541	65.361	65.9735	66.5918	67.2159	67.8458	68.4817	69.1235	69.7713	70.4252	71.0852	71.7514	72.4238	73.1026	73.7877	74.4792	75.1772	75.8817	76.5929	77.3107	78.0353	78.7666	79.5048	80.2499	81.002	81.7611	82.5274	83.3008	84.0815	84.8695	85.6649	86.4677	87.278	88.096	88.9216	89.755	90.5962
S0003	FL1	Counts	0	0	1	0	0	0	0	0	0	0	0	0	0	0	0	0	0	0	0	0	0	0	0	0	0	0	0	0	0	0	0	0	0	0	0	0	0	0	0	1	0	0	0	0	0	0	0
S0003	FL3	Bin Values (MEF)	4.34903	4.38791	4.42714	4.46672	4.50665	4.54694	4.58759	4.6286	4.66998	4.71173	4.75385	4.79635	4.83923	4.88249	4.92614	4.97018	5.01461	5.05944	5.10467	5.15031	5.19635	5.24281	5.28968	5.33697	5.38468	5.43282	5.48139	5.53039	5.57983	5.62972	5.68005	5.73083	5.78206	5.83375	5.8859	5.93852	5.99161	6.04518	6.09922	6.15375	6.20876	6.26427	6.32027	6.37677	6.43378	6.4913	6.54933
S0003	FL3	Counts	0	1	0	0	0	0	0	0	0	0	0	0	0	0	0	0	0	0	0	0	0	0	0	0	0	0	0	0	0	0	0	0	0	0	0	0	0	0	0	0	0	0	0	0	0	0	0
S0004	FL1	Bin Values (MEF)	58.9869	59.5397	60.0977	60.6609	61.2294	61.8032	62.3825	62.9671	63.5572	64.1529	64.7541	65.361	65.9735	66.5918	67.2159	67.8458	68.4817	69.1235	69.7713	70.4252	71.0852	71.7514	72.4238	73.1026	73.7877	74.4792	75.1772	75.8817	76.5929	77.3107	78.0353	78.7666	79.5048	80.2499	81.002	81.7611	82.5274	83.3008	84.0815	84.8695	85.6649	86.4677	87.278	88.096	88.9216	89.755	90.5962
S0004	FL1	Counts	0	0	0	0	0	0	0	1	0	1	0	0	0	0	0	0	0	0	0	0	0	0	0	0	0	0	0	0	0	0	0	0	0	0	0	0	0	0	0	0	0	0	0	0	0	0	0
S0004	FL3	Bin Values (MEF)	4.34903	4.38791	4.42714	4.46672	4.50665	4.54694	4.58759	4.6286	4.66998	4.71173	4.75385	4.79635	4.83923	4.88249	4.92614	4.97018	5.01461	5.05944	5.10467	5.15031	5.19635	5.24281	5.28968	5.33697	5.38468	5.43282	5.48139	5.53039	5.57983	5.62972	5.68005	5.73083	5.78206	5.83375	5.8859	5.93852	5.99161	6.04518	6.09922	6.15375	6.20876	6.26427	6.32027	6.37677	6.43378	6.4913	6.54933
S0004	FL3	Counts	0	0	0	0	0	0	0	0	0	0	0	0	0	0	0	0	0	0	0	0	0	0	0	0	0	0	0	0	0	0	0	0	0	0	0	0	0	0	0	0	0	0	0	0	0	0	0
S0005	FL1	Bin Values (MEF)	58.9869	59.5397	60.0977	60.6609	61.2294	61.8032	62.3825	62.9671	63.5572	64.1529	64.7541	65.361	65.9735	66.5918	67.2159	67.8458	68.4817	69.1235	69.7713	70.4252	71.0852	71.7514	72.4238	73.1026	73.7877	74.4792	75.1772	75.8817	76.5929	77.3107	78.0353	78.7666	79.5048	80.2499	81.002	81.7611	82.5274	83.3008	84.0815	84.8695	85.6649	86.4677	87.278	88.096	88.9216	89.755	90.5962
S0005	FL1	Counts	0	0	0	0	0	0	0	0	0	0	0	0	0	0	0	0	0	0	0	0	0	0	0	0	0	1	0	0	0	0	0	0	0	0	1	0	0	0	0	0	0	1	0	0	0	0	0
S0005	FL3	Bin Values (MEF)	4.34903	4.38791	4.42714	4.46672	4.50665	4.54694	4.58759	4.6286	4.66998	4.71173	4.75385	4.79635	4.83923	4.88249	4.92614	4.97018	5.01461	5.05944	5.10467	5.15031	5.19635	5.24281	5.28968	5.33697	5.38468	5.43282	5.48139	5.53039	5.57983	5.62972	5.68005	5.73083	5.78206	5.83375	5.8859	5.93852	5.99161	6.04518	6.09922	6.15375	6.20876	6.26427	6.32027	6.37677	6.43378	6.4913	6.54933
S0005	FL3	Counts	0	0	0	1	0	0	0	0	0	0	0	0	0	0	0	0	0	0	0	0	1	0	0	0	0	1	0	0	1	0	0	0	0	0	0	0	0	0	0	0	0	0	0	0	0	0	0
S0006	FL1	Bin Values (MEF)	58.9869	59.5397	60.0977	60.6609	61.2294	61.8032	62.3825	62.9671	63.5572	64.1529	64.7541	65.361	65.9735	66.5918	67.2159	67.8458	68.4817	69.1235	69.7713	70.4252	71.0852	71.7514	72.4238	73.1026	73.7877	74.4792	75.1772	75.8817	76.5929	77.3107	78.0353	78.7666	79.5048	80.2499	81.002	81.7611	82.5274	83.3008	84.0815	84.8695	85.6649	86.4677	87.278	88.096	88.9216	89.755	90.5962
S0006	FL1	Counts	0	0	0	0	0	0	0	0	0	0	0	0	0	0	0	0	0	0	0	0	0	0	0	0	0	0	0	0	0	1	0	0	0	0	0	0	0	0	0	0	0	0	0	0	0	0	0
S0006	FL3	Bin Values (MEF)	4.34903	4.38791	4.42714	4.46672	4.50665	4.54694	4.58759	4.6286	4.66998	4.71173	4.75385	4.79635	4.83923	4.88249	4.92614	4.97018	5.01461	5.05944	5.10467	5.15031	5.19635	5.24281	5.28968	5.33697	5.38468	5.43282	5.48139	5.53039	5.57983	5.62972	5.68005	5.73083	5.78206	5.83375	5.8859	5.93852	5.99161	6.04518	6.09922	6.15375	6.20876	6.26427	6.32027	6.37677	6.43378	6.4913	6.54933
S0006	FL3	Counts	0	0	0	0	1	0	0	0	0	0	0	0	0	0	0	0	0	0	0	0	0	0	0	0	0	0	0	0	0	0	0	0	0	0	0	0	0	0	0	0	0	0	0	0	0	0	0
S0007	FL1	Bin Values (MEF)	58.9869	59.5397	60.0977	60.6609	61.2294	61.8032	62.3825	62.9671	63.5572	64.1529	64.7541	65.361	65.9735	66.5918	67.2159	67.8458	68.4817	69.1235	69.7713	70.4252	71.0852	71.7514	72.4238	73.1026	73.7877	74.4792	75.1772	75.8817	76.5929	77.3107	78.0353	78.7666	79.5048	80.2499	81.002	81.7611	82.5274	83.3008	84.0815	84.8695	85.6649	86.4677	87.278	88.096	88.9216	89.755	90.5962
S0007	FL1	Counts	0	0	0	0	1	0	0	0	0	0	0	0	1	1	0	1	0	0	0	0	0	1	0	0	1	0	0	0	0	0	0	0	0	0	1	0	1	0	1	1	0	0	2	0	1	0	0
S0007	FL3	Bin Values (MEF)	4.34903	4.38791	4.42714	4.46672	4.50665	4.54694	4.58759	4.6286	4.66998	4.71173	4.75385	4.79635	4.83923	4.88249	4.92614	4.97018	5.01461	5.05944	5.10467	5.15031	5.19635	5.24281	5.28968	5.33697	5.38468	5.43282	5.48139	5.53039	5.57983	5.62972	5.68005	5.73083	5.78206	5.83375	5.8859	5.93852	5.99161	6.04518	6.09922	6.15375	6.20876	6.26427	6.32027	6.37677	6.43378	6.4913	6.54933
S0007	FL3	Counts	0	0	0	0	0	0	0	0	0	0	0	0	0	0	0	0	0	0	0	0	0	0	0	0	0	0	0	0	0	0	0	0	0	0	0	0	0	0	0	0	0	0	0	0	0	0	0
S0008	FL1	Bin Values (MEF)	58.9869	59.5397	60.0977	60.6609	61.2294	61.8032	62.3825	62.9671	63.5572	64.1529	64.7541	65.361	65.9735	66.5918	67.2159	67.8458	68.4817	69.1235	69.7713	70.4252	71.0852	71.7514	72.4238	73.1026	73.7877	74.4792	75.1772	75.8817	76.5929	77.3107	78.0353	78.7666	79.5048	80.2499	81.002	81.7611	82.5274	83.3008	84.0815	84.8695	85.6649	86.4677	87.278	88.096	88.9216	89.755	90.5962
S0008	FL1	Counts	0	0	1	1	0	0	0	0	0	0	0	0	0	0	1	0	1	0	0	0	0	0	0	0	1	1	1	1	0	1	0	0	0	2	0	0	1	0	0	0	0	1	0	0	1	0	3
S0008	FL3	Bin Values (MEF)	4.34903	4.38791	4.42714	4.46672	4.50665	4.54694	4.58759	4.6286	4.66998	4.71173	4.75385	4.79635	4.83923	4.88249	4.92614	4.97018	5.01461	5.05944	5.10467	5.15031	5.19635	5.24281	5.28968	5.33697	5.38468	5.43282	5.48139	5.53039	5.57983	5.62972	5.68005	5.73083	5.78206	5.83375	5.8859	5.93852	5.99161	6.04518	6.09922	6.15375	6.20876	6.26427	6.32027	6.37677	6.43378	6.4913	6.54933
S0008	FL3	Counts	0	0	0	0	0	0	0	0	0	0	0	0	0	0	0	0	0	0	0	0	0	0	0	1	0	0	0	0	0	0	0	0	0	0	0	0	0	0	0	0	0	0	0	0	0	0	0
S0009	FL1	Bin Values (MEF)	58.9869	59.5397	60.0977	60.6609	61.2294	61.8032	62.3825	62.9671	63.5572	64.1529	64.7541	65.361	65.9735	66.5918	67.2159	67.8458	68.4817	69.1235	69.7713	70.4252	71.0852	71.7514	72.4238	73.1026	73.7877	74.4792	75.1772	75.8817	76.5929	77.3107	78.0353	78.7666	79.5048	80.2499	81.002	81.7611	82.5274	83.3008	84.0815	84.8695	85.6649	86.4677	87.278	88.096	88.9216	89.755	90.5962
S0009	FL1	Counts	0	0	0	0	0	0	0	0	0	0	0	0	0	0	0	0	0	0	0	0	0	0	0	0	0	0	0	0	0	0	0	0	0	0	0	1	0	0	0	0	0	0	0	0	0	0	0
S0009	FL3	Bin Values (MEF)	4.34903	4.38791	4.42714	4.46672	4.50665	4.54694	4.58759	4.6286	4.66998	4.71173	4.75385	4.79635	4.83923	4.88249	4.92614	4.97018	5.01461	5.05944	5.10467	5.15031	5.19635	5.24281	5.28968	5.33697	5.38468	5.43282	5.48139	5.53039	5.57983	5.62972	5.68005	5.73083	5.78206	5.83375	5.8859	5.93852	5.99161	6.04518	6.09922	6.15375	6.20876	6.26427	6.32027	6.37677	6.43378	6.4913	6.54933
S0009	FL3	Counts	0	0	0	0	0	0	0	0	0	0	0	0	0	0	0	0	0	0	0	0	0	0	0	0	0	0	0	0	0	0	0	0	0	1	0	0	0	0	0	0	0	0	0	0	0	0	0
S0010	FL1	Bin Values (MEF)	58.9869	59.5397	60.0977	60.6609	61.2294	61.8032	62.3825	62.9671	63.5572	64.1529	64.7541	65.361	65.9735	66.5918	67.2159	67.8458	68.4817	69.1235	69.7713	70.4252	71.0852	71.7514	72.4238	73.1026	73.7877	74.4792	75.1772	75.8817	76.5929	77.3107	78.0353	78.7666	79.5048	80.2499	81.002	81.7611	82.5274	83.3008	84.0815	84.8695	85.6649	86.4677	87.278	88.096	88.9216	89.755	90.5962
S0010	FL1	Counts	0	0	0	0	0	0	0	0	0	0	0	0	0	0	0	0	0	0	0	0	0	0	0	0	0	0	0	0	0	0	1	0	0	0	0	0	0	0	0	0	1	0	0	0	0	1	0
S0010	FL3	Bin Values (MEF)	4.34903	4.38791	4.42714	4.46672	4.50665	4.54694	4.58759	4.6286	4.66998	4.71173	4.75385	4.79635	4.83923	4.88249	4.92614	4.97018	5.01461	5.05944	5.10467	5.15031	5.19635	5.24281	5.28968	5.33697	5.38468	5.43282	5.48139	5.53039	5.57983	5.62972	5.68005	5.73083	5.78206	5.83375	5.8859	5.93852	5.99161	6.04518	6.09922	6.15375	6.20876	6.26427	6.32027	6.37677	6.43378	6.4913	6.54933
S0010	FL3	Counts	0	1	3	1	1	2	1	2	0	0	0	0	1	0	1	0	2	0	0	1	0	0	0	2	0	0	0	0	0	0	3	1	1	0	0	0	0	1	1	0	0	0	1	1	0	1	0
S0011	FL1	Bin Values (MEF)	58.9869	59.5397	60.0977	60.6609	61.2294	61.8032	62.3825	62.9671	63.5572	64.1529	64.7541	65.361	65.9735	66.5918	67.2159	67.8458	68.4817	69.1235	69.7713	70.4252	71.0852	71.7514	72.4238	73.1026	73.7877	74.4792	75.1772	75.8817	76.5929	77.3107	78.0353	78.7666	79.5048	80.2499	81.002	81.7611	82.5274	83.3008	84.0815	84.8695	85.6649	86.4677	87.278	88.096	88.9216	89.755	90.5962
S0011	FL1	Counts	0	1	0	0	0	0	0	0	0	0	0	0	0	0	0	1	0	0	1	0	0	1	2	0	0	0	3	0	2	0	2	1	0	1	0	0	0	0	2	0	2	2	0	2	2	0	2
S0011	FL3	Bin Values (MEF)	4.34903	4.38791	4.42714	4.46672	4.50665	4.54694	4.58759	4.6286	4.66998	4.71173	4.75385	4.79635	4.83923	4.88249	4.92614	4.97018	5.01461	5.05944	5.10467	5.15031	5.19635	5.24281	5.28968	5.33697	5.38468	5.43282	5.48139	5.53039	5.57983	5.62972	5.68005	5.73083	5.78206	5.83375	5.8859	5.93852	5.99161	6.04518	6.09922	6.15375	6.20876	6.26427	6.32027	6.37677	6.43378	6.4913	6.54933
S0011	FL3	Counts	0	1	0	0	0	0	0	0	0	1	0	0	2	0	1	0	0	1	0	1	0	0	0	0	0	0	0	0	0	0	0	0	0	0	1	0	0	0	0	1	0	0	0	1	0	0	0
S0012	FL1	Bin Values (MEF)	58.9869	59.5397	60.0977	60.6609	61.2294	61.8032	62.3825	62.9671	63.5572	64.1529	64.7541	65.361	65.9735	66.5918	67.2159	67.8458	68.4817	69.1235	69.7713	70.4252	71.0852	71.7514	72.4238	73.1026	73.7877	74.4792	75.1772	75.8817	76.5929	77.3107	78.0353	78.7666	79.5048	80.2499	81.002	81.7611	82.5274	83.3008	84.0815	84.8695	85.6649	86.4677	87.278	88.096	88.9216	89.755	90.5962
S0012	FL1	Counts	0	0	0	0	0	0	0	0	0	0	0	0	0	0	0	0	0	0	0	0	0	0	0	0	0	0	0	0	0	0	0	0	0	0	0	0	0	0	0	0	0	0	0	0	0	0	0
S0012	FL3	Bin Values (MEF)	4.34903	4.38791	4.42714	4.46672	4.50665	4.54694	4.58759	4.6286	4.66998	4.71173	4.75385	4.79635	4.83923	4.88249	4.92614	4.97018	5.01461	5.05944	5.10467	5.15031	5.19635	5.24281	5.28968	5.33697	5.38468	5.43282	5.48139	5.53039	5.57983	5.62972	5.68005	5.73083	5.78206	5.83375	5.8859	5.93852	5.99161	6.04518	6.09922	6.15375	6.20876	6.26427	6.32027	6.37677	6.43378	6.4913	6.54933
S0012	FL3	Counts	0	0	0	0	1	0	0	0	0	0	0	0	0	0	0	0	0	0	0	0	0	0	0	0	0	0	0	0	0	0	0	0	0	0	0	0	0	0	1	0	0	1	0	0	0	0	0
S0013	FL1	Bin Values (MEF)	58.9869	59.5397	60.0977	60.6609	61.2294	61.8032	62.3825	62.9671	63.5572	64.1529	64.7541	65.361	65.9735	66.5918	67.2159	67.8458	68.4817	69.1235	69.7713	70.4252	71.0852	71.7514	72.4238	73.1026	73.7877	74.4792	75.1772	75.8817	76.5929	77.3107	78.0353	78.7666	79.5048	80.2499	81.002	81.7611	82.5274	83.3008	84.0815	84.8695	85.6649	86.4677	87.278	88.096	88.9216	89.755	90.5962
S0013	FL1	Counts	0	0	0	0	0	0	0	0	0	0	0	0	0	0	0	1	0	2	0	0	0	1	1	1	1	0	1	1	1	1	1	0	0	1	2	0	0	0	2	2	2	0	1	1	0	2	0
S0013	FL3	Bin Values (MEF)	4.34903	4.38791	4.42714	4.46672	4.50665	4.54694	4.58759	4.6286	4.66998	4.71173	4.75385	4.79635	4.83923	4.88249	4.92614	4.97018	5.01461	5.05944	5.10467	5.15031	5.19635	5.24281	5.28968	5.33697	5.38468	5.43282	5.48139	5.53039	5.57983	5.62972	5.68005	5.73083	5.78206	5.83375	5.8859	5.93852	5.99161	6.04518	6.09922	6.15375	6.20876	6.26427	6.32027	6.37677	6.43378	6.4913	6.54933
S0013	FL3	Counts	0	0	1	2	0	0	0	0	1	0	0	0	0	1	0	0	0	0	0	1	0	0	0	0	0	0	2	0	0	0	1	0	0	0	0	0	0	0	1	0	1	0	0	1	2	1	0
S0014	FL1	Bin Values (MEF)	58.9869	59.5397	60.0977	60.6609	61.2294	61.8032	62.3825	62.9671	63.5572	64.1529	64.7541	65.361	65.9735	66.5918	67.2159	67.8458	68.4817	69.1235	69.7713	70.4252	71.0852	71.7514	72.4238	73.1026	73.7877	74.4792	75.1772	75.8817	76.5929	77.3107	78.0353	78.7666	79.5048	80.2499	81.002	81.7611	82.5274	83.3008	84.0815	84.8695	85.6649	86.4677	87.278	88.096	88.9216	89.755	90.5962
S0014	FL1	Counts	0	0	0	0	0	0	1	0	0	0	0	0	0	0	1	0	0	0	1	0	0	0	0	0	0	0	1	1	0	0	0	0	0	0	1	0	1	1	1	0	0	0	1	0	1	1	0
S0014	FL3	Bin Values (MEF)	4.34903	4.38791	4.42714	4.46672	4.50665	4.54694	4.58759	4.6286	4.66998	4.71173	4.75385	4.79635	4.83923	4.88249	4.92614	4.97018	5.01461	5.05944	5.10467	5.15031	5.19635	5.24281	5.28968	5.33697	5.38468	5.43282	5.48139	5.53039	5.57983	5.62972	5.68005	5.73083	5.78206	5.83375	5.8859	5.93852	5.99161	6.04518	6.09922	6.15375	6.20876	6.26427	6.32027	6.37677	6.43378	6.4913	6.54933
S0014	FL3	Counts	0	0	1	0	0	0	0	0	0	0	0	0	0	0	0	0	0	0	0	0	0	0	0	0	0	0	0	0	0	0	0	0	0	0	0	0	1	0	0	0	0	0	0	0	0	0	0
S0015	FL1	Bin Values (MEF)	58.9869	59.5397	60.0977	60.6609	61.2294	61.8032	62.3825	62.9671	63.5572	64.1529	64.7541	65.361	65.9735	66.5918	67.2159	67.8458	68.4817	69.1235	69.7713	70.4252	71.0852	71.7514	72.4238	73.1026	73.7877	74.4792	75.1772	75.8817	76.5929	77.3107	78.0353	78.7666	79.5048	80.2499	81.002	81.7611	82.5274	83.3008	84.0815	84.8695	85.6649	86.4677	87.278	88.096	88.9216	89.755	90.5962
S0015	FL1	Counts	0	0	0	0	0	0	0	0	1	0	0	0	0	0	0	0	0	0	0	0	0	0	0	0	0	0	0	1	0	0	0	0	0	0	0	0	0	0	0	0	0	0	0	0	0	0	0
S0015	FL3	Bin Values (MEF)	4.34903	4.38791	4.42714	4.46672	4.50665	4.54694	4.58759	4.6286	4.66998	4.71173	4.75385	4.79635	4.83923	4.88249	4.92614	4.97018	5.01461	5.05944	5.10467	5.15031	5.19635	5.24281	5.28968	5.33697	5.38468	5.43282	5.48139	5.53039	5.57983	5.62972	5.68005	5.73083	5.78206	5.83375	5.8859	5.93852	5.99161	6.04518	6.09922	6.15375	6.20876	6.26427	6.32027	6.37677	6.43378	6.4913	6.54933
S0015	FL3	Counts	0	0	0	0	0	0	0	0	0	0	0	0	0	0	0	0	0	0	0	0	0	0	0	0	0	0	0	0	0	0	0	0	0	0	0	0	0	0	0	0	0	0	0	0	0	0	0
S0016	FL1	Bin Values (MEF)	58.9869	59.5397	60.0977	60.6609	61.2294	61.8032	62.3825	62.9671	63.5572	64.1529	64.7541	65.361	65.9735	66.5918	67.2159	67.8458	68.4817	69.1235	69.7713	70.4252	71.0852	71.7514	72.4238	73.1026	73.7877	74.4792	75.1772	75.8817	76.5929	77.3107	78.0353	78.7666	79.5048	80.2499	81.002	81.7611	82.5274	83.3008	84.0815	84.8695	85.6649	86.4677	87.278	88.096	88.9216	89.755	90.5962
S0016	FL1	Counts	0	0	0	0	1	0	1	0	1	0	0	1	0	0	1	0	0	0	0	0	0	0	0	1	2	0	0	1	0	1	0	0	0	1	0	1	0	0	0	2	2	0	0	0	0	1	1
S0016	FL3	Bin Values (MEF)	4.34903	4.38791	4.42714	4.46672	4.50665	4.54694	4.58759	4.6286	4.66998	4.71173	4.75385	4.79635	4.83923	4.88249	4.92614	4.97018	5.01461	5.05944	5.10467	5.15031	5.19635	5.24281	5.28968	5.33697	5.38468	5.43282	5.48139	5.53039	5.57983	5.62972	5.68005	5.73083	5.78206	5.83375	5.8859	5.93852	5.99161	6.04518	6.09922	6.15375	6.20876	6.26427	6.32027	6.37677	6.43378	6.4913	6.54933
S0016	FL3	Counts	0	0	0	0	0	0	0	0	0	0	0	0	0	1	0	0	0	0	0	0	0	0	0	0	0	0	0	0	0	0	0	0	0	0	0	0	0	0	0	0	0	0	0	0	0	0	0
S0017	FL1	Bin Values (MEF)	58.9869	59.5397	60.0977	60.6609	61.2294	61.8032	62.3825	62.9671	63.5572	64.1529	64.7541	65.361	65.9735	66.5918	67.2159	67.8458	68.4817	69.1235	69.7713	70.4252	71.0852	71.7514	72.4238	73.1026	73.7877	74.4792	75.1772	75.8817	76.5929	77.3107	78.0353	78.7666	79.5048	80.2499	81.002	81.7611	82.5274	83.3008	84.0815	84.8695	85.6649	86.4677	87.278	88.096	88.9216	89.755	90.5962
S0017	FL1	Counts	0	0	0	0	0	1	0	0	0	1	0	1	0	0	0	1	0	2	1	1	0	1	0	0	1	0	1	0	0	1	0	0	1	0	1	2	0	1	0	1	0	1	0	1	1	1	0
S0017	FL3	Bin Values (MEF)	4.34903	4.38791	4.42714	4.46672	4.50665	4.54694	4.58759	4.6286	4.66998	4.71173	4.75385	4.79635	4.83923	4.88249	4.92614	4.97018	5.01461	5.05944	5.10467	5.15031	5.19635	5.24281	5.28968	5.33697	5.38468	5.43282	5.48139	5.53039	5.57983	5.62972	5.68005	5.73083	5.78206	5.83375	5.8859	5.93852	5.99161	6.04518	6.09922	6.15375	6.20876	6.26427	6.32027	6.37677	6.43378	6.4913	6.54933
S0017	FL3	Counts	0	0	0	0	0	1	0	3	0	0	1	1	1	1	2	2	0	1	1	0	1	0	0	0	2	0	0	0	0	1	1	0	0	1	0	1	1	1	0	1	1	1	1	1	0	0	1
S0018	FL1	Bin Values (MEF)	58.9869	59.5397	60.0977	60.6609	61.2294	61.8032	62.3825	62.9671	63.5572	64.1529	64.7541	65.361	65.9735	66.5918	67.2159	67.8458	68.4817	69.1235	69.7713	70.4252	71.0852	71.7514	72.4238	73.1026	73.7877	74.4792	75.1772	75.8817	76.5929	77.3107	78.0353	78.7666	79.5048	80.2499	81.002	81.7611	82.5274	83.3008	84.0815	84.8695	85.6649	86.4677	87.278	88.096	88.9216	89.755	90.5962
S0018	FL1	Counts	0	0	0	0	0	0	0	0	0	0	0	0	0	0	0	0	0	0	0	0	0	0	0	0	0	0	0	0	0	0	0	0	1	0	0	0	0	0	1	1	0	0	0	0	0	0	0
S0018	FL3	Bin Values (MEF)	4.34903	4.38791	4.42714	4.46672	4.50665	4.54694	4.58759	4.6286	4.66998	4.71173	4.75385	4.79635	4.83923	4.88249	4.92614	4.97018	5.01461	5.05944	5.10467	5.15031	5.19635	5.24281	5.28968	5.33697	5.38468	5.43282	5.48139	5.53039	5.57983	5.62972	5.68005	5.73083	5.78206	5.83375	5.8859	5.93852	5.99161	6.04518	6.09922	6.15375	6.20876	6.26427	6.32027	6.37677	6.43378	6.4913	6.54933
S0018	FL3	Counts	0	0	0	0	0	0	0	0	0	0	0	0	0	0	0	0	0	0	0	0	0	0	0	0	0	0	0	0	0	0	0	0	0	0	0	0	0	0	0	0	0	0	0	0	0	0	0
S0019	FL1	Bin Values (MEF)	58.9869	59.5397	60.0977	60.6609	61.2294	61.8032	62.3825	62.9671	63.5572	64.1529	64.7541	65.361	65.9735	66.5918	67.2159	67.8458	68.4817	69.1235	69.7713	70.4252	71.0852	71.7514	72.4238	73.1026	73.7877	74.4792	75.1772	75.8817	76.5929	77.3107	78.0353	78.7666	79.5048	80.2499	81.002	81.7611	82.5274	83.3008	84.0815	84.8695	85.6649	86.4677	87.278	88.096	88.9216	89.755	90.5962
S0019	FL1	Counts	0	0	0	0	0	2	0	0	1	1	1	1	0	1	0	0	0	1	1	0	0	0	1	1	0	0	0	2	2	1	2	1	0	2	0	2	0	2	2	0	0	0	0	1	1	0	1
S0019	FL3	Bin Values (MEF)	4.34903	4.38791	4.42714	4.46672	4.50665	4.54694	4.58759	4.6286	4.66998	4.71173	4.75385	4.79635	4.83923	4.88249	4.92614	4.97018	5.01461	5.05944	5.10467	5.15031	5.19635	5.24281	5.28968	5.33697	5.38468	5.43282	5.48139	5.53039	5.57983	5.62972	5.68005	5.73083	5.78206	5.83375	5.8859	5.93852	5.99161	6.04518	6.09922	6.15375	6.20876	6.26427	6.32027	6.37677	6.43378	6.4913	6.54933
S0019	FL3	Counts	0	0	0	0	0	0	0	0	0	0	0	0	0	0	1	0	0	1	0	0	0	0	0	0	1	0	0	0	1	0	0	0	0	0	0	0	0	0	0	0	1	0	1	0	0	0	0
S0020	FL1	Bin Values (MEF)	58.9869	59.5397	60.0977	60.6609	61.2294	61.8032	62.3825	62.9671	63.5572	64.1529	64.7541	65.361	65.9735	66.5918	67.2159	67.8458	68.4817	69.1235	69.7713	70.4252	71.0852	71.7514	72.4238	73.1026	73.7877	74.4792	75.1772	75.8817	76.5929	77.3107	78.0353	78.7666	79.5048	80.2499	81.002	81.7611	82.5274	83.3008	84.0815	84.8695	85.6649	86.4677	87.278	88.096	88.9216	89.755	90.5962
S0020	FL1	Counts	0	0	0	0	1	0	0	0	0	0	0	0	0	0	0	0	0	0	0	0	0	0	0	0	0	0	0	0	0	0	0	0	0	0	0	0	0	0	1	0	0	0	0	0	0	0	1
S0020	FL3	Bin Values (MEF)	4.34903	4.38791	4.42714	4.46672	4.50665	4.54694	4.58759	4.6286	4.66998	4.71173	4.75385	4.79635	4.83923	4.88249	4.92614	4.97018	5.01461	5.05944	5.10467	5.15031	5.19635	5.24281	5.28968	5.33697	5.38468	5.43282	5.48139	5.53039	5.57983	5.62972	5.68005	5.73083	5.78206	5.83375	5.8859	5.93852	5.99161	6.04518	6.09922	6.15375	6.20876	6.26427	6.32027	6.37677	6.43378	6.4913	6.54933
S0020	FL3	Counts	0	0	0	0	0	0	0	0	0	0	0	0	0	0	0	1	0	0	0	0	0	0	0	0	0	0	0	0	0	0	0	0	0	0	0	0	0	0	0	0	0	0	0	1	0	0	0
S0021	FL1	Bin Values (MEF)	58.9869	59.5397	60.0977	60.6609	61.2294	61.8032	62.3825	62.9671	63.5572	64.1529	64.7541	65.361	65.9735	66.5918	67.2159	67.8458	68.4817	69.1235	69.7713	70.4252	71.0852	71.7514	72.4238	73.1026	73.7877	74.4792	75.1772	75.8817	76.5929	77.3107	78.0353	78.7666	79.5048	80.2499	81.002	81.7611	82.5274	83.3008	84.0815	84.8695	85.6649	86.4677	87.278	88.096	88.9216	89.755	90.5962
S0021	FL1	Counts	0	0	0	0	0	0	0	0	0	0	0	0	0	0	0	0	0	0	1	0	0	0	0	1	0	0	0	0	0	0	0	0	0	0	0	0	0	0	0	0	0	0	0	0	0	0	0
S0021	FL3	Bin Values (MEF)	4.34903	4.38791	4.42714	4.46672	4.50665	4.54694	4.58759	4.6286	4.66998	4.71173	4.75385	4.79635	4.83923	4.88249	4.92614	4.97018	5.01461	5.05944	5.10467	5.15031	5.19635	5.24281	5.28968	5.33697	5.38468	5.43282	5.48139	5.53039	5.57983	5.62972	5.68005	5.73083	5.78206	5.83375	5.8859	5.93852	5.99161	6.04518	6.09922	6.15375	6.20876	6.26427	6.32027	6.37677	6.43378	6.4913	6.54933
S0021	FL3	Counts	0	0	0	0	0	0	0	0	0	0	0	0	0	0	0	0	0	0	0	0	0	0	0	1	0	1	0	0	0	1	0	0	0	0	0	0	0	0	0	0	0	0	0	0	0	0	0
S0022	FL1	Bin Values (MEF)	58.9869	59.5397	60.0977	60.6609	61.2294	61.8032	62.3825	62.9671	63.5572	64.1529	64.7541	65.361	65.9735	66.5918	67.2159	67.8458	68.4817	69.1235	69.7713	70.4252	71.0852	71.7514	72.4238	73.1026	73.7877	74.4792	75.1772	75.8817	76.5929	77.3107	78.0353	78.7666	79.5048	80.2499	81.002	81.7611	82.5274	83.3008	84.0815	84.8695	85.6649	86.4677	87.278	88.096	88.9216	89.755	90.5962
S0022	FL1	Counts	0	1	0	0	0	0	0	0	0	0	0	0	0	0	0	0	0	1	0	0	0	0	0	0	1	0	0	0	0	0	0	1	1	0	0	0	0	0	0	0	0	0	0	1	0	0	1
S0022	FL3	Bin Values (MEF)	4.34903	4.38791	4.42714	4.46672	4.50665	4.54694	4.58759	4.6286	4.66998	4.71173	4.75385	4.79635	4.83923	4.88249	4.92614	4.97018	5.01461	5.05944	5.10467	5.15031	5.19635	5.24281	5.28968	5.33697	5.38468	5.43282	5.48139	5.53039	5.57983	5.62972	5.68005	5.73083	5.78206	5.83375	5.8859	5.93852	5.99161	6.04518	6.09922	6.15375	6.20876	6.26427	6.32027	6.37677	6.43378	6.4913	6.54933
S0022	FL3	Counts	0	0	0	0	0	0	0	0	0	0	0	0	0	0	0	0	0	0	0	0	0	0	0	0	0	0	0	0	0	0	0	0	0	0	0	0	0	0	0	0	0	0	0	0	0	0	0
S0023	FL1	Bin Values (MEF)	58.9869	59.5397	60.0977	60.6609	61.2294	61.8032	62.3825	62.9671	63.5572	64.1529	64.7541	65.361	65.9735	66.5918	67.2159	67.8458	68.4817	69.1235	69.7713	70.4252	71.0852	71.7514	72.4238	73.1026	73.7877	74.4792	75.1772	75.8817	76.5929	77.3107	78.0353	78.7666	79.5048	80.2499	81.002	81.7611	82.5274	83.3008	84.0815	84.8695	85.6649	86.4677	87.278	88.096	88.9216	89.755	90.5962
S0023	FL1	Counts	0	0	0	0	0	1	1	0	0	0	0	0	0	0	0	0	1	1	0	0	1	0	0	0	0	2	0	2	0	0	0	0	0	0	0	0	0	0	1	0	0	0	2	1	1	0	0
S0023	FL3	Bin Values (MEF)	4.34903	4.38791	4.42714	4.46672	4.50665	4.54694	4.58759	4.6286	4.66998	4.71173	4.75385	4.79635	4.83923	4.88249	4.92614	4.97018	5.01461	5.05944	5.10467	5.15031	5.19635	5.24281	5.28968	5.33697	5.38468	5.43282	5.48139	5.53039	5.57983	5.62972	5.68005	5.73083	5.78206	5.83375	5.8859	5.93852	5.99161	6.04518	6.09922	6.15375	6.20876	6.26427	6.32027	6.37677	6.43378	6.4913	6.54933
S0023	FL3	Counts	0	1	0	0	0	1	0	0	0	0	0	0	0	0	0	0	0	0	0	1	0	0	0	0	1	0	0	0	1	0	0	0	0	0	0	0	0	1	0	1	1	1	0	0	0	0	0
S0024	FL1	Bin Values (MEF)	58.9869	59.5397	60.0977	60.6609	61.2294	61.8032	62.3825	62.9671	63.5572	64.1529	64.7541	65.361	65.9735	66.5918	67.2159	67.8458	68.4817	69.1235	69.7713	70.4252	71.0852	71.7514	72.4238	73.1026	73.7877	74.4792	75.1772	75.8817	76.5929	77.3107	78.0353	78.7666	79.5048	80.2499	81.002	81.7611	82.5274	83.3008	84.0815	84.8695	85.6649	86.4677	87.278	88.096	88.9216	89.755	90.5962
S0024	FL1	Counts	0	0	0	0	0	0	0	0	0	0	1	0	0	1	0	0	0	0	0	0	0	0	0	0	0	0	0	0	0	0	0	0	0	0	0	0	0	0	0	0	0	0	0	0	0	0	0
S0024	FL3	Bin Values (MEF)	4.34903	4.38791	4.42714	4.46672	4.50665	4.54694	4.58759	4.6286	4.66998	4.71173	4.75385	4.79635	4.83923	4.88249	4.92614	4.97018	5.01461	5.05944	5.10467	5.15031	5.19635	5.24281	5.28968	5.33697	5.38468	5.43282	5.48139	5.53039	5.57983	5.62972	5.68005	5.73083	5.78206	5.83375	5.8859	5.93852	5.99161	6.04518	6.09922	6.15375	6.20876	6.26427	6.32027	6.37677	6.43378	6.4913	6.54933
S0024	FL3	Counts	0	0	0	0	0	0	0	0	0	0	0	0	0	0	0	0	0	0	0	0	0	0	0	0	0	0	0	0	0	0	0	0	0	0	0	0	0	0	0	0	0	0	0	0	0	0	0
S0025	FL1	Bin Values (MEF)	58.9869	59.5397	60.0977	60.6609	61.2294	61.8032	62.3825	62.9671	63.5572	64.1529	64.7541	65.361	65.9735	66.5918	67.2159	67.8458	68.4817	69.1235	69.7713	70.4252	71.0852	71.7514	72.4238	73.1026	73.7877	74.4792	75.1772	75.8817	76.5929	77.3107	78.0353	78.7666	79.5048	80.2499	81.002	81.7611	82.5274	83.3008	84.0815	84.8695	85.6649	86.4677	87.278	88.096	88.9216	89.755	90.5962
S0025	FL1	Counts	0	0	0	0	0	0	0	0	0	0	0	0	0	0	0	0	0	0	0	0	0	0	0	2	0	0	0	0	0	0	0	0	0	0	0	0	1	0	0	1	1	1	0	0	0	0	0
S0025	FL3	Bin Values (MEF)	4.34903	4.38791	4.42714	4.46672	4.50665	4.54694	4.58759	4.6286	4.66998	4.71173	4.75385	4.79635	4.83923	4.88249	4.92614	4.97018	5.01461	5.05944	5.10467	5.15031	5.19635	5.24281	5.28968	5.33697	5.38468	5.43282	5.48139	5.53039	5.57983	5.62972	5.68005	5.73083	5.78206	5.83375	5.8859	5.93852	5.99161	6.04518	6.09922	6.15375	6.20876	6.26427	6.32027	6.37677	6.43378	6.4913	6.54933
S0025	FL3	Counts	0	0	0	0	0	0	0	0	0	0	0	0	0	0	0	0	0	0	0	0	0	0	0	0	0	0	0	0	0	0	0	0	0	0	0	0	0	0	0	0	0	0	0	0	0	0	0
S0026	FL1	Bin Values (MEF)	58.9869	59.5397	60.0977	60.6609	61.2294	61.8032	62.3825	62.9671	63.5572	64.1529	64.7541	65.361	65.9735	66.5918	67.2159	67.8458	68.4817	69.1235	69.7713	70.4252	71.0852	71.7514	72.4238	73.1026	73.7877	74.4792	75.1772	75.8817	76.5929	77.3107	78.0353	78.7666	79.5048	80.2499	81.002	81.7611	82.5274	83.3008	84.0815	84.8695	85.6649	86.4677	87.278	88.096	88.9216	89.755	90.5962
S0026	FL1	Counts	0	0	0	1	0	0	0	0	0	0	0	0	0	0	0	0	0	0	0	0	0	0	0	0	0	0	0	0	0	0	0	0	0	0	0	0	0	0	0	0	0	0	0	0	1	0	0
S0026	FL3	Bin Values (MEF)	4.34903	4.38791	4.42714	4.46672	4.50665	4.54694	4.58759	4.6286	4.66998	4.71173	4.75385	4.79635	4.83923	4.88249	4.92614	4.97018	5.01461	5.05944	5.10467	5.15031	5.19635	5.24281	5.28968	5.33697	5.38468	5.43282	5.48139	5.53039	5.57983	5.62972	5.68005	5.73083	5.78206	5.83375	5.8859	5.93852	5.99161	6.04518	6.09922	6.15375	6.20876	6.26427	6.32027	6.37677	6.43378	6.4913	6.54933
S0026	FL3	Counts	0	0	0	0	0	0	0	0	0	0	0	0	0	0	0	0	0	0	0	0	0	1	0	0	0	0	0	0	0	0	0	0	0	0	0	0	0	0	0	0	1	0	0	0	0	0	0
S0027	FL1	Bin Values (MEF)	58.9869	59.5397	60.0977	60.6609	61.2294	61.8032	62.3825	62.9671	63.5572	64.1529	64.7541	65.361	65.9735	66.5918	67.2159	67.8458	68.4817	69.1235	69.7713	70.4252	71.0852	71.7514	72.4238	73.1026	73.7877	74.4792	75.1772	75.8817	76.5929	77.3107	78.0353	78.7666	79.5048	80.2499	81.002	81.7611	82.5274	83.3008	84.0815	84.8695	85.6649	86.4677	87.278	88.096	88.9216	89.755	90.5962
S0027	FL1	Counts	0	0	0	0	0	0	0	0	0	0	0	0	0	0	0	0	0	0	0	0	0	0	0	0	1	0	0	0	0	0	0	0	0	0	0	0	0	0	0	0	0	0	0	0	0	0	0
S0027	FL3	Bin Values (MEF)	4.34903	4.38791	4.42714	4.46672	4.50665	4.54694	4.58759	4.6286	4.66998	4.71173	4.75385	4.79635	4.83923	4.88249	4.92614	4.97018	5.01461	5.05944	5.10467	5.15031	5.19635	5.24281	5.28968	5.33697	5.38468	5.43282	5.48139	5.53039	5.57983	5.62972	5.68005	5.73083	5.78206	5.83375	5.8859	5.93852	5.99161	6.04518	6.09922	6.15375	6.20876	6.26427	6.32027	6.37677	6.43378	6.4913	6.54933
S0027	FL3	Counts	0	0	0	0	0	0	0	0	0	0	0	0	0	0	0	0	0	0	0	0	0	0	0	0	0	0	0	0	0	0	0	0	0	0	0	0	0	0	0	0	1	0	0	0	0	0	0
S0028	FL1	Bin Values (MEF)	58.9869	59.5397	60.0977	60.6609	61.2294	61.8032	62.3825	62.9671	63.5572	64.1529	64.7541	65.361	65.9735	66.5918	67.2159	67.8458	68.4817	69.1235	69.7713	70.4252	71.0852	71.7514	72.4238	73.1026	73.7877	74.4792	75.1772	75.8817	76.5929	77.3107	78.0353	78.7666	79.5048	80.2499	81.002	81.7611	82.5274	83.3008	84.0815	84.8695	85.6649	86.4677	87.278	88.096	88.9216	89.755	90.5962
S0028	FL1	Counts	0	0	0	0	1	0	0	1	0	0	0	0	0	0	0	0	1	0	0	0	0	0	0	0	0	0	0	0	0	0	0	0	0	0	0	0	0	0	1	0	0	0	0	0	1	0	0
S0028	FL3	Bin Values (MEF)	4.34903	4.38791	4.42714	4.46672	4.50665	4.54694	4.58759	4.6286	4.66998	4.71173	4.75385	4.79635	4.83923	4.88249	4.92614	4.97018	5.01461	5.05944	5.10467	5.15031	5.19635	5.24281	5.28968	5.33697	5.38468	5.43282	5.48139	5.53039	5.57983	5.62972	5.68005	5.73083	5.78206	5.83375	5.8859	5.93852	5.99161	6.04518	6.09922	6.15375	6.20876	6.26427	6.32027	6.37677	6.43378	6.4913	6.54933
S0028	FL3	Counts	0	0	0	0	0	0	0	0	0	0	0	0	0	0	0	0	0	0	0	0	0	0	0	0	0	0	0	0	0	0	0	0	0	0	0	0	0	0	0	0	0	0	0	0	0	0	0
S0029	FL1	Bin Values (MEF)	58.9869	59.5397	60.0977	60.6609	61.2294	61.8032	62.3825	62.9671	63.5572	64.1529	64.7541	65.361	65.9735	66.5918	67.2159	67.8458	68.4817	69.1235	69.7713	70.4252	71.0852	71.7514	72.4238	73.1026	73.7877	74.4792	75.1772	75.8817	76.5929	77.3107	78.0353	78.7666	79.5048	80.2499	81.002	81.7611	82.5274	83.3008	84.0815	84.8695	85.6649	86.4677	87.278	88.096	88.9216	89.755	90.5962
S0029	FL1	Counts	0	0	0	0	0	0	1	0	1	1	0	0	0	0	0	0	0	0	0	0	0	0	0	0	0	0	0	0	0	0	0	0	0	2	0	1	0	0	0	0	0	0	0	0	0	1	0
S0029	FL3	Bin Values (MEF)	4.34903	4.38791	4.42714	4.46672	4.50665	4.54694	4.58759	4.6286	4.66998	4.71173	4.75385	4.79635	4.83923	4.88249	4.92614	4.97018	5.01461	5.05944	5.10467	5.15031	5.19635	5.24281	5.28968	5.33697	5.38468	5.43282	5.48139	5.53039	5.57983	5.62972	5.68005	5.73083	5.78206	5.83375	5.8859	5.93852	5.99161	6.04518	6.09922	6.15375	6.20876	6.26427	6.32027	6.37677	6.43378	6.4913	6.54933
S0029	FL3	Counts	0	0	0	0	0	0	0	0	0	1	0	0	0	0	0	0	0	0	1	0	0	1	0	0	0	1	0	0	0	0	0	1	0	0	0	1	2	0	0	0	0	0	0	0	0	1	0
S0030	FL1	Bin Values (MEF)	58.9869	59.5397	60.0977	60.6609	61.2294	61.8032	62.3825	62.9671	63.5572	64.1529	64.7541	65.361	65.9735	66.5918	67.2159	67.8458	68.4817	69.1235	69.7713	70.4252	71.0852	71.7514	72.4238	73.1026	73.7877	74.4792	75.1772	75.8817	76.5929	77.3107	78.0353	78.7666	79.5048	80.2499	81.002	81.7611	82.5274	83.3008	84.0815	84.8695	85.6649	86.4677	87.278	88.096	88.9216	89.755	90.5962
S0030	FL1	Counts	0	0	0	0	0	1	0	0	0	0	0	0	1	0	0	0	0	0	0	0	0	0	0	0	0	0	0	0	0	1	0	0	0	0	0	0	0	0	0	0	0	0	1	0	1	0	0
S0030	FL3	Bin Values (MEF)	4.34903	4.38791	4.42714	4.46672	4.50665	4.54694	4.58759	4.6286	4.66998	4.71173	4.75385	4.79635	4.83923	4.88249	4.92614	4.97018	5.01461	5.05944	5.10467	5.15031	5.19635	5.24281	5.28968	5.33697	5.38468	5.43282	5.48139	5.53039	5.57983	5.62972	5.68005	5.73083	5.78206	5.83375	5.8859	5.93852	5.99161	6.04518	6.09922	6.15375	6.20876	6.26427	6.32027	6.37677	6.43378	6.4913	6.54933
S0030	FL3	Counts	0	0	0	0	0	0	0	0	0	0	0	0	0	1	0	0	0	0	0	0	0	0	0	0	0	0	0	0	0	0	0	0	0	0	0	0	0	0	0	1	0	0	0	0	0	0	0
S0031	FL1	Bin Values (MEF)	58.9869	59.5397	60.0977	60.6609	61.2294	61.8032	62.3825	62.9671	63.5572	64.1529	64.7541	65.361	65.9735	66.5918	67.2159	67.8458	68.4817	69.1235	69.7713	70.4252	71.0852	71.7514	72.4238	73.1026	73.7877	74.4792	75.1772	75.8817	76.5929	77.3107	78.0353	78.7666	79.5048	80.2499	81.002	81.7611	82.5274	83.3008	84.0815	84.8695	85.6649	86.4677	87.278	88.096	88.9216	89.755	90.5962
S0031	FL1	Counts	0	0	0	0	0	0	0	0	0	0	0	0	0	0	0	0	0	1	0	0	0	0	0	0	0	0	0	0	0	0	0	0	0	0	1	0	0	0	0	0	0	1	1	0	0	0	0
S0031	FL3	Bin Values (MEF)	4.34903	4.38791	4.42714	4.46672	4.50665	4.54694	4.58759	4.6286	4.66998	4.71173	4.75385	4.79635	4.83923	4.88249	4.92614	4.97018	5.01461	5.05944	5.10467	5.15031	5.19635	5.24281	5.28968	5.33697	5.38468	5.43282	5.48139	5.53039	5.57983	5.62972	5.68005	5.73083	5.78206	5.83375	5.8859	5.93852	5.99161	6.04518	6.09922	6.15375	6.20876	6.26427	6.32027	6.37677	6.43378	6.4913	6.54933
S0031	FL3	Counts	0	0	0	0	0	0	0	0	0	0	0	0	0	0	0	0	0	0	1	1	0	0	0	0	0	0	0	0	0	0	0	1	0	0	1	1	0	0	0	0	0	0	1	0	0	0	0
S0032	FL1	Bin Values (MEF)	58.9869	59.5397	60.0977	60.6609	61.2294	61.8032	62.3825	62.9671	63.5572	64.1529	64.7541	65.361	65.9735	66.5918	67.2159	67.8458	68.4817	69.1235	69.7713	70.4252	71.0852	71.7514	72.4238	73.1026	73.7877	74.4792	75.1772	75.8817	76.5929	77.3107	78.0353	78.7666	79.5048	80.2499	81.002	81.7611	82.5274	83.3008	84.0815	84.8695	85.6649	86.4677	87.278	88.096	88.9216	89.755	90.5962
S0032	FL1	Counts	0	0	0	0	0	0	0	0	0	0	0	0	0	0	0	0	0	0	0	1	0	0	0	0	0	0	0	0	0	0	0	0	0	0	0	0	0	0	0	0	0	0	0	0	0	0	0
S0032	FL3	Bin Values (MEF)	4.34903	4.38791	4.42714	4.46672	4.50665	4.54694	4.58759	4.6286	4.66998	4.71173	4.75385	4.79635	4.83923	4.88249	4.92614	4.97018	5.01461	5.05944	5.10467	5.15031	5.19635	5.24281	5.28968	5.33697	5.38468	5.43282	5.48139	5.53039	5.57983	5.62972	5.68005	5.73083	5.78206	5.83375	5.8859	5.93852	5.99161	6.04518	6.09922	6.15375	6.20876	6.26427	6.32027	6.37677	6.43378	6.4913	6.54933
S0032	FL3	Counts	0	0	0	0	0	0	0	0	0	0	0	1	0	0	0	0	0	0	0	0	0	0	0	0	1	0	0	0	0	0	0	0	0	0	0	0	0	0	0	1	0	0	0	0	0	0	0
S0033	FL1	Bin Values (MEF)	58.9869	59.5397	60.0977	60.6609	61.2294	61.8032	62.3825	62.9671	63.5572	64.1529	64.7541	65.361	65.9735	66.5918	67.2159	67.8458	68.4817	69.1235	69.7713	70.4252	71.0852	71.7514	72.4238	73.1026	73.7877	74.4792	75.1772	75.8817	76.5929	77.3107	78.0353	78.7666	79.5048	80.2499	81.002	81.7611	82.5274	83.3008	84.0815	84.8695	85.6649	86.4677	87.278	88.096	88.9216	89.755	90.5962
S0033	FL1	Counts	0	0	0	0	0	0	0	0	0	0	0	0	0	0	0	0	0	0	0	0	0	0	0	0	0	0	0	0	1	0	0	0	0	0	1	0	0	0	0	1	0	0	1	1	0	0	0
S0033	FL3	Bin Values (MEF)	4.34903	4.38791	4.42714	4.46672	4.50665	4.54694	4.58759	4.6286	4.66998	4.71173	4.75385	4.79635	4.83923	4.88249	4.92614	4.97018	5.01461	5.05944	5.10467	5.15031	5.19635	5.24281	5.28968	5.33697	5.38468	5.43282	5.48139	5.53039	5.57983	5.62972	5.68005	5.73083	5.78206	5.83375	5.8859	5.93852	5.99161	6.04518	6.09922	6.15375	6.20876	6.26427	6.32027	6.37677	6.43378	6.4913	6.54933
S0033	FL3	Counts	0	1	0	0	1	0	0	1	0	0	0	1	0	1	1	0	0	0	0	0	0	0	0	0	1	0	0	2	0	0	0	0	1	0	0	0	1	1	1	0	0	2	1	0	0	1	0
S0034	FL1	Bin Values (MEF)	58.9869	59.5397	60.0977	60.6609	61.2294	61.8032	62.3825	62.9671	63.5572	64.1529	64.7541	65.361	65.9735	66.5918	67.2159	67.8458	68.4817	69.1235	69.7713	70.4252	71.0852	71.7514	72.4238	73.1026	73.7877	74.4792	75.1772	75.8817	76.5929	77.3107	78.0353	78.7666	79.5048	80.2499	81.002	81.7611	82.5274	83.3008	84.0815	84.8695	85.6649	86.4677	87.278	88.096	88.9216	89.755	90.5962
S0034	FL1	Counts	0	0	0	0	0	0	0	0	0	0	0	0	0	0	0	0	0	0	0	0	0	1	0	0	0	0	0	0	0	0	0	0	0	0	0	0	0	0	0	0	0	0	0	0	0	0	0
S0034	FL3	Bin Values (MEF)	4.34903	4.38791	4.42714	4.46672	4.50665	4.54694	4.58759	4.6286	4.66998	4.71173	4.75385	4.79635	4.83923	4.88249	4.92614	4.97018	5.01461	5.05944	5.10467	5.15031	5.19635	5.24281	5.28968	5.33697	5.38468	5.43282	5.48139	5.53039	5.57983	5.62972	5.68005	5.73083	5.78206	5.83375	5.8859	5.93852	5.99161	6.04518	6.09922	6.15375	6.20876	6.26427	6.32027	6.37677	6.43378	6.4913	6.54933
S0034	FL3	Counts	0	0	0	0	0	0	0	0	1	0	0	0	0	0	0	0	0	0	0	1	0	0	0	0	0	0	0	0	0	0	0	0	0	0	0	0	0	0	0	0	0	0	0	0	0	0	0
S0035	FL1	Bin Values (MEF)	58.9869	59.5397	60.0977	60.6609	61.2294	61.8032	62.3825	62.9671	63.5572	64.1529	64.7541	65.361	65.9735	66.5918	67.2159	67.8458	68.4817	69.1235	69.7713	70.4252	71.0852	71.7514	72.4238	73.1026	73.7877	74.4792	75.1772	75.8817	76.5929	77.3107	78.0353	78.7666	79.5048	80.2499	81.002	81.7611	82.5274	83.3008	84.0815	84.8695	85.6649	86.4677	87.278	88.096	88.9216	89.755	90.5962
S0035	FL1	Counts	0	0	0	0	0	0	0	0	0	0	1	0	0	0	0	0	0	0	0	0	0	0	0	0	0	0	0	0	0	0	0	1	0	1	0	0	0	0	0	0	0	0	0	0	0	0	0
S0035	FL3	Bin Values (MEF)	4.34903	4.38791	4.42714	4.46672	4.50665	4.54694	4.58759	4.6286	4.66998	4.71173	4.75385	4.79635	4.83923	4.88249	4.92614	4.97018	5.01461	5.05944	5.10467	5.15031	5.19635	5.24281	5.28968	5.33697	5.38468	5.43282	5.48139	5.53039	5.57983	5.62972	5.68005	5.73083	5.78206	5.83375	5.8859	5.93852	5.99161	6.04518	6.09922	6.15375	6.20876	6.26427	6.32027	6.37677	6.43378	6.4913	6.54933
S0035	FL3	Counts	0	0	0	0	0	0	0	0	0	0	0	0	0	0	0	0	0	0	0	0	0	0	0	1	0	0	0	0	0	0	0	0	0	0	0	0	0	0	0	0	0	0	0	0	0	0	0
S0036	FL1	Bin Values (MEF)	58.9869	59.5397	60.0977	60.6609	61.2294	61.8032	62.3825	62.9671	63.5572	64.1529	64.7541	65.361	65.9735	66.5918	67.2159	67.8458	68.4817	69.1235	69.7713	70.4252	71.0852	71.7514	72.4238	73.1026	73.7877	74.4792	75.1772	75.8817	76.5929	77.3107	78.0353	78.7666	79.5048	80.2499	81.002	81.7611	82.5274	83.3008	84.0815	84.8695	85.6649	86.4677	87.278	88.096	88.9216	89.755	90.5962
S0036	FL1	Counts	0	0	0	0	0	0	0	0	0	0	0	1	1	0	0	0	0	0	0	0	0	0	0	0	0	0	0	0	0	0	0	0	0	0	0	0	0	0	0	0	0	0	0	1	0	0	0
S0036	FL3	Bin Values (MEF)	4.34903	4.38791	4.42714	4.46672	4.50665	4.54694	4.58759	4.6286	4.66998	4.71173	4.75385	4.79635	4.83923	4.88249	4.92614	4.97018	5.01461	5.05944	5.10467	5.15031	5.19635	5.24281	5.28968	5.33697	5.38468	5.43282	5.48139	5.53039	5.57983	5.62972	5.68005	5.73083	5.78206	5.83375	5.8859	5.93852	5.99161	6.04518	6.09922	6.15375	6.20876	6.26427	6.32027	6.37677	6.43378	6.4913	6.54933
S0036	FL3	Counts	0	0	0	0	0	0	0	0	0	0	0	0	0	0	0	0	0	0	0	1	0	0	0	0	0	0	0	0	0	0	0	0	0	0	0	0	0	0	0	0	0	0	0	0	0	0	0
S0037	FL1	Bin Values (MEF)	58.9869	59.5397	60.0977	60.6609	61.2294	61.8032	62.3825	62.9671	63.5572	64.1529	64.7541	65.361	65.9735	66.5918	67.2159	67.8458	68.4817	69.1235	69.7713	70.4252	71.0852	71.7514	72.4238	73.1026	73.7877	74.4792	75.1772	75.8817	76.5929	77.3107	78.0353	78.7666	79.5048	80.2499	81.002	81.7611	82.5274	83.3008	84.0815	84.8695	85.6649	86.4677	87.278	88.096	88.9216	89.755	90.5962
S0037	FL1	Counts	0	0	0	1	0	1	0	0	0	1	0	0	0	0	0	0	0	0	0	1	0	0	0	1	1	0	1	0	0	0	0	0	1	0	1	0	0	3	0	0	0	0	0	1	0	1	0
S0037	FL3	Bin Values (MEF)	4.34903	4.38791	4.42714	4.46672	4.50665	4.54694	4.58759	4.6286	4.66998	4.71173	4.75385	4.79635	4.83923	4.88249	4.92614	4.97018	5.01461	5.05944	5.10467	5.15031	5.19635	5.24281	5.28968	5.33697	5.38468	5.43282	5.48139	5.53039	5.57983	5.62972	5.68005	5.73083	5.78206	5.83375	5.8859	5.93852	5.99161	6.04518	6.09922	6.15375	6.20876	6.26427	6.32027	6.37677	6.43378	6.4913	6.54933
S0037	FL3	Counts	0	0	0	0	0	0	0	0	0	0	0	0	0	0	0	0	0	0	1	0	0	0	0	0	0	0	0	0	0	0	0	0	0	0	0	0	0	0	0	0	0	0	0	0	0	0	0
S0038	FL1	Bin Values (MEF)	58.9869	59.5397	60.0977	60.6609	61.2294	61.8032	62.3825	62.9671	63.5572	64.1529	64.7541	65.361	65.9735	66.5918	67.2159	67.8458	68.4817	69.1235	69.7713	70.4252	71.0852	71.7514	72.4238	73.1026	73.7877	74.4792	75.1772	75.8817	76.5929	77.3107	78.0353	78.7666	79.5048	80.2499	81.002	81.7611	82.5274	83.3008	84.0815	84.8695	85.6649	86.4677	87.278	88.096	88.9216	89.755	90.5962
S0038	FL1	Counts	0	0	0	0	0	0	0	0	0	0	0	0	0	0	0	0	0	0	0	0	0	0	0	0	0	0	0	1	0	0	0	0	0	0	0	0	0	0	0	0	0	0	0	0	0	0	0
S0038	FL3	Bin Values (MEF)	4.34903	4.38791	4.42714	4.46672	4.50665	4.54694	4.58759	4.6286	4.66998	4.71173	4.75385	4.79635	4.83923	4.88249	4.92614	4.97018	5.01461	5.05944	5.10467	5.15031	5.19635	5.24281	5.28968	5.33697	5.38468	5.43282	5.48139	5.53039	5.57983	5.62972	5.68005	5.73083	5.78206	5.83375	5.8859	5.93852	5.99161	6.04518	6.09922	6.15375	6.20876	6.26427	6.32027	6.37677	6.43378	6.4913	6.54933
S0038	FL3	Counts	0	0	0	0	0	0	0	0	0	0	0	0	0	0	0	0	0	0	0	0	1	0	0	0	0	0	0	0	0	0	0	0	0	0	0	0	0	0	1	0	0	0	0	0	0	0	0
S0039	FL1	Bin Values (MEF)	58.9869	59.5397	60.0977	60.6609	61.2294	61.8032	62.3825	62.9671	63.5572	64.1529	64.7541	65.361	65.9735	66.5918	67.2159	67.8458	68.4817	69.1235	69.7713	70.4252	71.0852	71.7514	72.4238	73.1026	73.7877	74.4792	75.1772	75.8817	76.5929	77.3107	78.0353	78.7666	79.5048	80.2499	81.002	81.7611	82.5274	83.3008	84.0815	84.8695	85.6649	86.4677	87.278	88.096	88.9216	89.755	90.5962
S0039	FL1	Counts	0	0	0	0	0	1	1	0	0	0	0	0	0	0	0	0	0	0	0	0	0	1	0	0	0	0	0	0	2	0	0	1	0	0	0	0	1	0	0	0	0	0	0	0	0	0	0
S0039	FL3	Bin Values (MEF)	4.34903	4.38791	4.42714	4.46672	4.50665	4.54694	4.58759	4.6286	4.66998	4.71173	4.75385	4.79635	4.83923	4.88249	4.92614	4.97018	5.01461	5.05944	5.10467	5.15031	5.19635	5.24281	5.28968	5.33697	5.38468	5.43282	5.48139	5.53039	5.57983	5.62972	5.68005	5.73083	5.78206	5.83375	5.8859	5.93852	5.99161	6.04518	6.09922	6.15375	6.20876	6.26427	6.32027	6.37677	6.43378	6.4913	6.54933
S0039	FL3	Counts	0	0	0	0	0	0	0	0	0	0	0	0	0	0	0	0	0	0	0	0	0	0	0	0	0	0	0	0	0	0	0	0	0	0	0	0	0	0	0	0	0	0	0	0	0	0	0
S0040	FL1	Bin Values (MEF)	58.9869	59.5397	60.0977	60.6609	61.2294	61.8032	62.3825	62.9671	63.5572	64.1529	64.7541	65.361	65.9735	66.5918	67.2159	67.8458	68.4817	69.1235	69.7713	70.4252	71.0852	71.7514	72.4238	73.1026	73.7877	74.4792	75.1772	75.8817	76.5929	77.3107	78.0353	78.7666	79.5048	80.2499	81.002	81.7611	82.5274	83.3008	84.0815	84.8695	85.6649	86.4677	87.278	88.096	88.9216	89.755	90.5962
S0040	FL1	Counts	0	0	0	0	0	0	0	0	0	1	0	0	0	0	0	0	0	0	0	1	0	0	0	0	0	0	0	0	1	0	0	0	0	0	0	0	0	0	0	0	0	0	0	1	0	1	0
S0040	FL3	Bin Values (MEF)	4.34903	4.38791	4.42714	4.46672	4.50665	4.54694	4.58759	4.6286	4.66998	4.71173	4.75385	4.79635	4.83923	4.88249	4.92614	4.97018	5.01461	5.05944	5.10467	5.15031	5.19635	5.24281	5.28968	5.33697	5.38468	5.43282	5.48139	5.53039	5.57983	5.62972	5.68005	5.73083	5.78206	5.83375	5.8859	5.93852	5.99161	6.04518	6.09922	6.15375	6.20876	6.26427	6.32027	6.37677	6.43378	6.4913	6.54933
S0040	FL3	Counts	0	0	0	0	0	0	1	0	0	0	0	0	0	0	1	0	0	0	0	0	0	0	0	0	0	0	0	0	0	0	0	0	0	0	0	0	0	0	0	0	0	0	0	0	1	0	0
S0041	FL1	Bin Values (MEF)	58.9869	59.5397	60.0977	60.6609	61.2294	61.8032	62.3825	62.9671	63.5572	64.1529	64.7541	65.361	65.9735	66.5918	67.2159	67.8458	68.4817	69.1235	69.7713	70.4252	71.0852	71.7514	72.4238	73.1026	73.7877	74.4792	75.1772	75.8817	76.5929	77.3107	78.0353	78.7666	79.5048	80.2499	81.002	81.7611	82.5274	83.3008	84.0815	84.8695	85.6649	86.4677	87.278	88.096	88.9216	89.755	90.5962
S0041	FL1	Counts	0	0	0	1	0	0	1	0	0	1	0	0	1	0	0	0	0	0	0	0	0	0	0	0	1	0	0	0	0	0	1	0	0	0	0	0	1	0	0	0	0	0	0	0	2	0	1
S0041	FL3	Bin Values (MEF)	4.34903	4.38791	4.42714	4.46672	4.50665	4.54694	4.58759	4.6286	4.66998	4.71173	4.75385	4.79635	4.83923	4.88249	4.92614	4.97018	5.01461	5.05944	5.10467	5.15031	5.19635	5.24281	5.28968	5.33697	5.38468	5.43282	5.48139	5.53039	5.57983	5.62972	5.68005	5.73083	5.78206	5.83375	5.8859	5.93852	5.99161	6.04518	6.09922	6.15375	6.20876	6.26427	6.32027	6.37677	6.43378	6.4913	6.54933
S0041	FL3	Counts	0	0	0	0	0	0	0	0	0	0	0	0	0	0	0	0	0	0	0	0	0	0	0	0	0	0	0	0	0	0	0	0	0	0	0	0	0	0	0	0	0	0	0	0	0	0	0
S0042	FL1	Bin Values (MEF)	58.9869	59.5397	60.0977	60.6609	61.2294	61.8032	62.3825	62.9671	63.5572	64.1529	64.7541	65.361	65.9735	66.5918	67.2159	67.8458	68.4817	69.1235	69.7713	70.4252	71.0852	71.7514	72.4238	73.1026	73.7877	74.4792	75.1772	75.8817	76.5929	77.3107	78.0353	78.7666	79.5048	80.2499	81.002	81.7611	82.5274	83.3008	84.0815	84.8695	85.6649	86.4677	87.278	88.096	88.9216	89.755	90.5962
S0042	FL1	Counts	0	0	0	0	0	0	0	0	0	0	0	0	0	0	0	0	0	0	0	0	0	0	0	0	0	0	0	0	1	0	0	0	0	0	0	0	0	0	0	0	0	0	0	0	0	0	0
S0042	FL3	Bin Values (MEF)	4.34903	4.38791	4.42714	4.46672	4.50665	4.54694	4.58759	4.6286	4.66998	4.71173	4.75385	4.79635	4.83923	4.88249	4.92614	4.97018	5.01461	5.05944	5.10467	5.15031	5.19635	5.24281	5.28968	5.33697	5.38468	5.43282	5.48139	5.53039	5.57983	5.62972	5.68005	5.73083	5.78206	5.83375	5.8859	5.93852	5.99161	6.04518	6.09922	6.15375	6.20876	6.26427	6.32027	6.37677	6.43378	6.4913	6.54933
S0042	FL3	Counts	0	0	0	0	0	0	0	0	0	1	0	0	0	0	0	0	0	0	0	0	1	0	0	0	0	0	0	1	0	0	0	0	1	0	0	0	0	0	0	0	0	0	0	0	0	0	0
S0043	FL1	Bin Values (MEF)	58.9869	59.5397	60.0977	60.6609	61.2294	61.8032	62.3825	62.9671	63.5572	64.1529	64.7541	65.361	65.9735	66.5918	67.2159	67.8458	68.4817	69.1235	69.7713	70.4252	71.0852	71.7514	72.4238	73.1026	73.7877	74.4792	75.1772	75.8817	76.5929	77.3107	78.0353	78.7666	79.5048	80.2499	81.002	81.7611	82.5274	83.3008	84.0815	84.8695	85.6649	86.4677	87.278	88.096	88.9216	89.755	90.5962
S0043	FL1	Counts	0	0	0	2	0	0	0	0	0	1	0	0	0	0	0	1	0	0	0	0	0	0	0	0	0	0	0	0	3	0	0	0	0	0	1	1	0	0	1	1	0	0	0	2	0	0	1
S0043	FL3	Bin Values (MEF)	4.34903	4.38791	4.42714	4.46672	4.50665	4.54694	4.58759	4.6286	4.66998	4.71173	4.75385	4.79635	4.83923	4.88249	4.92614	4.97018	5.01461	5.05944	5.10467	5.15031	5.19635	5.24281	5.28968	5.33697	5.38468	5.43282	5.48139	5.53039	5.57983	5.62972	5.68005	5.73083	5.78206	5.83375	5.8859	5.93852	5.99161	6.04518	6.09922	6.15375	6.20876	6.26427	6.32027	6.37677	6.43378	6.4913	6.54933
S0043	FL3	Counts	0	0	0	0	0	0	0	0	0	0	0	0	0	0	0	0	0	0	0	0	0	0	0	0	0	0	0	0	1	0	0	0	1	0	0	0	0	0	0	0	0	0	0	0	0	0	1
S0044	FL1	Bin Values (MEF)	58.9869	59.5397	60.0977	60.6609	61.2294	61.8032	62.3825	62.9671	63.5572	64.1529	64.7541	65.361	65.9735	66.5918	67.2159	67.8458	68.4817	69.1235	69.7713	70.4252	71.0852	71.7514	72.4238	73.1026	73.7877	74.4792	75.1772	75.8817	76.5929	77.3107	78.0353	78.7666	79.5048	80.2499	81.002	81.7611	82.5274	83.3008	84.0815	84.8695	85.6649	86.4677	87.278	88.096	88.9216	89.755	90.5962
S0044	FL1	Counts	0	0	0	0	0	0	1	0	0	0	0	0	0	0	1	0	0	0	0	0	1	0	2	0	0	1	1	1	0	0	0	0	0	0	1	0	0	0	0	0	1	0	0	0	0	1	0
S0044	FL3	Bin Values (MEF)	4.34903	4.38791	4.42714	4.46672	4.50665	4.54694	4.58759	4.6286	4.66998	4.71173	4.75385	4.79635	4.83923	4.88249	4.92614	4.97018	5.01461	5.05944	5.10467	5.15031	5.19635	5.24281	5.28968	5.33697	5.38468	5.43282	5.48139	5.53039	5.57983	5.62972	5.68005	5.73083	5.78206	5.83375	5.8859	5.93852	5.99161	6.04518	6.09922	6.15375	6.20876	6.26427	6.32027	6.37677	6.43378	6.4913	6.54933
S0044	FL3	Counts	0	0	0	0	0	0	0	0	0	0	0	0	0	0	0	0	0	0	0	0	0	0	0	0	0	0	0	0	0	0	0	0	0	0	0	0	0	0	0	0	0	0	0	0	0	0	0
S0045	FL1	Bin Values (MEF)	58.9869	59.5397	60.0977	60.6609	61.2294	61.8032	62.3825	62.9671	63.5572	64.1529	64.7541	65.361	65.9735	66.5918	67.2159	67.8458	68.4817	69.1235	69.7713	70.4252	71.0852	71.7514	72.4238	73.1026	73.7877	74.4792	75.1772	75.8817	76.5929	77.3107	78.0353	78.7666	79.5048	80.2499	81.002	81.7611	82.5274	83.3008	84.0815	84.8695	85.6649	86.4677	87.278	88.096	88.9216	89.755	90.5962
S0045	FL1	Counts	0	0	0	0	0	0	0	0	0	0	0	0	0	0	0	0	0	0	0	0	0	0	0	0	0	1	0	0	0	0	0	0	0	0	0	0	0	0	0	0	0	1	0	0	0	0	1
S0045	FL3	Bin Values (MEF)	4.34903	4.38791	4.42714	4.46672	4.50665	4.54694	4.58759	4.6286	4.66998	4.71173	4.75385	4.79635	4.83923	4.88249	4.92614	4.97018	5.01461	5.05944	5.10467	5.15031	5.19635	5.24281	5.28968	5.33697	5.38468	5.43282	5.48139	5.53039	5.57983	5.62972	5.68005	5.73083	5.78206	5.83375	5.8859	5.93852	5.99161	6.04518	6.09922	6.15375	6.20876	6.26427	6.32027	6.37677	6.43378	6.4913	6.54933
S0045	FL3	Counts	0	0	0	0	0	0	0	0	0	0	0	0	0	0	0	0	0	0	0	0	0	0	0	0	0	0	0	0	0	0	0	0	0	0	0	0	0	0	0	0	0	0	0	0	0	0	0
S0046	FL1	Bin Values (MEF)	58.9869	59.5397	60.0977	60.6609	61.2294	61.8032	62.3825	62.9671	63.5572	64.1529	64.7541	65.361	65.9735	66.5918	67.2159	67.8458	68.4817	69.1235	69.7713	70.4252	71.0852	71.7514	72.4238	73.1026	73.7877	74.4792	75.1772	75.8817	76.5929	77.3107	78.0353	78.7666	79.5048	80.2499	81.002	81.7611	82.5274	83.3008	84.0815	84.8695	85.6649	86.4677	87.278	88.096	88.9216	89.755	90.5962
S0046	FL1	Counts	0	0	0	0	0	0	0	0	0	0	0	0	0	0	1	0	0	0	0	0	0	0	1	0	0	0	0	0	0	1	0	1	0	0	0	0	1	0	0	0	0	1	0	0	0	1	0
S0046	FL3	Bin Values (MEF)	4.34903	4.38791	4.42714	4.46672	4.50665	4.54694	4.58759	4.6286	4.66998	4.71173	4.75385	4.79635	4.83923	4.88249	4.92614	4.97018	5.01461	5.05944	5.10467	5.15031	5.19635	5.24281	5.28968	5.33697	5.38468	5.43282	5.48139	5.53039	5.57983	5.62972	5.68005	5.73083	5.78206	5.83375	5.8859	5.93852	5.99161	6.04518	6.09922	6.15375	6.20876	6.26427	6.32027	6.37677	6.43378	6.4913	6.54933
S0046	FL3	Counts	0	0	0	0	0	0	0	0	0	0	0	0	0	0	0	0	0	0	0	0	0	0	0	0	0	0	0	0	0	0	0	0	0	0	0	0	0	0	0	0	0	0	0	0	0	0	0
S0047	FL1	Bin Values (MEF)	58.9869	59.5397	60.0977	60.6609	61.2294	61.8032	62.3825	62.9671	63.5572	64.1529	64.7541	65.361	65.9735	66.5918	67.2159	67.8458	68.4817	69.1235	69.7713	70.4252	71.0852	71.7514	72.4238	73.1026	73.7877	74.4792	75.1772	75.8817	76.5929	77.3107	78.0353	78.7666	79.5048	80.2499	81.002	81.7611	82.5274	83.3008	84.0815	84.8695	85.6649	86.4677	87.278	88.096	88.9216	89.755	90.5962
S0047	FL1	Counts	0	0	0	0	0	0	0	0	0	0	0	0	0	0	0	0	0	0	1	0	0	0	0	0	0	0	0	0	0	0	0	0	0	0	2	0	0	0	0	1	0	0	0	0	1	0	0
S0047	FL3	Bin Values (MEF)	4.34903	4.38791	4.42714	4.46672	4.50665	4.54694	4.58759	4.6286	4.66998	4.71173	4.75385	4.79635	4.83923	4.88249	4.92614	4.97018	5.01461	5.05944	5.10467	5.15031	5.19635	5.24281	5.28968	5.33697	5.38468	5.43282	5.48139	5.53039	5.57983	5.62972	5.68005	5.73083	5.78206	5.83375	5.8859	5.93852	5.99161	6.04518	6.09922	6.15375	6.20876	6.26427	6.32027	6.37677	6.43378	6.4913	6.54933
S0047	FL3	Counts	0	0	0	0	0	0	0	0	0	0	0	0	0	0	0	0	0	0	0	0	0	0	0	0	0	0	0	0	0	0	0	0	0	0	0	0	0	0	0	0	0	0	0	0	0	0	0
S0048	FL1	Bin Values (MEF)	58.9869	59.5397	60.0977	60.6609	61.2294	61.8032	62.3825	62.9671	63.5572	64.1529	64.7541	65.361	65.9735	66.5918	67.2159	67.8458	68.4817	69.1235	69.7713	70.4252	71.0852	71.7514	72.4238	73.1026	73.7877	74.4792	75.1772	75.8817	76.5929	77.3107	78.0353	78.7666	79.5048	80.2499	81.002	81.7611	82.5274	83.3008	84.0815	84.8695	85.6649	86.4677	87.278	88.096	88.9216	89.755	90.5962
S0048	FL1	Counts	0	0	0	0	0	0	0	0	0	0	0	0	0	0	0	0	0	0	0	0	1	0	0	0	0	0	0	0	0	0	0	1	0	0	0	0	0	0	0	0	0	0	0	0	0	0	0
S0048	FL3	Bin Values (MEF)	4.34903	4.38791	4.42714	4.46672	4.50665	4.54694	4.58759	4.6286	4.66998	4.71173	4.75385	4.79635	4.83923	4.88249	4.92614	4.97018	5.01461	5.05944	5.10467	5.15031	5.19635	5.24281	5.28968	5.33697	5.38468	5.43282	5.48139	5.53039	5.57983	5.62972	5.68005	5.73083	5.78206	5.83375	5.8859	5.93852	5.99161	6.04518	6.09922	6.15375	6.20876	6.26427	6.32027	6.37677	6.43378	6.4913	6.54933
S0048	FL3	Counts	0	0	0	0	0	0	0	0	0	0	0	0	0	0	0	0	0	0	0	0	0	0	0	0	0	0	0	0	0	0	0	0	0	0	0	0	0	0	0	0	0	0	0	0	0	0	0
S0049	FL1	Bin Values (MEF)	58.9869	59.5397	60.0977	60.6609	61.2294	61.8032	62.3825	62.9671	63.5572	64.1529	64.7541	65.361	65.9735	66.5918	67.2159	67.8458	68.4817	69.1235	69.7713	70.4252	71.0852	71.7514	72.4238	73.1026	73.7877	74.4792	75.1772	75.8817	76.5929	77.3107	78.0353	78.7666	79.5048	80.2499	81.002	81.7611	82.5274	83.3008	84.0815	84.8695	85.6649	86.4677	87.278	88.096	88.9216	89.755	90.5962
S0049	FL1	Counts	0	0	0	0	0	0	0	0	0	0	0	0	0	0	0	0	0	0	0	0	0	0	0	0	0	1	0	0	0	0	0	0	0	0	0	0	0	0	0	0	0	0	0	0	0	0	0
S0049	FL3	Bin Values (MEF)	4.34903	4.38791	4.42714	4.46672	4.50665	4.54694	4.58759	4.6286	4.66998	4.71173	4.75385	4.79635	4.83923	4.88249	4.92614	4.97018	5.01461	5.05944	5.10467	5.15031	5.19635	5.24281	5.28968	5.33697	5.38468	5.43282	5.48139	5.53039	5.57983	5.62972	5.68005	5.73083	5.78206	5.83375	5.8859	5.93852	5.99161	6.04518	6.09922	6.15375	6.20876	6.26427	6.32027	6.37677	6.43378	6.4913	6.54933
S0049	FL3	Counts	0	0	0	0	0	0	0	0	0	1	0	0	1	0	0	0	0	0	0	0	0	1	0	0	0	0	0	0	0	0	1	0	0	0	0	0	0	0	0	0	0	0	0	0	0	0	0
S0050	FL1	Bin Values (MEF)	58.9869	59.5397	60.0977	60.6609	61.2294	61.8032	62.3825	62.9671	63.5572	64.1529	64.7541	65.361	65.9735	66.5918	67.2159	67.8458	68.4817	69.1235	69.7713	70.4252	71.0852	71.7514	72.4238	73.1026	73.7877	74.4792	75.1772	75.8817	76.5929	77.3107	78.0353	78.7666	79.5048	80.2499	81.002	81.7611	82.5274	83.3008	84.0815	84.8695	85.6649	86.4677	87.278	88.096	88.9216	89.755	90.5962
S0050	FL1	Counts	0	0	0	0	0	0	0	0	0	0	0	0	2	0	1	0	0	0	0	0	0	0	0	0	0	0	0	0	1	0	0	0	0	0	0	1	0	0	1	0	0	0	0	2	0	2	1
S0050	FL3	Bin Values (MEF)	4.34903	4.38791	4.42714	4.46672	4.50665	4.54694	4.58759	4.6286	4.66998	4.71173	4.75385	4.79635	4.83923	4.88249	4.92614	4.97018	5.01461	5.05944	5.10467	5.15031	5.19635	5.24281	5.28968	5.33697	5.38468	5.43282	5.48139	5.53039	5.57983	5.62972	5.68005	5.73083	5.78206	5.83375	5.8859	5.93852	5.99161	6.04518	6.09922	6.15375	6.20876	6.26427	6.32027	6.37677	6.43378	6.4913	6.54933
S0050	FL3	Counts	0	0	0	0	0	0	0	0	0	0	0	0	0	0	0	0	0	0	0	0	0	0	0	0	0	0	0	0	0	0	0	0	0	0	0	0	0	0	0	0	0	0	0	0	0	0	0
S0051	FL1	Bin Values (MEF)	58.9869	59.5397	60.0977	60.6609	61.2294	61.8032	62.3825	62.9671	63.5572	64.1529	64.7541	65.361	65.9735	66.5918	67.2159	67.8458	68.4817	69.1235	69.7713	70.4252	71.0852	71.7514	72.4238	73.1026	73.7877	74.4792	75.1772	75.8817	76.5929	77.3107	78.0353	78.7666	79.5048	80.2499	81.002	81.7611	82.5274	83.3008	84.0815	84.8695	85.6649	86.4677	87.278	88.096	88.9216	89.755	90.5962
S0051	FL1	Counts	0	0	0	0	0	0	0	0	0	0	1	0	0	1	0	1	0	0	0	0	0	0	0	0	0	0	0	2	0	1	1	0	0	1	1	0	0	0	0	0	0	2	0	1	2	0	2
S0051	FL3	Bin Values (MEF)	4.34903	4.38791	4.42714	4.46672	4.50665	4.54694	4.58759	4.6286	4.66998	4.71173	4.75385	4.79635	4.83923	4.88249	4.92614	4.97018	5.01461	5.05944	5.10467	5.15031	5.19635	5.24281	5.28968	5.33697	5.38468	5.43282	5.48139	5.53039	5.57983	5.62972	5.68005	5.73083	5.78206	5.83375	5.8859	5.93852	5.99161	6.04518	6.09922	6.15375	6.20876	6.26427	6.32027	6.37677	6.43378	6.4913	6.54933
S0051	FL3	Counts	0	0	0	0	0	0	0	0	0	0	0	0	0	0	0	0	0	0	0	0	1	0	0	0	0	0	0	0	0	0	0	1	0	0	0	0	0	0	0	0	0	0	0	0	0	0	0
S0052	FL1	Bin Values (MEF)	58.9869	59.5397	60.0977	60.6609	61.2294	61.8032	62.3825	62.9671	63.5572	64.1529	64.7541	65.361	65.9735	66.5918	67.2159	67.8458	68.4817	69.1235	69.7713	70.4252	71.0852	71.7514	72.4238	73.1026	73.7877	74.4792	75.1772	75.8817	76.5929	77.3107	78.0353	78.7666	79.5048	80.2499	81.002	81.7611	82.5274	83.3008	84.0815	84.8695	85.6649	86.4677	87.278	88.096	88.9216	89.755	90.5962
S0052	FL1	Counts	0	0	0	0	0	0	0	0	0	0	0	0	0	0	0	0	0	0	0	0	0	0	0	0	0	0	0	0	0	0	0	0	0	0	0	0	0	0	0	0	0	0	0	0	0	0	0
S0052	FL3	Bin Values (MEF)	4.34903	4.38791	4.42714	4.46672	4.50665	4.54694	4.58759	4.6286	4.66998	4.71173	4.75385	4.79635	4.83923	4.88249	4.92614	4.97018	5.01461	5.05944	5.10467	5.15031	5.19635	5.24281	5.28968	5.33697	5.38468	5.43282	5.48139	5.53039	5.57983	5.62972	5.68005	5.73083	5.78206	5.83375	5.8859	5.93852	5.99161	6.04518	6.09922	6.15375	6.20876	6.26427	6.32027	6.37677	6.43378	6.4913	6.54933
S0052	FL3	Counts	0	0	0	0	0	0	0	0	0	0	0	0	0	0	0	0	0	0	0	0	0	0	0	0	0	0	0	0	0	0	0	0	0	0	0	0	0	0	0	0	0	0	0	0	0	0	0
S0053	FL1	Bin Values (MEF)	58.9869	59.5397	60.0977	60.6609	61.2294	61.8032	62.3825	62.9671	63.5572	64.1529	64.7541	65.361	65.9735	66.5918	67.2159	67.8458	68.4817	69.1235	69.7713	70.4252	71.0852	71.7514	72.4238	73.1026	73.7877	74.4792	75.1772	75.8817	76.5929	77.3107	78.0353	78.7666	79.5048	80.2499	81.002	81.7611	82.5274	83.3008	84.0815	84.8695	85.6649	86.4677	87.278	88.096	88.9216	89.755	90.5962
S0053	FL1	Counts	0	0	0	0	0	0	0	0	0	0	0	0	0	0	0	0	0	0	0	0	0	0	0	0	0	0	0	0	0	0	0	0	1	0	0	0	0	0	0	0	0	0	0	0	0	0	0
S0053	FL3	Bin Values (MEF)	4.34903	4.38791	4.42714	4.46672	4.50665	4.54694	4.58759	4.6286	4.66998	4.71173	4.75385	4.79635	4.83923	4.88249	4.92614	4.97018	5.01461	5.05944	5.10467	5.15031	5.19635	5.24281	5.28968	5.33697	5.38468	5.43282	5.48139	5.53039	5.57983	5.62972	5.68005	5.73083	5.78206	5.83375	5.8859	5.93852	5.99161	6.04518	6.09922	6.15375	6.20876	6.26427	6.32027	6.37677	6.43378	6.4913	6.54933
S0053	FL3	Counts	0	0	0	0	0	0	0	0	0	0	0	0	0	0	0	0	0	0	0	0	0	0	0	0	0	0	0	0	0	0	0	0	0	0	0	0	0	0	0	0	0	0	0	0	0	0	0
S0054	FL1	Bin Values (MEF)	58.9869	59.5397	60.0977	60.6609	61.2294	61.8032	62.3825	62.9671	63.5572	64.1529	64.7541	65.361	65.9735	66.5918	67.2159	67.8458	68.4817	69.1235	69.7713	70.4252	71.0852	71.7514	72.4238	73.1026	73.7877	74.4792	75.1772	75.8817	76.5929	77.3107	78.0353	78.7666	79.5048	80.2499	81.002	81.7611	82.5274	83.3008	84.0815	84.8695	85.6649	86.4677	87.278	88.096	88.9216	89.755	90.5962
S0054	FL1	Counts	0	0	0	0	0	1	0	0	0	0	0	0	0	0	0	0	0	0	0	0	0	1	0	0	0	0	0	0	0	0	0	0	0	2	0	0	0	0	0	1	0	0	0	0	0	0	1
S0054	FL3	Bin Values (MEF)	4.34903	4.38791	4.42714	4.46672	4.50665	4.54694	4.58759	4.6286	4.66998	4.71173	4.75385	4.79635	4.83923	4.88249	4.92614	4.97018	5.01461	5.05944	5.10467	5.15031	5.19635	5.24281	5.28968	5.33697	5.38468	5.43282	5.48139	5.53039	5.57983	5.62972	5.68005	5.73083	5.78206	5.83375	5.8859	5.93852	5.99161	6.04518	6.09922	6.15375	6.20876	6.26427	6.32027	6.37677	6.43378	6.4913	6.54933
S0054	FL3	Counts	0	0	0	0	0	1	0	0	0	0	0	0	0	0	0	0	0	0	0	1	0	0	0	0	0	0	0	0	0	1	0	0	0	1	1	0	0	0	0	0	0	0	0	0	0	0	0
S0055	FL1	Bin Values (MEF)	58.9869	59.5397	60.0977	60.6609	61.2294	61.8032	62.3825	62.9671	63.5572	64.1529	64.7541	65.361	65.9735	66.5918	67.2159	67.8458	68.4817	69.1235	69.7713	70.4252	71.0852	71.7514	72.4238	73.1026	73.7877	74.4792	75.1772	75.8817	76.5929	77.3107	78.0353	78.7666	79.5048	80.2499	81.002	81.7611	82.5274	83.3008	84.0815	84.8695	85.6649	86.4677	87.278	88.096	88.9216	89.755	90.5962
S0055	FL1	Counts	0	0	0	0	0	0	0	0	0	0	0	0	0	0	0	0	0	1	0	0	0	0	0	0	0	1	1	0	0	2	0	0	0	1	0	1	1	0	0	0	0	1	0	0	2	0	0
S0055	FL3	Bin Values (MEF)	4.34903	4.38791	4.42714	4.46672	4.50665	4.54694	4.58759	4.6286	4.66998	4.71173	4.75385	4.79635	4.83923	4.88249	4.92614	4.97018	5.01461	5.05944	5.10467	5.15031	5.19635	5.24281	5.28968	5.33697	5.38468	5.43282	5.48139	5.53039	5.57983	5.62972	5.68005	5.73083	5.78206	5.83375	5.8859	5.93852	5.99161	6.04518	6.09922	6.15375	6.20876	6.26427	6.32027	6.37677	6.43378	6.4913	6.54933
S0055	FL3	Counts	0	0	0	0	0	0	0	0	0	0	0	0	0	0	0	0	0	0	0	0	0	0	0	0	0	0	0	0	0	0	0	0	0	0	0	0	0	0	0	0	0	0	0	0	0	0	0
S0056	FL1	Bin Values (MEF)	58.9869	59.5397	60.0977	60.6609	61.2294	61.8032	62.3825	62.9671	63.5572	64.1529	64.7541	65.361	65.9735	66.5918	67.2159	67.8458	68.4817	69.1235	69.7713	70.4252	71.0852	71.7514	72.4238	73.1026	73.7877	74.4792	75.1772	75.8817	76.5929	77.3107	78.0353	78.7666	79.5048	80.2499	81.002	81.7611	82.5274	83.3008	84.0815	84.8695	85.6649	86.4677	87.278	88.096	88.9216	89.755	90.5962
S0056	FL1	Counts	0	0	0	0	0	0	1	0	0	0	0	0	0	0	0	0	0	0	0	0	0	0	0	0	0	0	0	1	0	0	0	0	0	0	0	0	0	1	0	0	0	0	0	0	0	0	1
S0056	FL3	Bin Values (MEF)	4.34903	4.38791	4.42714	4.46672	4.50665	4.54694	4.58759	4.6286	4.66998	4.71173	4.75385	4.79635	4.83923	4.88249	4.92614	4.97018	5.01461	5.05944	5.10467	5.15031	5.19635	5.24281	5.28968	5.33697	5.38468	5.43282	5.48139	5.53039	5.57983	5.62972	5.68005	5.73083	5.78206	5.83375	5.8859	5.93852	5.99161	6.04518	6.09922	6.15375	6.20876	6.26427	6.32027	6.37677	6.43378	6.4913	6.54933
S0056	FL3	Counts	0	0	2	0	1	0	1	1	0	0	1	1	0	3	1	1	2	0	0	1	3	0	0	1	1	1	2	0	1	1	1	1	1	2	1	0	0	0	1	1	1	0	1	1	1	0	0
S0057	FL1	Bin Values (MEF)	58.9869	59.5397	60.0977	60.6609	61.2294	61.8032	62.3825	62.9671	63.5572	64.1529	64.7541	65.361	65.9735	66.5918	67.2159	67.8458	68.4817	69.1235	69.7713	70.4252	71.0852	71.7514	72.4238	73.1026	73.7877	74.4792	75.1772	75.8817	76.5929	77.3107	78.0353	78.7666	79.5048	80.2499	81.002	81.7611	82.5274	83.3008	84.0815	84.8695	85.6649	86.4677	87.278	88.096	88.9216	89.755	90.5962
S0057	FL1	Counts	0	0	0	0	0	0	0	0	0	0	0	0	0	0	0	0	0	0	0	0	1	0	0	0	0	0	0	0	0	0	0	0	0	0	0	0	0	0	0	0	0	0	0	0	0	0	0
S0057	FL3	Bin Values (MEF)	4.34903	4.38791	4.42714	4.46672	4.50665	4.54694	4.58759	4.6286	4.66998	4.71173	4.75385	4.79635	4.83923	4.88249	4.92614	4.97018	5.01461	5.05944	5.10467	5.15031	5.19635	5.24281	5.28968	5.33697	5.38468	5.43282	5.48139	5.53039	5.57983	5.62972	5.68005	5.73083	5.78206	5.83375	5.8859	5.93852	5.99161	6.04518	6.09922	6.15375	6.20876	6.26427	6.32027	6.37677	6.43378	6.4913	6.54933
S0057	FL3	Counts	0	0	0	0	0	0	0	0	0	0	0	0	0	0	0	0	0	0	0	0	0	0	0	0	0	0	0	0	0	0	0	0	0	0	0	0	0	0	0	0	0	0	0	0	0	0	0
S0058	FL1	Bin Values (MEF)	58.9869	59.5397	60.0977	60.6609	61.2294	61.8032	62.3825	62.9671	63.5572	64.1529	64.7541	65.361	65.9735	66.5918	67.2159	67.8458	68.4817	69.1235	69.7713	70.4252	71.0852	71.7514	72.4238	73.1026	73.7877	74.4792	75.1772	75.8817	76.5929	77.3107	78.0353	78.7666	79.5048	80.2499	81.002	81.7611	82.5274	83.3008	84.0815	84.8695	85.6649	86.4677	87.278	88.096	88.9216	89.755	90.5962
S0058	FL1	Counts	0	0	0	0	0	0	0	0	0	0	0	0	0	0	0	0	0	0	0	0	0	0	0	0	0	1	0	0	0	0	0	0	0	0	0	0	0	0	0	1	0	0	0	0	0	0	0
S0058	FL3	Bin Values (MEF)	4.34903	4.38791	4.42714	4.46672	4.50665	4.54694	4.58759	4.6286	4.66998	4.71173	4.75385	4.79635	4.83923	4.88249	4.92614	4.97018	5.01461	5.05944	5.10467	5.15031	5.19635	5.24281	5.28968	5.33697	5.38468	5.43282	5.48139	5.53039	5.57983	5.62972	5.68005	5.73083	5.78206	5.83375	5.8859	5.93852	5.99161	6.04518	6.09922	6.15375	6.20876	6.26427	6.32027	6.37677	6.43378	6.4913	6.54933
S0058	FL3	Counts	0	0	0	0	1	1	0	0	0	0	0	0	0	0	1	0	0	0	1	0	0	1	0	0	1	0	0	0	0	1	0	0	0	0	0	0	0	0	0	0	0	0	0	0	0	0	0
S0059	FL1	Bin Values (MEF)	58.9869	59.5397	60.0977	60.6609	61.2294	61.8032	62.3825	62.9671	63.5572	64.1529	64.7541	65.361	65.9735	66.5918	67.2159	67.8458	68.4817	69.1235	69.7713	70.4252	71.0852	71.7514	72.4238	73.1026	73.7877	74.4792	75.1772	75.8817	76.5929	77.3107	78.0353	78.7666	79.5048	80.2499	81.002	81.7611	82.5274	83.3008	84.0815	84.8695	85.6649	86.4677	87.278	88.096	88.9216	89.755	90.5962
S0059	FL1	Counts	0	0	0	0	0	0	0	0	0	0	0	0	0	0	0	0	0	0	0	0	0	0	0	0	0	0	0	0	0	0	0	0	0	0	0	0	0	0	0	0	0	0	0	0	0	0	0
S0059	FL3	Bin Values (MEF)	4.34903	4.38791	4.42714	4.46672	4.50665	4.54694	4.58759	4.6286	4.66998	4.71173	4.75385	4.79635	4.83923	4.88249	4.92614	4.97018	5.01461	5.05944	5.10467	5.15031	5.19635	5.24281	5.28968	5.33697	5.38468	5.43282	5.48139	5.53039	5.57983	5.62972	5.68005	5.73083	5.78206	5.83375	5.8859	5.93852	5.99161	6.04518	6.09922	6.15375	6.20876	6.26427	6.32027	6.37677	6.43378	6.4913	6.54933
S0059	FL3	Counts	0	0	1	0	0	0	0	0	0	0	0	0	0	1	0	0	0	0	0	0	1	0	0	0	0	0	0	0	1	1	0	1	0	0	1	2	0	0	1	0	1	0	1	0	0	1	0
S0060	FL1	Bin Values (MEF)	58.9869	59.5397	60.0977	60.6609	61.2294	61.8032	62.3825	62.9671	63.5572	64.1529	64.7541	65.361	65.9735	66.5918	67.2159	67.8458	68.4817	69.1235	69.7713	70.4252	71.0852	71.7514	72.4238	73.1026	73.7877	74.4792	75.1772	75.8817	76.5929	77.3107	78.0353	78.7666	79.5048	80.2499	81.002	81.7611	82.5274	83.3008	84.0815	84.8695	85.6649	86.4677	87.278	88.096	88.9216	89.755	90.5962
S0060	FL1	Counts	0	0	0	0	0	0	0	0	0	0	0	1	0	0	0	0	1	0	0	0	1	0	0	1	0	0	0	1	1	0	0	0	0	0	0	1	1	0	0	0	0	0	0	1	1	0	3
S0060	FL3	Bin Values (MEF)	4.34903	4.38791	4.42714	4.46672	4.50665	4.54694	4.58759	4.6286	4.66998	4.71173	4.75385	4.79635	4.83923	4.88249	4.92614	4.97018	5.01461	5.05944	5.10467	5.15031	5.19635	5.24281	5.28968	5.33697	5.38468	5.43282	5.48139	5.53039	5.57983	5.62972	5.68005	5.73083	5.78206	5.83375	5.8859	5.93852	5.99161	6.04518	6.09922	6.15375	6.20876	6.26427	6.32027	6.37677	6.43378	6.4913	6.54933
S0060	FL3	Counts	0	1	1	1	0	0	1	1	1	0	1	0	2	0	0	2	2	2	0	0	0	1	2	1	3	0	0	1	1	0	0	0	1	2	0	0	3	0	0	0	0	2	0	0	1	0	1
S0061	FL1	Bin Values (MEF)	58.9869	59.5397	60.0977	60.6609	61.2294	61.8032	62.3825	62.9671	63.5572	64.1529	64.7541	65.361	65.9735	66.5918	67.2159	67.8458	68.4817	69.1235	69.7713	70.4252	71.0852	71.7514	72.4238	73.1026	73.7877	74.4792	75.1772	75.8817	76.5929	77.3107	78.0353	78.7666	79.5048	80.2499	81.002	81.7611	82.5274	83.3008	84.0815	84.8695	85.6649	86.4677	87.278	88.096	88.9216	89.755	90.5962
S0061	FL1	Counts	0	0	0	0	0	0	0	0	0	0	0	0	0	0	0	0	0	0	0	0	0	0	0	0	0	0	0	0	0	0	1	0	0	0	0	0	0	0	0	0	0	0	0	0	0	0	0
S0061	FL3	Bin Values (MEF)	4.34903	4.38791	4.42714	4.46672	4.50665	4.54694	4.58759	4.6286	4.66998	4.71173	4.75385	4.79635	4.83923	4.88249	4.92614	4.97018	5.01461	5.05944	5.10467	5.15031	5.19635	5.24281	5.28968	5.33697	5.38468	5.43282	5.48139	5.53039	5.57983	5.62972	5.68005	5.73083	5.78206	5.83375	5.8859	5.93852	5.99161	6.04518	6.09922	6.15375	6.20876	6.26427	6.32027	6.37677	6.43378	6.4913	6.54933
S0061	FL3	Counts	0	0	0	0	0	0	1	0	0	0	0	0	0	0	0	0	0	0	0	0	0	0	0	0	0	0	0	0	0	0	0	0	0	1	1	0	0	0	0	0	1	0	0	0	0	0	0
S0062	FL1	Bin Values (MEF)	58.9869	59.5397	60.0977	60.6609	61.2294	61.8032	62.3825	62.9671	63.5572	64.1529	64.7541	65.361	65.9735	66.5918	67.2159	67.8458	68.4817	69.1235	69.7713	70.4252	71.0852	71.7514	72.4238	73.1026	73.7877	74.4792	75.1772	75.8817	76.5929	77.3107	78.0353	78.7666	79.5048	80.2499	81.002	81.7611	82.5274	83.3008	84.0815	84.8695	85.6649	86.4677	87.278	88.096	88.9216	89.755	90.5962
S0062	FL1	Counts	0	0	0	0	0	0	0	0	0	0	0	0	0	0	0	0	0	1	0	0	1	0	0	0	0	0	0	0	0	0	0	0	0	0	0	0	0	0	0	0	0	0	1	0	0	0	0
S0062	FL3	Bin Values (MEF)	4.34903	4.38791	4.42714	4.46672	4.50665	4.54694	4.58759	4.6286	4.66998	4.71173	4.75385	4.79635	4.83923	4.88249	4.92614	4.97018	5.01461	5.05944	5.10467	5.15031	5.19635	5.24281	5.28968	5.33697	5.38468	5.43282	5.48139	5.53039	5.57983	5.62972	5.68005	5.73083	5.78206	5.83375	5.8859	5.93852	5.99161	6.04518	6.09922	6.15375	6.20876	6.26427	6.32027	6.37677	6.43378	6.4913	6.54933
S0062	FL3	Counts	0	0	0	0	0	0	0	0	0	0	0	0	0	0	0	0	0	0	0	0	0	0	0	0	0	0	0	0	0	0	0	0	0	0	0	0	0	0	0	0	0	0	0	0	0	0	0
S0063	FL1	Bin Values (MEF)	58.9869	59.5397	60.0977	60.6609	61.2294	61.8032	62.3825	62.9671	63.5572	64.1529	64.7541	65.361	65.9735	66.5918	67.2159	67.8458	68.4817	69.1235	69.7713	70.4252	71.0852	71.7514	72.4238	73.1026	73.7877	74.4792	75.1772	75.8817	76.5929	77.3107	78.0353	78.7666	79.5048	80.2499	81.002	81.7611	82.5274	83.3008	84.0815	84.8695	85.6649	86.4677	87.278	88.096	88.9216	89.755	90.5962
S0063	FL1	Counts	0	0	0	0	0	0	0	0	0	0	0	1	0	1	0	0	0	0	0	0	0	0	0	0	0	1	0	1	0	0	0	0	0	0	0	0	0	0	0	0	0	0	1	0	1	0	0
S0063	FL3	Bin Values (MEF)	4.34903	4.38791	4.42714	4.46672	4.50665	4.54694	4.58759	4.6286	4.66998	4.71173	4.75385	4.79635	4.83923	4.88249	4.92614	4.97018	5.01461	5.05944	5.10467	5.15031	5.19635	5.24281	5.28968	5.33697	5.38468	5.43282	5.48139	5.53039	5.57983	5.62972	5.68005	5.73083	5.78206	5.83375	5.8859	5.93852	5.99161	6.04518	6.09922	6.15375	6.20876	6.26427	6.32027	6.37677	6.43378	6.4913	6.54933
S0063	FL3	Counts	0	0	0	0	2	1	0	0	0	0	0	0	0	1	0	0	0	0	0	0	0	0	0	0	1	0	0	0	1	0	0	0	0	1	0	0	1	0	0	1	2	0	0	1	1	0	1
S0064	FL1	Bin Values (MEF)	58.9869	59.5397	60.0977	60.6609	61.2294	61.8032	62.3825	62.9671	63.5572	64.1529	64.7541	65.361	65.9735	66.5918	67.2159	67.8458	68.4817	69.1235	69.7713	70.4252	71.0852	71.7514	72.4238	73.1026	73.7877	74.4792	75.1772	75.8817	76.5929	77.3107	78.0353	78.7666	79.5048	80.2499	81.002	81.7611	82.5274	83.3008	84.0815	84.8695	85.6649	86.4677	87.278	88.096	88.9216	89.755	90.5962
S0064	FL1	Counts	0	0	1	0	1	2	0	1	0	0	0	1	0	0	0	1	0	2	0	0	0	0	1	1	0	0	0	3	1	1	1	0	0	0	2	0	0	1	0	2	1	2	1	0	2	0	1
S0064	FL3	Bin Values (MEF)	4.34903	4.38791	4.42714	4.46672	4.50665	4.54694	4.58759	4.6286	4.66998	4.71173	4.75385	4.79635	4.83923	4.88249	4.92614	4.97018	5.01461	5.05944	5.10467	5.15031	5.19635	5.24281	5.28968	5.33697	5.38468	5.43282	5.48139	5.53039	5.57983	5.62972	5.68005	5.73083	5.78206	5.83375	5.8859	5.93852	5.99161	6.04518	6.09922	6.15375	6.20876	6.26427	6.32027	6.37677	6.43378	6.4913	6.54933
S0064	FL3	Counts	0	0	1	1	0	1	1	1	2	0	1	1	0	0	0	1	2	1	3	0	1	1	0	0	0	0	1	1	0	1	1	0	1	1	0	0	1	0	0	1	1	2	0	0	2	2	0
S0065	FL1	Bin Values (MEF)	58.9869	59.5397	60.0977	60.6609	61.2294	61.8032	62.3825	62.9671	63.5572	64.1529	64.7541	65.361	65.9735	66.5918	67.2159	67.8458	68.4817	69.1235	69.7713	70.4252	71.0852	71.7514	72.4238	73.1026	73.7877	74.4792	75.1772	75.8817	76.5929	77.3107	78.0353	78.7666	79.5048	80.2499	81.002	81.7611	82.5274	83.3008	84.0815	84.8695	85.6649	86.4677	87.278	88.096	88.9216	89.755	90.5962
S0065	FL1	Counts	0	0	0	0	0	0	0	0	0	0	1	0	0	0	0	0	0	0	0	0	0	0	0	0	0	0	0	0	0	0	0	0	0	0	0	0	0	0	0	0	0	0	0	1	1	0	0
S0065	FL3	Bin Values (MEF)	4.34903	4.38791	4.42714	4.46672	4.50665	4.54694	4.58759	4.6286	4.66998	4.71173	4.75385	4.79635	4.83923	4.88249	4.92614	4.97018	5.01461	5.05944	5.10467	5.15031	5.19635	5.24281	5.28968	5.33697	5.38468	5.43282	5.48139	5.53039	5.57983	5.62972	5.68005	5.73083	5.78206	5.83375	5.8859	5.93852	5.99161	6.04518	6.09922	6.15375	6.20876	6.26427	6.32027	6.37677	6.43378	6.4913	6.54933
S0065	FL3	Counts	0	0	0	0	0	0	0	0	0	0	0	0	0	0	0	0	0	0	0	0	0	0	0	0	0	0	0	0	0	0	0	0	0	0	1	0	0	0	0	0	0	0	0	0	0	0	0
S0066	FL1	Bin Values (MEF)	58.9869	59.5397	60.0977	60.6609	61.2294	61.8032	62.3825	62.9671	63.5572	64.1529	64.7541	65.361	65.9735	66.5918	67.2159	67.8458	68.4817	69.1235	69.7713	70.4252	71.0852	71.7514	72.4238	73.1026	73.7877	74.4792	75.1772	75.8817	76.5929	77.3107	78.0353	78.7666	79.5048	80.2499	81.002	81.7611	82.5274	83.3008	84.0815	84.8695	85.6649	86.4677	87.278	88.096	88.9216	89.755	90.5962
S0066	FL1	Counts	0	0	0	0	0	0	0	0	0	0	0	0	2	0	0	0	0	0	0	0	0	0	0	0	0	0	0	0	0	1	0	1	0	0	1	0	0	1	0	0	1	0	0	1	0	0	0
S0066	FL3	Bin Values (MEF)	4.34903	4.38791	4.42714	4.46672	4.50665	4.54694	4.58759	4.6286	4.66998	4.71173	4.75385	4.79635	4.83923	4.88249	4.92614	4.97018	5.01461	5.05944	5.10467	5.15031	5.19635	5.24281	5.28968	5.33697	5.38468	5.43282	5.48139	5.53039	5.57983	5.62972	5.68005	5.73083	5.78206	5.83375	5.8859	5.93852	5.99161	6.04518	6.09922	6.15375	6.20876	6.26427	6.32027	6.37677	6.43378	6.4913	6.54933
S0066	FL3	Counts	0	0	0	0	0	0	0	0	0	0	0	0	0	0	0	0	0	0	0	0	0	0	0	0	0	0	0	0	0	0	0	0	0	0	0	0	0	0	0	0	0	0	0	0	0	0	0
S0067	FL1	Bin Values (MEF)	58.9869	59.5397	60.0977	60.6609	61.2294	61.8032	62.3825	62.9671	63.5572	64.1529	64.7541	65.361	65.9735	66.5918	67.2159	67.8458	68.4817	69.1235	69.7713	70.4252	71.0852	71.7514	72.4238	73.1026	73.7877	74.4792	75.1772	75.8817	76.5929	77.3107	78.0353	78.7666	79.5048	80.2499	81.002	81.7611	82.5274	83.3008	84.0815	84.8695	85.6649	86.4677	87.278	88.096	88.9216	89.755	90.5962
S0067	FL1	Counts	0	0	0	0	0	0	0	0	0	0	0	1	0	0	0	1	0	0	0	0	0	1	0	0	0	0	0	1	0	0	0	2	0	0	0	0	0	2	0	1	0	1	1	0	0	0	2
S0067	FL3	Bin Values (MEF)	4.34903	4.38791	4.42714	4.46672	4.50665	4.54694	4.58759	4.6286	4.66998	4.71173	4.75385	4.79635	4.83923	4.88249	4.92614	4.97018	5.01461	5.05944	5.10467	5.15031	5.19635	5.24281	5.28968	5.33697	5.38468	5.43282	5.48139	5.53039	5.57983	5.62972	5.68005	5.73083	5.78206	5.83375	5.8859	5.93852	5.99161	6.04518	6.09922	6.15375	6.20876	6.26427	6.32027	6.37677	6.43378	6.4913	6.54933
S0067	FL3	Counts	0	0	0	2	1	2	0	0	0	0	0	1	1	0	0	1	0	0	0	0	0	0	0	0	1	0	0	0	0	0	0	0	0	1	0	2	0	0	1	2	0	0	0	0	0	0	0
S0068	FL1	Bin Values (MEF)	58.9869	59.5397	60.0977	60.6609	61.2294	61.8032	62.3825	62.9671	63.5572	64.1529	64.7541	65.361	65.9735	66.5918	67.2159	67.8458	68.4817	69.1235	69.7713	70.4252	71.0852	71.7514	72.4238	73.1026	73.7877	74.4792	75.1772	75.8817	76.5929	77.3107	78.0353	78.7666	79.5048	80.2499	81.002	81.7611	82.5274	83.3008	84.0815	84.8695	85.6649	86.4677	87.278	88.096	88.9216	89.755	90.5962
S0068	FL1	Counts	0	0	0	0	0	0	0	0	0	0	0	0	0	0	0	0	0	0	0	0	0	0	0	0	0	0	0	0	0	0	0	0	0	0	0	0	0	0	0	0	0	1	0	0	0	0	0
S0068	FL3	Bin Values (MEF)	4.34903	4.38791	4.42714	4.46672	4.50665	4.54694	4.58759	4.6286	4.66998	4.71173	4.75385	4.79635	4.83923	4.88249	4.92614	4.97018	5.01461	5.05944	5.10467	5.15031	5.19635	5.24281	5.28968	5.33697	5.38468	5.43282	5.48139	5.53039	5.57983	5.62972	5.68005	5.73083	5.78206	5.83375	5.8859	5.93852	5.99161	6.04518	6.09922	6.15375	6.20876	6.26427	6.32027	6.37677	6.43378	6.4913	6.54933
S0068	FL3	Counts	0	1	0	0	0	0	0	0	0	0	0	0	0	0	0	0	0	0	0	0	0	0	0	0	0	0	0	0	0	0	0	0	0	0	0	0	0	0	0	0	0	0	0	0	0	0	1
S0069	FL1	Bin Values (MEF)	58.9869	59.5397	60.0977	60.6609	61.2294	61.8032	62.3825	62.9671	63.5572	64.1529	64.7541	65.361	65.9735	66.5918	67.2159	67.8458	68.4817	69.1235	69.7713	70.4252	71.0852	71.7514	72.4238	73.1026	73.7877	74.4792	75.1772	75.8817	76.5929	77.3107	78.0353	78.7666	79.5048	80.2499	81.002	81.7611	82.5274	83.3008	84.0815	84.8695	85.6649	86.4677	87.278	88.096	88.9216	89.755	90.5962
S0069	FL1	Counts	0	0	0	0	0	0	0	0	0	0	0	0	0	0	0	0	0	0	0	0	0	0	1	0	0	0	0	0	0	0	0	0	0	0	0	0	0	0	0	0	0	0	0	0	0	0	0
S0069	FL3	Bin Values (MEF)	4.34903	4.38791	4.42714	4.46672	4.50665	4.54694	4.58759	4.6286	4.66998	4.71173	4.75385	4.79635	4.83923	4.88249	4.92614	4.97018	5.01461	5.05944	5.10467	5.15031	5.19635	5.24281	5.28968	5.33697	5.38468	5.43282	5.48139	5.53039	5.57983	5.62972	5.68005	5.73083	5.78206	5.83375	5.8859	5.93852	5.99161	6.04518	6.09922	6.15375	6.20876	6.26427	6.32027	6.37677	6.43378	6.4913	6.54933
S0069	FL3	Counts	0	0	0	0	0	0	1	0	0	0	0	0	1	0	0	0	0	0	0	0	0	0	0	0	0	0	0	0	0	0	0	0	0	0	0	0	0	0	0	0	0	0	0	0	0	0	0
S0070	FL1	Bin Values (MEF)	58.9869	59.5397	60.0977	60.6609	61.2294	61.8032	62.3825	62.9671	63.5572	64.1529	64.7541	65.361	65.9735	66.5918	67.2159	67.8458	68.4817	69.1235	69.7713	70.4252	71.0852	71.7514	72.4238	73.1026	73.7877	74.4792	75.1772	75.8817	76.5929	77.3107	78.0353	78.7666	79.5048	80.2499	81.002	81.7611	82.5274	83.3008	84.0815	84.8695	85.6649	86.4677	87.278	88.096	88.9216	89.755	90.5962
S0070	FL1	Counts	0	0	0	0	0	0	0	0	0	0	0	0	0	0	0	0	0	0	0	0	0	0	0	0	0	0	0	0	0	0	0	0	0	0	0	1	1	0	0	0	0	1	1	0	0	0	1
S0070	FL3	Bin Values (MEF)	4.34903	4.38791	4.42714	4.46672	4.50665	4.54694	4.58759	4.6286	4.66998	4.71173	4.75385	4.79635	4.83923	4.88249	4.92614	4.97018	5.01461	5.05944	5.10467	5.15031	5.19635	5.24281	5.28968	5.33697	5.38468	5.43282	5.48139	5.53039	5.57983	5.62972	5.68005	5.73083	5.78206	5.83375	5.8859	5.93852	5.99161	6.04518	6.09922	6.15375	6.20876	6.26427	6.32027	6.37677	6.43378	6.4913	6.54933
S0070	FL3	Counts	0	0	0	0	0	0	0	0	0	0	0	0	0	0	0	0	0	0	0	0	0	0	0	0	0	0	0	0	0	0	0	1	0	0	0	0	0	0	0	0	0	0	0	0	0	0	0
S0071	FL1	Bin Values (MEF)	58.9869	59.5397	60.0977	60.6609	61.2294	61.8032	62.3825	62.9671	63.5572	64.1529	64.7541	65.361	65.9735	66.5918	67.2159	67.8458	68.4817	69.1235	69.7713	70.4252	71.0852	71.7514	72.4238	73.1026	73.7877	74.4792	75.1772	75.8817	76.5929	77.3107	78.0353	78.7666	79.5048	80.2499	81.002	81.7611	82.5274	83.3008	84.0815	84.8695	85.6649	86.4677	87.278	88.096	88.9216	89.755	90.5962
S0071	FL1	Counts	0	0	0	0	1	0	0	0	0	0	0	0	0	0	0	1	0	0	0	0	0	1	1	0	1	0	0	1	1	0	0	0	0	0	0	0	0	0	0	0	1	0	0	0	0	0	1
S0071	FL3	Bin Values (MEF)	4.34903	4.38791	4.42714	4.46672	4.50665	4.54694	4.58759	4.6286	4.66998	4.71173	4.75385	4.79635	4.83923	4.88249	4.92614	4.97018	5.01461	5.05944	5.10467	5.15031	5.19635	5.24281	5.28968	5.33697	5.38468	5.43282	5.48139	5.53039	5.57983	5.62972	5.68005	5.73083	5.78206	5.83375	5.8859	5.93852	5.99161	6.04518	6.09922	6.15375	6.20876	6.26427	6.32027	6.37677	6.43378	6.4913	6.54933
S0071	FL3	Counts	0	0	0	0	0	0	0	0	0	0	0	0	0	0	0	0	0	0	0	0	0	0	0	0	0	0	0	0	0	0	0	0	0	0	0	0	0	0	0	0	0	0	0	0	0	0	0
S0072	FL1	Bin Values (MEF)	58.9869	59.5397	60.0977	60.6609	61.2294	61.8032	62.3825	62.9671	63.5572	64.1529	64.7541	65.361	65.9735	66.5918	67.2159	67.8458	68.4817	69.1235	69.7713	70.4252	71.0852	71.7514	72.4238	73.1026	73.7877	74.4792	75.1772	75.8817	76.5929	77.3107	78.0353	78.7666	79.5048	80.2499	81.002	81.7611	82.5274	83.3008	84.0815	84.8695	85.6649	86.4677	87.278	88.096	88.9216	89.755	90.5962
S0072	FL1	Counts	0	0	0	0	0	0	0	0	0	0	0	1	0	0	0	0	0	0	1	1	0	0	0	2	0	0	0	0	0	1	0	0	1	0	0	1	0	2	0	1	0	1	0	1	1	0	3
S0072	FL3	Bin Values (MEF)	4.34903	4.38791	4.42714	4.46672	4.50665	4.54694	4.58759	4.6286	4.66998	4.71173	4.75385	4.79635	4.83923	4.88249	4.92614	4.97018	5.01461	5.05944	5.10467	5.15031	5.19635	5.24281	5.28968	5.33697	5.38468	5.43282	5.48139	5.53039	5.57983	5.62972	5.68005	5.73083	5.78206	5.83375	5.8859	5.93852	5.99161	6.04518	6.09922	6.15375	6.20876	6.26427	6.32027	6.37677	6.43378	6.4913	6.54933
S0072	FL3	Counts	0	0	0	0	0	0	0	0	0	0	0	0	0	0	0	0	0	0	0	0	0	0	0	0	0	0	0	0	0	0	0	0	0	0	0	0	0	0	0	0	0	0	0	0	0	0	0
S0073	FL1	Bin Values (MEF)	58.9869	59.5397	60.0977	60.6609	61.2294	61.8032	62.3825	62.9671	63.5572	64.1529	64.7541	65.361	65.9735	66.5918	67.2159	67.8458	68.4817	69.1235	69.7713	70.4252	71.0852	71.7514	72.4238	73.1026	73.7877	74.4792	75.1772	75.8817	76.5929	77.3107	78.0353	78.7666	79.5048	80.2499	81.002	81.7611	82.5274	83.3008	84.0815	84.8695	85.6649	86.4677	87.278	88.096	88.9216	89.755	90.5962
S0073	FL1	Counts	0	0	0	0	0	1	0	1	0	0	0	0	1	0	0	0	2	0	0	0	1	0	0	1	1	0	0	0	0	0	0	0	0	0	2	0	0	1	1	0	0	0	0	0	0	0	0
S0073	FL3	Bin Values (MEF)	4.34903	4.38791	4.42714	4.46672	4.50665	4.54694	4.58759	4.6286	4.66998	4.71173	4.75385	4.79635	4.83923	4.88249	4.92614	4.97018	5.01461	5.05944	5.10467	5.15031	5.19635	5.24281	5.28968	5.33697	5.38468	5.43282	5.48139	5.53039	5.57983	5.62972	5.68005	5.73083	5.78206	5.83375	5.8859	5.93852	5.99161	6.04518	6.09922	6.15375	6.20876	6.26427	6.32027	6.37677	6.43378	6.4913	6.54933
S0073	FL3	Counts	0	0	0	0	1	0	0	0	0	1	0	1	0	0	2	0	0	0	1	0	0	0	0	0	0	0	0	0	0	1	0	0	0	0	0	1	0	0	0	0	1	0	0	0	0	0	0
S0074	FL1	Bin Values (MEF)	58.9869	59.5397	60.0977	60.6609	61.2294	61.8032	62.3825	62.9671	63.5572	64.1529	64.7541	65.361	65.9735	66.5918	67.2159	67.8458	68.4817	69.1235	69.7713	70.4252	71.0852	71.7514	72.4238	73.1026	73.7877	74.4792	75.1772	75.8817	76.5929	77.3107	78.0353	78.7666	79.5048	80.2499	81.002	81.7611	82.5274	83.3008	84.0815	84.8695	85.6649	86.4677	87.278	88.096	88.9216	89.755	90.5962
S0074	FL1	Counts	0	0	0	0	0	0	0	0	0	1	0	1	0	0	0	0	0	0	0	0	1	0	0	0	0	0	0	0	1	0	0	0	0	0	0	0	0	0	0	0	0	0	0	0	0	0	0
S0074	FL3	Bin Values (MEF)	4.34903	4.38791	4.42714	4.46672	4.50665	4.54694	4.58759	4.6286	4.66998	4.71173	4.75385	4.79635	4.83923	4.88249	4.92614	4.97018	5.01461	5.05944	5.10467	5.15031	5.19635	5.24281	5.28968	5.33697	5.38468	5.43282	5.48139	5.53039	5.57983	5.62972	5.68005	5.73083	5.78206	5.83375	5.8859	5.93852	5.99161	6.04518	6.09922	6.15375	6.20876	6.26427	6.32027	6.37677	6.43378	6.4913	6.54933
S0074	FL3	Counts	0	0	0	1	0	0	0	0	0	0	0	0	0	0	0	0	0	0	0	0	0	0	0	0	0	0	0	0	0	0	0	0	0	0	0	0	0	0	0	0	0	0	0	0	0	0	0
S0075	FL1	Bin Values (MEF)	58.9869	59.5397	60.0977	60.6609	61.2294	61.8032	62.3825	62.9671	63.5572	64.1529	64.7541	65.361	65.9735	66.5918	67.2159	67.8458	68.4817	69.1235	69.7713	70.4252	71.0852	71.7514	72.4238	73.1026	73.7877	74.4792	75.1772	75.8817	76.5929	77.3107	78.0353	78.7666	79.5048	80.2499	81.002	81.7611	82.5274	83.3008	84.0815	84.8695	85.6649	86.4677	87.278	88.096	88.9216	89.755	90.5962
S0075	FL1	Counts	0	0	0	0	0	0	0	0	0	0	0	0	0	0	0	0	0	0	0	0	0	0	1	0	0	0	0	0	0	0	0	0	1	0	0	0	0	0	1	0	0	0	0	0	0	0	0
S0075	FL3	Bin Values (MEF)	4.34903	4.38791	4.42714	4.46672	4.50665	4.54694	4.58759	4.6286	4.66998	4.71173	4.75385	4.79635	4.83923	4.88249	4.92614	4.97018	5.01461	5.05944	5.10467	5.15031	5.19635	5.24281	5.28968	5.33697	5.38468	5.43282	5.48139	5.53039	5.57983	5.62972	5.68005	5.73083	5.78206	5.83375	5.8859	5.93852	5.99161	6.04518	6.09922	6.15375	6.20876	6.26427	6.32027	6.37677	6.43378	6.4913	6.54933
S0075	FL3	Counts	0	0	0	0	0	0	0	1	0	0	0	0	0	0	0	1	0	0	1	2	1	0	0	0	0	1	0	0	1	2	0	1	0	0	0	0	0	0	0	0	0	1	0	1	0	1	1
S0076	FL1	Bin Values (MEF)	58.9869	59.5397	60.0977	60.6609	61.2294	61.8032	62.3825	62.9671	63.5572	64.1529	64.7541	65.361	65.9735	66.5918	67.2159	67.8458	68.4817	69.1235	69.7713	70.4252	71.0852	71.7514	72.4238	73.1026	73.7877	74.4792	75.1772	75.8817	76.5929	77.3107	78.0353	78.7666	79.5048	80.2499	81.002	81.7611	82.5274	83.3008	84.0815	84.8695	85.6649	86.4677	87.278	88.096	88.9216	89.755	90.5962
S0076	FL1	Counts	0	0	0	0	0	0	0	0	0	0	0	0	0	0	0	0	0	0	0	0	0	0	0	0	0	0	0	0	0	0	0	0	0	0	0	0	0	0	0	0	0	0	0	0	0	0	0
S0076	FL3	Bin Values (MEF)	4.34903	4.38791	4.42714	4.46672	4.50665	4.54694	4.58759	4.6286	4.66998	4.71173	4.75385	4.79635	4.83923	4.88249	4.92614	4.97018	5.01461	5.05944	5.10467	5.15031	5.19635	5.24281	5.28968	5.33697	5.38468	5.43282	5.48139	5.53039	5.57983	5.62972	5.68005	5.73083	5.78206	5.83375	5.8859	5.93852	5.99161	6.04518	6.09922	6.15375	6.20876	6.26427	6.32027	6.37677	6.43378	6.4913	6.54933
S0076	FL3	Counts	0	0	0	0	0	0	0	0	0	0	0	0	0	0	0	0	0	0	0	0	0	0	0	0	0	0	0	0	0	0	0	0	0	0	0	0	0	0	0	0	0	0	0	0	0	0	0
S0077	FL1	Bin Values (MEF)	58.9869	59.5397	60.0977	60.6609	61.2294	61.8032	62.3825	62.9671	63.5572	64.1529	64.7541	65.361	65.9735	66.5918	67.2159	67.8458	68.4817	69.1235	69.7713	70.4252	71.0852	71.7514	72.4238	73.1026	73.7877	74.4792	75.1772	75.8817	76.5929	77.3107	78.0353	78.7666	79.5048	80.2499	81.002	81.7611	82.5274	83.3008	84.0815	84.8695	85.6649	86.4677	87.278	88.096	88.9216	89.755	90.5962
S0077	FL1	Counts	0	0	0	0	1	0	0	0	0	0	1	0	0	0	0	0	0	0	0	0	1	0	1	0	0	1	0	0	0	0	0	0	0	1	0	0	0	0	0	0	0	0	0	1	0	0	0
S0077	FL3	Bin Values (MEF)	4.34903	4.38791	4.42714	4.46672	4.50665	4.54694	4.58759	4.6286	4.66998	4.71173	4.75385	4.79635	4.83923	4.88249	4.92614	4.97018	5.01461	5.05944	5.10467	5.15031	5.19635	5.24281	5.28968	5.33697	5.38468	5.43282	5.48139	5.53039	5.57983	5.62972	5.68005	5.73083	5.78206	5.83375	5.8859	5.93852	5.99161	6.04518	6.09922	6.15375	6.20876	6.26427	6.32027	6.37677	6.43378	6.4913	6.54933
S0077	FL3	Counts	0	0	0	1	0	1	0	0	0	0	0	0	1	0	0	0	0	0	1	0	0	0	0	0	1	0	0	1	1	0	0	0	0	0	0	0	0	1	0	0	0	0	0	0	0	0	0
S0078	FL1	Bin Values (MEF)	58.9869	59.5397	60.0977	60.6609	61.2294	61.8032	62.3825	62.9671	63.5572	64.1529	64.7541	65.361	65.9735	66.5918	67.2159	67.8458	68.4817	69.1235	69.7713	70.4252	71.0852	71.7514	72.4238	73.1026	73.7877	74.4792	75.1772	75.8817	76.5929	77.3107	78.0353	78.7666	79.5048	80.2499	81.002	81.7611	82.5274	83.3008	84.0815	84.8695	85.6649	86.4677	87.278	88.096	88.9216	89.755	90.5962
S0078	FL1	Counts	0	0	0	0	0	0	0	0	0	0	0	0	0	0	0	0	0	0	0	0	0	0	0	1	0	0	0	0	0	0	1	1	0	0	0	0	0	0	0	0	0	0	0	0	0	0	0
S0078	FL3	Bin Values (MEF)	4.34903	4.38791	4.42714	4.46672	4.50665	4.54694	4.58759	4.6286	4.66998	4.71173	4.75385	4.79635	4.83923	4.88249	4.92614	4.97018	5.01461	5.05944	5.10467	5.15031	5.19635	5.24281	5.28968	5.33697	5.38468	5.43282	5.48139	5.53039	5.57983	5.62972	5.68005	5.73083	5.78206	5.83375	5.8859	5.93852	5.99161	6.04518	6.09922	6.15375	6.20876	6.26427	6.32027	6.37677	6.43378	6.4913	6.54933
S0078	FL3	Counts	0	0	0	0	0	0	0	0	0	0	0	0	0	0	0	0	0	0	0	0	0	0	0	0	0	0	0	0	0	0	0	0	0	0	0	0	0	0	0	0	0	0	0	0	0	0	0
S0079	FL1	Bin Values (MEF)	58.9869	59.5397	60.0977	60.6609	61.2294	61.8032	62.3825	62.9671	63.5572	64.1529	64.7541	65.361	65.9735	66.5918	67.2159	67.8458	68.4817	69.1235	69.7713	70.4252	71.0852	71.7514	72.4238	73.1026	73.7877	74.4792	75.1772	75.8817	76.5929	77.3107	78.0353	78.7666	79.5048	80.2499	81.002	81.7611	82.5274	83.3008	84.0815	84.8695	85.6649	86.4677	87.278	88.096	88.9216	89.755	90.5962
S0079	FL1	Counts	0	0	0	0	0	0	0	0	0	0	0	1	0	0	0	0	0	0	0	0	0	0	0	0	0	0	0	0	0	0	0	0	0	0	0	0	1	0	0	0	0	1	0	0	0	0	0
S0079	FL3	Bin Values (MEF)	4.34903	4.38791	4.42714	4.46672	4.50665	4.54694	4.58759	4.6286	4.66998	4.71173	4.75385	4.79635	4.83923	4.88249	4.92614	4.97018	5.01461	5.05944	5.10467	5.15031	5.19635	5.24281	5.28968	5.33697	5.38468	5.43282	5.48139	5.53039	5.57983	5.62972	5.68005	5.73083	5.78206	5.83375	5.8859	5.93852	5.99161	6.04518	6.09922	6.15375	6.20876	6.26427	6.32027	6.37677	6.43378	6.4913	6.54933
S0079	FL3	Counts	0	0	0	0	0	0	0	0	0	0	0	0	0	0	0	0	0	0	0	1	0	0	0	0	0	1	0	0	1	0	0	0	0	0	0	0	0	0	0	0	0	0	0	0	0	0	0
S0080	FL1	Bin Values (MEF)	58.9869	59.5397	60.0977	60.6609	61.2294	61.8032	62.3825	62.9671	63.5572	64.1529	64.7541	65.361	65.9735	66.5918	67.2159	67.8458	68.4817	69.1235	69.7713	70.4252	71.0852	71.7514	72.4238	73.1026	73.7877	74.4792	75.1772	75.8817	76.5929	77.3107	78.0353	78.7666	79.5048	80.2499	81.002	81.7611	82.5274	83.3008	84.0815	84.8695	85.6649	86.4677	87.278	88.096	88.9216	89.755	90.5962
S0080	FL1	Counts	0	1	0	0	0	0	1	0	2	1	0	0	0	0	0	0	1	1	0	1	1	0	0	1	1	0	0	1	2	1	1	0	0	2	3	0	0	1	2	1	0	1	2	1	0	1	2
S0080	FL3	Bin Values (MEF)	4.34903	4.38791	4.42714	4.46672	4.50665	4.54694	4.58759	4.6286	4.66998	4.71173	4.75385	4.79635	4.83923	4.88249	4.92614	4.97018	5.01461	5.05944	5.10467	5.15031	5.19635	5.24281	5.28968	5.33697	5.38468	5.43282	5.48139	5.53039	5.57983	5.62972	5.68005	5.73083	5.78206	5.83375	5.8859	5.93852	5.99161	6.04518	6.09922	6.15375	6.20876	6.26427	6.32027	6.37677	6.43378	6.4913	6.54933
S0080	FL3	Counts	0	3	2	3	2	1	0	0	0	2	1	1	3	3	0	0	0	0	2	0	0	1	0	2	2	0	0	2	0	1	0	2	0	0	3	1	0	1	2	1	0	2	0	1	3	0	1
S0081	FL1	Bin Values (MEF)	58.9869	59.5397	60.0977	60.6609	61.2294	61.8032	62.3825	62.9671	63.5572	64.1529	64.7541	65.361	65.9735	66.5918	67.2159	67.8458	68.4817	69.1235	69.7713	70.4252	71.0852	71.7514	72.4238	73.1026	73.7877	74.4792	75.1772	75.8817	76.5929	77.3107	78.0353	78.7666	79.5048	80.2499	81.002	81.7611	82.5274	83.3008	84.0815	84.8695	85.6649	86.4677	87.278	88.096	88.9216	89.755	90.5962
S0081	FL1	Counts	0	0	0	0	0	0	0	0	0	0	0	0	0	0	0	0	0	0	0	1	0	0	0	0	0	0	0	0	2	0	0	0	0	1	0	0	1	0	0	0	0	0	0	0	0	0	0
S0081	FL3	Bin Values (MEF)	4.34903	4.38791	4.42714	4.46672	4.50665	4.54694	4.58759	4.6286	4.66998	4.71173	4.75385	4.79635	4.83923	4.88249	4.92614	4.97018	5.01461	5.05944	5.10467	5.15031	5.19635	5.24281	5.28968	5.33697	5.38468	5.43282	5.48139	5.53039	5.57983	5.62972	5.68005	5.73083	5.78206	5.83375	5.8859	5.93852	5.99161	6.04518	6.09922	6.15375	6.20876	6.26427	6.32027	6.37677	6.43378	6.4913	6.54933
S0081	FL3	Counts	0	0	0	0	0	1	0	0	0	2	0	2	0	1	0	1	1	0	0	0	0	2	0	0	1	0	0	0	1	0	2	1	1	0	0	0	0	1	0	1	0	1	0	1	2	1	0
S0082	FL1	Bin Values (MEF)	58.9869	59.5397	60.0977	60.6609	61.2294	61.8032	62.3825	62.9671	63.5572	64.1529	64.7541	65.361	65.9735	66.5918	67.2159	67.8458	68.4817	69.1235	69.7713	70.4252	71.0852	71.7514	72.4238	73.1026	73.7877	74.4792	75.1772	75.8817	76.5929	77.3107	78.0353	78.7666	79.5048	80.2499	81.002	81.7611	82.5274	83.3008	84.0815	84.8695	85.6649	86.4677	87.278	88.096	88.9216	89.755	90.5962
S0082	FL1	Counts	0	0	0	0	0	0	1	0	0	0	0	0	0	0	0	0	0	0	0	0	0	0	0	0	0	0	0	0	0	0	0	0	0	0	0	0	0	0	0	0	0	1	0	0	0	0	0
S0082	FL3	Bin Values (MEF)	4.34903	4.38791	4.42714	4.46672	4.50665	4.54694	4.58759	4.6286	4.66998	4.71173	4.75385	4.79635	4.83923	4.88249	4.92614	4.97018	5.01461	5.05944	5.10467	5.15031	5.19635	5.24281	5.28968	5.33697	5.38468	5.43282	5.48139	5.53039	5.57983	5.62972	5.68005	5.73083	5.78206	5.83375	5.8859	5.93852	5.99161	6.04518	6.09922	6.15375	6.20876	6.26427	6.32027	6.37677	6.43378	6.4913	6.54933
S0082	FL3	Counts	0	0	0	0	0	0	0	0	0	0	0	0	0	0	0	0	0	0	0	0	0	0	0	0	0	0	0	0	0	0	0	0	0	0	0	0	0	0	0	0	0	0	0	0	0	0	0
S0083	FL1	Bin Values (MEF)	58.9869	59.5397	60.0977	60.6609	61.2294	61.8032	62.3825	62.9671	63.5572	64.1529	64.7541	65.361	65.9735	66.5918	67.2159	67.8458	68.4817	69.1235	69.7713	70.4252	71.0852	71.7514	72.4238	73.1026	73.7877	74.4792	75.1772	75.8817	76.5929	77.3107	78.0353	78.7666	79.5048	80.2499	81.002	81.7611	82.5274	83.3008	84.0815	84.8695	85.6649	86.4677	87.278	88.096	88.9216	89.755	90.5962
S0083	FL1	Counts	0	0	0	0	0	0	0	0	0	0	0	0	0	0	0	0	0	0	0	0	1	0	0	0	0	0	0	0	0	0	1	0	0	0	0	0	0	0	0	0	0	0	0	0	0	0	0
S0083	FL3	Bin Values (MEF)	4.34903	4.38791	4.42714	4.46672	4.50665	4.54694	4.58759	4.6286	4.66998	4.71173	4.75385	4.79635	4.83923	4.88249	4.92614	4.97018	5.01461	5.05944	5.10467	5.15031	5.19635	5.24281	5.28968	5.33697	5.38468	5.43282	5.48139	5.53039	5.57983	5.62972	5.68005	5.73083	5.78206	5.83375	5.8859	5.93852	5.99161	6.04518	6.09922	6.15375	6.20876	6.26427	6.32027	6.37677	6.43378	6.4913	6.54933
S0083	FL3	Counts	0	0	0	1	0	0	0	0	0	0	0	1	0	0	0	0	0	0	0	0	0	0	0	0	0	0	0	0	0	0	0	0	0	1	0	0	0	0	0	0	0	0	0	0	0	0	0
S0084	FL1	Bin Values (MEF)	58.9869	59.5397	60.0977	60.6609	61.2294	61.8032	62.3825	62.9671	63.5572	64.1529	64.7541	65.361	65.9735	66.5918	67.2159	67.8458	68.4817	69.1235	69.7713	70.4252	71.0852	71.7514	72.4238	73.1026	73.7877	74.4792	75.1772	75.8817	76.5929	77.3107	78.0353	78.7666	79.5048	80.2499	81.002	81.7611	82.5274	83.3008	84.0815	84.8695	85.6649	86.4677	87.278	88.096	88.9216	89.755	90.5962
S0084	FL1	Counts	0	0	0	0	0	0	0	0	0	0	0	0	0	0	0	0	0	0	0	0	0	0	0	1	0	0	0	0	0	0	0	0	1	0	1	0	0	0	0	0	0	0	0	0	0	0	0
S0084	FL3	Bin Values (MEF)	4.34903	4.38791	4.42714	4.46672	4.50665	4.54694	4.58759	4.6286	4.66998	4.71173	4.75385	4.79635	4.83923	4.88249	4.92614	4.97018	5.01461	5.05944	5.10467	5.15031	5.19635	5.24281	5.28968	5.33697	5.38468	5.43282	5.48139	5.53039	5.57983	5.62972	5.68005	5.73083	5.78206	5.83375	5.8859	5.93852	5.99161	6.04518	6.09922	6.15375	6.20876	6.26427	6.32027	6.37677	6.43378	6.4913	6.54933
S0084	FL3	Counts	0	1	0	0	0	0	0	1	0	0	0	0	0	1	0	0	0	0	0	0	0	0	0	2	1	0	0	0	1	1	0	0	1	1	1	0	0	1	0	0	2	0	0	0	0	0	0
S0085	FL1	Bin Values (MEF)	58.9869	59.5397	60.0977	60.6609	61.2294	61.8032	62.3825	62.9671	63.5572	64.1529	64.7541	65.361	65.9735	66.5918	67.2159	67.8458	68.4817	69.1235	69.7713	70.4252	71.0852	71.7514	72.4238	73.1026	73.7877	74.4792	75.1772	75.8817	76.5929	77.3107	78.0353	78.7666	79.5048	80.2499	81.002	81.7611	82.5274	83.3008	84.0815	84.8695	85.6649	86.4677	87.278	88.096	88.9216	89.755	90.5962
S0085	FL1	Counts	0	0	0	0	0	0	0	0	0	0	0	0	0	0	0	0	0	0	0	0	0	0	0	0	0	0	0	0	0	0	0	0	0	0	0	1	0	1	0	0	0	0	0	0	0	0	0
S0085	FL3	Bin Values (MEF)	4.34903	4.38791	4.42714	4.46672	4.50665	4.54694	4.58759	4.6286	4.66998	4.71173	4.75385	4.79635	4.83923	4.88249	4.92614	4.97018	5.01461	5.05944	5.10467	5.15031	5.19635	5.24281	5.28968	5.33697	5.38468	5.43282	5.48139	5.53039	5.57983	5.62972	5.68005	5.73083	5.78206	5.83375	5.8859	5.93852	5.99161	6.04518	6.09922	6.15375	6.20876	6.26427	6.32027	6.37677	6.43378	6.4913	6.54933
S0085	FL3	Counts	0	1	0	1	2	0	2	0	2	1	1	0	2	0	1	1	0	0	0	1	0	0	1	0	0	1	1	1	0	0	1	0	0	0	1	1	0	4	0	0	2	0	1	0	1	3	2
S0086	FL1	Bin Values (MEF)	58.9869	59.5397	60.0977	60.6609	61.2294	61.8032	62.3825	62.9671	63.5572	64.1529	64.7541	65.361	65.9735	66.5918	67.2159	67.8458	68.4817	69.1235	69.7713	70.4252	71.0852	71.7514	72.4238	73.1026	73.7877	74.4792	75.1772	75.8817	76.5929	77.3107	78.0353	78.7666	79.5048	80.2499	81.002	81.7611	82.5274	83.3008	84.0815	84.8695	85.6649	86.4677	87.278	88.096	88.9216	89.755	90.5962
S0086	FL1	Counts	0	1	0	1	0	0	0	1	0	0	0	0	1	0	0	1	0	0	0	1	0	0	0	2	0	1	0	1	2	0	0	0	0	2	1	1	0	0	1	0	1	0	1	0	0	1	0
S0086	FL3	Bin Values (MEF)	4.34903	4.38791	4.42714	4.46672	4.50665	4.54694	4.58759	4.6286	4.66998	4.71173	4.75385	4.79635	4.83923	4.88249	4.92614	4.97018	5.01461	5.05944	5.10467	5.15031	5.19635	5.24281	5.28968	5.33697	5.38468	5.43282	5.48139	5.53039	5.57983	5.62972	5.68005	5.73083	5.78206	5.83375	5.8859	5.93852	5.99161	6.04518	6.09922	6.15375	6.20876	6.26427	6.32027	6.37677	6.43378	6.4913	6.54933
S0086	FL3	Counts	0	0	1	0	1	1	0	0	1	1	1	1	1	1	3	0	0	2	0	1	0	1	0	2	0	0	3	2	0	0	2	1	2	1	0	2	0	1	2	1	0	1	2	2	1	1	2
S0087	FL1	Bin Values (MEF)	58.9869	59.5397	60.0977	60.6609	61.2294	61.8032	62.3825	62.9671	63.5572	64.1529	64.7541	65.361	65.9735	66.5918	67.2159	67.8458	68.4817	69.1235	69.7713	70.4252	71.0852	71.7514	72.4238	73.1026	73.7877	74.4792	75.1772	75.8817	76.5929	77.3107	78.0353	78.7666	79.5048	80.2499	81.002	81.7611	82.5274	83.3008	84.0815	84.8695	85.6649	86.4677	87.278	88.096	88.9216	89.755	90.5962
S0087	FL1	Counts	0	0	0	0	0	0	0	0	0	0	0	0	0	0	0	0	0	0	0	0	0	0	0	0	0	0	0	0	0	0	0	0	0	0	0	0	0	0	0	0	0	0	1	0	0	0	0
S0087	FL3	Bin Values (MEF)	4.34903	4.38791	4.42714	4.46672	4.50665	4.54694	4.58759	4.6286	4.66998	4.71173	4.75385	4.79635	4.83923	4.88249	4.92614	4.97018	5.01461	5.05944	5.10467	5.15031	5.19635	5.24281	5.28968	5.33697	5.38468	5.43282	5.48139	5.53039	5.57983	5.62972	5.68005	5.73083	5.78206	5.83375	5.8859	5.93852	5.99161	6.04518	6.09922	6.15375	6.20876	6.26427	6.32027	6.37677	6.43378	6.4913	6.54933
S0087	FL3	Counts	0	0	0	0	1	0	0	0	0	0	0	0	0	0	0	0	0	0	0	0	0	0	0	0	1	0	0	0	0	0	1	0	0	0	0	0	0	0	0	0	0	1	0	0	0	0	0
S0088	FL1	Bin Values (MEF)	58.9869	59.5397	60.0977	60.6609	61.2294	61.8032	62.3825	62.9671	63.5572	64.1529	64.7541	65.361	65.9735	66.5918	67.2159	67.8458	68.4817	69.1235	69.7713	70.4252	71.0852	71.7514	72.4238	73.1026	73.7877	74.4792	75.1772	75.8817	76.5929	77.3107	78.0353	78.7666	79.5048	80.2499	81.002	81.7611	82.5274	83.3008	84.0815	84.8695	85.6649	86.4677	87.278	88.096	88.9216	89.755	90.5962
S0088	FL1	Counts	0	0	0	0	0	0	0	0	0	0	0	0	0	0	0	0	0	0	1	0	0	1	0	2	0	0	1	0	0	0	0	0	0	1	0	0	0	0	0	0	1	0	0	0	0	2	2
S0088	FL3	Bin Values (MEF)	4.34903	4.38791	4.42714	4.46672	4.50665	4.54694	4.58759	4.6286	4.66998	4.71173	4.75385	4.79635	4.83923	4.88249	4.92614	4.97018	5.01461	5.05944	5.10467	5.15031	5.19635	5.24281	5.28968	5.33697	5.38468	5.43282	5.48139	5.53039	5.57983	5.62972	5.68005	5.73083	5.78206	5.83375	5.8859	5.93852	5.99161	6.04518	6.09922	6.15375	6.20876	6.26427	6.32027	6.37677	6.43378	6.4913	6.54933
S0088	FL3	Counts	0	0	0	1	0	0	0	0	0	0	2	0	1	0	0	1	0	0	0	0	1	1	0	0	0	0	1	1	0	1	2	0	0	0	0	0	0	0	0	0	1	0	1	0	1	0	0
S0089	FL1	Bin Values (MEF)	58.9869	59.5397	60.0977	60.6609	61.2294	61.8032	62.3825	62.9671	63.5572	64.1529	64.7541	65.361	65.9735	66.5918	67.2159	67.8458	68.4817	69.1235	69.7713	70.4252	71.0852	71.7514	72.4238	73.1026	73.7877	74.4792	75.1772	75.8817	76.5929	77.3107	78.0353	78.7666	79.5048	80.2499	81.002	81.7611	82.5274	83.3008	84.0815	84.8695	85.6649	86.4677	87.278	88.096	88.9216	89.755	90.5962
S0089	FL1	Counts	0	0	0	0	0	0	0	0	0	0	0	0	0	0	0	0	0	0	0	0	0	0	0	0	0	0	0	0	0	0	0	0	0	0	0	0	0	0	0	0	0	0	0	0	0	0	0
S0089	FL3	Bin Values (MEF)	4.34903	4.38791	4.42714	4.46672	4.50665	4.54694	4.58759	4.6286	4.66998	4.71173	4.75385	4.79635	4.83923	4.88249	4.92614	4.97018	5.01461	5.05944	5.10467	5.15031	5.19635	5.24281	5.28968	5.33697	5.38468	5.43282	5.48139	5.53039	5.57983	5.62972	5.68005	5.73083	5.78206	5.83375	5.8859	5.93852	5.99161	6.04518	6.09922	6.15375	6.20876	6.26427	6.32027	6.37677	6.43378	6.4913	6.54933
S0089	FL3	Counts	0	0	0	0	0	0	0	0	0	0	0	0	0	0	0	0	0	0	0	0	0	0	0	0	0	0	0	0	0	0	0	0	0	0	0	0	0	0	0	0	0	0	0	0	0	0	0
S0090	FL1	Bin Values (MEF)	58.9869	59.5397	60.0977	60.6609	61.2294	61.8032	62.3825	62.9671	63.5572	64.1529	64.7541	65.361	65.9735	66.5918	67.2159	67.8458	68.4817	69.1235	69.7713	70.4252	71.0852	71.7514	72.4238	73.1026	73.7877	74.4792	75.1772	75.8817	76.5929	77.3107	78.0353	78.7666	79.5048	80.2499	81.002	81.7611	82.5274	83.3008	84.0815	84.8695	85.6649	86.4677	87.278	88.096	88.9216	89.755	90.5962
S0090	FL1	Counts	0	0	0	0	0	0	0	0	0	0	0	0	0	0	1	1	0	0	0	0	0	0	0	0	0	0	0	0	0	0	0	0	0	0	0	0	0	0	0	0	0	0	1	0	0	1	0
S0090	FL3	Bin Values (MEF)	4.34903	4.38791	4.42714	4.46672	4.50665	4.54694	4.58759	4.6286	4.66998	4.71173	4.75385	4.79635	4.83923	4.88249	4.92614	4.97018	5.01461	5.05944	5.10467	5.15031	5.19635	5.24281	5.28968	5.33697	5.38468	5.43282	5.48139	5.53039	5.57983	5.62972	5.68005	5.73083	5.78206	5.83375	5.8859	5.93852	5.99161	6.04518	6.09922	6.15375	6.20876	6.26427	6.32027	6.37677	6.43378	6.4913	6.54933
S0090	FL3	Counts	0	0	0	0	0	0	0	0	0	0	0	0	0	0	0	0	0	0	0	0	0	0	0	0	0	0	0	0	0	0	0	0	0	0	0	0	0	0	0	0	0	0	0	0	0	0	0
S0091	FL1	Bin Values (MEF)	58.9869	59.5397	60.0977	60.6609	61.2294	61.8032	62.3825	62.9671	63.5572	64.1529	64.7541	65.361	65.9735	66.5918	67.2159	67.8458	68.4817	69.1235	69.7713	70.4252	71.0852	71.7514	72.4238	73.1026	73.7877	74.4792	75.1772	75.8817	76.5929	77.3107	78.0353	78.7666	79.5048	80.2499	81.002	81.7611	82.5274	83.3008	84.0815	84.8695	85.6649	86.4677	87.278	88.096	88.9216	89.755	90.5962
S0091	FL1	Counts	0	0	1	0	0	0	0	0	0	0	0	0	0	0	0	0	0	0	0	0	0	0	0	0	0	0	0	0	0	0	1	0	0	0	0	0	0	0	0	0	0	0	0	0	0	0	0
S0091	FL3	Bin Values (MEF)	4.34903	4.38791	4.42714	4.46672	4.50665	4.54694	4.58759	4.6286	4.66998	4.71173	4.75385	4.79635	4.83923	4.88249	4.92614	4.97018	5.01461	5.05944	5.10467	5.15031	5.19635	5.24281	5.28968	5.33697	5.38468	5.43282	5.48139	5.53039	5.57983	5.62972	5.68005	5.73083	5.78206	5.83375	5.8859	5.93852	5.99161	6.04518	6.09922	6.15375	6.20876	6.26427	6.32027	6.37677	6.43378	6.4913	6.54933
S0091	FL3	Counts	0	0	0	2	0	0	0	0	0	0	0	1	0	0	2	0	0	0	0	0	1	0	0	0	1	0	0	1	0	0	0	0	0	0	1	0	0	0	0	0	0	0	0	0	0	0	0
S0092	FL1	Bin Values (MEF)	58.9869	59.5397	60.0977	60.6609	61.2294	61.8032	62.3825	62.9671	63.5572	64.1529	64.7541	65.361	65.9735	66.5918	67.2159	67.8458	68.4817	69.1235	69.7713	70.4252	71.0852	71.7514	72.4238	73.1026	73.7877	74.4792	75.1772	75.8817	76.5929	77.3107	78.0353	78.7666	79.5048	80.2499	81.002	81.7611	82.5274	83.3008	84.0815	84.8695	85.6649	86.4677	87.278	88.096	88.9216	89.755	90.5962
S0092	FL1	Counts	0	0	0	0	0	0	0	0	0	0	0	0	0	0	0	0	0	0	0	0	0	0	0	0	1	0	0	0	0	0	0	0	0	0	0	0	0	0	0	0	0	0	1	0	0	0	0
S0092	FL3	Bin Values (MEF)	4.34903	4.38791	4.42714	4.46672	4.50665	4.54694	4.58759	4.6286	4.66998	4.71173	4.75385	4.79635	4.83923	4.88249	4.92614	4.97018	5.01461	5.05944	5.10467	5.15031	5.19635	5.24281	5.28968	5.33697	5.38468	5.43282	5.48139	5.53039	5.57983	5.62972	5.68005	5.73083	5.78206	5.83375	5.8859	5.93852	5.99161	6.04518	6.09922	6.15375	6.20876	6.26427	6.32027	6.37677	6.43378	6.4913	6.54933
S0092	FL3	Counts	0	0	0	0	0	0	0	1	0	0	0	0	0	0	0	0	0	0	0	0	0	0	0	0	0	0	1	0	0	0	0	0	0	0	0	0	0	0	0	0	0	0	0	0	0	0	0
S0093	FL1	Bin Values (MEF)	58.9869	59.5397	60.0977	60.6609	61.2294	61.8032	62.3825	62.9671	63.5572	64.1529	64.7541	65.361	65.9735	66.5918	67.2159	67.8458	68.4817	69.1235	69.7713	70.4252	71.0852	71.7514	72.4238	73.1026	73.7877	74.4792	75.1772	75.8817	76.5929	77.3107	78.0353	78.7666	79.5048	80.2499	81.002	81.7611	82.5274	83.3008	84.0815	84.8695	85.6649	86.4677	87.278	88.096	88.9216	89.755	90.5962
S0093	FL1	Counts	0	0	1	0	0	0	1	0	0	0	0	0	0	0	0	0	0	1	0	0	0	0	0	0	0	0	1	0	0	0	0	0	0	0	1	1	1	1	0	0	1	0	0	0	0	2	0
S0093	FL3	Bin Values (MEF)	4.34903	4.38791	4.42714	4.46672	4.50665	4.54694	4.58759	4.6286	4.66998	4.71173	4.75385	4.79635	4.83923	4.88249	4.92614	4.97018	5.01461	5.05944	5.10467	5.15031	5.19635	5.24281	5.28968	5.33697	5.38468	5.43282	5.48139	5.53039	5.57983	5.62972	5.68005	5.73083	5.78206	5.83375	5.8859	5.93852	5.99161	6.04518	6.09922	6.15375	6.20876	6.26427	6.32027	6.37677	6.43378	6.4913	6.54933
S0093	FL3	Counts	0	0	0	0	0	0	0	0	0	0	0	0	0	0	0	0	0	0	0	0	0	0	0	0	0	0	0	0	0	0	0	0	0	0	0	0	0	0	0	0	0	0	0	0	0	0	0
S0094	FL1	Bin Values (MEF)	58.9869	59.5397	60.0977	60.6609	61.2294	61.8032	62.3825	62.9671	63.5572	64.1529	64.7541	65.361	65.9735	66.5918	67.2159	67.8458	68.4817	69.1235	69.7713	70.4252	71.0852	71.7514	72.4238	73.1026	73.7877	74.4792	75.1772	75.8817	76.5929	77.3107	78.0353	78.7666	79.5048	80.2499	81.002	81.7611	82.5274	83.3008	84.0815	84.8695	85.6649	86.4677	87.278	88.096	88.9216	89.755	90.5962
S0094	FL1	Counts	0	0	0	0	0	0	0	0	0	0	0	0	0	0	0	0	0	0	0	0	0	0	0	0	0	0	0	0	0	0	0	0	0	0	0	0	0	0	0	0	0	0	0	0	0	0	0
S0094	FL3	Bin Values (MEF)	4.34903	4.38791	4.42714	4.46672	4.50665	4.54694	4.58759	4.6286	4.66998	4.71173	4.75385	4.79635	4.83923	4.88249	4.92614	4.97018	5.01461	5.05944	5.10467	5.15031	5.19635	5.24281	5.28968	5.33697	5.38468	5.43282	5.48139	5.53039	5.57983	5.62972	5.68005	5.73083	5.78206	5.83375	5.8859	5.93852	5.99161	6.04518	6.09922	6.15375	6.20876	6.26427	6.32027	6.37677	6.43378	6.4913	6.54933
S0094	FL3	Counts	0	0	0	0	0	0	0	0	0	0	0	0	1	0	0	0	1	0	0	0	0	0	0	0	0	0	0	0	0	0	0	0	0	0	0	0	0	0	0	0	1	0	0	1	0	0	0
S0095	FL1	Bin Values (MEF)	58.9869	59.5397	60.0977	60.6609	61.2294	61.8032	62.3825	62.9671	63.5572	64.1529	64.7541	65.361	65.9735	66.5918	67.2159	67.8458	68.4817	69.1235	69.7713	70.4252	71.0852	71.7514	72.4238	73.1026	73.7877	74.4792	75.1772	75.8817	76.5929	77.3107	78.0353	78.7666	79.5048	80.2499	81.002	81.7611	82.5274	83.3008	84.0815	84.8695	85.6649	86.4677	87.278	88.096	88.9216	89.755	90.5962
S0095	FL1	Counts	0	0	0	0	0	0	0	0	0	1	0	0	0	0	0	0	0	0	0	0	0	0	0	0	0	0	0	0	0	0	1	0	0	0	0	0	1	0	0	0	0	0	0	0	1	1	2
S0095	FL3	Bin Values (MEF)	4.34903	4.38791	4.42714	4.46672	4.50665	4.54694	4.58759	4.6286	4.66998	4.71173	4.75385	4.79635	4.83923	4.88249	4.92614	4.97018	5.01461	5.05944	5.10467	5.15031	5.19635	5.24281	5.28968	5.33697	5.38468	5.43282	5.48139	5.53039	5.57983	5.62972	5.68005	5.73083	5.78206	5.83375	5.8859	5.93852	5.99161	6.04518	6.09922	6.15375	6.20876	6.26427	6.32027	6.37677	6.43378	6.4913	6.54933
S0095	FL3	Counts	0	0	0	0	0	0	0	0	0	0	0	0	0	0	0	0	0	0	0	0	0	0	0	0	0	0	0	0	0	0	0	0	0	0	0	1	0	0	0	0	0	0	0	0	0	0	0
S0096	FL1	Bin Values (MEF)	58.9869	59.5397	60.0977	60.6609	61.2294	61.8032	62.3825	62.9671	63.5572	64.1529	64.7541	65.361	65.9735	66.5918	67.2159	67.8458	68.4817	69.1235	69.7713	70.4252	71.0852	71.7514	72.4238	73.1026	73.7877	74.4792	75.1772	75.8817	76.5929	77.3107	78.0353	78.7666	79.5048	80.2499	81.002	81.7611	82.5274	83.3008	84.0815	84.8695	85.6649	86.4677	87.278	88.096	88.9216	89.755	90.5962
S0096	FL1	Counts	0	0	0	0	0	0	0	0	0	0	0	1	0	0	0	0	0	0	0	0	0	0	0	0	0	0	0	0	0	0	0	0	0	0	1	0	0	0	0	0	0	0	0	0	0	0	0
S0096	FL3	Bin Values (MEF)	4.34903	4.38791	4.42714	4.46672	4.50665	4.54694	4.58759	4.6286	4.66998	4.71173	4.75385	4.79635	4.83923	4.88249	4.92614	4.97018	5.01461	5.05944	5.10467	5.15031	5.19635	5.24281	5.28968	5.33697	5.38468	5.43282	5.48139	5.53039	5.57983	5.62972	5.68005	5.73083	5.78206	5.83375	5.8859	5.93852	5.99161	6.04518	6.09922	6.15375	6.20876	6.26427	6.32027	6.37677	6.43378	6.4913	6.54933
S0096	FL3	Counts	0	0	0	0	0	0	1	0	0	0	0	1	0	2	0	1	0	0	0	2	0	0	1	0	1	0	1	1	0	1	1	0	1	0	0	0	1	0	0	2	1	2	1	0	0	0	0
S0097	FL1	Bin Values (MEF)	58.9869	59.5397	60.0977	60.6609	61.2294	61.8032	62.3825	62.9671	63.5572	64.1529	64.7541	65.361	65.9735	66.5918	67.2159	67.8458	68.4817	69.1235	69.7713	70.4252	71.0852	71.7514	72.4238	73.1026	73.7877	74.4792	75.1772	75.8817	76.5929	77.3107	78.0353	78.7666	79.5048	80.2499	81.002	81.7611	82.5274	83.3008	84.0815	84.8695	85.6649	86.4677	87.278	88.096	88.9216	89.755	90.5962
S0097	FL1	Counts	0	0	0	0	0	0	0	0	0	0	0	0	0	0	0	0	0	0	0	0	0	0	0	0	0	0	0	0	0	0	0	0	0	0	0	0	0	0	0	0	0	0	0	0	0	0	0
S0097	FL3	Bin Values (MEF)	4.34903	4.38791	4.42714	4.46672	4.50665	4.54694	4.58759	4.6286	4.66998	4.71173	4.75385	4.79635	4.83923	4.88249	4.92614	4.97018	5.01461	5.05944	5.10467	5.15031	5.19635	5.24281	5.28968	5.33697	5.38468	5.43282	5.48139	5.53039	5.57983	5.62972	5.68005	5.73083	5.78206	5.83375	5.8859	5.93852	5.99161	6.04518	6.09922	6.15375	6.20876	6.26427	6.32027	6.37677	6.43378	6.4913	6.54933
S0097	FL3	Counts	0	0	0	0	0	0	0	0	0	0	0	0	0	0	0	0	0	0	0	0	0	0	0	0	0	0	0	0	0	0	0	0	0	0	0	0	0	0	0	1	0	0	0	0	0	0	0
S0098	FL1	Bin Values (MEF)	58.9869	59.5397	60.0977	60.6609	61.2294	61.8032	62.3825	62.9671	63.5572	64.1529	64.7541	65.361	65.9735	66.5918	67.2159	67.8458	68.4817	69.1235	69.7713	70.4252	71.0852	71.7514	72.4238	73.1026	73.7877	74.4792	75.1772	75.8817	76.5929	77.3107	78.0353	78.7666	79.5048	80.2499	81.002	81.7611	82.5274	83.3008	84.0815	84.8695	85.6649	86.4677	87.278	88.096	88.9216	89.755	90.5962
S0098	FL1	Counts	0	0	0	0	0	0	0	0	0	0	0	0	0	0	0	1	0	1	0	0	0	0	0	0	0	0	0	0	0	0	0	0	0	0	0	0	0	0	1	0	0	0	0	0	0	0	0
S0098	FL3	Bin Values (MEF)	4.34903	4.38791	4.42714	4.46672	4.50665	4.54694	4.58759	4.6286	4.66998	4.71173	4.75385	4.79635	4.83923	4.88249	4.92614	4.97018	5.01461	5.05944	5.10467	5.15031	5.19635	5.24281	5.28968	5.33697	5.38468	5.43282	5.48139	5.53039	5.57983	5.62972	5.68005	5.73083	5.78206	5.83375	5.8859	5.93852	5.99161	6.04518	6.09922	6.15375	6.20876	6.26427	6.32027	6.37677	6.43378	6.4913	6.54933
S0098	FL3	Counts	0	0	0	1	0	0	2	1	0	0	1	0	0	0	0	0	0	0	0	0	0	0	0	0	0	0	0	0	0	0	0	0	0	0	0	0	0	0	0	0	0	0	0	0	0	0	0
S0099	FL1	Bin Values (MEF)	58.9869	59.5397	60.0977	60.6609	61.2294	61.8032	62.3825	62.9671	63.5572	64.1529	64.7541	65.361	65.9735	66.5918	67.2159	67.8458	68.4817	69.1235	69.7713	70.4252	71.0852	71.7514	72.4238	73.1026	73.7877	74.4792	75.1772	75.8817	76.5929	77.3107	78.0353	78.7666	79.5048	80.2499	81.002	81.7611	82.5274	83.3008	84.0815	84.8695	85.6649	86.4677	87.278	88.096	88.9216	89.755	90.5962
S0099	FL1	Counts	0	0	0	0	0	0	0	0	0	0	1	1	0	0	0	0	0	0	2	1	0	0	0	0	0	0	0	1	0	1	0	1	0	1	1	1	0	1	0	0	1	2	0	0	0	0	1
S0099	FL3	Bin Values (MEF)	4.34903	4.38791	4.42714	4.46672	4.50665	4.54694	4.58759	4.6286	4.66998	4.71173	4.75385	4.79635	4.83923	4.88249	4.92614	4.97018	5.01461	5.05944	5.10467	5.15031	5.19635	5.24281	5.28968	5.33697	5.38468	5.43282	5.48139	5.53039	5.57983	5.62972	5.68005	5.73083	5.78206	5.83375	5.8859	5.93852	5.99161	6.04518	6.09922	6.15375	6.20876	6.26427	6.32027	6.37677	6.43378	6.4913	6.54933
S0099	FL3	Counts	0	0	0	0	0	0	0	0	0	0	0	0	0	0	0	0	0	0	0	0	0	0	0	0	0	0	0	0	0	0	0	0	0	0	0	0	0	0	0	0	0	0	0	0	0	0	0
S0100	FL1	Bin Values (MEF)	58.9869	59.5397	60.0977	60.6609	61.2294	61.8032	62.3825	62.9671	63.5572	64.1529	64.7541	65.361	65.9735	66.5918	67.2159	67.8458	68.4817	69.1235	69.7713	70.4252	71.0852	71.7514	72.4238	73.1026	73.7877	74.4792	75.1772	75.8817	76.5929	77.3107	78.0353	78.7666	79.5048	80.2499	81.002	81.7611	82.5274	83.3008	84.0815	84.8695	85.6649	86.4677	87.278	88.096	88.9216	89.755	90.5962
S0100	FL1	Counts	0	0	0	0	0	0	0	0	0	0	0	0	0	0	0	0	0	0	0	0	0	0	0	0	0	0	0	0	0	0	0	0	0	0	0	0	0	0	0	0	0	0	0	0	0	0	0
S0100	FL3	Bin Values (MEF)	4.34903	4.38791	4.42714	4.46672	4.50665	4.54694	4.58759	4.6286	4.66998	4.71173	4.75385	4.79635	4.83923	4.88249	4.92614	4.97018	5.01461	5.05944	5.10467	5.15031	5.19635	5.24281	5.28968	5.33697	5.38468	5.43282	5.48139	5.53039	5.57983	5.62972	5.68005	5.73083	5.78206	5.83375	5.8859	5.93852	5.99161	6.04518	6.09922	6.15375	6.20876	6.26427	6.32027	6.37677	6.43378	6.4913	6.54933
S0100	FL3	Counts	0	0	0	0	0	0	0	0	0	1	0	1	0	0	0	0	0	0	0	0	0	0	0	0	0	0	0	0	0	0	0	0	0	0	0	0	0	0	0	0	0	0	0	0	0	0	0
S0101	FL1	Bin Values (MEF)	58.9869	59.5397	60.0977	60.6609	61.2294	61.8032	62.3825	62.9671	63.5572	64.1529	64.7541	65.361	65.9735	66.5918	67.2159	67.8458	68.4817	69.1235	69.7713	70.4252	71.0852	71.7514	72.4238	73.1026	73.7877	74.4792	75.1772	75.8817	76.5929	77.3107	78.0353	78.7666	79.5048	80.2499	81.002	81.7611	82.5274	83.3008	84.0815	84.8695	85.6649	86.4677	87.278	88.096	88.9216	89.755	90.5962
S0101	FL1	Counts	0	0	0	0	0	0	1	0	0	0	0	0	0	0	0	0	0	0	0	0	0	0	0	0	0	0	0	0	0	0	0	0	0	0	0	0	0	0	0	0	0	0	0	0	1	0	0
S0101	FL3	Bin Values (MEF)	4.34903	4.38791	4.42714	4.46672	4.50665	4.54694	4.58759	4.6286	4.66998	4.71173	4.75385	4.79635	4.83923	4.88249	4.92614	4.97018	5.01461	5.05944	5.10467	5.15031	5.19635	5.24281	5.28968	5.33697	5.38468	5.43282	5.48139	5.53039	5.57983	5.62972	5.68005	5.73083	5.78206	5.83375	5.8859	5.93852	5.99161	6.04518	6.09922	6.15375	6.20876	6.26427	6.32027	6.37677	6.43378	6.4913	6.54933
S0101	FL3	Counts	0	0	0	0	0	0	0	0	0	0	0	0	0	0	0	0	0	0	0	0	0	0	0	0	0	0	0	0	0	0	0	0	0	0	0	0	0	0	0	0	0	0	0	0	0	0	0
S0102	FL1	Bin Values (MEF)	58.9869	59.5397	60.0977	60.6609	61.2294	61.8032	62.3825	62.9671	63.5572	64.1529	64.7541	65.361	65.9735	66.5918	67.2159	67.8458	68.4817	69.1235	69.7713	70.4252	71.0852	71.7514	72.4238	73.1026	73.7877	74.4792	75.1772	75.8817	76.5929	77.3107	78.0353	78.7666	79.5048	80.2499	81.002	81.7611	82.5274	83.3008	84.0815	84.8695	85.6649	86.4677	87.278	88.096	88.9216	89.755	90.5962
S0102	FL1	Counts	0	0	0	0	0	0	0	0	0	0	0	0	0	0	0	0	0	0	0	0	0	0	0	0	0	0	1	0	0	0	0	1	1	0	0	0	0	0	0	0	0	0	1	0	0	0	0
S0102	FL3	Bin Values (MEF)	4.34903	4.38791	4.42714	4.46672	4.50665	4.54694	4.58759	4.6286	4.66998	4.71173	4.75385	4.79635	4.83923	4.88249	4.92614	4.97018	5.01461	5.05944	5.10467	5.15031	5.19635	5.24281	5.28968	5.33697	5.38468	5.43282	5.48139	5.53039	5.57983	5.62972	5.68005	5.73083	5.78206	5.83375	5.8859	5.93852	5.99161	6.04518	6.09922	6.15375	6.20876	6.26427	6.32027	6.37677	6.43378	6.4913	6.54933
S0102	FL3	Counts	0	0	0	0	0	0	0	0	0	0	0	0	0	0	0	0	0	0	0	0	0	0	0	0	0	0	0	0	0	0	0	0	0	0	0	0	0	0	0	0	0	0	0	0	0	0	0
S0103	FL1	Bin Values (MEF)	58.9869	59.5397	60.0977	60.6609	61.2294	61.8032	62.3825	62.9671	63.5572	64.1529	64.7541	65.361	65.9735	66.5918	67.2159	67.8458	68.4817	69.1235	69.7713	70.4252	71.0852	71.7514	72.4238	73.1026	73.7877	74.4792	75.1772	75.8817	76.5929	77.3107	78.0353	78.7666	79.5048	80.2499	81.002	81.7611	82.5274	83.3008	84.0815	84.8695	85.6649	86.4677	87.278	88.096	88.9216	89.755	90.5962
S0103	FL1	Counts	0	0	0	0	0	0	0	0	0	0	0	0	0	0	0	0	0	0	0	0	0	0	1	0	1	0	0	0	0	1	0	0	0	0	0	0	0	0	0	0	0	0	0	0	0	0	0
S0103	FL3	Bin Values (MEF)	4.34903	4.38791	4.42714	4.46672	4.50665	4.54694	4.58759	4.6286	4.66998	4.71173	4.75385	4.79635	4.83923	4.88249	4.92614	4.97018	5.01461	5.05944	5.10467	5.15031	5.19635	5.24281	5.28968	5.33697	5.38468	5.43282	5.48139	5.53039	5.57983	5.62972	5.68005	5.73083	5.78206	5.83375	5.8859	5.93852	5.99161	6.04518	6.09922	6.15375	6.20876	6.26427	6.32027	6.37677	6.43378	6.4913	6.54933
S0103	FL3	Counts	0	0	0	0	0	0	0	0	0	0	1	0	0	1	0	0	0	0	0	0	0	0	0	0	0	0	0	0	0	0	0	0	0	0	0	0	0	0	0	0	0	0	1	0	0	1	0
S0104	FL1	Bin Values (MEF)	58.9869	59.5397	60.0977	60.6609	61.2294	61.8032	62.3825	62.9671	63.5572	64.1529	64.7541	65.361	65.9735	66.5918	67.2159	67.8458	68.4817	69.1235	69.7713	70.4252	71.0852	71.7514	72.4238	73.1026	73.7877	74.4792	75.1772	75.8817	76.5929	77.3107	78.0353	78.7666	79.5048	80.2499	81.002	81.7611	82.5274	83.3008	84.0815	84.8695	85.6649	86.4677	87.278	88.096	88.9216	89.755	90.5962
S0104	FL1	Counts	0	0	0	0	0	0	0	0	0	0	0	0	0	0	0	1	1	0	0	0	0	0	0	0	0	0	0	0	0	0	0	0	0	0	0	0	0	0	0	0	0	0	2	0	0	0	0
S0104	FL3	Bin Values (MEF)	4.34903	4.38791	4.42714	4.46672	4.50665	4.54694	4.58759	4.6286	4.66998	4.71173	4.75385	4.79635	4.83923	4.88249	4.92614	4.97018	5.01461	5.05944	5.10467	5.15031	5.19635	5.24281	5.28968	5.33697	5.38468	5.43282	5.48139	5.53039	5.57983	5.62972	5.68005	5.73083	5.78206	5.83375	5.8859	5.93852	5.99161	6.04518	6.09922	6.15375	6.20876	6.26427	6.32027	6.37677	6.43378	6.4913	6.54933
S0104	FL3	Counts	0	0	0	0	0	0	0	0	0	0	0	0	0	0	0	0	0	0	0	0	0	0	0	0	0	0	0	0	0	0	0	0	1	0	0	1	0	0	0	0	0	0	0	0	0	0	0
S0105	FL1	Bin Values (MEF)	58.9869	59.5397	60.0977	60.6609	61.2294	61.8032	62.3825	62.9671	63.5572	64.1529	64.7541	65.361	65.9735	66.5918	67.2159	67.8458	68.4817	69.1235	69.7713	70.4252	71.0852	71.7514	72.4238	73.1026	73.7877	74.4792	75.1772	75.8817	76.5929	77.3107	78.0353	78.7666	79.5048	80.2499	81.002	81.7611	82.5274	83.3008	84.0815	84.8695	85.6649	86.4677	87.278	88.096	88.9216	89.755	90.5962
S0105	FL1	Counts	0	0	0	0	0	0	0	0	1	0	0	0	0	0	0	0	1	0	0	0	1	2	0	0	0	0	0	0	0	0	0	1	0	0	0	0	0	1	0	0	1	0	2	0	0	0	1
S0105	FL3	Bin Values (MEF)	4.34903	4.38791	4.42714	4.46672	4.50665	4.54694	4.58759	4.6286	4.66998	4.71173	4.75385	4.79635	4.83923	4.88249	4.92614	4.97018	5.01461	5.05944	5.10467	5.15031	5.19635	5.24281	5.28968	5.33697	5.38468	5.43282	5.48139	5.53039	5.57983	5.62972	5.68005	5.73083	5.78206	5.83375	5.8859	5.93852	5.99161	6.04518	6.09922	6.15375	6.20876	6.26427	6.32027	6.37677	6.43378	6.4913	6.54933
S0105	FL3	Counts	0	1	0	0	0	1	0	1	0	0	1	0	1	1	0	0	1	0	1	0	1	0	3	0	0	1	1	0	0	2	0	1	0	1	0	2	0	1	1	0	1	1	0	0	1	1	1
S0106	FL1	Bin Values (MEF)	58.9869	59.5397	60.0977	60.6609	61.2294	61.8032	62.3825	62.9671	63.5572	64.1529	64.7541	65.361	65.9735	66.5918	67.2159	67.8458	68.4817	69.1235	69.7713	70.4252	71.0852	71.7514	72.4238	73.1026	73.7877	74.4792	75.1772	75.8817	76.5929	77.3107	78.0353	78.7666	79.5048	80.2499	81.002	81.7611	82.5274	83.3008	84.0815	84.8695	85.6649	86.4677	87.278	88.096	88.9216	89.755	90.5962
S0106	FL1	Counts	0	0	0	0	0	0	0	0	0	0	0	0	0	0	0	1	0	0	0	1	0	0	1	0	0	0	0	0	0	1	0	0	1	0	0	0	1	0	0	1	0	0	1	1	0	0	0
S0106	FL3	Bin Values (MEF)	4.34903	4.38791	4.42714	4.46672	4.50665	4.54694	4.58759	4.6286	4.66998	4.71173	4.75385	4.79635	4.83923	4.88249	4.92614	4.97018	5.01461	5.05944	5.10467	5.15031	5.19635	5.24281	5.28968	5.33697	5.38468	5.43282	5.48139	5.53039	5.57983	5.62972	5.68005	5.73083	5.78206	5.83375	5.8859	5.93852	5.99161	6.04518	6.09922	6.15375	6.20876	6.26427	6.32027	6.37677	6.43378	6.4913	6.54933
S0106	FL3	Counts	0	0	0	0	0	1	0	0	0	0	0	0	0	0	0	0	0	0	0	0	0	1	0	0	0	0	0	0	0	0	0	0	0	1	0	0	0	0	0	0	0	0	0	0	0	0	0
S0107	FL1	Bin Values (MEF)	58.9869	59.5397	60.0977	60.6609	61.2294	61.8032	62.3825	62.9671	63.5572	64.1529	64.7541	65.361	65.9735	66.5918	67.2159	67.8458	68.4817	69.1235	69.7713	70.4252	71.0852	71.7514	72.4238	73.1026	73.7877	74.4792	75.1772	75.8817	76.5929	77.3107	78.0353	78.7666	79.5048	80.2499	81.002	81.7611	82.5274	83.3008	84.0815	84.8695	85.6649	86.4677	87.278	88.096	88.9216	89.755	90.5962
S0107	FL1	Counts	0	0	0	0	0	0	0	0	0	0	0	0	0	0	0	0	0	0	0	0	0	0	0	0	0	0	0	0	0	0	0	0	0	0	0	0	0	0	0	0	0	0	0	0	0	0	0
S0107	FL3	Bin Values (MEF)	4.34903	4.38791	4.42714	4.46672	4.50665	4.54694	4.58759	4.6286	4.66998	4.71173	4.75385	4.79635	4.83923	4.88249	4.92614	4.97018	5.01461	5.05944	5.10467	5.15031	5.19635	5.24281	5.28968	5.33697	5.38468	5.43282	5.48139	5.53039	5.57983	5.62972	5.68005	5.73083	5.78206	5.83375	5.8859	5.93852	5.99161	6.04518	6.09922	6.15375	6.20876	6.26427	6.32027	6.37677	6.43378	6.4913	6.54933
S0107	FL3	Counts	0	0	0	0	0	0	0	0	0	0	0	0	0	0	0	0	0	0	0	0	0	0	1	0	0	0	0	0	0	0	0	0	0	0	0	0	0	0	0	0	0	0	0	0	0	0	0
S0108	FL1	Bin Values (MEF)	58.9869	59.5397	60.0977	60.6609	61.2294	61.8032	62.3825	62.9671	63.5572	64.1529	64.7541	65.361	65.9735	66.5918	67.2159	67.8458	68.4817	69.1235	69.7713	70.4252	71.0852	71.7514	72.4238	73.1026	73.7877	74.4792	75.1772	75.8817	76.5929	77.3107	78.0353	78.7666	79.5048	80.2499	81.002	81.7611	82.5274	83.3008	84.0815	84.8695	85.6649	86.4677	87.278	88.096	88.9216	89.755	90.5962
S0108	FL1	Counts	0	0	0	0	0	1	0	0	0	0	0	0	0	0	0	0	0	0	0	1	1	0	0	1	0	0	0	0	1	0	0	0	1	0	1	0	1	0	0	0	1	1	0	0	0	1	0
S0108	FL3	Bin Values (MEF)	4.34903	4.38791	4.42714	4.46672	4.50665	4.54694	4.58759	4.6286	4.66998	4.71173	4.75385	4.79635	4.83923	4.88249	4.92614	4.97018	5.01461	5.05944	5.10467	5.15031	5.19635	5.24281	5.28968	5.33697	5.38468	5.43282	5.48139	5.53039	5.57983	5.62972	5.68005	5.73083	5.78206	5.83375	5.8859	5.93852	5.99161	6.04518	6.09922	6.15375	6.20876	6.26427	6.32027	6.37677	6.43378	6.4913	6.54933
S0108	FL3	Counts	0	1	0	0	0	0	1	0	0	1	1	0	1	0	2	0	0	0	0	1	0	0	1	0	1	0	1	0	0	0	1	2	0	1	0	2	1	0	0	1	0	1	2	0	1	1	1
S0109	FL1	Bin Values (MEF)	58.9869	59.5397	60.0977	60.6609	61.2294	61.8032	62.3825	62.9671	63.5572	64.1529	64.7541	65.361	65.9735	66.5918	67.2159	67.8458	68.4817	69.1235	69.7713	70.4252	71.0852	71.7514	72.4238	73.1026	73.7877	74.4792	75.1772	75.8817	76.5929	77.3107	78.0353	78.7666	79.5048	80.2499	81.002	81.7611	82.5274	83.3008	84.0815	84.8695	85.6649	86.4677	87.278	88.096	88.9216	89.755	90.5962
S0109	FL1	Counts	0	0	0	0	0	0	0	0	0	0	0	0	0	0	0	0	0	0	0	0	0	0	0	0	0	0	0	0	0	0	0	0	0	0	0	0	0	0	0	0	0	0	0	1	0	1	0
S0109	FL3	Bin Values (MEF)	4.34903	4.38791	4.42714	4.46672	4.50665	4.54694	4.58759	4.6286	4.66998	4.71173	4.75385	4.79635	4.83923	4.88249	4.92614	4.97018	5.01461	5.05944	5.10467	5.15031	5.19635	5.24281	5.28968	5.33697	5.38468	5.43282	5.48139	5.53039	5.57983	5.62972	5.68005	5.73083	5.78206	5.83375	5.8859	5.93852	5.99161	6.04518	6.09922	6.15375	6.20876	6.26427	6.32027	6.37677	6.43378	6.4913	6.54933
S0109	FL3	Counts	0	0	0	0	0	0	0	0	0	0	0	0	0	0	0	0	0	0	0	0	0	0	0	0	0	0	0	0	0	0	0	0	0	0	0	0	0	0	0	0	0	0	0	0	0	0	0
S0110	FL1	Bin Values (MEF)	58.9869	59.5397	60.0977	60.6609	61.2294	61.8032	62.3825	62.9671	63.5572	64.1529	64.7541	65.361	65.9735	66.5918	67.2159	67.8458	68.4817	69.1235	69.7713	70.4252	71.0852	71.7514	72.4238	73.1026	73.7877	74.4792	75.1772	75.8817	76.5929	77.3107	78.0353	78.7666	79.5048	80.2499	81.002	81.7611	82.5274	83.3008	84.0815	84.8695	85.6649	86.4677	87.278	88.096	88.9216	89.755	90.5962
S0110	FL1	Counts	0	0	0	0	0	0	0	0	0	1	0	1	0	0	0	0	0	0	0	1	0	0	0	0	0	0	0	0	0	0	0	0	0	0	0	0	2	0	0	0	1	0	1	1	0	0	0
S0110	FL3	Bin Values (MEF)	4.34903	4.38791	4.42714	4.46672	4.50665	4.54694	4.58759	4.6286	4.66998	4.71173	4.75385	4.79635	4.83923	4.88249	4.92614	4.97018	5.01461	5.05944	5.10467	5.15031	5.19635	5.24281	5.28968	5.33697	5.38468	5.43282	5.48139	5.53039	5.57983	5.62972	5.68005	5.73083	5.78206	5.83375	5.8859	5.93852	5.99161	6.04518	6.09922	6.15375	6.20876	6.26427	6.32027	6.37677	6.43378	6.4913	6.54933
S0110	FL3	Counts	0	0	0	0	0	0	0	0	0	0	0	0	0	0	0	0	0	0	0	0	0	0	0	0	0	0	0	0	0	0	0	0	0	0	0	0	0	0	0	0	0	0	0	0	0	0	0
S0111	FL1	Bin Values (MEF)	58.9869	59.5397	60.0977	60.6609	61.2294	61.8032	62.3825	62.9671	63.5572	64.1529	64.7541	65.361	65.9735	66.5918	67.2159	67.8458	68.4817	69.1235	69.7713	70.4252	71.0852	71.7514	72.4238	73.1026	73.7877	74.4792	75.1772	75.8817	76.5929	77.3107	78.0353	78.7666	79.5048	80.2499	81.002	81.7611	82.5274	83.3008	84.0815	84.8695	85.6649	86.4677	87.278	88.096	88.9216	89.755	90.5962
S0111	FL1	Counts	0	0	0	0	0	0	0	0	0	1	1	0	1	0	0	0	0	1	0	0	0	0	0	0	0	0	0	1	0	0	0	0	0	0	0	0	0	0	0	0	0	1	1	0	1	0	0
S0111	FL3	Bin Values (MEF)	4.34903	4.38791	4.42714	4.46672	4.50665	4.54694	4.58759	4.6286	4.66998	4.71173	4.75385	4.79635	4.83923	4.88249	4.92614	4.97018	5.01461	5.05944	5.10467	5.15031	5.19635	5.24281	5.28968	5.33697	5.38468	5.43282	5.48139	5.53039	5.57983	5.62972	5.68005	5.73083	5.78206	5.83375	5.8859	5.93852	5.99161	6.04518	6.09922	6.15375	6.20876	6.26427	6.32027	6.37677	6.43378	6.4913	6.54933
S0111	FL3	Counts	0	0	0	0	0	0	0	0	0	0	0	0	0	0	0	0	0	0	0	0	0	0	0	0	0	0	0	0	0	0	0	0	0	0	0	0	0	0	0	0	0	0	0	0	0	0	0
S0112	FL1	Bin Values (MEF)	58.9869	59.5397	60.0977	60.6609	61.2294	61.8032	62.3825	62.9671	63.5572	64.1529	64.7541	65.361	65.9735	66.5918	67.2159	67.8458	68.4817	69.1235	69.7713	70.4252	71.0852	71.7514	72.4238	73.1026	73.7877	74.4792	75.1772	75.8817	76.5929	77.3107	78.0353	78.7666	79.5048	80.2499	81.002	81.7611	82.5274	83.3008	84.0815	84.8695	85.6649	86.4677	87.278	88.096	88.9216	89.755	90.5962
S0112	FL1	Counts	0	0	0	0	0	0	0	0	0	0	1	0	0	0	0	0	0	0	0	0	0	0	0	0	0	0	0	0	0	0	0	0	0	0	0	0	0	0	0	1	0	0	0	0	0	0	0
S0112	FL3	Bin Values (MEF)	4.34903	4.38791	4.42714	4.46672	4.50665	4.54694	4.58759	4.6286	4.66998	4.71173	4.75385	4.79635	4.83923	4.88249	4.92614	4.97018	5.01461	5.05944	5.10467	5.15031	5.19635	5.24281	5.28968	5.33697	5.38468	5.43282	5.48139	5.53039	5.57983	5.62972	5.68005	5.73083	5.78206	5.83375	5.8859	5.93852	5.99161	6.04518	6.09922	6.15375	6.20876	6.26427	6.32027	6.37677	6.43378	6.4913	6.54933
S0112	FL3	Counts	0	0	0	0	0	0	0	0	0	0	1	0	0	0	0	0	0	0	0	0	0	0	0	0	0	0	0	0	0	0	0	0	0	0	0	0	1	0	0	0	0	0	0	0	0	0	0
S0113	FL1	Bin Values (MEF)	58.9869	59.5397	60.0977	60.6609	61.2294	61.8032	62.3825	62.9671	63.5572	64.1529	64.7541	65.361	65.9735	66.5918	67.2159	67.8458	68.4817	69.1235	69.7713	70.4252	71.0852	71.7514	72.4238	73.1026	73.7877	74.4792	75.1772	75.8817	76.5929	77.3107	78.0353	78.7666	79.5048	80.2499	81.002	81.7611	82.5274	83.3008	84.0815	84.8695	85.6649	86.4677	87.278	88.096	88.9216	89.755	90.5962
S0113	FL1	Counts	0	0	0	0	0	0	0	0	0	0	0	0	0	0	0	0	0	0	0	0	0	0	0	0	0	1	0	0	0	0	0	0	0	0	0	0	0	0	0	0	0	0	0	0	0	0	0
S0113	FL3	Bin Values (MEF)	4.34903	4.38791	4.42714	4.46672	4.50665	4.54694	4.58759	4.6286	4.66998	4.71173	4.75385	4.79635	4.83923	4.88249	4.92614	4.97018	5.01461	5.05944	5.10467	5.15031	5.19635	5.24281	5.28968	5.33697	5.38468	5.43282	5.48139	5.53039	5.57983	5.62972	5.68005	5.73083	5.78206	5.83375	5.8859	5.93852	5.99161	6.04518	6.09922	6.15375	6.20876	6.26427	6.32027	6.37677	6.43378	6.4913	6.54933
S0113	FL3	Counts	0	0	0	0	0	0	0	0	0	1	0	0	0	0	0	1	0	0	0	0	0	0	2	0	0	1	0	1	1	0	0	0	0	2	1	0	0	0	1	0	0	0	1	0	0	1	0
S0114	FL1	Bin Values (MEF)	58.9869	59.5397	60.0977	60.6609	61.2294	61.8032	62.3825	62.9671	63.5572	64.1529	64.7541	65.361	65.9735	66.5918	67.2159	67.8458	68.4817	69.1235	69.7713	70.4252	71.0852	71.7514	72.4238	73.1026	73.7877	74.4792	75.1772	75.8817	76.5929	77.3107	78.0353	78.7666	79.5048	80.2499	81.002	81.7611	82.5274	83.3008	84.0815	84.8695	85.6649	86.4677	87.278	88.096	88.9216	89.755	90.5962
S0114	FL1	Counts	0	0	0	0	0	0	0	0	0	0	0	0	0	0	0	0	0	0	0	0	0	0	0	0	0	0	0	0	0	0	0	0	1	0	0	0	0	0	0	0	0	0	0	0	0	0	0
S0114	FL3	Bin Values (MEF)	4.34903	4.38791	4.42714	4.46672	4.50665	4.54694	4.58759	4.6286	4.66998	4.71173	4.75385	4.79635	4.83923	4.88249	4.92614	4.97018	5.01461	5.05944	5.10467	5.15031	5.19635	5.24281	5.28968	5.33697	5.38468	5.43282	5.48139	5.53039	5.57983	5.62972	5.68005	5.73083	5.78206	5.83375	5.8859	5.93852	5.99161	6.04518	6.09922	6.15375	6.20876	6.26427	6.32027	6.37677	6.43378	6.4913	6.54933
S0114	FL3	Counts	0	0	0	0	0	0	0	0	0	0	0	0	0	0	0	0	0	0	0	0	0	0	0	0	0	0	0	0	0	0	0	0	0	0	0	0	0	0	0	0	0	0	0	0	0	0	0
S0115	FL1	Bin Values (MEF)	58.9869	59.5397	60.0977	60.6609	61.2294	61.8032	62.3825	62.9671	63.5572	64.1529	64.7541	65.361	65.9735	66.5918	67.2159	67.8458	68.4817	69.1235	69.7713	70.4252	71.0852	71.7514	72.4238	73.1026	73.7877	74.4792	75.1772	75.8817	76.5929	77.3107	78.0353	78.7666	79.5048	80.2499	81.002	81.7611	82.5274	83.3008	84.0815	84.8695	85.6649	86.4677	87.278	88.096	88.9216	89.755	90.5962
S0115	FL1	Counts	0	0	0	0	0	0	0	0	0	0	0	0	0	0	0	0	0	0	0	0	0	0	0	0	0	0	0	0	0	0	0	0	0	0	0	1	0	0	0	0	0	0	0	0	0	0	0
S0115	FL3	Bin Values (MEF)	4.34903	4.38791	4.42714	4.46672	4.50665	4.54694	4.58759	4.6286	4.66998	4.71173	4.75385	4.79635	4.83923	4.88249	4.92614	4.97018	5.01461	5.05944	5.10467	5.15031	5.19635	5.24281	5.28968	5.33697	5.38468	5.43282	5.48139	5.53039	5.57983	5.62972	5.68005	5.73083	5.78206	5.83375	5.8859	5.93852	5.99161	6.04518	6.09922	6.15375	6.20876	6.26427	6.32027	6.37677	6.43378	6.4913	6.54933
S0115	FL3	Counts	0	0	0	0	0	0	0	0	0	0	0	0	0	0	0	0	0	0	0	0	0	0	0	0	0	0	0	0	0	0	0	0	0	0	0	1	0	0	0	1	0	0	0	0	0	0	0
S0116	FL1	Bin Values (MEF)	58.9869	59.5397	60.0977	60.6609	61.2294	61.8032	62.3825	62.9671	63.5572	64.1529	64.7541	65.361	65.9735	66.5918	67.2159	67.8458	68.4817	69.1235	69.7713	70.4252	71.0852	71.7514	72.4238	73.1026	73.7877	74.4792	75.1772	75.8817	76.5929	77.3107	78.0353	78.7666	79.5048	80.2499	81.002	81.7611	82.5274	83.3008	84.0815	84.8695	85.6649	86.4677	87.278	88.096	88.9216	89.755	90.5962
S0116	FL1	Counts	0	0	0	1	0	0	0	1	0	0	0	0	0	0	0	0	2	0	1	0	0	0	0	0	0	0	1	0	0	0	0	1	0	0	0	0	0	0	0	0	0	0	1	2	0	1	0
S0116	FL3	Bin Values (MEF)	4.34903	4.38791	4.42714	4.46672	4.50665	4.54694	4.58759	4.6286	4.66998	4.71173	4.75385	4.79635	4.83923	4.88249	4.92614	4.97018	5.01461	5.05944	5.10467	5.15031	5.19635	5.24281	5.28968	5.33697	5.38468	5.43282	5.48139	5.53039	5.57983	5.62972	5.68005	5.73083	5.78206	5.83375	5.8859	5.93852	5.99161	6.04518	6.09922	6.15375	6.20876	6.26427	6.32027	6.37677	6.43378	6.4913	6.54933
S0116	FL3	Counts	0	0	0	0	0	0	0	0	0	0	0	0	0	0	0	0	1	0	0	0	0	0	0	0	0	0	0	0	0	0	0	0	0	0	0	0	0	0	0	0	0	0	0	0	0	0	0
S0117	FL1	Bin Values (MEF)	58.9869	59.5397	60.0977	60.6609	61.2294	61.8032	62.3825	62.9671	63.5572	64.1529	64.7541	65.361	65.9735	66.5918	67.2159	67.8458	68.4817	69.1235	69.7713	70.4252	71.0852	71.7514	72.4238	73.1026	73.7877	74.4792	75.1772	75.8817	76.5929	77.3107	78.0353	78.7666	79.5048	80.2499	81.002	81.7611	82.5274	83.3008	84.0815	84.8695	85.6649	86.4677	87.278	88.096	88.9216	89.755	90.5962
S0117	FL1	Counts	0	0	0	0	0	0	0	0	0	0	0	0	0	0	1	0	0	0	0	1	0	0	0	0	0	0	0	0	0	0	1	0	0	0	0	1	0	0	0	0	0	0	1	1	0	0	0
S0117	FL3	Bin Values (MEF)	4.34903	4.38791	4.42714	4.46672	4.50665	4.54694	4.58759	4.6286	4.66998	4.71173	4.75385	4.79635	4.83923	4.88249	4.92614	4.97018	5.01461	5.05944	5.10467	5.15031	5.19635	5.24281	5.28968	5.33697	5.38468	5.43282	5.48139	5.53039	5.57983	5.62972	5.68005	5.73083	5.78206	5.83375	5.8859	5.93852	5.99161	6.04518	6.09922	6.15375	6.20876	6.26427	6.32027	6.37677	6.43378	6.4913	6.54933
S0117	FL3	Counts	0	0	0	0	0	0	0	0	0	0	0	0	0	0	0	0	0	0	0	0	0	2	1	1	0	0	0	0	0	0	0	0	0	1	0	1	0	0	0	1	0	0	0	0	0	1	0
S0118	FL1	Bin Values (MEF)	58.9869	59.5397	60.0977	60.6609	61.2294	61.8032	62.3825	62.9671	63.5572	64.1529	64.7541	65.361	65.9735	66.5918	67.2159	67.8458	68.4817	69.1235	69.7713	70.4252	71.0852	71.7514	72.4238	73.1026	73.7877	74.4792	75.1772	75.8817	76.5929	77.3107	78.0353	78.7666	79.5048	80.2499	81.002	81.7611	82.5274	83.3008	84.0815	84.8695	85.6649	86.4677	87.278	88.096	88.9216	89.755	90.5962
S0118	FL1	Counts	0	0	0	0	0	0	0	0	0	0	0	0	0	0	0	0	0	0	0	0	0	0	0	0	0	0	0	0	0	0	0	0	0	0	0	0	0	0	0	0	0	0	0	0	1	0	0
S0118	FL3	Bin Values (MEF)	4.34903	4.38791	4.42714	4.46672	4.50665	4.54694	4.58759	4.6286	4.66998	4.71173	4.75385	4.79635	4.83923	4.88249	4.92614	4.97018	5.01461	5.05944	5.10467	5.15031	5.19635	5.24281	5.28968	5.33697	5.38468	5.43282	5.48139	5.53039	5.57983	5.62972	5.68005	5.73083	5.78206	5.83375	5.8859	5.93852	5.99161	6.04518	6.09922	6.15375	6.20876	6.26427	6.32027	6.37677	6.43378	6.4913	6.54933
S0118	FL3	Counts	0	0	0	0	0	0	0	0	0	0	0	0	0	0	0	0	0	0	0	0	0	0	0	0	0	0	0	0	0	0	0	0	0	0	0	0	0	0	0	0	0	0	0	0	0	0	0
S0119	FL1	Bin Values (MEF)	58.9869	59.5397	60.0977	60.6609	61.2294	61.8032	62.3825	62.9671	63.5572	64.1529	64.7541	65.361	65.9735	66.5918	67.2159	67.8458	68.4817	69.1235	69.7713	70.4252	71.0852	71.7514	72.4238	73.1026	73.7877	74.4792	75.1772	75.8817	76.5929	77.3107	78.0353	78.7666	79.5048	80.2499	81.002	81.7611	82.5274	83.3008	84.0815	84.8695	85.6649	86.4677	87.278	88.096	88.9216	89.755	90.5962
S0119	FL1	Counts	0	0	0	0	0	0	1	0	0	0	0	0	0	1	0	0	0	1	0	0	1	0	0	0	0	0	0	0	0	0	1	0	0	0	0	0	0	0	0	0	0	0	0	1	0	0	0
S0119	FL3	Bin Values (MEF)	4.34903	4.38791	4.42714	4.46672	4.50665	4.54694	4.58759	4.6286	4.66998	4.71173	4.75385	4.79635	4.83923	4.88249	4.92614	4.97018	5.01461	5.05944	5.10467	5.15031	5.19635	5.24281	5.28968	5.33697	5.38468	5.43282	5.48139	5.53039	5.57983	5.62972	5.68005	5.73083	5.78206	5.83375	5.8859	5.93852	5.99161	6.04518	6.09922	6.15375	6.20876	6.26427	6.32027	6.37677	6.43378	6.4913	6.54933
S0119	FL3	Counts	0	0	0	0	0	0	0	0	0	0	0	0	0	0	0	0	0	0	0	0	0	0	0	0	0	0	0	0	0	0	0	0	0	0	0	0	0	0	0	0	0	0	0	0	0	0	0
S0120	FL1	Bin Values (MEF)	58.9869	59.5397	60.0977	60.6609	61.2294	61.8032	62.3825	62.9671	63.5572	64.1529	64.7541	65.361	65.9735	66.5918	67.2159	67.8458	68.4817	69.1235	69.7713	70.4252	71.0852	71.7514	72.4238	73.1026	73.7877	74.4792	75.1772	75.8817	76.5929	77.3107	78.0353	78.7666	79.5048	80.2499	81.002	81.7611	82.5274	83.3008	84.0815	84.8695	85.6649	86.4677	87.278	88.096	88.9216	89.755	90.5962
S0120	FL1	Counts	0	0	0	0	0	0	0	0	1	0	0	0	0	0	0	0	0	0	0	0	0	0	0	0	0	0	1	0	0	0	0	0	0	0	0	0	0	0	0	0	0	0	0	0	0	0	1
S0120	FL3	Bin Values (MEF)	4.34903	4.38791	4.42714	4.46672	4.50665	4.54694	4.58759	4.6286	4.66998	4.71173	4.75385	4.79635	4.83923	4.88249	4.92614	4.97018	5.01461	5.05944	5.10467	5.15031	5.19635	5.24281	5.28968	5.33697	5.38468	5.43282	5.48139	5.53039	5.57983	5.62972	5.68005	5.73083	5.78206	5.83375	5.8859	5.93852	5.99161	6.04518	6.09922	6.15375	6.20876	6.26427	6.32027	6.37677	6.43378	6.4913	6.54933
S0120	FL3	Counts	0	0	0	0	0	0	0	0	1	0	0	0	0	0	0	0	1	0	0	0	0	0	0	0	0	0	0	0	0	0	0	0	0	0	0	0	0	1	0	0	0	0	0	0	0	0	0
S0121	FL1	Bin Values (MEF)	58.9869	59.5397	60.0977	60.6609	61.2294	61.8032	62.3825	62.9671	63.5572	64.1529	64.7541	65.361	65.9735	66.5918	67.2159	67.8458	68.4817	69.1235	69.7713	70.4252	71.0852	71.7514	72.4238	73.1026	73.7877	74.4792	75.1772	75.8817	76.5929	77.3107	78.0353	78.7666	79.5048	80.2499	81.002	81.7611	82.5274	83.3008	84.0815	84.8695	85.6649	86.4677	87.278	88.096	88.9216	89.755	90.5962
S0121	FL1	Counts	0	0	0	0	0	0	0	0	0	0	0	0	0	0	0	0	0	0	0	0	0	0	0	0	0	0	0	0	0	0	0	0	0	0	0	0	0	0	0	0	0	0	0	0	0	1	0
S0121	FL3	Bin Values (MEF)	4.34903	4.38791	4.42714	4.46672	4.50665	4.54694	4.58759	4.6286	4.66998	4.71173	4.75385	4.79635	4.83923	4.88249	4.92614	4.97018	5.01461	5.05944	5.10467	5.15031	5.19635	5.24281	5.28968	5.33697	5.38468	5.43282	5.48139	5.53039	5.57983	5.62972	5.68005	5.73083	5.78206	5.83375	5.8859	5.93852	5.99161	6.04518	6.09922	6.15375	6.20876	6.26427	6.32027	6.37677	6.43378	6.4913	6.54933
S0121	FL3	Counts	0	0	0	1	0	0	0	0	0	0	0	0	0	0	0	0	0	0	0	0	0	0	0	0	0	0	0	0	0	0	0	0	0	0	0	1	0	0	0	0	0	0	0	0	0	0	0
S0122	FL1	Bin Values (MEF)	58.9869	59.5397	60.0977	60.6609	61.2294	61.8032	62.3825	62.9671	63.5572	64.1529	64.7541	65.361	65.9735	66.5918	67.2159	67.8458	68.4817	69.1235	69.7713	70.4252	71.0852	71.7514	72.4238	73.1026	73.7877	74.4792	75.1772	75.8817	76.5929	77.3107	78.0353	78.7666	79.5048	80.2499	81.002	81.7611	82.5274	83.3008	84.0815	84.8695	85.6649	86.4677	87.278	88.096	88.9216	89.755	90.5962
S0122	FL1	Counts	0	1	0	0	0	0	0	0	0	0	0	0	0	0	0	0	0	0	0	0	0	0	0	1	0	0	1	0	0	0	0	0	0	0	0	0	0	0	1	0	0	0	0	0	0	0	0
S0122	FL3	Bin Values (MEF)	4.34903	4.38791	4.42714	4.46672	4.50665	4.54694	4.58759	4.6286	4.66998	4.71173	4.75385	4.79635	4.83923	4.88249	4.92614	4.97018	5.01461	5.05944	5.10467	5.15031	5.19635	5.24281	5.28968	5.33697	5.38468	5.43282	5.48139	5.53039	5.57983	5.62972	5.68005	5.73083	5.78206	5.83375	5.8859	5.93852	5.99161	6.04518	6.09922	6.15375	6.20876	6.26427	6.32027	6.37677	6.43378	6.4913	6.54933
S0122	FL3	Counts	0	0	0	0	0	0	0	0	0	0	0	0	0	0	0	0	0	0	0	0	0	0	0	0	0	0	0	0	0	0	0	0	0	0	0	0	0	0	0	0	0	0	0	0	0	0	0
S0123	FL1	Bin Values (MEF)	58.9869	59.5397	60.0977	60.6609	61.2294	61.8032	62.3825	62.9671	63.5572	64.1529	64.7541	65.361	65.9735	66.5918	67.2159	67.8458	68.4817	69.1235	69.7713	70.4252	71.0852	71.7514	72.4238	73.1026	73.7877	74.4792	75.1772	75.8817	76.5929	77.3107	78.0353	78.7666	79.5048	80.2499	81.002	81.7611	82.5274	83.3008	84.0815	84.8695	85.6649	86.4677	87.278	88.096	88.9216	89.755	90.5962
S0123	FL1	Counts	0	0	0	1	0	0	0	0	0	0	0	0	0	0	0	0	1	0	0	0	1	0	0	1	0	0	0	0	1	0	0	0	0	1	0	1	0	0	0	0	0	0	1	1	1	0	0
S0123	FL3	Bin Values (MEF)	4.34903	4.38791	4.42714	4.46672	4.50665	4.54694	4.58759	4.6286	4.66998	4.71173	4.75385	4.79635	4.83923	4.88249	4.92614	4.97018	5.01461	5.05944	5.10467	5.15031	5.19635	5.24281	5.28968	5.33697	5.38468	5.43282	5.48139	5.53039	5.57983	5.62972	5.68005	5.73083	5.78206	5.83375	5.8859	5.93852	5.99161	6.04518	6.09922	6.15375	6.20876	6.26427	6.32027	6.37677	6.43378	6.4913	6.54933
S0123	FL3	Counts	0	0	0	0	0	0	0	0	0	0	0	0	0	0	0	0	1	0	0	0	0	0	0	0	0	0	0	0	0	0	0	0	0	0	0	0	0	0	0	0	0	0	0	0	0	0	0
S0124	FL1	Bin Values (MEF)	58.9869	59.5397	60.0977	60.6609	61.2294	61.8032	62.3825	62.9671	63.5572	64.1529	64.7541	65.361	65.9735	66.5918	67.2159	67.8458	68.4817	69.1235	69.7713	70.4252	71.0852	71.7514	72.4238	73.1026	73.7877	74.4792	75.1772	75.8817	76.5929	77.3107	78.0353	78.7666	79.5048	80.2499	81.002	81.7611	82.5274	83.3008	84.0815	84.8695	85.6649	86.4677	87.278	88.096	88.9216	89.755	90.5962
S0124	FL1	Counts	0	0	0	0	0	0	0	0	0	0	0	0	0	0	0	0	0	0	0	0	0	0	0	0	0	0	0	0	0	0	0	0	0	0	0	0	0	0	0	0	0	0	0	0	0	0	0
S0124	FL3	Bin Values (MEF)	4.34903	4.38791	4.42714	4.46672	4.50665	4.54694	4.58759	4.6286	4.66998	4.71173	4.75385	4.79635	4.83923	4.88249	4.92614	4.97018	5.01461	5.05944	5.10467	5.15031	5.19635	5.24281	5.28968	5.33697	5.38468	5.43282	5.48139	5.53039	5.57983	5.62972	5.68005	5.73083	5.78206	5.83375	5.8859	5.93852	5.99161	6.04518	6.09922	6.15375	6.20876	6.26427	6.32027	6.37677	6.43378	6.4913	6.54933
S0124	FL3	Counts	0	1	0	0	0	0	1	0	0	0	0	0	0	0	0	0	0	0	2	0	0	1	0	0	1	0	0	0	0	0	0	0	0	0	0	0	0	0	1	0	0	0	0	2	0	0	1
S0125	FL1	Bin Values (MEF)	58.9869	59.5397	60.0977	60.6609	61.2294	61.8032	62.3825	62.9671	63.5572	64.1529	64.7541	65.361	65.9735	66.5918	67.2159	67.8458	68.4817	69.1235	69.7713	70.4252	71.0852	71.7514	72.4238	73.1026	73.7877	74.4792	75.1772	75.8817	76.5929	77.3107	78.0353	78.7666	79.5048	80.2499	81.002	81.7611	82.5274	83.3008	84.0815	84.8695	85.6649	86.4677	87.278	88.096	88.9216	89.755	90.5962
S0125	FL1	Counts	0	0	0	0	0	0	0	0	0	0	0	0	0	0	1	0	0	0	0	0	0	0	0	0	0	0	0	0	0	0	0	0	1	0	0	0	0	0	0	0	0	0	0	0	0	0	0
S0125	FL3	Bin Values (MEF)	4.34903	4.38791	4.42714	4.46672	4.50665	4.54694	4.58759	4.6286	4.66998	4.71173	4.75385	4.79635	4.83923	4.88249	4.92614	4.97018	5.01461	5.05944	5.10467	5.15031	5.19635	5.24281	5.28968	5.33697	5.38468	5.43282	5.48139	5.53039	5.57983	5.62972	5.68005	5.73083	5.78206	5.83375	5.8859	5.93852	5.99161	6.04518	6.09922	6.15375	6.20876	6.26427	6.32027	6.37677	6.43378	6.4913	6.54933
S0125	FL3	Counts	0	2	0	1	0	0	2	0	0	1	0	0	0	0	1	2	2	0	0	0	0	0	0	0	0	0	0	0	0	0	1	0	0	0	2	0	0	0	0	0	0	0	1	0	0	1	0
S0126	FL1	Bin Values (MEF)	58.9869	59.5397	60.0977	60.6609	61.2294	61.8032	62.3825	62.9671	63.5572	64.1529	64.7541	65.361	65.9735	66.5918	67.2159	67.8458	68.4817	69.1235	69.7713	70.4252	71.0852	71.7514	72.4238	73.1026	73.7877	74.4792	75.1772	75.8817	76.5929	77.3107	78.0353	78.7666	79.5048	80.2499	81.002	81.7611	82.5274	83.3008	84.0815	84.8695	85.6649	86.4677	87.278	88.096	88.9216	89.755	90.5962
S0126	FL1	Counts	0	0	0	0	0	0	0	0	0	0	0	0	0	0	0	0	0	0	0	0	0	0	0	0	0	0	0	0	0	0	0	0	0	0	0	0	0	0	0	0	0	0	0	0	0	0	0
S0126	FL3	Bin Values (MEF)	4.34903	4.38791	4.42714	4.46672	4.50665	4.54694	4.58759	4.6286	4.66998	4.71173	4.75385	4.79635	4.83923	4.88249	4.92614	4.97018	5.01461	5.05944	5.10467	5.15031	5.19635	5.24281	5.28968	5.33697	5.38468	5.43282	5.48139	5.53039	5.57983	5.62972	5.68005	5.73083	5.78206	5.83375	5.8859	5.93852	5.99161	6.04518	6.09922	6.15375	6.20876	6.26427	6.32027	6.37677	6.43378	6.4913	6.54933
S0126	FL3	Counts	0	0	0	0	0	1	1	0	0	0	1	0	0	1	1	1	0	0	0	0	2	0	1	1	0	1	0	0	0	0	0	0	0	0	1	0	0	0	0	0	0	1	0	0	0	0	0
S0127	FL1	Bin Values (MEF)	58.9869	59.5397	60.0977	60.6609	61.2294	61.8032	62.3825	62.9671	63.5572	64.1529	64.7541	65.361	65.9735	66.5918	67.2159	67.8458	68.4817	69.1235	69.7713	70.4252	71.0852	71.7514	72.4238	73.1026	73.7877	74.4792	75.1772	75.8817	76.5929	77.3107	78.0353	78.7666	79.5048	80.2499	81.002	81.7611	82.5274	83.3008	84.0815	84.8695	85.6649	86.4677	87.278	88.096	88.9216	89.755	90.5962
S0127	FL1	Counts	0	0	0	0	0	0	1	0	1	0	0	0	0	0	0	0	0	0	0	0	0	1	0	0	0	0	0	0	0	0	0	0	0	0	0	0	0	0	0	0	0	0	0	0	0	0	0
S0127	FL3	Bin Values (MEF)	4.34903	4.38791	4.42714	4.46672	4.50665	4.54694	4.58759	4.6286	4.66998	4.71173	4.75385	4.79635	4.83923	4.88249	4.92614	4.97018	5.01461	5.05944	5.10467	5.15031	5.19635	5.24281	5.28968	5.33697	5.38468	5.43282	5.48139	5.53039	5.57983	5.62972	5.68005	5.73083	5.78206	5.83375	5.8859	5.93852	5.99161	6.04518	6.09922	6.15375	6.20876	6.26427	6.32027	6.37677	6.43378	6.4913	6.54933
S0127	FL3	Counts	0	0	0	0	0	0	0	0	0	0	0	0	0	0	0	0	0	0	0	0	0	0	0	0	0	0	0	0	0	0	0	0	0	0	0	0	0	0	0	0	0	0	0	0	0	0	0
S0128	FL1	Bin Values (MEF)	58.9869	59.5397	60.0977	60.6609	61.2294	61.8032	62.3825	62.9671	63.5572	64.1529	64.7541	65.361	65.9735	66.5918	67.2159	67.8458	68.4817	69.1235	69.7713	70.4252	71.0852	71.7514	72.4238	73.1026	73.7877	74.4792	75.1772	75.8817	76.5929	77.3107	78.0353	78.7666	79.5048	80.2499	81.002	81.7611	82.5274	83.3008	84.0815	84.8695	85.6649	86.4677	87.278	88.096	88.9216	89.755	90.5962
S0128	FL1	Counts	0	0	0	0	0	0	0	0	0	0	0	0	0	0	0	0	0	0	0	0	0	0	1	0	0	0	0	0	0	0	0	1	0	0	0	0	0	0	0	0	0	0	0	0	0	0	0
S0128	FL3	Bin Values (MEF)	4.34903	4.38791	4.42714	4.46672	4.50665	4.54694	4.58759	4.6286	4.66998	4.71173	4.75385	4.79635	4.83923	4.88249	4.92614	4.97018	5.01461	5.05944	5.10467	5.15031	5.19635	5.24281	5.28968	5.33697	5.38468	5.43282	5.48139	5.53039	5.57983	5.62972	5.68005	5.73083	5.78206	5.83375	5.8859	5.93852	5.99161	6.04518	6.09922	6.15375	6.20876	6.26427	6.32027	6.37677	6.43378	6.4913	6.54933
S0128	FL3	Counts	0	0	0	0	0	1	0	0	0	0	0	1	0	1	0	0	1	0	0	0	0	0	0	0	0	0	0	0	0	0	1	0	1	0	0	1	0	1	0	0	0	1	0	0	1	0	0
S0129	FL1	Bin Values (MEF)	58.9869	59.5397	60.0977	60.6609	61.2294	61.8032	62.3825	62.9671	63.5572	64.1529	64.7541	65.361	65.9735	66.5918	67.2159	67.8458	68.4817	69.1235	69.7713	70.4252	71.0852	71.7514	72.4238	73.1026	73.7877	74.4792	75.1772	75.8817	76.5929	77.3107	78.0353	78.7666	79.5048	80.2499	81.002	81.7611	82.5274	83.3008	84.0815	84.8695	85.6649	86.4677	87.278	88.096	88.9216	89.755	90.5962
S0129	FL1	Counts	0	0	1	0	0	0	0	0	0	0	0	0	0	0	0	0	0	0	0	0	0	0	0	0	0	0	0	0	0	0	0	0	0	0	0	0	0	0	0	0	0	0	0	0	0	0	0
S0129	FL3	Bin Values (MEF)	4.34903	4.38791	4.42714	4.46672	4.50665	4.54694	4.58759	4.6286	4.66998	4.71173	4.75385	4.79635	4.83923	4.88249	4.92614	4.97018	5.01461	5.05944	5.10467	5.15031	5.19635	5.24281	5.28968	5.33697	5.38468	5.43282	5.48139	5.53039	5.57983	5.62972	5.68005	5.73083	5.78206	5.83375	5.8859	5.93852	5.99161	6.04518	6.09922	6.15375	6.20876	6.26427	6.32027	6.37677	6.43378	6.4913	6.54933
S0129	FL3	Counts	0	0	1	0	0	0	0	0	0	0	0	0	0	0	0	0	0	0	0	0	0	0	0	0	0	0	0	0	0	0	0	0	0	0	0	0	0	0	1	0	0	0	1	0	0	0	0
S0130	FL1	Bin Values (MEF)	58.9869	59.5397	60.0977	60.6609	61.2294	61.8032	62.3825	62.9671	63.5572	64.1529	64.7541	65.361	65.9735	66.5918	67.2159	67.8458	68.4817	69.1235	69.7713	70.4252	71.0852	71.7514	72.4238	73.1026	73.7877	74.4792	75.1772	75.8817	76.5929	77.3107	78.0353	78.7666	79.5048	80.2499	81.002	81.7611	82.5274	83.3008	84.0815	84.8695	85.6649	86.4677	87.278	88.096	88.9216	89.755	90.5962
S0130	FL1	Counts	0	1	0	0	0	0	0	0	0	0	0	0	0	0	0	0	0	0	0	1	0	0	0	0	0	0	0	0	0	0	0	0	0	0	0	0	0	0	0	0	0	0	0	0	0	0	0
S0130	FL3	Bin Values (MEF)	4.34903	4.38791	4.42714	4.46672	4.50665	4.54694	4.58759	4.6286	4.66998	4.71173	4.75385	4.79635	4.83923	4.88249	4.92614	4.97018	5.01461	5.05944	5.10467	5.15031	5.19635	5.24281	5.28968	5.33697	5.38468	5.43282	5.48139	5.53039	5.57983	5.62972	5.68005	5.73083	5.78206	5.83375	5.8859	5.93852	5.99161	6.04518	6.09922	6.15375	6.20876	6.26427	6.32027	6.37677	6.43378	6.4913	6.54933
S0130	FL3	Counts	0	0	0	0	0	0	0	0	0	0	0	0	0	0	0	0	0	0	0	0	0	0	0	0	0	0	0	0	0	0	0	0	0	0	0	0	0	0	0	0	0	0	0	0	0	0	0
S0131	FL1	Bin Values (MEF)	58.9869	59.5397	60.0977	60.6609	61.2294	61.8032	62.3825	62.9671	63.5572	64.1529	64.7541	65.361	65.9735	66.5918	67.2159	67.8458	68.4817	69.1235	69.7713	70.4252	71.0852	71.7514	72.4238	73.1026	73.7877	74.4792	75.1772	75.8817	76.5929	77.3107	78.0353	78.7666	79.5048	80.2499	81.002	81.7611	82.5274	83.3008	84.0815	84.8695	85.6649	86.4677	87.278	88.096	88.9216	89.755	90.5962
S0131	FL1	Counts	0	0	0	0	0	0	0	0	0	0	0	0	0	0	0	0	0	0	0	0	0	0	0	0	0	0	0	0	0	0	1	0	0	0	0	0	0	0	0	0	0	0	0	0	0	0	0
S0131	FL3	Bin Values (MEF)	4.34903	4.38791	4.42714	4.46672	4.50665	4.54694	4.58759	4.6286	4.66998	4.71173	4.75385	4.79635	4.83923	4.88249	4.92614	4.97018	5.01461	5.05944	5.10467	5.15031	5.19635	5.24281	5.28968	5.33697	5.38468	5.43282	5.48139	5.53039	5.57983	5.62972	5.68005	5.73083	5.78206	5.83375	5.8859	5.93852	5.99161	6.04518	6.09922	6.15375	6.20876	6.26427	6.32027	6.37677	6.43378	6.4913	6.54933
S0131	FL3	Counts	0	0	0	0	0	0	0	0	0	0	0	0	0	0	0	0	1	0	0	0	0	0	0	0	0	0	0	2	0	0	0	0	0	0	0	0	1	0	0	0	0	0	0	0	1	0	0
S0132	FL1	Bin Values (MEF)	58.9869	59.5397	60.0977	60.6609	61.2294	61.8032	62.3825	62.9671	63.5572	64.1529	64.7541	65.361	65.9735	66.5918	67.2159	67.8458	68.4817	69.1235	69.7713	70.4252	71.0852	71.7514	72.4238	73.1026	73.7877	74.4792	75.1772	75.8817	76.5929	77.3107	78.0353	78.7666	79.5048	80.2499	81.002	81.7611	82.5274	83.3008	84.0815	84.8695	85.6649	86.4677	87.278	88.096	88.9216	89.755	90.5962
S0132	FL1	Counts	0	0	0	0	0	0	0	0	0	0	0	0	0	0	0	0	0	0	0	0	0	0	0	0	0	0	0	0	0	0	0	0	0	0	0	0	0	0	0	0	0	0	0	0	0	0	0
S0132	FL3	Bin Values (MEF)	4.34903	4.38791	4.42714	4.46672	4.50665	4.54694	4.58759	4.6286	4.66998	4.71173	4.75385	4.79635	4.83923	4.88249	4.92614	4.97018	5.01461	5.05944	5.10467	5.15031	5.19635	5.24281	5.28968	5.33697	5.38468	5.43282	5.48139	5.53039	5.57983	5.62972	5.68005	5.73083	5.78206	5.83375	5.8859	5.93852	5.99161	6.04518	6.09922	6.15375	6.20876	6.26427	6.32027	6.37677	6.43378	6.4913	6.54933
S0132	FL3	Counts	0	0	0	0	0	0	0	0	0	0	0	0	0	0	0	0	0	0	0	0	0	0	0	0	0	0	0	0	0	0	0	0	0	0	0	0	0	0	0	0	0	0	0	0	0	0	0
S0133	FL1	Bin Values (MEF)	58.9869	59.5397	60.0977	60.6609	61.2294	61.8032	62.3825	62.9671	63.5572	64.1529	64.7541	65.361	65.9735	66.5918	67.2159	67.8458	68.4817	69.1235	69.7713	70.4252	71.0852	71.7514	72.4238	73.1026	73.7877	74.4792	75.1772	75.8817	76.5929	77.3107	78.0353	78.7666	79.5048	80.2499	81.002	81.7611	82.5274	83.3008	84.0815	84.8695	85.6649	86.4677	87.278	88.096	88.9216	89.755	90.5962
S0133	FL1	Counts	0	0	0	0	0	0	1	0	1	1	1	0	0	0	0	1	0	0	0	0	0	0	0	0	0	0	0	0	1	0	1	0	0	1	1	1	0	0	1	0	0	0	1	0	1	0	1
S0133	FL3	Bin Values (MEF)	4.34903	4.38791	4.42714	4.46672	4.50665	4.54694	4.58759	4.6286	4.66998	4.71173	4.75385	4.79635	4.83923	4.88249	4.92614	4.97018	5.01461	5.05944	5.10467	5.15031	5.19635	5.24281	5.28968	5.33697	5.38468	5.43282	5.48139	5.53039	5.57983	5.62972	5.68005	5.73083	5.78206	5.83375	5.8859	5.93852	5.99161	6.04518	6.09922	6.15375	6.20876	6.26427	6.32027	6.37677	6.43378	6.4913	6.54933
S0133	FL3	Counts	0	0	0	0	0	0	0	0	0	0	0	0	0	0	0	0	0	0	0	0	0	0	0	0	0	0	0	0	0	0	0	0	0	0	0	0	0	0	0	0	0	0	0	0	0	0	0
S0134	FL1	Bin Values (MEF)	58.9869	59.5397	60.0977	60.6609	61.2294	61.8032	62.3825	62.9671	63.5572	64.1529	64.7541	65.361	65.9735	66.5918	67.2159	67.8458	68.4817	69.1235	69.7713	70.4252	71.0852	71.7514	72.4238	73.1026	73.7877	74.4792	75.1772	75.8817	76.5929	77.3107	78.0353	78.7666	79.5048	80.2499	81.002	81.7611	82.5274	83.3008	84.0815	84.8695	85.6649	86.4677	87.278	88.096	88.9216	89.755	90.5962
S0134	FL1	Counts	0	0	0	0	0	0	0	0	0	0	0	0	0	0	0	0	0	0	0	0	0	0	0	0	0	0	0	0	0	0	0	0	0	0	0	0	0	0	0	0	0	0	0	0	0	0	0
S0134	FL3	Bin Values (MEF)	4.34903	4.38791	4.42714	4.46672	4.50665	4.54694	4.58759	4.6286	4.66998	4.71173	4.75385	4.79635	4.83923	4.88249	4.92614	4.97018	5.01461	5.05944	5.10467	5.15031	5.19635	5.24281	5.28968	5.33697	5.38468	5.43282	5.48139	5.53039	5.57983	5.62972	5.68005	5.73083	5.78206	5.83375	5.8859	5.93852	5.99161	6.04518	6.09922	6.15375	6.20876	6.26427	6.32027	6.37677	6.43378	6.4913	6.54933
S0134	FL3	Counts	0	0	1	1	0	0	0	0	0	0	0	1	0	0	0	4	0	0	0	0	1	0	0	0	0	1	0	0	0	0	0	0	0	0	0	0	0	1	1	0	1	0	0	0	0	0	0
S0135	FL1	Bin Values (MEF)	58.9869	59.5397	60.0977	60.6609	61.2294	61.8032	62.3825	62.9671	63.5572	64.1529	64.7541	65.361	65.9735	66.5918	67.2159	67.8458	68.4817	69.1235	69.7713	70.4252	71.0852	71.7514	72.4238	73.1026	73.7877	74.4792	75.1772	75.8817	76.5929	77.3107	78.0353	78.7666	79.5048	80.2499	81.002	81.7611	82.5274	83.3008	84.0815	84.8695	85.6649	86.4677	87.278	88.096	88.9216	89.755	90.5962
S0135	FL1	Counts	0	0	0	0	0	0	0	0	0	0	0	1	0	0	0	1	0	0	0	0	0	0	0	0	0	0	0	0	0	0	0	0	0	0	0	0	0	0	0	0	0	0	0	0	0	0	0
S0135	FL3	Bin Values (MEF)	4.34903	4.38791	4.42714	4.46672	4.50665	4.54694	4.58759	4.6286	4.66998	4.71173	4.75385	4.79635	4.83923	4.88249	4.92614	4.97018	5.01461	5.05944	5.10467	5.15031	5.19635	5.24281	5.28968	5.33697	5.38468	5.43282	5.48139	5.53039	5.57983	5.62972	5.68005	5.73083	5.78206	5.83375	5.8859	5.93852	5.99161	6.04518	6.09922	6.15375	6.20876	6.26427	6.32027	6.37677	6.43378	6.4913	6.54933
S0135	FL3	Counts	0	0	1	0	0	0	0	0	0	0	0	0	0	0	0	0	0	0	0	0	0	0	0	0	0	0	0	0	0	0	0	0	0	0	0	0	0	0	0	0	0	0	0	0	0	0	0
S0136	FL1	Bin Values (MEF)	58.9869	59.5397	60.0977	60.6609	61.2294	61.8032	62.3825	62.9671	63.5572	64.1529	64.7541	65.361	65.9735	66.5918	67.2159	67.8458	68.4817	69.1235	69.7713	70.4252	71.0852	71.7514	72.4238	73.1026	73.7877	74.4792	75.1772	75.8817	76.5929	77.3107	78.0353	78.7666	79.5048	80.2499	81.002	81.7611	82.5274	83.3008	84.0815	84.8695	85.6649	86.4677	87.278	88.096	88.9216	89.755	90.5962
S0136	FL1	Counts	0	0	0	0	0	0	0	0	0	0	0	1	0	0	0	0	0	0	1	0	0	0	0	0	0	0	0	0	1	1	0	0	1	0	0	0	0	0	0	0	0	1	0	0	1	0	0
S0136	FL3	Bin Values (MEF)	4.34903	4.38791	4.42714	4.46672	4.50665	4.54694	4.58759	4.6286	4.66998	4.71173	4.75385	4.79635	4.83923	4.88249	4.92614	4.97018	5.01461	5.05944	5.10467	5.15031	5.19635	5.24281	5.28968	5.33697	5.38468	5.43282	5.48139	5.53039	5.57983	5.62972	5.68005	5.73083	5.78206	5.83375	5.8859	5.93852	5.99161	6.04518	6.09922	6.15375	6.20876	6.26427	6.32027	6.37677	6.43378	6.4913	6.54933
S0136	FL3	Counts	0	0	0	0	1	1	0	2	0	1	0	1	1	1	1	0	0	1	0	2	1	1	0	2	0	1	1	0	0	1	0	0	0	0	0	1	0	0	0	1	0	0	0	0	0	0	1
S0137	FL1	Bin Values (MEF)	58.9869	59.5397	60.0977	60.6609	61.2294	61.8032	62.3825	62.9671	63.5572	64.1529	64.7541	65.361	65.9735	66.5918	67.2159	67.8458	68.4817	69.1235	69.7713	70.4252	71.0852	71.7514	72.4238	73.1026	73.7877	74.4792	75.1772	75.8817	76.5929	77.3107	78.0353	78.7666	79.5048	80.2499	81.002	81.7611	82.5274	83.3008	84.0815	84.8695	85.6649	86.4677	87.278	88.096	88.9216	89.755	90.5962
S0137	FL1	Counts	0	0	0	0	0	0	0	1	0	0	0	0	0	1	1	0	0	0	0	0	0	0	1	0	1	0	0	1	0	0	0	0	0	1	0	0	1	0	0	0	0	2	0	0	0	0	0
S0137	FL3	Bin Values (MEF)	4.34903	4.38791	4.42714	4.46672	4.50665	4.54694	4.58759	4.6286	4.66998	4.71173	4.75385	4.79635	4.83923	4.88249	4.92614	4.97018	5.01461	5.05944	5.10467	5.15031	5.19635	5.24281	5.28968	5.33697	5.38468	5.43282	5.48139	5.53039	5.57983	5.62972	5.68005	5.73083	5.78206	5.83375	5.8859	5.93852	5.99161	6.04518	6.09922	6.15375	6.20876	6.26427	6.32027	6.37677	6.43378	6.4913	6.54933
S0137	FL3	Counts	0	0	0	0	0	0	0	0	0	0	0	0	0	0	0	0	0	0	0	0	0	0	0	0	0	0	0	0	0	0	0	0	0	0	0	0	0	0	0	1	1	0	0	0	0	0	0
S0138	FL1	Bin Values (MEF)	58.9869	59.5397	60.0977	60.6609	61.2294	61.8032	62.3825	62.9671	63.5572	64.1529	64.7541	65.361	65.9735	66.5918	67.2159	67.8458	68.4817	69.1235	69.7713	70.4252	71.0852	71.7514	72.4238	73.1026	73.7877	74.4792	75.1772	75.8817	76.5929	77.3107	78.0353	78.7666	79.5048	80.2499	81.002	81.7611	82.5274	83.3008	84.0815	84.8695	85.6649	86.4677	87.278	88.096	88.9216	89.755	90.5962
S0138	FL1	Counts	0	0	0	0	1	1	0	0	0	0	1	0	0	1	0	1	0	0	0	0	0	0	0	0	0	0	0	0	0	0	0	0	0	1	0	0	0	0	0	0	0	0	0	0	1	1	0
S0138	FL3	Bin Values (MEF)	4.34903	4.38791	4.42714	4.46672	4.50665	4.54694	4.58759	4.6286	4.66998	4.71173	4.75385	4.79635	4.83923	4.88249	4.92614	4.97018	5.01461	5.05944	5.10467	5.15031	5.19635	5.24281	5.28968	5.33697	5.38468	5.43282	5.48139	5.53039	5.57983	5.62972	5.68005	5.73083	5.78206	5.83375	5.8859	5.93852	5.99161	6.04518	6.09922	6.15375	6.20876	6.26427	6.32027	6.37677	6.43378	6.4913	6.54933
S0138	FL3	Counts	0	0	1	0	0	1	0	0	1	0	0	0	1	0	0	0	0	3	0	0	0	0	0	0	0	0	0	0	0	0	0	0	0	1	0	1	0	0	0	0	0	0	0	0	0	0	0
S0139	FL1	Bin Values (MEF)	58.9869	59.5397	60.0977	60.6609	61.2294	61.8032	62.3825	62.9671	63.5572	64.1529	64.7541	65.361	65.9735	66.5918	67.2159	67.8458	68.4817	69.1235	69.7713	70.4252	71.0852	71.7514	72.4238	73.1026	73.7877	74.4792	75.1772	75.8817	76.5929	77.3107	78.0353	78.7666	79.5048	80.2499	81.002	81.7611	82.5274	83.3008	84.0815	84.8695	85.6649	86.4677	87.278	88.096	88.9216	89.755	90.5962
S0139	FL1	Counts	0	0	0	0	0	0	0	0	0	0	0	0	0	0	0	0	0	0	0	0	0	0	0	0	0	0	0	0	0	1	0	0	0	0	0	0	0	0	0	0	0	0	0	0	0	0	0
S0139	FL3	Bin Values (MEF)	4.34903	4.38791	4.42714	4.46672	4.50665	4.54694	4.58759	4.6286	4.66998	4.71173	4.75385	4.79635	4.83923	4.88249	4.92614	4.97018	5.01461	5.05944	5.10467	5.15031	5.19635	5.24281	5.28968	5.33697	5.38468	5.43282	5.48139	5.53039	5.57983	5.62972	5.68005	5.73083	5.78206	5.83375	5.8859	5.93852	5.99161	6.04518	6.09922	6.15375	6.20876	6.26427	6.32027	6.37677	6.43378	6.4913	6.54933
S0139	FL3	Counts	0	0	0	0	0	0	0	0	0	0	0	0	0	0	0	0	0	0	0	0	0	0	0	0	0	0	0	0	0	0	0	0	0	0	0	0	0	0	0	0	0	0	0	0	0	0	0
S0140	FL1	Bin Values (MEF)	58.9869	59.5397	60.0977	60.6609	61.2294	61.8032	62.3825	62.9671	63.5572	64.1529	64.7541	65.361	65.9735	66.5918	67.2159	67.8458	68.4817	69.1235	69.7713	70.4252	71.0852	71.7514	72.4238	73.1026	73.7877	74.4792	75.1772	75.8817	76.5929	77.3107	78.0353	78.7666	79.5048	80.2499	81.002	81.7611	82.5274	83.3008	84.0815	84.8695	85.6649	86.4677	87.278	88.096	88.9216	89.755	90.5962
S0140	FL1	Counts	0	0	0	0	0	0	0	0	0	0	0	0	0	0	0	0	1	0	0	0	0	0	0	0	0	0	0	0	0	0	0	0	0	0	0	0	0	0	0	0	0	0	0	0	0	0	0
S0140	FL3	Bin Values (MEF)	4.34903	4.38791	4.42714	4.46672	4.50665	4.54694	4.58759	4.6286	4.66998	4.71173	4.75385	4.79635	4.83923	4.88249	4.92614	4.97018	5.01461	5.05944	5.10467	5.15031	5.19635	5.24281	5.28968	5.33697	5.38468	5.43282	5.48139	5.53039	5.57983	5.62972	5.68005	5.73083	5.78206	5.83375	5.8859	5.93852	5.99161	6.04518	6.09922	6.15375	6.20876	6.26427	6.32027	6.37677	6.43378	6.4913	6.54933
S0140	FL3	Counts	0	0	0	0	0	0	0	0	0	0	0	0	0	0	0	0	0	0	0	0	0	0	0	0	0	0	0	0	0	0	0	0	0	0	0	0	0	0	0	0	0	0	0	0	0	0	0
S0141	FL1	Bin Values (MEF)	58.9869	59.5397	60.0977	60.6609	61.2294	61.8032	62.3825	62.9671	63.5572	64.1529	64.7541	65.361	65.9735	66.5918	67.2159	67.8458	68.4817	69.1235	69.7713	70.4252	71.0852	71.7514	72.4238	73.1026	73.7877	74.4792	75.1772	75.8817	76.5929	77.3107	78.0353	78.7666	79.5048	80.2499	81.002	81.7611	82.5274	83.3008	84.0815	84.8695	85.6649	86.4677	87.278	88.096	88.9216	89.755	90.5962
S0141	FL1	Counts	0	0	0	0	0	0	0	0	0	0	0	0	0	0	0	0	0	0	0	0	0	0	0	0	0	0	0	0	0	0	0	0	0	0	0	0	0	0	0	0	0	0	0	0	0	0	0
S0141	FL3	Bin Values (MEF)	4.34903	4.38791	4.42714	4.46672	4.50665	4.54694	4.58759	4.6286	4.66998	4.71173	4.75385	4.79635	4.83923	4.88249	4.92614	4.97018	5.01461	5.05944	5.10467	5.15031	5.19635	5.24281	5.28968	5.33697	5.38468	5.43282	5.48139	5.53039	5.57983	5.62972	5.68005	5.73083	5.78206	5.83375	5.8859	5.93852	5.99161	6.04518	6.09922	6.15375	6.20876	6.26427	6.32027	6.37677	6.43378	6.4913	6.54933
S0141	FL3	Counts	0	0	0	0	0	0	0	0	0	0	0	0	0	0	0	0	0	0	0	0	0	0	0	0	0	0	0	0	0	0	0	0	0	0	0	0	0	0	0	1	0	0	0	0	0	0	1
S0142	FL1	Bin Values (MEF)	58.9869	59.5397	60.0977	60.6609	61.2294	61.8032	62.3825	62.9671	63.5572	64.1529	64.7541	65.361	65.9735	66.5918	67.2159	67.8458	68.4817	69.1235	69.7713	70.4252	71.0852	71.7514	72.4238	73.1026	73.7877	74.4792	75.1772	75.8817	76.5929	77.3107	78.0353	78.7666	79.5048	80.2499	81.002	81.7611	82.5274	83.3008	84.0815	84.8695	85.6649	86.4677	87.278	88.096	88.9216	89.755	90.5962
S0142	FL1	Counts	0	0	0	0	0	0	0	0	1	2	1	0	1	0	1	1	1	0	0	0	0	0	0	0	0	0	0	0	0	0	1	0	0	0	0	0	1	0	0	0	1	0	0	1	0	0	0
S0142	FL3	Bin Values (MEF)	4.34903	4.38791	4.42714	4.46672	4.50665	4.54694	4.58759	4.6286	4.66998	4.71173	4.75385	4.79635	4.83923	4.88249	4.92614	4.97018	5.01461	5.05944	5.10467	5.15031	5.19635	5.24281	5.28968	5.33697	5.38468	5.43282	5.48139	5.53039	5.57983	5.62972	5.68005	5.73083	5.78206	5.83375	5.8859	5.93852	5.99161	6.04518	6.09922	6.15375	6.20876	6.26427	6.32027	6.37677	6.43378	6.4913	6.54933
S0142	FL3	Counts	0	0	0	1	0	0	0	0	0	0	0	0	0	0	0	0	0	0	0	0	0	0	0	0	0	0	0	0	0	0	0	0	0	0	0	1	0	0	0	0	0	0	0	0	0	0	0
S0143	FL1	Bin Values (MEF)	58.9869	59.5397	60.0977	60.6609	61.2294	61.8032	62.3825	62.9671	63.5572	64.1529	64.7541	65.361	65.9735	66.5918	67.2159	67.8458	68.4817	69.1235	69.7713	70.4252	71.0852	71.7514	72.4238	73.1026	73.7877	74.4792	75.1772	75.8817	76.5929	77.3107	78.0353	78.7666	79.5048	80.2499	81.002	81.7611	82.5274	83.3008	84.0815	84.8695	85.6649	86.4677	87.278	88.096	88.9216	89.755	90.5962
S0143	FL1	Counts	0	0	0	0	0	0	0	0	0	0	0	0	0	0	0	0	0	0	0	0	0	0	0	0	0	0	0	0	0	0	0	0	0	0	1	0	0	0	0	0	0	0	0	0	0	0	0
S0143	FL3	Bin Values (MEF)	4.34903	4.38791	4.42714	4.46672	4.50665	4.54694	4.58759	4.6286	4.66998	4.71173	4.75385	4.79635	4.83923	4.88249	4.92614	4.97018	5.01461	5.05944	5.10467	5.15031	5.19635	5.24281	5.28968	5.33697	5.38468	5.43282	5.48139	5.53039	5.57983	5.62972	5.68005	5.73083	5.78206	5.83375	5.8859	5.93852	5.99161	6.04518	6.09922	6.15375	6.20876	6.26427	6.32027	6.37677	6.43378	6.4913	6.54933
S0143	FL3	Counts	0	0	0	0	0	0	0	0	0	0	0	0	0	0	0	0	0	0	0	0	0	0	0	0	0	0	0	0	0	0	0	0	0	0	0	0	0	0	0	0	0	0	0	1	0	0	0
S0144	FL1	Bin Values (MEF)	58.9869	59.5397	60.0977	60.6609	61.2294	61.8032	62.3825	62.9671	63.5572	64.1529	64.7541	65.361	65.9735	66.5918	67.2159	67.8458	68.4817	69.1235	69.7713	70.4252	71.0852	71.7514	72.4238	73.1026	73.7877	74.4792	75.1772	75.8817	76.5929	77.3107	78.0353	78.7666	79.5048	80.2499	81.002	81.7611	82.5274	83.3008	84.0815	84.8695	85.6649	86.4677	87.278	88.096	88.9216	89.755	90.5962
S0144	FL1	Counts	0	0	0	0	0	0	0	1	0	0	0	0	0	0	0	0	0	0	0	0	0	0	0	0	0	1	0	0	0	0	0	0	0	0	0	0	0	0	0	0	0	0	0	0	0	0	0
S0144	FL3	Bin Values (MEF)	4.34903	4.38791	4.42714	4.46672	4.50665	4.54694	4.58759	4.6286	4.66998	4.71173	4.75385	4.79635	4.83923	4.88249	4.92614	4.97018	5.01461	5.05944	5.10467	5.15031	5.19635	5.24281	5.28968	5.33697	5.38468	5.43282	5.48139	5.53039	5.57983	5.62972	5.68005	5.73083	5.78206	5.83375	5.8859	5.93852	5.99161	6.04518	6.09922	6.15375	6.20876	6.26427	6.32027	6.37677	6.43378	6.4913	6.54933
S0144	FL3	Counts	0	0	0	0	0	0	0	0	0	0	0	0	1	0	0	0	0	0	0	1	0	0	0	0	0	0	0	0	0	1	0	0	1	0	0	0	0	0	0	0	0	0	0	0	0	0	0
S0145	FL1	Bin Values (MEF)	58.9869	59.5397	60.0977	60.6609	61.2294	61.8032	62.3825	62.9671	63.5572	64.1529	64.7541	65.361	65.9735	66.5918	67.2159	67.8458	68.4817	69.1235	69.7713	70.4252	71.0852	71.7514	72.4238	73.1026	73.7877	74.4792	75.1772	75.8817	76.5929	77.3107	78.0353	78.7666	79.5048	80.2499	81.002	81.7611	82.5274	83.3008	84.0815	84.8695	85.6649	86.4677	87.278	88.096	88.9216	89.755	90.5962
S0145	FL1	Counts	0	1	0	0	0	0	0	0	0	0	0	0	0	0	1	0	0	0	0	0	0	0	0	0	0	0	0	0	0	1	0	0	0	0	0	0	0	0	0	1	0	0	0	0	0	0	0
S0145	FL3	Bin Values (MEF)	4.34903	4.38791	4.42714	4.46672	4.50665	4.54694	4.58759	4.6286	4.66998	4.71173	4.75385	4.79635	4.83923	4.88249	4.92614	4.97018	5.01461	5.05944	5.10467	5.15031	5.19635	5.24281	5.28968	5.33697	5.38468	5.43282	5.48139	5.53039	5.57983	5.62972	5.68005	5.73083	5.78206	5.83375	5.8859	5.93852	5.99161	6.04518	6.09922	6.15375	6.20876	6.26427	6.32027	6.37677	6.43378	6.4913	6.54933
S0145	FL3	Counts	0	0	0	0	0	0	0	0	0	0	0	0	0	0	0	0	1	0	0	0	0	0	0	0	0	0	0	0	0	0	0	0	0	0	0	0	0	0	0	0	0	0	0	0	0	0	0
S0146	FL1	Bin Values (MEF)	58.9869	59.5397	60.0977	60.6609	61.2294	61.8032	62.3825	62.9671	63.5572	64.1529	64.7541	65.361	65.9735	66.5918	67.2159	67.8458	68.4817	69.1235	69.7713	70.4252	71.0852	71.7514	72.4238	73.1026	73.7877	74.4792	75.1772	75.8817	76.5929	77.3107	78.0353	78.7666	79.5048	80.2499	81.002	81.7611	82.5274	83.3008	84.0815	84.8695	85.6649	86.4677	87.278	88.096	88.9216	89.755	90.5962
S0146	FL1	Counts	0	0	0	0	0	0	0	0	0	0	1	0	0	0	0	0	0	1	0	0	0	0	0	0	0	1	0	0	0	0	1	0	0	0	1	0	1	0	0	2	1	0	0	0	1	1	1
S0146	FL3	Bin Values (MEF)	4.34903	4.38791	4.42714	4.46672	4.50665	4.54694	4.58759	4.6286	4.66998	4.71173	4.75385	4.79635	4.83923	4.88249	4.92614	4.97018	5.01461	5.05944	5.10467	5.15031	5.19635	5.24281	5.28968	5.33697	5.38468	5.43282	5.48139	5.53039	5.57983	5.62972	5.68005	5.73083	5.78206	5.83375	5.8859	5.93852	5.99161	6.04518	6.09922	6.15375	6.20876	6.26427	6.32027	6.37677	6.43378	6.4913	6.54933
S0146	FL3	Counts	0	0	0	0	0	0	0	0	0	0	0	0	0	0	0	0	0	0	0	0	0	0	0	0	0	0	0	0	0	0	0	0	0	0	1	0	0	0	0	0	0	0	0	0	0	0	0
S0147	FL1	Bin Values (MEF)	58.9869	59.5397	60.0977	60.6609	61.2294	61.8032	62.3825	62.9671	63.5572	64.1529	64.7541	65.361	65.9735	66.5918	67.2159	67.8458	68.4817	69.1235	69.7713	70.4252	71.0852	71.7514	72.4238	73.1026	73.7877	74.4792	75.1772	75.8817	76.5929	77.3107	78.0353	78.7666	79.5048	80.2499	81.002	81.7611	82.5274	83.3008	84.0815	84.8695	85.6649	86.4677	87.278	88.096	88.9216	89.755	90.5962
S0147	FL1	Counts	0	0	0	0	0	0	0	0	0	0	0	1	0	0	0	0	0	0	0	0	0	0	0	0	1	0	0	0	0	1	0	1	0	0	0	1	1	1	0	0	0	1	0	1	0	0	0
S0147	FL3	Bin Values (MEF)	4.34903	4.38791	4.42714	4.46672	4.50665	4.54694	4.58759	4.6286	4.66998	4.71173	4.75385	4.79635	4.83923	4.88249	4.92614	4.97018	5.01461	5.05944	5.10467	5.15031	5.19635	5.24281	5.28968	5.33697	5.38468	5.43282	5.48139	5.53039	5.57983	5.62972	5.68005	5.73083	5.78206	5.83375	5.8859	5.93852	5.99161	6.04518	6.09922	6.15375	6.20876	6.26427	6.32027	6.37677	6.43378	6.4913	6.54933
S0147	FL3	Counts	0	0	0	0	0	0	0	0	0	0	0	0	0	0	0	1	1	0	0	0	0	0	0	0	0	1	0	1	1	0	0	0	0	0	0	0	0	0	0	0	0	0	0	1	1	0	1
S0148	FL1	Bin Values (MEF)	58.9869	59.5397	60.0977	60.6609	61.2294	61.8032	62.3825	62.9671	63.5572	64.1529	64.7541	65.361	65.9735	66.5918	67.2159	67.8458	68.4817	69.1235	69.7713	70.4252	71.0852	71.7514	72.4238	73.1026	73.7877	74.4792	75.1772	75.8817	76.5929	77.3107	78.0353	78.7666	79.5048	80.2499	81.002	81.7611	82.5274	83.3008	84.0815	84.8695	85.6649	86.4677	87.278	88.096	88.9216	89.755	90.5962
S0148	FL1	Counts	0	0	0	0	0	0	0	0	0	1	0	0	0	0	0	0	0	0	0	0	0	0	0	0	0	0	0	1	0	0	0	0	0	0	0	0	0	0	0	0	0	0	0	0	0	0	0
S0148	FL3	Bin Values (MEF)	4.34903	4.38791	4.42714	4.46672	4.50665	4.54694	4.58759	4.6286	4.66998	4.71173	4.75385	4.79635	4.83923	4.88249	4.92614	4.97018	5.01461	5.05944	5.10467	5.15031	5.19635	5.24281	5.28968	5.33697	5.38468	5.43282	5.48139	5.53039	5.57983	5.62972	5.68005	5.73083	5.78206	5.83375	5.8859	5.93852	5.99161	6.04518	6.09922	6.15375	6.20876	6.26427	6.32027	6.37677	6.43378	6.4913	6.54933
S0148	FL3	Counts	0	0	0	0	0	0	0	0	0	0	0	0	0	0	0	0	0	0	0	0	0	0	0	0	0	0	0	0	0	0	0	0	0	0	0	0	0	0	0	0	0	0	0	0	0	0	0
S0149	FL1	Bin Values (MEF)	58.9869	59.5397	60.0977	60.6609	61.2294	61.8032	62.3825	62.9671	63.5572	64.1529	64.7541	65.361	65.9735	66.5918	67.2159	67.8458	68.4817	69.1235	69.7713	70.4252	71.0852	71.7514	72.4238	73.1026	73.7877	74.4792	75.1772	75.8817	76.5929	77.3107	78.0353	78.7666	79.5048	80.2499	81.002	81.7611	82.5274	83.3008	84.0815	84.8695	85.6649	86.4677	87.278	88.096	88.9216	89.755	90.5962
S0149	FL1	Counts	0	0	0	0	0	0	0	0	0	0	0	0	0	0	0	0	0	0	0	0	0	0	0	0	0	0	0	0	0	0	0	0	0	0	0	0	0	0	0	0	1	0	0	0	0	0	0
S0149	FL3	Bin Values (MEF)	4.34903	4.38791	4.42714	4.46672	4.50665	4.54694	4.58759	4.6286	4.66998	4.71173	4.75385	4.79635	4.83923	4.88249	4.92614	4.97018	5.01461	5.05944	5.10467	5.15031	5.19635	5.24281	5.28968	5.33697	5.38468	5.43282	5.48139	5.53039	5.57983	5.62972	5.68005	5.73083	5.78206	5.83375	5.8859	5.93852	5.99161	6.04518	6.09922	6.15375	6.20876	6.26427	6.32027	6.37677	6.43378	6.4913	6.54933
S0149	FL3	Counts	0	0	0	0	0	0	0	0	0	0	0	0	0	0	0	0	0	0	0	0	0	0	0	0	0	0	0	0	0	0	0	0	0	0	0	0	0	0	0	0	0	0	0	0	0	0	0
S0150	FL1	Bin Values (MEF)	58.9869	59.5397	60.0977	60.6609	61.2294	61.8032	62.3825	62.9671	63.5572	64.1529	64.7541	65.361	65.9735	66.5918	67.2159	67.8458	68.4817	69.1235	69.7713	70.4252	71.0852	71.7514	72.4238	73.1026	73.7877	74.4792	75.1772	75.8817	76.5929	77.3107	78.0353	78.7666	79.5048	80.2499	81.002	81.7611	82.5274	83.3008	84.0815	84.8695	85.6649	86.4677	87.278	88.096	88.9216	89.755	90.5962
S0150	FL1	Counts	0	0	0	0	0	0	0	0	0	0	0	0	0	0	0	0	0	0	0	0	0	0	0	0	0	0	0	0	0	0	0	0	1	0	0	0	0	0	0	0	0	0	0	0	0	0	0
S0150	FL3	Bin Values (MEF)	4.34903	4.38791	4.42714	4.46672	4.50665	4.54694	4.58759	4.6286	4.66998	4.71173	4.75385	4.79635	4.83923	4.88249	4.92614	4.97018	5.01461	5.05944	5.10467	5.15031	5.19635	5.24281	5.28968	5.33697	5.38468	5.43282	5.48139	5.53039	5.57983	5.62972	5.68005	5.73083	5.78206	5.83375	5.8859	5.93852	5.99161	6.04518	6.09922	6.15375	6.20876	6.26427	6.32027	6.37677	6.43378	6.4913	6.54933
S0150	FL3	Counts	0	0	0	0	0	0	0	0	0	0	0	0	0	0	0	0	0	0	0	0	0	0	0	2	0	0	0	0	0	0	1	0	0	0	1	0	0	0	0	0	0	0	0	0	0	0	0
S0151	FL1	Bin Values (MEF)	58.9869	59.5397	60.0977	60.6609	61.2294	61.8032	62.3825	62.9671	63.5572	64.1529	64.7541	65.361	65.9735	66.5918	67.2159	67.8458	68.4817	69.1235	69.7713	70.4252	71.0852	71.7514	72.4238	73.1026	73.7877	74.4792	75.1772	75.8817	76.5929	77.3107	78.0353	78.7666	79.5048	80.2499	81.002	81.7611	82.5274	83.3008	84.0815	84.8695	85.6649	86.4677	87.278	88.096	88.9216	89.755	90.5962
S0151	FL1	Counts	0	0	0	0	0	0	0	0	0	0	0	0	0	0	0	0	0	0	0	0	0	0	0	0	0	0	0	0	0	0	1	0	0	0	0	0	0	0	0	0	0	0	0	0	0	0	0
S0151	FL3	Bin Values (MEF)	4.34903	4.38791	4.42714	4.46672	4.50665	4.54694	4.58759	4.6286	4.66998	4.71173	4.75385	4.79635	4.83923	4.88249	4.92614	4.97018	5.01461	5.05944	5.10467	5.15031	5.19635	5.24281	5.28968	5.33697	5.38468	5.43282	5.48139	5.53039	5.57983	5.62972	5.68005	5.73083	5.78206	5.83375	5.8859	5.93852	5.99161	6.04518	6.09922	6.15375	6.20876	6.26427	6.32027	6.37677	6.43378	6.4913	6.54933
S0151	FL3	Counts	0	0	0	0	0	0	0	0	0	0	0	0	0	1	0	0	0	0	0	1	0	0	0	0	0	0	0	0	0	0	0	0	0	0	1	1	1	0	0	0	1	0	0	1	0	0	0
S0152	FL1	Bin Values (MEF)	58.9869	59.5397	60.0977	60.6609	61.2294	61.8032	62.3825	62.9671	63.5572	64.1529	64.7541	65.361	65.9735	66.5918	67.2159	67.8458	68.4817	69.1235	69.7713	70.4252	71.0852	71.7514	72.4238	73.1026	73.7877	74.4792	75.1772	75.8817	76.5929	77.3107	78.0353	78.7666	79.5048	80.2499	81.002	81.7611	82.5274	83.3008	84.0815	84.8695	85.6649	86.4677	87.278	88.096	88.9216	89.755	90.5962
S0152	FL1	Counts	0	0	0	0	0	0	0	0	0	0	0	0	0	0	0	0	0	0	0	1	0	0	0	0	0	0	0	0	0	0	0	0	0	0	0	0	0	0	0	0	0	0	0	0	0	0	0
S0152	FL3	Bin Values (MEF)	4.34903	4.38791	4.42714	4.46672	4.50665	4.54694	4.58759	4.6286	4.66998	4.71173	4.75385	4.79635	4.83923	4.88249	4.92614	4.97018	5.01461	5.05944	5.10467	5.15031	5.19635	5.24281	5.28968	5.33697	5.38468	5.43282	5.48139	5.53039	5.57983	5.62972	5.68005	5.73083	5.78206	5.83375	5.8859	5.93852	5.99161	6.04518	6.09922	6.15375	6.20876	6.26427	6.32027	6.37677	6.43378	6.4913	6.54933
S0152	FL3	Counts	0	0	0	0	0	0	0	0	0	0	0	0	0	0	0	0	0	0	0	0	0	0	0	0	0	0	0	0	0	0	0	0	0	0	0	0	0	0	0	0	0	0	0	0	0	0	0
S0153	FL1	Bin Values (MEF)	58.9869	59.5397	60.0977	60.6609	61.2294	61.8032	62.3825	62.9671	63.5572	64.1529	64.7541	65.361	65.9735	66.5918	67.2159	67.8458	68.4817	69.1235	69.7713	70.4252	71.0852	71.7514	72.4238	73.1026	73.7877	74.4792	75.1772	75.8817	76.5929	77.3107	78.0353	78.7666	79.5048	80.2499	81.002	81.7611	82.5274	83.3008	84.0815	84.8695	85.6649	86.4677	87.278	88.096	88.9216	89.755	90.5962
S0153	FL1	Counts	0	0	0	0	0	0	0	0	0	0	0	0	0	0	0	0	0	0	0	0	0	0	0	0	0	0	0	0	0	1	0	0	0	0	0	0	0	0	0	0	0	1	0	0	0	0	0
S0153	FL3	Bin Values (MEF)	4.34903	4.38791	4.42714	4.46672	4.50665	4.54694	4.58759	4.6286	4.66998	4.71173	4.75385	4.79635	4.83923	4.88249	4.92614	4.97018	5.01461	5.05944	5.10467	5.15031	5.19635	5.24281	5.28968	5.33697	5.38468	5.43282	5.48139	5.53039	5.57983	5.62972	5.68005	5.73083	5.78206	5.83375	5.8859	5.93852	5.99161	6.04518	6.09922	6.15375	6.20876	6.26427	6.32027	6.37677	6.43378	6.4913	6.54933
S0153	FL3	Counts	0	0	0	0	0	0	0	0	0	0	0	0	0	0	0	0	0	0	0	0	0	0	0	0	0	0	0	0	0	0	0	0	0	0	0	0	0	0	0	0	0	0	0	0	0	0	0
S0154	FL1	Bin Values (MEF)	58.9869	59.5397	60.0977	60.6609	61.2294	61.8032	62.3825	62.9671	63.5572	64.1529	64.7541	65.361	65.9735	66.5918	67.2159	67.8458	68.4817	69.1235	69.7713	70.4252	71.0852	71.7514	72.4238	73.1026	73.7877	74.4792	75.1772	75.8817	76.5929	77.3107	78.0353	78.7666	79.5048	80.2499	81.002	81.7611	82.5274	83.3008	84.0815	84.8695	85.6649	86.4677	87.278	88.096	88.9216	89.755	90.5962
S0154	FL1	Counts	0	0	0	0	0	0	0	0	0	0	0	0	0	0	0	0	0	0	0	0	0	1	1	0	0	0	0	0	0	0	0	0	0	0	1	0	0	0	0	0	0	0	0	0	0	0	0
S0154	FL3	Bin Values (MEF)	4.34903	4.38791	4.42714	4.46672	4.50665	4.54694	4.58759	4.6286	4.66998	4.71173	4.75385	4.79635	4.83923	4.88249	4.92614	4.97018	5.01461	5.05944	5.10467	5.15031	5.19635	5.24281	5.28968	5.33697	5.38468	5.43282	5.48139	5.53039	5.57983	5.62972	5.68005	5.73083	5.78206	5.83375	5.8859	5.93852	5.99161	6.04518	6.09922	6.15375	6.20876	6.26427	6.32027	6.37677	6.43378	6.4913	6.54933
S0154	FL3	Counts	0	0	0	0	1	0	0	0	0	0	0	0	0	0	0	0	0	0	0	0	0	0	0	0	0	0	0	0	0	0	0	0	0	0	0	0	0	0	0	0	0	0	0	0	0	1	0
S0155	FL1	Bin Values (MEF)	58.9869	59.5397	60.0977	60.6609	61.2294	61.8032	62.3825	62.9671	63.5572	64.1529	64.7541	65.361	65.9735	66.5918	67.2159	67.8458	68.4817	69.1235	69.7713	70.4252	71.0852	71.7514	72.4238	73.1026	73.7877	74.4792	75.1772	75.8817	76.5929	77.3107	78.0353	78.7666	79.5048	80.2499	81.002	81.7611	82.5274	83.3008	84.0815	84.8695	85.6649	86.4677	87.278	88.096	88.9216	89.755	90.5962
S0155	FL1	Counts	0	0	0	0	0	0	0	1	0	0	0	0	0	0	0	0	0	0	0	0	0	0	0	0	0	0	0	0	0	0	0	0	0	0	0	0	0	0	0	0	0	0	0	0	0	0	0
S0155	FL3	Bin Values (MEF)	4.34903	4.38791	4.42714	4.46672	4.50665	4.54694	4.58759	4.6286	4.66998	4.71173	4.75385	4.79635	4.83923	4.88249	4.92614	4.97018	5.01461	5.05944	5.10467	5.15031	5.19635	5.24281	5.28968	5.33697	5.38468	5.43282	5.48139	5.53039	5.57983	5.62972	5.68005	5.73083	5.78206	5.83375	5.8859	5.93852	5.99161	6.04518	6.09922	6.15375	6.20876	6.26427	6.32027	6.37677	6.43378	6.4913	6.54933
S0155	FL3	Counts	0	0	0	0	0	0	0	0	0	0	0	0	0	0	0	0	0	0	0	0	0	0	0	0	0	0	0	0	0	0	0	0	0	0	0	0	0	0	0	0	0	0	0	0	0	0	0
S0156	FL1	Bin Values (MEF)	58.9869	59.5397	60.0977	60.6609	61.2294	61.8032	62.3825	62.9671	63.5572	64.1529	64.7541	65.361	65.9735	66.5918	67.2159	67.8458	68.4817	69.1235	69.7713	70.4252	71.0852	71.7514	72.4238	73.1026	73.7877	74.4792	75.1772	75.8817	76.5929	77.3107	78.0353	78.7666	79.5048	80.2499	81.002	81.7611	82.5274	83.3008	84.0815	84.8695	85.6649	86.4677	87.278	88.096	88.9216	89.755	90.5962
S0156	FL1	Counts	0	0	0	0	0	0	0	0	0	0	0	0	0	0	0	0	0	0	0	0	0	0	0	0	0	0	0	0	0	0	0	0	0	0	0	0	0	0	0	0	0	0	0	0	0	0	0
S0156	FL3	Bin Values (MEF)	4.34903	4.38791	4.42714	4.46672	4.50665	4.54694	4.58759	4.6286	4.66998	4.71173	4.75385	4.79635	4.83923	4.88249	4.92614	4.97018	5.01461	5.05944	5.10467	5.15031	5.19635	5.24281	5.28968	5.33697	5.38468	5.43282	5.48139	5.53039	5.57983	5.62972	5.68005	5.73083	5.78206	5.83375	5.8859	5.93852	5.99161	6.04518	6.09922	6.15375	6.20876	6.26427	6.32027	6.37677	6.43378	6.4913	6.54933
S0156	FL3	Counts	0	0	0	0	0	0	0	0	0	0	0	0	0	0	0	0	0	0	0	0	0	0	0	0	0	0	0	0	0	0	0	0	0	0	0	0	0	0	0	0	0	0	0	0	0	0	0
S0157	FL1	Bin Values (MEF)	58.9869	59.5397	60.0977	60.6609	61.2294	61.8032	62.3825	62.9671	63.5572	64.1529	64.7541	65.361	65.9735	66.5918	67.2159	67.8458	68.4817	69.1235	69.7713	70.4252	71.0852	71.7514	72.4238	73.1026	73.7877	74.4792	75.1772	75.8817	76.5929	77.3107	78.0353	78.7666	79.5048	80.2499	81.002	81.7611	82.5274	83.3008	84.0815	84.8695	85.6649	86.4677	87.278	88.096	88.9216	89.755	90.5962
S0157	FL1	Counts	0	0	0	0	0	0	0	0	0	0	0	0	0	0	0	1	1	0	0	0	0	0	0	0	0	0	0	0	0	0	1	0	0	0	0	0	1	0	1	0	0	0	2	0	0	1	1
S0157	FL3	Bin Values (MEF)	4.34903	4.38791	4.42714	4.46672	4.50665	4.54694	4.58759	4.6286	4.66998	4.71173	4.75385	4.79635	4.83923	4.88249	4.92614	4.97018	5.01461	5.05944	5.10467	5.15031	5.19635	5.24281	5.28968	5.33697	5.38468	5.43282	5.48139	5.53039	5.57983	5.62972	5.68005	5.73083	5.78206	5.83375	5.8859	5.93852	5.99161	6.04518	6.09922	6.15375	6.20876	6.26427	6.32027	6.37677	6.43378	6.4913	6.54933
S0157	FL3	Counts	0	0	1	0	1	0	0	1	0	0	0	0	0	0	0	0	0	0	0	0	0	0	0	0	0	1	0	0	0	0	0	0	0	1	0	0	0	0	0	0	0	1	0	1	0	0	0
S0158	FL1	Bin Values (MEF)	58.9869	59.5397	60.0977	60.6609	61.2294	61.8032	62.3825	62.9671	63.5572	64.1529	64.7541	65.361	65.9735	66.5918	67.2159	67.8458	68.4817	69.1235	69.7713	70.4252	71.0852	71.7514	72.4238	73.1026	73.7877	74.4792	75.1772	75.8817	76.5929	77.3107	78.0353	78.7666	79.5048	80.2499	81.002	81.7611	82.5274	83.3008	84.0815	84.8695	85.6649	86.4677	87.278	88.096	88.9216	89.755	90.5962
S0158	FL1	Counts	0	0	0	0	0	0	0	0	0	0	0	0	0	0	0	0	0	0	0	0	0	0	1	0	0	0	0	0	0	0	0	0	0	0	0	0	0	0	0	0	0	0	0	0	0	0	0
S0158	FL3	Bin Values (MEF)	4.34903	4.38791	4.42714	4.46672	4.50665	4.54694	4.58759	4.6286	4.66998	4.71173	4.75385	4.79635	4.83923	4.88249	4.92614	4.97018	5.01461	5.05944	5.10467	5.15031	5.19635	5.24281	5.28968	5.33697	5.38468	5.43282	5.48139	5.53039	5.57983	5.62972	5.68005	5.73083	5.78206	5.83375	5.8859	5.93852	5.99161	6.04518	6.09922	6.15375	6.20876	6.26427	6.32027	6.37677	6.43378	6.4913	6.54933
S0158	FL3	Counts	0	0	0	0	0	0	0	0	0	0	0	0	0	0	0	0	0	0	0	0	0	0	0	0	0	0	0	0	0	0	0	0	0	0	0	0	0	0	0	0	0	0	0	0	0	0	0
S0159	FL1	Bin Values (MEF)	58.9869	59.5397	60.0977	60.6609	61.2294	61.8032	62.3825	62.9671	63.5572	64.1529	64.7541	65.361	65.9735	66.5918	67.2159	67.8458	68.4817	69.1235	69.7713	70.4252	71.0852	71.7514	72.4238	73.1026	73.7877	74.4792	75.1772	75.8817	76.5929	77.3107	78.0353	78.7666	79.5048	80.2499	81.002	81.7611	82.5274	83.3008	84.0815	84.8695	85.6649	86.4677	87.278	88.096	88.9216	89.755	90.5962
S0159	FL1	Counts	0	0	0	1	0	1	0	0	0	0	0	0	0	0	0	0	0	0	0	0	0	0	0	0	1	0	0	0	0	0	1	0	0	0	1	1	0	1	0	0	2	0	1	1	0	0	0
S0159	FL3	Bin Values (MEF)	4.34903	4.38791	4.42714	4.46672	4.50665	4.54694	4.58759	4.6286	4.66998	4.71173	4.75385	4.79635	4.83923	4.88249	4.92614	4.97018	5.01461	5.05944	5.10467	5.15031	5.19635	5.24281	5.28968	5.33697	5.38468	5.43282	5.48139	5.53039	5.57983	5.62972	5.68005	5.73083	5.78206	5.83375	5.8859	5.93852	5.99161	6.04518	6.09922	6.15375	6.20876	6.26427	6.32027	6.37677	6.43378	6.4913	6.54933
S0159	FL3	Counts	0	0	0	0	0	0	0	0	1	1	0	1	0	0	0	0	0	1	0	0	0	0	0	0	0	0	0	0	1	0	0	0	0	0	3	2	0	0	0	0	0	0	0	1	0	0	0
S0160	FL1	Bin Values (MEF)	58.9869	59.5397	60.0977	60.6609	61.2294	61.8032	62.3825	62.9671	63.5572	64.1529	64.7541	65.361	65.9735	66.5918	67.2159	67.8458	68.4817	69.1235	69.7713	70.4252	71.0852	71.7514	72.4238	73.1026	73.7877	74.4792	75.1772	75.8817	76.5929	77.3107	78.0353	78.7666	79.5048	80.2499	81.002	81.7611	82.5274	83.3008	84.0815	84.8695	85.6649	86.4677	87.278	88.096	88.9216	89.755	90.5962
S0160	FL1	Counts	0	0	0	0	0	0	0	0	0	1	0	0	0	1	0	0	0	0	0	0	0	0	0	0	0	0	0	0	0	0	0	0	0	0	1	0	0	0	0	0	0	0	0	0	0	0	0
S0160	FL3	Bin Values (MEF)	4.34903	4.38791	4.42714	4.46672	4.50665	4.54694	4.58759	4.6286	4.66998	4.71173	4.75385	4.79635	4.83923	4.88249	4.92614	4.97018	5.01461	5.05944	5.10467	5.15031	5.19635	5.24281	5.28968	5.33697	5.38468	5.43282	5.48139	5.53039	5.57983	5.62972	5.68005	5.73083	5.78206	5.83375	5.8859	5.93852	5.99161	6.04518	6.09922	6.15375	6.20876	6.26427	6.32027	6.37677	6.43378	6.4913	6.54933
S0160	FL3	Counts	0	0	0	2	0	1	0	0	0	0	0	0	0	0	0	0	1	0	0	0	0	1	0	0	1	0	1	0	0	0	0	0	0	1	0	1	0	1	0	1	0	1	1	0	0	2	0
S0161	FL1	Bin Values (MEF)	58.9869	59.5397	60.0977	60.6609	61.2294	61.8032	62.3825	62.9671	63.5572	64.1529	64.7541	65.361	65.9735	66.5918	67.2159	67.8458	68.4817	69.1235	69.7713	70.4252	71.0852	71.7514	72.4238	73.1026	73.7877	74.4792	75.1772	75.8817	76.5929	77.3107	78.0353	78.7666	79.5048	80.2499	81.002	81.7611	82.5274	83.3008	84.0815	84.8695	85.6649	86.4677	87.278	88.096	88.9216	89.755	90.5962
S0161	FL1	Counts	0	0	0	0	0	0	0	0	0	0	0	0	0	0	0	0	0	0	0	0	0	0	0	0	0	0	0	0	0	0	0	0	0	0	0	0	0	0	0	0	0	0	0	0	0	0	0
S0161	FL3	Bin Values (MEF)	4.34903	4.38791	4.42714	4.46672	4.50665	4.54694	4.58759	4.6286	4.66998	4.71173	4.75385	4.79635	4.83923	4.88249	4.92614	4.97018	5.01461	5.05944	5.10467	5.15031	5.19635	5.24281	5.28968	5.33697	5.38468	5.43282	5.48139	5.53039	5.57983	5.62972	5.68005	5.73083	5.78206	5.83375	5.8859	5.93852	5.99161	6.04518	6.09922	6.15375	6.20876	6.26427	6.32027	6.37677	6.43378	6.4913	6.54933
S0161	FL3	Counts	0	0	0	0	0	0	0	0	0	0	0	0	0	0	0	0	0	0	0	0	0	0	0	0	0	0	0	0	0	0	0	0	0	0	0	0	0	0	0	0	0	0	0	0	0	0	0
S0162	FL1	Bin Values (MEF)	58.9869	59.5397	60.0977	60.6609	61.2294	61.8032	62.3825	62.9671	63.5572	64.1529	64.7541	65.361	65.9735	66.5918	67.2159	67.8458	68.4817	69.1235	69.7713	70.4252	71.0852	71.7514	72.4238	73.1026	73.7877	74.4792	75.1772	75.8817	76.5929	77.3107	78.0353	78.7666	79.5048	80.2499	81.002	81.7611	82.5274	83.3008	84.0815	84.8695	85.6649	86.4677	87.278	88.096	88.9216	89.755	90.5962
S0162	FL1	Counts	0	0	0	0	0	0	0	0	0	0	0	0	0	1	0	1	0	0	0	0	0	0	0	0	1	0	0	0	0	1	0	0	0	0	0	1	0	0	0	0	0	0	0	0	0	0	0
S0162	FL3	Bin Values (MEF)	4.34903	4.38791	4.42714	4.46672	4.50665	4.54694	4.58759	4.6286	4.66998	4.71173	4.75385	4.79635	4.83923	4.88249	4.92614	4.97018	5.01461	5.05944	5.10467	5.15031	5.19635	5.24281	5.28968	5.33697	5.38468	5.43282	5.48139	5.53039	5.57983	5.62972	5.68005	5.73083	5.78206	5.83375	5.8859	5.93852	5.99161	6.04518	6.09922	6.15375	6.20876	6.26427	6.32027	6.37677	6.43378	6.4913	6.54933
S0162	FL3	Counts	0	0	0	1	0	0	0	0	1	0	0	0	0	0	0	0	0	0	0	0	0	0	0	0	0	0	0	0	0	0	0	0	0	0	1	0	0	0	0	0	0	0	0	0	0	0	0
S0163	FL1	Bin Values (MEF)	58.9869	59.5397	60.0977	60.6609	61.2294	61.8032	62.3825	62.9671	63.5572	64.1529	64.7541	65.361	65.9735	66.5918	67.2159	67.8458	68.4817	69.1235	69.7713	70.4252	71.0852	71.7514	72.4238	73.1026	73.7877	74.4792	75.1772	75.8817	76.5929	77.3107	78.0353	78.7666	79.5048	80.2499	81.002	81.7611	82.5274	83.3008	84.0815	84.8695	85.6649	86.4677	87.278	88.096	88.9216	89.755	90.5962
S0163	FL1	Counts	0	0	0	0	0	0	0	0	0	0	0	0	0	0	0	0	0	0	0	0	0	0	0	0	0	0	0	0	0	0	0	0	0	0	0	0	1	0	0	0	1	0	0	0	0	1	0
S0163	FL3	Bin Values (MEF)	4.34903	4.38791	4.42714	4.46672	4.50665	4.54694	4.58759	4.6286	4.66998	4.71173	4.75385	4.79635	4.83923	4.88249	4.92614	4.97018	5.01461	5.05944	5.10467	5.15031	5.19635	5.24281	5.28968	5.33697	5.38468	5.43282	5.48139	5.53039	5.57983	5.62972	5.68005	5.73083	5.78206	5.83375	5.8859	5.93852	5.99161	6.04518	6.09922	6.15375	6.20876	6.26427	6.32027	6.37677	6.43378	6.4913	6.54933
S0163	FL3	Counts	0	0	0	0	0	0	0	0	0	0	0	0	0	0	0	0	0	0	0	0	0	0	0	0	0	0	0	0	0	0	0	0	0	0	0	1	0	0	0	0	0	0	0	0	0	0	0
S0164	FL1	Bin Values (MEF)	58.9869	59.5397	60.0977	60.6609	61.2294	61.8032	62.3825	62.9671	63.5572	64.1529	64.7541	65.361	65.9735	66.5918	67.2159	67.8458	68.4817	69.1235	69.7713	70.4252	71.0852	71.7514	72.4238	73.1026	73.7877	74.4792	75.1772	75.8817	76.5929	77.3107	78.0353	78.7666	79.5048	80.2499	81.002	81.7611	82.5274	83.3008	84.0815	84.8695	85.6649	86.4677	87.278	88.096	88.9216	89.755	90.5962
S0164	FL1	Counts	0	0	0	0	0	0	0	0	0	1	0	0	0	0	0	0	1	0	0	0	0	0	0	0	0	0	0	0	0	0	0	0	0	1	0	0	0	0	0	0	0	0	2	0	0	0	0
S0164	FL3	Bin Values (MEF)	4.34903	4.38791	4.42714	4.46672	4.50665	4.54694	4.58759	4.6286	4.66998	4.71173	4.75385	4.79635	4.83923	4.88249	4.92614	4.97018	5.01461	5.05944	5.10467	5.15031	5.19635	5.24281	5.28968	5.33697	5.38468	5.43282	5.48139	5.53039	5.57983	5.62972	5.68005	5.73083	5.78206	5.83375	5.8859	5.93852	5.99161	6.04518	6.09922	6.15375	6.20876	6.26427	6.32027	6.37677	6.43378	6.4913	6.54933
S0164	FL3	Counts	0	0	0	0	0	0	0	0	0	0	0	0	0	0	0	0	0	0	0	0	0	0	0	0	0	0	0	0	0	0	0	0	0	0	0	0	0	0	0	0	0	0	0	0	0	0	0
S0165	FL1	Bin Values (MEF)	58.9869	59.5397	60.0977	60.6609	61.2294	61.8032	62.3825	62.9671	63.5572	64.1529	64.7541	65.361	65.9735	66.5918	67.2159	67.8458	68.4817	69.1235	69.7713	70.4252	71.0852	71.7514	72.4238	73.1026	73.7877	74.4792	75.1772	75.8817	76.5929	77.3107	78.0353	78.7666	79.5048	80.2499	81.002	81.7611	82.5274	83.3008	84.0815	84.8695	85.6649	86.4677	87.278	88.096	88.9216	89.755	90.5962
S0165	FL1	Counts	0	0	0	0	0	0	0	0	0	0	0	0	0	0	0	0	0	0	0	0	0	0	0	0	0	0	0	0	0	0	0	0	0	0	0	0	0	0	0	0	0	0	0	0	0	0	0
S0165	FL3	Bin Values (MEF)	4.34903	4.38791	4.42714	4.46672	4.50665	4.54694	4.58759	4.6286	4.66998	4.71173	4.75385	4.79635	4.83923	4.88249	4.92614	4.97018	5.01461	5.05944	5.10467	5.15031	5.19635	5.24281	5.28968	5.33697	5.38468	5.43282	5.48139	5.53039	5.57983	5.62972	5.68005	5.73083	5.78206	5.83375	5.8859	5.93852	5.99161	6.04518	6.09922	6.15375	6.20876	6.26427	6.32027	6.37677	6.43378	6.4913	6.54933
S0165	FL3	Counts	0	0	0	0	0	0	0	0	0	0	0	0	0	0	0	0	0	0	0	0	0	0	0	0	0	0	0	0	0	0	0	0	0	0	0	0	0	0	0	0	0	0	0	0	0	0	0
S0166	FL1	Bin Values (MEF)	58.9869	59.5397	60.0977	60.6609	61.2294	61.8032	62.3825	62.9671	63.5572	64.1529	64.7541	65.361	65.9735	66.5918	67.2159	67.8458	68.4817	69.1235	69.7713	70.4252	71.0852	71.7514	72.4238	73.1026	73.7877	74.4792	75.1772	75.8817	76.5929	77.3107	78.0353	78.7666	79.5048	80.2499	81.002	81.7611	82.5274	83.3008	84.0815	84.8695	85.6649	86.4677	87.278	88.096	88.9216	89.755	90.5962
S0166	FL1	Counts	0	0	0	0	2	0	0	0	1	0	0	0	0	1	0	0	1	0	0	1	0	0	0	0	0	0	0	1	0	0	0	0	0	2	0	0	0	0	0	1	0	1	1	1	2	0	1
S0166	FL3	Bin Values (MEF)	4.34903	4.38791	4.42714	4.46672	4.50665	4.54694	4.58759	4.6286	4.66998	4.71173	4.75385	4.79635	4.83923	4.88249	4.92614	4.97018	5.01461	5.05944	5.10467	5.15031	5.19635	5.24281	5.28968	5.33697	5.38468	5.43282	5.48139	5.53039	5.57983	5.62972	5.68005	5.73083	5.78206	5.83375	5.8859	5.93852	5.99161	6.04518	6.09922	6.15375	6.20876	6.26427	6.32027	6.37677	6.43378	6.4913	6.54933
S0166	FL3	Counts	0	0	0	1	2	1	0	0	1	0	0	0	0	0	1	0	0	0	0	0	0	0	0	0	0	1	0	1	0	0	0	0	0	0	0	0	1	0	0	0	2	0	0	0	0	0	0
S0167	FL1	Bin Values (MEF)	58.9869	59.5397	60.0977	60.6609	61.2294	61.8032	62.3825	62.9671	63.5572	64.1529	64.7541	65.361	65.9735	66.5918	67.2159	67.8458	68.4817	69.1235	69.7713	70.4252	71.0852	71.7514	72.4238	73.1026	73.7877	74.4792	75.1772	75.8817	76.5929	77.3107	78.0353	78.7666	79.5048	80.2499	81.002	81.7611	82.5274	83.3008	84.0815	84.8695	85.6649	86.4677	87.278	88.096	88.9216	89.755	90.5962
S0167	FL1	Counts	0	0	0	0	0	0	0	0	0	0	0	0	0	0	0	0	0	0	0	0	0	0	0	0	0	0	0	0	0	0	0	0	0	0	0	0	0	0	0	0	0	0	1	0	0	0	0
S0167	FL3	Bin Values (MEF)	4.34903	4.38791	4.42714	4.46672	4.50665	4.54694	4.58759	4.6286	4.66998	4.71173	4.75385	4.79635	4.83923	4.88249	4.92614	4.97018	5.01461	5.05944	5.10467	5.15031	5.19635	5.24281	5.28968	5.33697	5.38468	5.43282	5.48139	5.53039	5.57983	5.62972	5.68005	5.73083	5.78206	5.83375	5.8859	5.93852	5.99161	6.04518	6.09922	6.15375	6.20876	6.26427	6.32027	6.37677	6.43378	6.4913	6.54933
S0167	FL3	Counts	0	0	0	0	0	0	0	0	0	0	0	0	0	0	0	0	0	0	0	1	0	0	0	0	0	0	0	0	0	0	0	0	0	0	0	0	0	0	0	0	0	0	0	0	1	0	0
S0168	FL1	Bin Values (MEF)	58.9869	59.5397	60.0977	60.6609	61.2294	61.8032	62.3825	62.9671	63.5572	64.1529	64.7541	65.361	65.9735	66.5918	67.2159	67.8458	68.4817	69.1235	69.7713	70.4252	71.0852	71.7514	72.4238	73.1026	73.7877	74.4792	75.1772	75.8817	76.5929	77.3107	78.0353	78.7666	79.5048	80.2499	81.002	81.7611	82.5274	83.3008	84.0815	84.8695	85.6649	86.4677	87.278	88.096	88.9216	89.755	90.5962
S0168	FL1	Counts	0	0	0	0	0	0	0	0	1	0	0	0	0	0	0	0	1	0	0	0	0	0	0	0	0	0	0	0	0	0	0	0	0	0	0	0	0	0	0	0	0	0	1	0	0	0	0
S0168	FL3	Bin Values (MEF)	4.34903	4.38791	4.42714	4.46672	4.50665	4.54694	4.58759	4.6286	4.66998	4.71173	4.75385	4.79635	4.83923	4.88249	4.92614	4.97018	5.01461	5.05944	5.10467	5.15031	5.19635	5.24281	5.28968	5.33697	5.38468	5.43282	5.48139	5.53039	5.57983	5.62972	5.68005	5.73083	5.78206	5.83375	5.8859	5.93852	5.99161	6.04518	6.09922	6.15375	6.20876	6.26427	6.32027	6.37677	6.43378	6.4913	6.54933
S0168	FL3	Counts	0	0	0	0	0	0	0	0	0	0	0	0	0	0	0	0	0	0	0	0	0	0	0	0	0	0	0	0	0	0	0	0	0	0	0	0	0	0	0	0	0	0	0	0	0	0	0
S0169	FL1	Bin Values (MEF)	58.9869	59.5397	60.0977	60.6609	61.2294	61.8032	62.3825	62.9671	63.5572	64.1529	64.7541	65.361	65.9735	66.5918	67.2159	67.8458	68.4817	69.1235	69.7713	70.4252	71.0852	71.7514	72.4238	73.1026	73.7877	74.4792	75.1772	75.8817	76.5929	77.3107	78.0353	78.7666	79.5048	80.2499	81.002	81.7611	82.5274	83.3008	84.0815	84.8695	85.6649	86.4677	87.278	88.096	88.9216	89.755	90.5962
S0169	FL1	Counts	0	0	0	0	0	0	0	0	0	0	0	0	0	0	0	0	0	0	0	1	0	1	1	0	0	0	0	0	0	0	0	0	1	0	0	0	0	1	0	2	0	0	0	0	0	1	0
S0169	FL3	Bin Values (MEF)	4.34903	4.38791	4.42714	4.46672	4.50665	4.54694	4.58759	4.6286	4.66998	4.71173	4.75385	4.79635	4.83923	4.88249	4.92614	4.97018	5.01461	5.05944	5.10467	5.15031	5.19635	5.24281	5.28968	5.33697	5.38468	5.43282	5.48139	5.53039	5.57983	5.62972	5.68005	5.73083	5.78206	5.83375	5.8859	5.93852	5.99161	6.04518	6.09922	6.15375	6.20876	6.26427	6.32027	6.37677	6.43378	6.4913	6.54933
S0169	FL3	Counts	0	0	0	0	0	0	0	0	0	0	0	0	0	0	0	0	0	0	0	0	0	0	0	0	0	0	0	0	0	0	0	0	0	0	0	0	0	0	0	0	0	0	0	0	0	0	0
S0170	FL1	Bin Values (MEF)	58.9869	59.5397	60.0977	60.6609	61.2294	61.8032	62.3825	62.9671	63.5572	64.1529	64.7541	65.361	65.9735	66.5918	67.2159	67.8458	68.4817	69.1235	69.7713	70.4252	71.0852	71.7514	72.4238	73.1026	73.7877	74.4792	75.1772	75.8817	76.5929	77.3107	78.0353	78.7666	79.5048	80.2499	81.002	81.7611	82.5274	83.3008	84.0815	84.8695	85.6649	86.4677	87.278	88.096	88.9216	89.755	90.5962
S0170	FL1	Counts	0	0	0	0	0	0	0	0	0	0	0	0	0	0	0	0	0	0	0	0	0	0	0	0	0	0	0	0	0	0	0	0	0	0	0	0	0	0	0	0	0	0	0	0	0	0	0
S0170	FL3	Bin Values (MEF)	4.34903	4.38791	4.42714	4.46672	4.50665	4.54694	4.58759	4.6286	4.66998	4.71173	4.75385	4.79635	4.83923	4.88249	4.92614	4.97018	5.01461	5.05944	5.10467	5.15031	5.19635	5.24281	5.28968	5.33697	5.38468	5.43282	5.48139	5.53039	5.57983	5.62972	5.68005	5.73083	5.78206	5.83375	5.8859	5.93852	5.99161	6.04518	6.09922	6.15375	6.20876	6.26427	6.32027	6.37677	6.43378	6.4913	6.54933
S0170	FL3	Counts	0	0	0	0	0	0	0	0	0	0	0	0	0	0	0	0	0	0	0	0	0	0	0	0	0	0	0	0	0	0	0	0	0	0	0	0	0	0	0	0	0	0	0	0	0	0	0
S0171	FL1	Bin Values (MEF)	58.9869	59.5397	60.0977	60.6609	61.2294	61.8032	62.3825	62.9671	63.5572	64.1529	64.7541	65.361	65.9735	66.5918	67.2159	67.8458	68.4817	69.1235	69.7713	70.4252	71.0852	71.7514	72.4238	73.1026	73.7877	74.4792	75.1772	75.8817	76.5929	77.3107	78.0353	78.7666	79.5048	80.2499	81.002	81.7611	82.5274	83.3008	84.0815	84.8695	85.6649	86.4677	87.278	88.096	88.9216	89.755	90.5962
S0171	FL1	Counts	0	0	0	0	0	0	0	0	0	0	0	0	0	0	0	0	0	0	0	0	0	0	0	0	0	0	0	0	0	0	0	1	0	0	0	0	0	0	0	0	0	0	0	0	0	0	0
S0171	FL3	Bin Values (MEF)	4.34903	4.38791	4.42714	4.46672	4.50665	4.54694	4.58759	4.6286	4.66998	4.71173	4.75385	4.79635	4.83923	4.88249	4.92614	4.97018	5.01461	5.05944	5.10467	5.15031	5.19635	5.24281	5.28968	5.33697	5.38468	5.43282	5.48139	5.53039	5.57983	5.62972	5.68005	5.73083	5.78206	5.83375	5.8859	5.93852	5.99161	6.04518	6.09922	6.15375	6.20876	6.26427	6.32027	6.37677	6.43378	6.4913	6.54933
S0171	FL3	Counts	0	0	0	0	0	0	0	0	0	0	0	0	0	0	0	0	0	0	0	0	0	0	0	0	0	0	0	0	0	0	0	0	0	0	0	0	0	0	0	1	0	0	0	0	0	0	0
S0172	FL1	Bin Values (MEF)	58.9869	59.5397	60.0977	60.6609	61.2294	61.8032	62.3825	62.9671	63.5572	64.1529	64.7541	65.361	65.9735	66.5918	67.2159	67.8458	68.4817	69.1235	69.7713	70.4252	71.0852	71.7514	72.4238	73.1026	73.7877	74.4792	75.1772	75.8817	76.5929	77.3107	78.0353	78.7666	79.5048	80.2499	81.002	81.7611	82.5274	83.3008	84.0815	84.8695	85.6649	86.4677	87.278	88.096	88.9216	89.755	90.5962
S0172	FL1	Counts	0	0	0	0	0	0	0	0	0	0	0	0	0	0	0	0	0	0	0	0	0	0	0	0	0	0	0	0	0	0	0	0	0	0	0	0	0	0	0	0	0	0	0	0	0	0	0
S0172	FL3	Bin Values (MEF)	4.34903	4.38791	4.42714	4.46672	4.50665	4.54694	4.58759	4.6286	4.66998	4.71173	4.75385	4.79635	4.83923	4.88249	4.92614	4.97018	5.01461	5.05944	5.10467	5.15031	5.19635	5.24281	5.28968	5.33697	5.38468	5.43282	5.48139	5.53039	5.57983	5.62972	5.68005	5.73083	5.78206	5.83375	5.8859	5.93852	5.99161	6.04518	6.09922	6.15375	6.20876	6.26427	6.32027	6.37677	6.43378	6.4913	6.54933
S0172	FL3	Counts	0	0	0	0	0	0	0	0	0	0	0	0	0	0	0	0	0	1	0	0	0	1	0	0	0	1	0	0	0	0	0	0	0	0	0	1	0	0	0	0	0	0	0	0	0	0	0
S0173	FL1	Bin Values (MEF)	58.9869	59.5397	60.0977	60.6609	61.2294	61.8032	62.3825	62.9671	63.5572	64.1529	64.7541	65.361	65.9735	66.5918	67.2159	67.8458	68.4817	69.1235	69.7713	70.4252	71.0852	71.7514	72.4238	73.1026	73.7877	74.4792	75.1772	75.8817	76.5929	77.3107	78.0353	78.7666	79.5048	80.2499	81.002	81.7611	82.5274	83.3008	84.0815	84.8695	85.6649	86.4677	87.278	88.096	88.9216	89.755	90.5962
S0173	FL1	Counts	0	1	0	0	0	0	0	0	0	0	1	0	0	0	0	0	0	0	0	0	0	0	0	0	0	0	1	0	0	1	0	0	0	0	1	1	0	0	0	0	1	0	1	1	1	1	0
S0173	FL3	Bin Values (MEF)	4.34903	4.38791	4.42714	4.46672	4.50665	4.54694	4.58759	4.6286	4.66998	4.71173	4.75385	4.79635	4.83923	4.88249	4.92614	4.97018	5.01461	5.05944	5.10467	5.15031	5.19635	5.24281	5.28968	5.33697	5.38468	5.43282	5.48139	5.53039	5.57983	5.62972	5.68005	5.73083	5.78206	5.83375	5.8859	5.93852	5.99161	6.04518	6.09922	6.15375	6.20876	6.26427	6.32027	6.37677	6.43378	6.4913	6.54933
S0173	FL3	Counts	0	0	0	0	0	0	1	0	0	0	0	0	0	0	0	2	0	0	0	0	0	1	0	0	0	0	0	0	1	0	1	0	1	0	0	0	0	0	0	0	0	0	2	0	0	0	0
S0174	FL1	Bin Values (MEF)	58.9869	59.5397	60.0977	60.6609	61.2294	61.8032	62.3825	62.9671	63.5572	64.1529	64.7541	65.361	65.9735	66.5918	67.2159	67.8458	68.4817	69.1235	69.7713	70.4252	71.0852	71.7514	72.4238	73.1026	73.7877	74.4792	75.1772	75.8817	76.5929	77.3107	78.0353	78.7666	79.5048	80.2499	81.002	81.7611	82.5274	83.3008	84.0815	84.8695	85.6649	86.4677	87.278	88.096	88.9216	89.755	90.5962
S0174	FL1	Counts	0	0	0	0	0	0	0	0	0	0	0	0	0	0	0	0	0	0	0	0	0	0	0	0	0	0	0	0	0	0	0	0	0	0	0	0	0	0	0	0	0	0	0	0	0	0	0
S0174	FL3	Bin Values (MEF)	4.34903	4.38791	4.42714	4.46672	4.50665	4.54694	4.58759	4.6286	4.66998	4.71173	4.75385	4.79635	4.83923	4.88249	4.92614	4.97018	5.01461	5.05944	5.10467	5.15031	5.19635	5.24281	5.28968	5.33697	5.38468	5.43282	5.48139	5.53039	5.57983	5.62972	5.68005	5.73083	5.78206	5.83375	5.8859	5.93852	5.99161	6.04518	6.09922	6.15375	6.20876	6.26427	6.32027	6.37677	6.43378	6.4913	6.54933
S0174	FL3	Counts	0	0	0	0	0	0	0	0	0	0	0	0	0	0	0	0	0	0	0	0	0	0	0	0	0	0	0	0	0	0	0	0	0	0	0	0	0	0	0	0	0	0	0	0	0	0	0
S0175	FL1	Bin Values (MEF)	58.9869	59.5397	60.0977	60.6609	61.2294	61.8032	62.3825	62.9671	63.5572	64.1529	64.7541	65.361	65.9735	66.5918	67.2159	67.8458	68.4817	69.1235	69.7713	70.4252	71.0852	71.7514	72.4238	73.1026	73.7877	74.4792	75.1772	75.8817	76.5929	77.3107	78.0353	78.7666	79.5048	80.2499	81.002	81.7611	82.5274	83.3008	84.0815	84.8695	85.6649	86.4677	87.278	88.096	88.9216	89.755	90.5962
S0175	FL1	Counts	0	0	0	1	0	0	0	0	0	0	0	0	0	0	0	0	0	0	1	0	0	0	0	0	0	0	0	0	0	0	0	0	0	0	1	0	0	0	1	0	0	1	0	2	1	1	2
S0175	FL3	Bin Values (MEF)	4.34903	4.38791	4.42714	4.46672	4.50665	4.54694	4.58759	4.6286	4.66998	4.71173	4.75385	4.79635	4.83923	4.88249	4.92614	4.97018	5.01461	5.05944	5.10467	5.15031	5.19635	5.24281	5.28968	5.33697	5.38468	5.43282	5.48139	5.53039	5.57983	5.62972	5.68005	5.73083	5.78206	5.83375	5.8859	5.93852	5.99161	6.04518	6.09922	6.15375	6.20876	6.26427	6.32027	6.37677	6.43378	6.4913	6.54933
S0175	FL3	Counts	0	0	0	1	1	0	0	0	1	0	0	0	0	0	0	0	0	0	0	0	0	0	1	0	0	0	0	0	0	0	0	0	0	0	0	0	0	0	0	1	0	0	0	0	0	1	0
S0176	FL1	Bin Values (MEF)	58.9869	59.5397	60.0977	60.6609	61.2294	61.8032	62.3825	62.9671	63.5572	64.1529	64.7541	65.361	65.9735	66.5918	67.2159	67.8458	68.4817	69.1235	69.7713	70.4252	71.0852	71.7514	72.4238	73.1026	73.7877	74.4792	75.1772	75.8817	76.5929	77.3107	78.0353	78.7666	79.5048	80.2499	81.002	81.7611	82.5274	83.3008	84.0815	84.8695	85.6649	86.4677	87.278	88.096	88.9216	89.755	90.5962
S0176	FL1	Counts	0	0	0	0	0	0	0	0	0	0	0	0	0	0	0	0	0	0	0	0	0	0	0	0	0	0	0	0	0	0	0	0	0	0	0	0	0	0	0	1	0	0	0	0	0	0	1
S0176	FL3	Bin Values (MEF)	4.34903	4.38791	4.42714	4.46672	4.50665	4.54694	4.58759	4.6286	4.66998	4.71173	4.75385	4.79635	4.83923	4.88249	4.92614	4.97018	5.01461	5.05944	5.10467	5.15031	5.19635	5.24281	5.28968	5.33697	5.38468	5.43282	5.48139	5.53039	5.57983	5.62972	5.68005	5.73083	5.78206	5.83375	5.8859	5.93852	5.99161	6.04518	6.09922	6.15375	6.20876	6.26427	6.32027	6.37677	6.43378	6.4913	6.54933
S0176	FL3	Counts	0	0	0	0	1	0	0	0	0	0	0	0	0	0	0	0	0	0	0	0	0	0	0	0	0	0	0	0	0	0	0	0	0	0	0	0	0	0	0	0	0	0	0	0	0	0	0
S0177	FL1	Bin Values (MEF)	58.9869	59.5397	60.0977	60.6609	61.2294	61.8032	62.3825	62.9671	63.5572	64.1529	64.7541	65.361	65.9735	66.5918	67.2159	67.8458	68.4817	69.1235	69.7713	70.4252	71.0852	71.7514	72.4238	73.1026	73.7877	74.4792	75.1772	75.8817	76.5929	77.3107	78.0353	78.7666	79.5048	80.2499	81.002	81.7611	82.5274	83.3008	84.0815	84.8695	85.6649	86.4677	87.278	88.096	88.9216	89.755	90.5962
S0177	FL1	Counts	0	0	0	0	0	0	0	0	0	1	0	0	0	1	0	0	0	0	0	0	0	0	0	0	0	0	0	1	0	0	0	0	1	0	0	0	0	0	0	0	0	0	0	0	0	1	0
S0177	FL3	Bin Values (MEF)	4.34903	4.38791	4.42714	4.46672	4.50665	4.54694	4.58759	4.6286	4.66998	4.71173	4.75385	4.79635	4.83923	4.88249	4.92614	4.97018	5.01461	5.05944	5.10467	5.15031	5.19635	5.24281	5.28968	5.33697	5.38468	5.43282	5.48139	5.53039	5.57983	5.62972	5.68005	5.73083	5.78206	5.83375	5.8859	5.93852	5.99161	6.04518	6.09922	6.15375	6.20876	6.26427	6.32027	6.37677	6.43378	6.4913	6.54933
S0177	FL3	Counts	0	0	0	0	0	0	0	0	0	0	0	0	0	0	0	0	0	0	0	0	0	0	0	0	0	0	0	0	0	0	0	0	0	0	0	0	0	0	0	0	0	0	0	0	0	0	0
S0178	FL1	Bin Values (MEF)	58.9869	59.5397	60.0977	60.6609	61.2294	61.8032	62.3825	62.9671	63.5572	64.1529	64.7541	65.361	65.9735	66.5918	67.2159	67.8458	68.4817	69.1235	69.7713	70.4252	71.0852	71.7514	72.4238	73.1026	73.7877	74.4792	75.1772	75.8817	76.5929	77.3107	78.0353	78.7666	79.5048	80.2499	81.002	81.7611	82.5274	83.3008	84.0815	84.8695	85.6649	86.4677	87.278	88.096	88.9216	89.755	90.5962
S0178	FL1	Counts	0	0	0	0	0	0	0	0	0	0	1	0	0	0	0	0	0	0	0	0	1	0	1	0	0	0	0	0	0	1	0	0	0	0	0	0	0	1	0	0	0	0	1	1	0	1	0
S0178	FL3	Bin Values (MEF)	4.34903	4.38791	4.42714	4.46672	4.50665	4.54694	4.58759	4.6286	4.66998	4.71173	4.75385	4.79635	4.83923	4.88249	4.92614	4.97018	5.01461	5.05944	5.10467	5.15031	5.19635	5.24281	5.28968	5.33697	5.38468	5.43282	5.48139	5.53039	5.57983	5.62972	5.68005	5.73083	5.78206	5.83375	5.8859	5.93852	5.99161	6.04518	6.09922	6.15375	6.20876	6.26427	6.32027	6.37677	6.43378	6.4913	6.54933
S0178	FL3	Counts	0	1	1	1	0	1	0	1	0	1	0	0	0	0	0	0	0	1	0	1	1	0	0	0	0	0	0	0	0	0	1	1	1	0	1	0	0	1	0	0	0	0	1	0	0	0	0
S0179	FL1	Bin Values (MEF)	58.9869	59.5397	60.0977	60.6609	61.2294	61.8032	62.3825	62.9671	63.5572	64.1529	64.7541	65.361	65.9735	66.5918	67.2159	67.8458	68.4817	69.1235	69.7713	70.4252	71.0852	71.7514	72.4238	73.1026	73.7877	74.4792	75.1772	75.8817	76.5929	77.3107	78.0353	78.7666	79.5048	80.2499	81.002	81.7611	82.5274	83.3008	84.0815	84.8695	85.6649	86.4677	87.278	88.096	88.9216	89.755	90.5962
S0179	FL1	Counts	0	0	0	0	0	0	0	0	0	0	0	0	0	0	0	0	0	0	0	0	0	0	0	0	0	0	0	0	0	0	0	1	0	0	0	1	1	0	1	0	0	0	1	1	0	0	0
S0179	FL3	Bin Values (MEF)	4.34903	4.38791	4.42714	4.46672	4.50665	4.54694	4.58759	4.6286	4.66998	4.71173	4.75385	4.79635	4.83923	4.88249	4.92614	4.97018	5.01461	5.05944	5.10467	5.15031	5.19635	5.24281	5.28968	5.33697	5.38468	5.43282	5.48139	5.53039	5.57983	5.62972	5.68005	5.73083	5.78206	5.83375	5.8859	5.93852	5.99161	6.04518	6.09922	6.15375	6.20876	6.26427	6.32027	6.37677	6.43378	6.4913	6.54933
S0179	FL3	Counts	0	0	0	0	0	0	0	0	0	0	0	0	0	0	0	0	0	0	0	1	0	0	0	0	0	0	0	0	0	0	0	0	0	0	0	0	0	0	0	0	0	0	0	0	0	0	0
S0180	FL1	Bin Values (MEF)	58.9869	59.5397	60.0977	60.6609	61.2294	61.8032	62.3825	62.9671	63.5572	64.1529	64.7541	65.361	65.9735	66.5918	67.2159	67.8458	68.4817	69.1235	69.7713	70.4252	71.0852	71.7514	72.4238	73.1026	73.7877	74.4792	75.1772	75.8817	76.5929	77.3107	78.0353	78.7666	79.5048	80.2499	81.002	81.7611	82.5274	83.3008	84.0815	84.8695	85.6649	86.4677	87.278	88.096	88.9216	89.755	90.5962
S0180	FL1	Counts	0	0	0	1	0	0	0	0	0	0	0	0	0	0	0	0	0	0	0	0	0	0	0	0	0	0	0	0	0	0	0	0	0	0	0	0	0	0	0	0	0	0	0	0	0	0	0
S0180	FL3	Bin Values (MEF)	4.34903	4.38791	4.42714	4.46672	4.50665	4.54694	4.58759	4.6286	4.66998	4.71173	4.75385	4.79635	4.83923	4.88249	4.92614	4.97018	5.01461	5.05944	5.10467	5.15031	5.19635	5.24281	5.28968	5.33697	5.38468	5.43282	5.48139	5.53039	5.57983	5.62972	5.68005	5.73083	5.78206	5.83375	5.8859	5.93852	5.99161	6.04518	6.09922	6.15375	6.20876	6.26427	6.32027	6.37677	6.43378	6.4913	6.54933
S0180	FL3	Counts	0	0	0	0	0	0	0	0	0	0	0	0	0	0	0	0	0	0	0	0	0	0	0	0	0	0	0	0	0	0	0	0	0	0	0	0	0	0	0	0	0	0	0	0	0	0	0
S0181	FL1	Bin Values (MEF)	58.9869	59.5397	60.0977	60.6609	61.2294	61.8032	62.3825	62.9671	63.5572	64.1529	64.7541	65.361	65.9735	66.5918	67.2159	67.8458	68.4817	69.1235	69.7713	70.4252	71.0852	71.7514	72.4238	73.1026	73.7877	74.4792	75.1772	75.8817	76.5929	77.3107	78.0353	78.7666	79.5048	80.2499	81.002	81.7611	82.5274	83.3008	84.0815	84.8695	85.6649	86.4677	87.278	88.096	88.9216	89.755	90.5962
S0181	FL1	Counts	0	0	0	0	0	0	0	0	0	1	0	0	0	0	0	0	0	0	0	0	1	0	0	0	0	0	0	0	0	0	0	0	0	0	0	0	0	1	0	0	0	0	1	0	0	0	0
S0181	FL3	Bin Values (MEF)	4.34903	4.38791	4.42714	4.46672	4.50665	4.54694	4.58759	4.6286	4.66998	4.71173	4.75385	4.79635	4.83923	4.88249	4.92614	4.97018	5.01461	5.05944	5.10467	5.15031	5.19635	5.24281	5.28968	5.33697	5.38468	5.43282	5.48139	5.53039	5.57983	5.62972	5.68005	5.73083	5.78206	5.83375	5.8859	5.93852	5.99161	6.04518	6.09922	6.15375	6.20876	6.26427	6.32027	6.37677	6.43378	6.4913	6.54933
S0181	FL3	Counts	0	0	0	0	0	0	0	0	0	0	0	0	0	0	0	0	0	0	0	0	0	0	0	0	0	0	0	0	2	0	0	0	1	0	0	0	0	1	0	1	1	0	0	1	0	0	0
S0182	FL1	Bin Values (MEF)	58.9869	59.5397	60.0977	60.6609	61.2294	61.8032	62.3825	62.9671	63.5572	64.1529	64.7541	65.361	65.9735	66.5918	67.2159	67.8458	68.4817	69.1235	69.7713	70.4252	71.0852	71.7514	72.4238	73.1026	73.7877	74.4792	75.1772	75.8817	76.5929	77.3107	78.0353	78.7666	79.5048	80.2499	81.002	81.7611	82.5274	83.3008	84.0815	84.8695	85.6649	86.4677	87.278	88.096	88.9216	89.755	90.5962
S0182	FL1	Counts	0	0	0	0	0	0	0	0	0	0	0	0	0	0	0	0	0	0	0	0	0	0	0	0	0	0	0	0	0	0	0	0	1	0	0	0	0	0	1	0	0	0	0	0	0	0	0
S0182	FL3	Bin Values (MEF)	4.34903	4.38791	4.42714	4.46672	4.50665	4.54694	4.58759	4.6286	4.66998	4.71173	4.75385	4.79635	4.83923	4.88249	4.92614	4.97018	5.01461	5.05944	5.10467	5.15031	5.19635	5.24281	5.28968	5.33697	5.38468	5.43282	5.48139	5.53039	5.57983	5.62972	5.68005	5.73083	5.78206	5.83375	5.8859	5.93852	5.99161	6.04518	6.09922	6.15375	6.20876	6.26427	6.32027	6.37677	6.43378	6.4913	6.54933
S0182	FL3	Counts	0	0	0	0	0	0	0	0	0	0	0	0	0	0	0	0	0	0	0	1	0	0	0	0	0	0	0	0	0	1	0	0	0	0	0	0	0	0	0	0	0	0	0	0	0	0	0
S0183	FL1	Bin Values (MEF)	58.9869	59.5397	60.0977	60.6609	61.2294	61.8032	62.3825	62.9671	63.5572	64.1529	64.7541	65.361	65.9735	66.5918	67.2159	67.8458	68.4817	69.1235	69.7713	70.4252	71.0852	71.7514	72.4238	73.1026	73.7877	74.4792	75.1772	75.8817	76.5929	77.3107	78.0353	78.7666	79.5048	80.2499	81.002	81.7611	82.5274	83.3008	84.0815	84.8695	85.6649	86.4677	87.278	88.096	88.9216	89.755	90.5962
S0183	FL1	Counts	0	0	0	0	0	0	0	0	0	0	0	0	0	0	0	0	0	0	0	0	1	0	0	0	0	0	0	0	0	0	0	0	0	0	0	0	0	0	0	0	0	0	0	0	0	1	1
S0183	FL3	Bin Values (MEF)	4.34903	4.38791	4.42714	4.46672	4.50665	4.54694	4.58759	4.6286	4.66998	4.71173	4.75385	4.79635	4.83923	4.88249	4.92614	4.97018	5.01461	5.05944	5.10467	5.15031	5.19635	5.24281	5.28968	5.33697	5.38468	5.43282	5.48139	5.53039	5.57983	5.62972	5.68005	5.73083	5.78206	5.83375	5.8859	5.93852	5.99161	6.04518	6.09922	6.15375	6.20876	6.26427	6.32027	6.37677	6.43378	6.4913	6.54933
S0183	FL3	Counts	0	0	0	0	0	0	0	0	0	0	0	0	0	1	0	0	0	0	0	0	0	0	0	0	0	0	0	0	0	0	0	0	0	0	0	0	0	0	0	0	0	0	0	0	0	0	0
S0184	FL1	Bin Values (MEF)	58.9869	59.5397	60.0977	60.6609	61.2294	61.8032	62.3825	62.9671	63.5572	64.1529	64.7541	65.361	65.9735	66.5918	67.2159	67.8458	68.4817	69.1235	69.7713	70.4252	71.0852	71.7514	72.4238	73.1026	73.7877	74.4792	75.1772	75.8817	76.5929	77.3107	78.0353	78.7666	79.5048	80.2499	81.002	81.7611	82.5274	83.3008	84.0815	84.8695	85.6649	86.4677	87.278	88.096	88.9216	89.755	90.5962
S0184	FL1	Counts	0	0	0	0	0	0	0	0	0	0	0	0	0	0	0	0	0	0	0	0	0	0	0	0	0	0	0	0	0	0	0	0	0	0	0	0	0	0	0	0	0	0	0	0	0	0	0
S0184	FL3	Bin Values (MEF)	4.34903	4.38791	4.42714	4.46672	4.50665	4.54694	4.58759	4.6286	4.66998	4.71173	4.75385	4.79635	4.83923	4.88249	4.92614	4.97018	5.01461	5.05944	5.10467	5.15031	5.19635	5.24281	5.28968	5.33697	5.38468	5.43282	5.48139	5.53039	5.57983	5.62972	5.68005	5.73083	5.78206	5.83375	5.8859	5.93852	5.99161	6.04518	6.09922	6.15375	6.20876	6.26427	6.32027	6.37677	6.43378	6.4913	6.54933
S0184	FL3	Counts	0	1	1	0	0	0	1	0	1	0	0	1	0	0	1	0	0	0	0	0	0	0	1	0	1	0	1	1	0	2	0	1	0	0	0	0	0	0	0	0	0	1	0	0	0	0	0
S0185	FL1	Bin Values (MEF)	58.9869	59.5397	60.0977	60.6609	61.2294	61.8032	62.3825	62.9671	63.5572	64.1529	64.7541	65.361	65.9735	66.5918	67.2159	67.8458	68.4817	69.1235	69.7713	70.4252	71.0852	71.7514	72.4238	73.1026	73.7877	74.4792	75.1772	75.8817	76.5929	77.3107	78.0353	78.7666	79.5048	80.2499	81.002	81.7611	82.5274	83.3008	84.0815	84.8695	85.6649	86.4677	87.278	88.096	88.9216	89.755	90.5962
S0185	FL1	Counts	0	1	1	0	0	0	0	0	0	0	0	0	0	0	0	0	0	0	0	0	0	0	0	0	0	0	0	0	0	0	0	0	0	0	0	0	0	0	0	0	0	0	0	0	0	0	0
S0185	FL3	Bin Values (MEF)	4.34903	4.38791	4.42714	4.46672	4.50665	4.54694	4.58759	4.6286	4.66998	4.71173	4.75385	4.79635	4.83923	4.88249	4.92614	4.97018	5.01461	5.05944	5.10467	5.15031	5.19635	5.24281	5.28968	5.33697	5.38468	5.43282	5.48139	5.53039	5.57983	5.62972	5.68005	5.73083	5.78206	5.83375	5.8859	5.93852	5.99161	6.04518	6.09922	6.15375	6.20876	6.26427	6.32027	6.37677	6.43378	6.4913	6.54933
S0185	FL3	Counts	0	0	0	0	0	0	0	0	0	0	0	0	0	0	0	0	0	0	0	0	0	0	0	0	0	0	0	0	0	0	0	0	0	0	0	0	0	0	0	0	0	0	0	0	0	0	0
S0186	FL1	Bin Values (MEF)	58.9869	59.5397	60.0977	60.6609	61.2294	61.8032	62.3825	62.9671	63.5572	64.1529	64.7541	65.361	65.9735	66.5918	67.2159	67.8458	68.4817	69.1235	69.7713	70.4252	71.0852	71.7514	72.4238	73.1026	73.7877	74.4792	75.1772	75.8817	76.5929	77.3107	78.0353	78.7666	79.5048	80.2499	81.002	81.7611	82.5274	83.3008	84.0815	84.8695	85.6649	86.4677	87.278	88.096	88.9216	89.755	90.5962
S0186	FL1	Counts	0	0	0	0	0	0	0	0	0	0	0	0	0	0	0	0	0	0	0	0	0	0	0	0	0	0	0	0	0	0	0	0	0	0	0	0	0	0	0	0	0	0	0	0	0	0	0
S0186	FL3	Bin Values (MEF)	4.34903	4.38791	4.42714	4.46672	4.50665	4.54694	4.58759	4.6286	4.66998	4.71173	4.75385	4.79635	4.83923	4.88249	4.92614	4.97018	5.01461	5.05944	5.10467	5.15031	5.19635	5.24281	5.28968	5.33697	5.38468	5.43282	5.48139	5.53039	5.57983	5.62972	5.68005	5.73083	5.78206	5.83375	5.8859	5.93852	5.99161	6.04518	6.09922	6.15375	6.20876	6.26427	6.32027	6.37677	6.43378	6.4913	6.54933
S0186	FL3	Counts	0	0	0	0	0	0	0	0	0	0	0	0	0	0	0	0	0	0	0	0	0	0	0	0	0	0	0	0	0	0	0	0	0	0	0	0	0	0	0	0	0	0	0	0	0	0	0
S0187	FL1	Bin Values (MEF)	58.9869	59.5397	60.0977	60.6609	61.2294	61.8032	62.3825	62.9671	63.5572	64.1529	64.7541	65.361	65.9735	66.5918	67.2159	67.8458	68.4817	69.1235	69.7713	70.4252	71.0852	71.7514	72.4238	73.1026	73.7877	74.4792	75.1772	75.8817	76.5929	77.3107	78.0353	78.7666	79.5048	80.2499	81.002	81.7611	82.5274	83.3008	84.0815	84.8695	85.6649	86.4677	87.278	88.096	88.9216	89.755	90.5962
S0187	FL1	Counts	0	0	0	0	0	0	0	1	0	0	0	0	0	0	0	0	0	0	0	0	0	0	0	0	0	0	0	0	0	0	0	0	0	0	0	0	0	0	0	0	0	1	0	0	0	0	0
S0187	FL3	Bin Values (MEF)	4.34903	4.38791	4.42714	4.46672	4.50665	4.54694	4.58759	4.6286	4.66998	4.71173	4.75385	4.79635	4.83923	4.88249	4.92614	4.97018	5.01461	5.05944	5.10467	5.15031	5.19635	5.24281	5.28968	5.33697	5.38468	5.43282	5.48139	5.53039	5.57983	5.62972	5.68005	5.73083	5.78206	5.83375	5.8859	5.93852	5.99161	6.04518	6.09922	6.15375	6.20876	6.26427	6.32027	6.37677	6.43378	6.4913	6.54933
S0187	FL3	Counts	0	0	0	0	0	0	0	0	0	0	0	0	0	0	0	0	1	0	0	0	0	1	0	0	0	0	0	0	0	0	0	0	0	0	2	0	0	0	0	1	0	0	1	0	0	0	0
S0188	FL1	Bin Values (MEF)	58.9869	59.5397	60.0977	60.6609	61.2294	61.8032	62.3825	62.9671	63.5572	64.1529	64.7541	65.361	65.9735	66.5918	67.2159	67.8458	68.4817	69.1235	69.7713	70.4252	71.0852	71.7514	72.4238	73.1026	73.7877	74.4792	75.1772	75.8817	76.5929	77.3107	78.0353	78.7666	79.5048	80.2499	81.002	81.7611	82.5274	83.3008	84.0815	84.8695	85.6649	86.4677	87.278	88.096	88.9216	89.755	90.5962
S0188	FL1	Counts	0	0	0	0	0	0	0	0	0	0	0	0	0	0	0	0	0	0	0	0	0	0	0	0	0	0	0	0	0	0	0	0	0	0	0	0	0	1	0	0	0	1	0	0	0	0	1
S0188	FL3	Bin Values (MEF)	4.34903	4.38791	4.42714	4.46672	4.50665	4.54694	4.58759	4.6286	4.66998	4.71173	4.75385	4.79635	4.83923	4.88249	4.92614	4.97018	5.01461	5.05944	5.10467	5.15031	5.19635	5.24281	5.28968	5.33697	5.38468	5.43282	5.48139	5.53039	5.57983	5.62972	5.68005	5.73083	5.78206	5.83375	5.8859	5.93852	5.99161	6.04518	6.09922	6.15375	6.20876	6.26427	6.32027	6.37677	6.43378	6.4913	6.54933
S0188	FL3	Counts	0	0	0	0	0	0	0	0	0	0	0	0	0	0	0	0	0	0	0	0	0	0	0	0	0	0	0	0	0	0	0	0	0	0	0	0	0	0	0	0	0	1	0	0	0	0	0
S0189	FL1	Bin Values (MEF)	58.9869	59.5397	60.0977	60.6609	61.2294	61.8032	62.3825	62.9671	63.5572	64.1529	64.7541	65.361	65.9735	66.5918	67.2159	67.8458	68.4817	69.1235	69.7713	70.4252	71.0852	71.7514	72.4238	73.1026	73.7877	74.4792	75.1772	75.8817	76.5929	77.3107	78.0353	78.7666	79.5048	80.2499	81.002	81.7611	82.5274	83.3008	84.0815	84.8695	85.6649	86.4677	87.278	88.096	88.9216	89.755	90.5962
S0189	FL1	Counts	0	0	0	0	0	0	0	0	0	0	0	0	0	0	0	0	0	0	0	0	0	0	0	0	0	0	0	1	0	0	0	0	0	0	0	0	0	0	0	0	0	0	0	0	0	0	0
S0189	FL3	Bin Values (MEF)	4.34903	4.38791	4.42714	4.46672	4.50665	4.54694	4.58759	4.6286	4.66998	4.71173	4.75385	4.79635	4.83923	4.88249	4.92614	4.97018	5.01461	5.05944	5.10467	5.15031	5.19635	5.24281	5.28968	5.33697	5.38468	5.43282	5.48139	5.53039	5.57983	5.62972	5.68005	5.73083	5.78206	5.83375	5.8859	5.93852	5.99161	6.04518	6.09922	6.15375	6.20876	6.26427	6.32027	6.37677	6.43378	6.4913	6.54933
S0189	FL3	Counts	0	0	0	0	0	0	0	0	0	0	0	0	0	0	0	0	0	0	0	0	0	0	0	0	0	0	0	0	0	0	0	0	0	0	0	0	0	0	0	0	0	0	0	0	0	0	0
S0190	FL1	Bin Values (MEF)	58.9869	59.5397	60.0977	60.6609	61.2294	61.8032	62.3825	62.9671	63.5572	64.1529	64.7541	65.361	65.9735	66.5918	67.2159	67.8458	68.4817	69.1235	69.7713	70.4252	71.0852	71.7514	72.4238	73.1026	73.7877	74.4792	75.1772	75.8817	76.5929	77.3107	78.0353	78.7666	79.5048	80.2499	81.002	81.7611	82.5274	83.3008	84.0815	84.8695	85.6649	86.4677	87.278	88.096	88.9216	89.755	90.5962
S0190	FL1	Counts	0	0	0	0	0	0	0	0	0	0	0	1	1	0	0	0	1	0	0	0	0	0	0	1	0	0	0	0	0	0	0	1	0	0	0	0	0	0	0	0	0	0	0	1	0	1	0
S0190	FL3	Bin Values (MEF)	4.34903	4.38791	4.42714	4.46672	4.50665	4.54694	4.58759	4.6286	4.66998	4.71173	4.75385	4.79635	4.83923	4.88249	4.92614	4.97018	5.01461	5.05944	5.10467	5.15031	5.19635	5.24281	5.28968	5.33697	5.38468	5.43282	5.48139	5.53039	5.57983	5.62972	5.68005	5.73083	5.78206	5.83375	5.8859	5.93852	5.99161	6.04518	6.09922	6.15375	6.20876	6.26427	6.32027	6.37677	6.43378	6.4913	6.54933
S0190	FL3	Counts	0	0	0	0	0	0	0	0	0	0	0	0	0	0	0	0	0	0	0	0	0	0	0	0	0	0	0	0	0	0	0	0	0	0	0	0	0	0	0	0	0	0	0	0	0	0	0
S0191	FL1	Bin Values (MEF)	58.9869	59.5397	60.0977	60.6609	61.2294	61.8032	62.3825	62.9671	63.5572	64.1529	64.7541	65.361	65.9735	66.5918	67.2159	67.8458	68.4817	69.1235	69.7713	70.4252	71.0852	71.7514	72.4238	73.1026	73.7877	74.4792	75.1772	75.8817	76.5929	77.3107	78.0353	78.7666	79.5048	80.2499	81.002	81.7611	82.5274	83.3008	84.0815	84.8695	85.6649	86.4677	87.278	88.096	88.9216	89.755	90.5962
S0191	FL1	Counts	0	0	0	0	0	0	0	0	0	0	0	1	0	0	0	0	0	0	1	0	0	0	0	0	0	0	0	0	0	0	0	0	0	0	0	0	0	0	0	0	0	0	0	0	0	0	0
S0191	FL3	Bin Values (MEF)	4.34903	4.38791	4.42714	4.46672	4.50665	4.54694	4.58759	4.6286	4.66998	4.71173	4.75385	4.79635	4.83923	4.88249	4.92614	4.97018	5.01461	5.05944	5.10467	5.15031	5.19635	5.24281	5.28968	5.33697	5.38468	5.43282	5.48139	5.53039	5.57983	5.62972	5.68005	5.73083	5.78206	5.83375	5.8859	5.93852	5.99161	6.04518	6.09922	6.15375	6.20876	6.26427	6.32027	6.37677	6.43378	6.4913	6.54933
S0191	FL3	Counts	0	0	0	0	0	0	0	0	0	0	0	0	0	0	0	0	0	0	0	0	0	0	0	0	0	0	0	0	0	0	0	0	0	0	0	0	0	0	0	0	0	0	0	0	0	0	0
S0192	FL1	Bin Values (MEF)	58.9869	59.5397	60.0977	60.6609	61.2294	61.8032	62.3825	62.9671	63.5572	64.1529	64.7541	65.361	65.9735	66.5918	67.2159	67.8458	68.4817	69.1235	69.7713	70.4252	71.0852	71.7514	72.4238	73.1026	73.7877	74.4792	75.1772	75.8817	76.5929	77.3107	78.0353	78.7666	79.5048	80.2499	81.002	81.7611	82.5274	83.3008	84.0815	84.8695	85.6649	86.4677	87.278	88.096	88.9216	89.755	90.5962
S0192	FL1	Counts	0	0	0	0	0	0	1	0	0	1	0	0	2	1	0	0	0	0	0	1	0	0	0	0	0	0	1	1	0	0	1	0	0	1	0	0	0	0	1	1	1	0	0	2	0	1	0
S0192	FL3	Bin Values (MEF)	4.34903	4.38791	4.42714	4.46672	4.50665	4.54694	4.58759	4.6286	4.66998	4.71173	4.75385	4.79635	4.83923	4.88249	4.92614	4.97018	5.01461	5.05944	5.10467	5.15031	5.19635	5.24281	5.28968	5.33697	5.38468	5.43282	5.48139	5.53039	5.57983	5.62972	5.68005	5.73083	5.78206	5.83375	5.8859	5.93852	5.99161	6.04518	6.09922	6.15375	6.20876	6.26427	6.32027	6.37677	6.43378	6.4913	6.54933
S0192	FL3	Counts	0	0	0	0	0	0	0	0	0	0	0	0	0	0	0	0	0	0	0	0	0	0	0	0	0	0	0	0	0	0	0	0	0	0	0	0	0	0	0	0	0	0	0	0	0	0	0
[truncated: 977 more columns]

## Sheet: About Analysis
Keyword	Value
FlowCal version	1.0.0b2
Date of analysis	2016/03/11
Time of analysis	10:44:03AM
Input file path	C:/Users/Evan/SkyDrive/Projects/12.LightSensorCharacterization/experiments/misc/multiplex_heatmap_large/multiplex_heatmap_large_fc.xlsx
