# Supplementary material for: A photoconversion model for full spectral programming and multiplexing of optogenetic systems
Source: Mol Syst Biol. 2017 Apr 24;13(4):926. doi: 10.15252/msb.20167456 (PMC5408778; doi:10.15252/msb.20167456)
Supplement: Supplementary file 17 — Dataset EV9 [file MSB-13-926-s017.zip]

Archive with 23 entries (20 files):
- dataset_ev9_lpa-tools/
- dataset_ev9_lpa-tools/desktop.ini
- dataset_ev9_lpa-tools/fc_template.xlsx
- dataset_ev9_lpa-tools/lpatools.py
- dataset_ev9_lpa-tools/lpatools.pyc
- dataset_ev9_lpa-tools/README.md
- dataset_ev9_lpa-tools/README.txt
- dataset_ev9_lpa-tools/rgv2.xlsx
- dataset_ev9_lpa-tools/setup.py
- dataset_ev9_lpa-tools/figures/
- dataset_ev9_lpa-tools/figures/desktop.ini
- dataset_ev9_lpa-tools/figures/lpa-calibrate.png
- dataset_ev9_lpa-tools/figures/lpa-experiment.png
- dataset_ev9_lpa-tools/figures/lpa-process.png
- dataset_ev9_lpa-tools/figures/lpa-tools.png
- dataset_ev9_lpa-tools/figures/lpa-tools.svg
- dataset_ev9_lpa-tools/misc/
- dataset_ev9_lpa-tools/misc/8-plate_flow_ordering.xlsx
- dataset_ev9_lpa-tools/misc/bead_lots.xlsx
- dataset_ev9_lpa-tools/misc/desktop.ini
- dataset_ev9_lpa-tools/misc/generated_programs.xls
- dataset_ev9_lpa-tools/misc/reference_signals.xlsx
- dataset_ev9_lpa-tools/misc/thermometers.xlsx
