# Supplementary material for: A photoconversion model for full spectral programming and multiplexing of optogenetic systems
Source: Mol Syst Biol. 2017 Apr 24;13(4):926. doi: 10.15252/msb.20167456 (PMC5408778; doi:10.15252/msb.20167456)
Supplement: Supplementary file 17 — Dataset EV9 [file MSB-13-926-s017.zip › dataset_ev9_lpa-tools/fc_template.xlsx]

## Sheet: Instruments
ID	Description	Forward Scatter Channel	Side Scatter Channel	Fluorescence Channels	Time Channel
FC001	Moake's Flow Cytometer	FSC-H	SSC-H	FL1-H, FL2-H, FL3-H	Time
FC002	Moake's Flow Cytometer (new acquisition card)	FSC	SSC	FL1, FL2, FL3	TIME

## Sheet: Beads
ID	Instrument ID	File Path	Lot	FL1 MEF Values	FL3 MEF Values	Gate Fraction	Clustering Channels
B0001	FC002						FL1, FL2, FL3

## Sheet: Samples
ID	Instrument ID	Beads ID	File Path	FL1 Units	FL3 Units	Gate Fraction
	FC002	B0001		MEF	MEF
