# Supplementary material for: A photoconversion model for full spectral programming and multiplexing of optogenetic systems
Source: Mol Syst Biol. 2017 Apr 24;13(4):926. doi: 10.15252/msb.20167456 (PMC5408778; doi:10.15252/msb.20167456)
Supplement: Supplementary file 17 — Dataset EV9 [file MSB-13-926-s017.zip › dataset_ev9_lpa-tools/lpatools.py]

import os
import shutil
import click
import pandas as pd
from math import floor, ceil
import csv
from tempfile import mkstemp

FILE_DIR = os.path.dirname(__file__)
CODE_DIR = os.path.dirname(FILE_DIR)
PROJECT_DIR = os.path.dirname(CODE_DIR)
EXPERIMENTS_DIR = os.path.join(PROJECT_DIR, 'experiments')
DEVICES_DIR = os.path.join(PROJECT_DIR, 'devices')
CONFIGURATIONS_DIR = os.path.join(DEVICES_DIR, 'LEDs/calibration')
ARCHIVES_DIR = os.path.join(DEVICES_DIR, 'LEDs/archives')


@click.group()
def cli():
    return


def calibrate_merge(ctx, param, value):
    if not value or ctx.resilient_parsing:
        return

    configuration = value
    configuration_dir = os.path.join(CONFIGURATIONS_DIR, configuration)
    if not os.path.exists(configuration_dir):
        abort_analysis("Cannot merge. Configuration {} "
                       "does not exist".format(configuration))

    files_full = [os.path.join(configuration_dir, x) for x in
                  os.listdir(configuration_dir)]

    devices = [os.path.basename(x) for x in files_full if os.path.isdir(x)]

    for device in devices:
        write_merged_sheet(configuration, device)
        click.echo("Calibration data for {} has been merged "
               "into {}.xlsx".format(device, configuration))

    ctx.exit()

#TODO: Change calibration folder structure to have 1 channel
#TODO: Reorder folder structure to be config/device/channel/round/
#TODO: Remove measurement and analysis folders and just use the round folder
#TODO: Channel folders = c1, c2
#TODO: Round folders = r1, r2
#TODO: Input params = config, device, channel, LED layout
#TODO: Use template LED layouts to get LED names, dcs, and set points
#TODO: Read/write using new, simpler GS cal files
#TODO: Remove all config.h I/O
#TODO: Ensure that cal-completed Excel output contains all info
#TODO: Incorporate set-point error metrics into assessment
#TODO: Write Excel input

@cli.command()
@click.argument('configuration')
@click.argument('devices', nargs=-1)
@click.option("--merge", callback=calibrate_merge,
              expose_value=False, is_eager=True)
def calibrate(configuration, devices):
    # Populate a list of all device folders present for this configuration
    configuration_dir = os.path.join(CONFIGURATIONS_DIR, configuration)
    if not os.path.exists(configuration_dir):
        if not click.confirm(
                "\tDo you want to initialize a new configuration "
                "entitled {}?".format(configuration)):
            abort_analysis("Configuration not initialized.")
            return
        os.mkdir(configuration_dir)

    if len(devices) == 0:
        files_full = [os.path.join(configuration_dir, x) for x in
                  os.listdir(configuration_dir)]

        devices = [os.path.basename(x) for x in files_full if os.path.isdir(x)]

    for device in devices:
        click.echo("\nInitializing calibration status assessment for "
                   "{} in {}.".format(device, configuration))
        status = get_calibration_state(configuration, device)
        roundnum = int(ceil(status))
        if status == -1:
            click.echo("Initializing calibration directory for "
                       " {} in {}.".format(device, configuration))
            initialize_calibration_device(configuration, device)
            initialize_calibration_round(configuration, device, 0, (1, 2))
            click.echo("Calibration directory initialized.")
        elif floor(status) < status:
            abort_analysis("Please place measurement results into the "
                           "round_{} directory.".format(roundnum))
            pass
        else:
            click.echo("Calibrating round {} for "
                       "{} in {}.".format(roundnum, device, configuration))

            perform_calibration(configuration, device, roundnum)
    return

@cli.command()
@click.argument('runset')
@click.argument('runids', nargs=-1)
def experiment(runset, runids):
    # Confirm runset file exists
    exptfile = os.path.join(EXPERIMENTS_DIR, runset + ".xlsx")
    if not os.path.exists(exptfile):
        abort_analysis("Experiment file {} does not exist.".format(exptfile))
        return

    if len(runids) == 0:
        # Open exptfile and get all runids
        df = load_excel_experiments(runset,
                                    fill_index_values=False,
                                    sheet='experiment')
        runids = df['Run ID']

    runid_set = []
    for runid in runids:
        if runid not in runid_set:
            runid_set.append(runid)

    for runid in runid_set:
        process_run(runset, runid)


@cli.command()
@click.argument('runset')
@click.argument('processids', nargs=-1)
def process(runset, processids):
    # Confirm runset file exists
    exptfile = os.path.join(EXPERIMENTS_DIR, runset + ".xlsx")
    if not os.path.exists(exptfile):
        abort_analysis("Experiment file {} does not exist.".format(exptfile))
        return

    if len(processids) == 0:
        # Open exptfile and get all processids
        df = load_excel_experiments(runset,
                                    fill_index_values=False,
                                    sheet='process')
        processids = df['Process ID']
        processid_set = []
        for processid in processids:
            if processid not in processid_set:
                processid_set.append(processid)

    if len(processids) == 0:
        abort_analysis("No process IDs found.")
    else:
        for processid in processids:
            process_process(runset, processid)


def get_led_measurement_paths(configuration, device, roundnum, channelnum):
    configuration_dir = os.path.join(CONFIGURATIONS_DIR, configuration)
    device_dir = os.path.join(configuration_dir, device)
    round_dir = os.path.join(device_dir, "round_{}".format(roundnum))
    measurements_dir = os.path.join(round_dir, 'measurements')
    ch_dir = os.path.join(measurements_dir, 'ch{}'.format(channelnum))

    if os.path.exists(ch_dir):
        measurement_files = [x for x in os.listdir(ch_dir)
                             if os.path.splitext(x)[1].lower() == ".irr"]

        measurement_paths = [os.path.join(ch_dir, x)
                             for x in measurement_files]
    else:
        measurement_paths = []

    return measurement_paths


def get_led_analysis_path(configuration, device, roundnum):
    configuration_dir = os.path.join(CONFIGURATIONS_DIR, configuration)
    device_dir = os.path.join(configuration_dir, device)
    round_dir = os.path.join(device_dir, "round_{}".format(roundnum))
    analysis_dir = os.path.join(round_dir, 'analysis')
    return analysis_dir


def get_calibration_state(configuration, device):
    configuration_dir = os.path.join(CONFIGURATIONS_DIR, configuration)
    device_dir = os.path.join(configuration_dir, device)

    # New calibration device within this config set
    if not os.path.exists(device_dir):
        return -1

    # Determine round#
    round_dirs = os.listdir(device_dir)
    if len(round_dirs) == 0:
        return -1

    rounds = [int(x[-1]) for x in round_dirs]
    current_round = max(rounds)

    # Determine whether measurements have been collected
    ch1_dir_contents = get_led_measurement_paths(
        configuration, device, current_round, 1)
    ch2_dir_contents = get_led_measurement_paths(
        configuration, device, current_round, 2)

    ch1_measurement_count = len(ch1_dir_contents)
    ch2_measurement_count = len(ch2_dir_contents)

    if not (ch1_measurement_count + ch2_measurement_count):
        return current_round - 0.5

    return current_round


def initialize_calibration_device(configuration, device):
    configuration_dir = os.path.join(CONFIGURATIONS_DIR, configuration)
    device_dir = os.path.join(configuration_dir, device)
    if not os.path.exists(device_dir):
        os.mkdir(device_dir)
    write_led_names_sheet(configuration, device)


def write_led_names_sheet(configuration, device):
    configuration_dir = os.path.join(CONFIGURATIONS_DIR, configuration)
    led_names_path = os.path.join(configuration_dir, 'led_names.xlsx')

    writer = pd.ExcelWriter(led_names_path)
    dfs_to_write = {device: led_names_template()}

    if os.path.exists(led_names_path):
        xlsx = pd.ExcelFile(led_names_path)
        existing_sheets = pd.read_excel(xlsx, sheetname=None)
        dfs_to_write.update(existing_sheets)

    for key in dfs_to_write.keys():
        dfs_to_write[key].to_excel(writer, key)
    writer.save()


def write_merged_sheet(configuration, device):
    configuration_dir = os.path.join(CONFIGURATIONS_DIR, configuration)

    # Gather led_names data
    led_names_path = os.path.join(configuration_dir, 'led_names.xlsx')
    led_names_file = pd.ExcelFile(led_names_path)
    led_names_df = pd.read_excel(led_names_file, sheetname=device)
    led_names_df_ch1 = led_names_df[led_names_df['Channel'].isin([1])]
    led_names_df_ch2 = led_names_df[led_names_df['Channel'].isin([2])]

    # Gather final GS Cal data
    roundnum = get_calibration_state(configuration, device)
    gscal_ch1 = read_calibration_values(configuration, device, 1, roundnum)
    gscal_ch2 = read_calibration_values(configuration, device, 2, roundnum)

    # Gather DC array
    dc_ch1 = read_dot_correction_values(configuration, device, 1, roundnum)
    dc_ch2 = read_dot_correction_values(configuration, device, 2, roundnum)

    # Gather final led measurement data
    led_xlsx_dfs = [0,0]
    for i,ch in enumerate([1,2]):
        rnd = roundnum
        analysis_path = get_led_analysis_path(configuration, device, rnd)
        led_xlsx_path = os.path.join(analysis_path, 'led_measurements.xlsx')
        led_xlsx_file = pd.ExcelFile(led_xlsx_path)
        df = pd.read_excel(led_xlsx_file)
        led_xlsx_dfs[i] = df[df['Channel'].isin([ch])]
        while len(led_xlsx_dfs[i]) == 0 and not rnd == 0:
            rnd -= 1
            analysis_path = get_led_analysis_path(configuration, device, rnd)
            led_xlsx_path = os.path.join(analysis_path,
                                         'led_measurements.xlsx')
            led_xlsx_file = pd.ExcelFile(led_xlsx_path)
            df = pd.read_excel(led_xlsx_file)
            led_xlsx_dfs[i] = df[df['Channel'].isin([ch])]
    led_xlsx_df_ch1, led_xlsx_df_ch2 = led_xlsx_dfs

    # Merge data sources into single DF
    # Ensure all data sources are sorted by well_num
    for df in [led_names_df_ch1, led_names_df_ch2,
               led_xlsx_df_ch1, led_xlsx_df_ch2]:
        df = df.sort_values(by='Well Index')
    merged_df_ch1 = pd.merge(led_names_df_ch1, led_xlsx_df_ch1, on='Well Index')
    merged_df_ch2 = pd.merge(led_names_df_ch2, led_xlsx_df_ch2, on='Well Index')

    merged_df_ch1['GS Calibration'] = gscal_ch1
    merged_df_ch1['Dot Correction'] = dc_ch1

    merged_df_ch2['GS Calibration'] = gscal_ch2
    merged_df_ch2['Dot Correction'] = dc_ch2

    merged_df = pd.concat([merged_df_ch1, merged_df_ch2])
    merged_df = merged_df.drop("Channel_y", 1)
    merged_df.rename(columns={"Channel_x": "Channel"}, inplace=True)

    column_order = ["Channel",
                    "Well Index",
                    "Row",
                    "Column",
                    "LED Name",
                    "Dot Correction",
                    "GS Calibration",
                    "Flux",
                    "Centroid",
                    "FWHM",
                    "Peak"]

    merged_df = merged_df[column_order]

    # Write to xlsx
    config_set_path = os.path.join(configuration_dir,
                                   "{}.xlsx".format(configuration))

    writer = pd.ExcelWriter(config_set_path)
    dfs_to_write = {device: merged_df}

    if os.path.exists(config_set_path):
        xlsx = pd.ExcelFile(config_set_path)
        existing_sheets = pd.read_excel(xlsx, sheetname=None)
        dfs_to_write.update(existing_sheets)

    for key in dfs_to_write.keys():
        dfs_to_write[key].to_excel(writer, key)

    writer.save()


def led_names_template():
    df = pd.DataFrame({ 'Channel' : [1]*24 + [2]*24,
                        'Well Index' : range(1,25)*2,
                        'Row' : ([1]*6 + [2]*6 + [3]*6 + [4]*6)*2,
                        'Column' : ([1,2,3,4,5,6]*4)*2,
                        'LED Name': 'None',
                        'Dot Correction': 8})
    column_order = ['Channel', 'Well Index', 'Row', 'Column',
                    'LED Name', 'Dot Correction']
    return df[column_order]


def initialize_calibration_round(configuration, device, roundnum, channels):
    configuration_dir = os.path.join(CONFIGURATIONS_DIR, configuration)
    device_dir = os.path.join(configuration_dir, device)

    round_dir = os.path.join(device_dir, "round_{}".format(roundnum))
    measurements_dir = os.path.join(round_dir, 'measurements')
    analysis_dir = os.path.join(round_dir, 'analysis')
    ch_dirs = []
    for channel in channels:
        ch_dirs.append(os.path.join(measurements_dir, 'ch{}'.format(channel)))

    if not os.path.exists(round_dir):
        os.mkdir(round_dir)
    if not os.path.exists(measurements_dir):
        os.mkdir(measurements_dir)
    if not os.path.exists(analysis_dir):
        os.mkdir(analysis_dir)
    for channel_dir in ch_dirs:
        if not os.path.exists(channel_dir):
            os.mkdir(channel_dir)

    if roundnum == 0:
        config_template_src = os.path.join(FILE_DIR, "config_template.h")
    else:
        prev_round_dir = os.path.join(device_dir, "round_{}".format(roundnum-1))
        config_template_src = os.path.join(prev_round_dir,
            "config_{}_{}_round_{}.h".format(configuration, device, roundnum-1))

    config_template_dst = os.path.join(round_dir,
            "config_{}_{}_round_{}.h".format(configuration, device, roundnum))
    shutil.copy(config_template_src, config_template_dst)


def perform_calibration(configuration, device, roundnum):
    led_measurements = read_led_measurements(configuration, device, roundnum)
    analysis_path = get_led_analysis_path(configuration, device, roundnum)
    led_xlsx_path = os.path.join(analysis_path, 'led_measurements.xlsx')

    writer = pd.ExcelWriter(led_xlsx_path)
    led_measurements.to_excel(writer)

    assessment_results = assess_leds(led_measurements)
    failed_channels = []
    post_cal_values = [[], []]
    for i, result in enumerate(assessment_results):
        ch = i+1
        if result == "pass":
            post_cal_values[i] = read_calibration_values(configuration,
                                                         device, ch, roundnum)
            click.echo("Calibration complete on channel {}".format(ch))
        else:
            failed_channels.append(ch)
            initialize_calibration_round(configuration, device,
                                         roundnum+1, (ch,))
            pre_cal_values = read_calibration_values(configuration,
                                                     device, ch, roundnum)
            post_cal_values[i] = calculate_calibration_values(pre_cal_values,
                                                           led_measurements,
                                                           ch)
            click.echo("Calibration proceeding to round {} "
                       "for channel {}".format(roundnum+1, ch))

    if failed_channels != []:
        write_calibration_values(configuration, device, roundnum+1,
                                     post_cal_values)
        click.echo("Please upload the new config.h file located in round {} "
                   "and collect new LED measurements for "
                   "channel(s) {}".format(roundnum+1, failed_channels))


def read_calibration_values(configuration, device, ch, roundnum):
    configuration_dir = os.path.join(CONFIGURATIONS_DIR, configuration)
    device_dir = os.path.join(configuration_dir, device)
    round_dir = os.path.join(device_dir, "round_{}".format(roundnum))
    config_file_path = os.path.join(round_dir,
            "config_{}_{}_round_{}.h".format(configuration, device, roundnum))
    f = open(config_file_path, 'r')
    for line in f:
        if line.find("static const uint8_t "
                     "grayscaleCalibration[Tlc5941_numChannels]") > -1:
            break
    raw = []
    for i in range(4):
        raw.append(f.next())
    f.close()
    array_raw = raw[0]+raw[1]+raw[2]+raw[3]
    array_raw = array_raw.replace('};','')
    array_raw = array_raw.split(',')
    array = [int(d.strip()) for d in array_raw if d.strip() not in ['']]

    offset = ch-1
    array = array[offset::2]
    return array


def read_dot_correction_values(configuration, device, ch, roundnum):
    configuration_dir = os.path.join(CONFIGURATIONS_DIR, configuration)
    device_dir = os.path.join(configuration_dir, device)
    round_dir = os.path.join(device_dir, "round_{}".format(roundnum))
    config_file_path = os.path.join(round_dir,
            "config_{}_{}_round_{}.h".format(configuration, device, roundnum))
    f = open(config_file_path, 'r')
    for line in f:
        if line.find("static const uint8_t "
                     "dotCorrectionValues[Tlc5941_numChannels]") > -1:
            break
    raw = []
    for i in range(4):
        raw.append(f.next())
    f.close()
    array_raw = raw[0]+raw[1]+raw[2]+raw[3]
    array_raw = array_raw.replace('};','')
    array_raw = array_raw.split(',')
    array = [int(d.strip()) for d in array_raw if d.strip() not in ['']]

    offset = ch-1
    array = array[offset::2]
    return array


def calculate_calibration_values(pre_cal_values, led_measurements, ch):
    df = led_measurements
    led_measurements = df[df['Channel'].isin([ch])]
    fluxes = led_measurements.sort_values(by='Well Index')['Flux']
    capacities = fluxes * 255. / pre_cal_values
    post_cal_values = 255 * capacities.min() / capacities
    post_cal_values = [int(round(x)) for x in post_cal_values]
    return post_cal_values


def write_calibration_values(configuration, device, roundnum, post_cal_values):
    configuration_dir = os.path.join(CONFIGURATIONS_DIR, configuration)
    device_dir = os.path.join(configuration_dir, device)
    round_dir = os.path.join(device_dir, "round_{}".format(roundnum))
    config_file_path = os.path.join(round_dir,
            "config_{}_{}_round_{}.h".format(configuration, device, roundnum))

    fh, abs_path = mkstemp()

    with open(abs_path, 'w') as new_file:
        with open(config_file_path, 'r') as old_file:
            skipline = 0
            for line in old_file:
                if not skipline:
                    if line.find("grayscaleCalibration") == -1:
                        new_file.write(line)
                    else:
                        new_file.write(line)
                        for i in range(4):
                            for j in range(6):
                                val1 = post_cal_values[0][6*i+j]
                                val2 = post_cal_values[1][6*i+j]
                                new_file.write("\t{}, {},".format(val1, val2))
                            if i<3:
                                new_file.write('\n')
                            else:
                                new_file.write('};\n')
                        skipline = 4
                else:
                    skipline -= 1

    os.close(fh)
    os.remove(config_file_path)
    shutil.move(abs_path, config_file_path)
    return


def assess_leds(led_measurements):
    df = led_measurements
    led_measurements_ch1 = df[df['Channel'].isin([1])]
    led_measurements_ch2 = df[df['Channel'].isin([2])]

    ch1_fluxes = led_measurements_ch1.sort_values(by='Well Index')['Flux']
    ch2_fluxes = led_measurements_ch2.sort_values(by='Well Index')['Flux']

    results = ['', '']
    for i,fluxes in enumerate([ch1_fluxes, ch2_fluxes]):
        if fluxes.any():
            query = click.confirm("Channel {} assessment:\n"
                          "\t   Flux mean: {}\n"
                          "\t   Flux stdev: {}\n"
                          "\t   Flux CV: {}\n"
                          "Is this calibration completed?".format(
                i+1,
                fluxes.mean(),
                fluxes.std(),
                fluxes.std()/fluxes.mean()
            ))
            if query:
                results[i] = "pass"
            else:
                results[i] = "fail"
        else:
            results[i] = "pass"
    return results


def read_led_measurements(configuration, device, roundnum):
    ch1_paths = get_led_measurement_paths(configuration, device, roundnum, 1)
    ch2_paths = get_led_measurement_paths(configuration, device, roundnum, 2)

    click.echo("Identified {} valid file(s) "
               "in led channel 1".format(len(ch1_paths)))
    click.echo("Identified {} valid file(s) "
               "in led channel 2".format(len(ch2_paths)))

    ch1_results = [analyze_irr(path) for path in ch1_paths]
    ch2_results = [analyze_irr(path) for path in ch2_paths]

    for x in ch1_results:
        x['channel'] = 1
    for x in ch2_results:
        x['channel'] = 2

    leds = ch1_results + ch2_results
    df = pd.DataFrame({'Channel': [x['channel'] for x in leds],
                       "Well Index": [x['wellnum'] for x in leds],
                       "Flux": [x['flux'] for x in leds],
                       "Centroid": [x['centroid'] for x in leds],
                       "FWHM": [x['fwhm'] for x in leds],
                       "Peak": [x['peak'] for x in leds]})
    column_order = ["Channel", "Well Index", "Flux",
                    "Centroid", "FWHM", "Peak"]

    return df[column_order].sort_values(by=["Channel", "Well Index"])


def analyze_irr(path, width=6):
    # Import from .irr
    wl = []
    flux = []
    f = open(path, "rb")
    reader = csv.reader(f)
    reader.next()
    reader.next()
    for row in reader:
        wli, fluxi = row[0].split()
        if wli not in [":"]:
            wl.append(float(wli))
            flux.append(float(fluxi))

    # Find index of peak value and store peak WL
    flux_max = 0
    max_i = 0
    i_limit = 0
    for i in range(len(flux)):
        if wl[i] <= 1050:
            i_limit = i
            if flux[i] > flux_max:
                flux_max = flux[i]
                max_i = i
    peak = wl[max_i]

    # This section of code may not work well with white LEDs
    # Find wavelengths corresponding to half-max flux
    flux_half_max = 0.5*flux_max
    half_max_low_i = 0
    # Starting from the far left side of the bell curve of a typical LED spectrum, fluxes should start low and increase. The loop is broken when the half-max flux is passed.
    # The index of the wavelength of this point is saved.
    for i in range(max_i):
        if flux[i] > flux_half_max:
            half_max_low_i = i
            break
    half_max_high_i = 0
    # Similar case as above. However, this time, we start from peak and move right. Fluxes will start high and decrease. Loop is broken when half-max flux is passed.
    for i in range(max_i,i_limit):
        if flux[i] < flux_half_max:
            half_max_high_i = i
            break

    # Interpolate to find wavelength at half-max flux (linear)
    x0i = half_max_low_i - 1
    x1i = half_max_low_i
    x0, y0 = wl[x0i], flux[x0i]
    x1, y1 = wl[x1i], flux[x1i]
    ym = flux_half_max

    half_max_low_wl = (x1-x0)/(y1-y0) * (ym-y0) + x0

    x0i = half_max_high_i - 1
    x1i = half_max_high_i
    x0, y0 = wl[x0i], flux[x0i]
    x1, y1 = wl[x1i], flux[x1i]
    ym = flux_half_max

    half_max_high_wl = (x1-x0)/(y1-y0) * (ym-y0) + x0

    fwhm = half_max_high_wl - half_max_low_wl

    # Interval for wavelengths is centered at wavelength that gives maximum flux. This works well for bell-shaped LEDs, but maybe not bimodal white spectra.
    # Trim the wavelength and flux arrays to the peak region using
    # the FWHM to set the size of the array
    width = width #in FWHMs
    low_i = max_i - width * (max_i - half_max_low_i)
    high_i = max_i + width * (half_max_high_i - max_i)

    wl_trimmed = []
    flux_trimmed = []
    # Change from led.py. Prior method of trimming resulted in an interval that kept the blue region of the white LED spectra, but cut off the broad tail
    # When measuring white LED spectra, I manually put in bounds on interval in which data would be collected, to avoid measurement noise at high and low wavelengths.
    # I should be able to skip trimming process, as I already excluded measurement noise regions from collected flux data.
    # for i in range(0, len(flux)):
    for i in range(low_i, high_i):
        wl_trimmed.append(wl[i])
        flux_trimmed.append(flux[i])

    wl = wl_trimmed

    # Calculate the flux normalization constant and centroid WL
    total_centroid = 0
    total_flux = 0
    for i in range(1,len(wl_trimmed)):
        delta_x = wl_trimmed[i] - wl_trimmed[i-1]
        x_avg = 0.5 * (wl_trimmed[i] + wl_trimmed[i-1])
        y_avg = 0.5 * (flux_trimmed[i-1] + flux_trimmed[i])
        total_centroid = total_centroid + x_avg * delta_x * y_avg
        total_flux = total_flux + delta_x * y_avg

    flux = [val/total_flux for val in flux_trimmed]
    total_flux = total_flux
    centroid = total_centroid / total_flux

    wellnum = int(os.path.splitext(os.path.basename(path))[0])

    led_results = {
        "wellnum": wellnum,
        "flux": total_flux,
        "centroid": centroid,
        "fwhm": fwhm,
        "peak": peak,
        "x": wl,
        "y": flux,
    }

    return led_results


def process_run(runset, runid):
    click.echo("\nPerforming experiment setup"
               " for {} - {}".format(runset, runid))
    # Load experiment specification file
    df = load_excel_experiments(runset,
                                fill_index_values = False)

    # Make a directory structure for this experiment under /experiments/.
    if not make_run_directory(runset, runid):
        abort_analysis("Unable to write new directory for {0}.\n".format(runid))
        return
    click.echo("\tDirectory structure written.")

    # Prepare list to hold sample spec dfs
    sample_dfs = []

    # Prepare lists to hold light programs
    lpint_dfs = []
    lppwm_dfs = []
    raw_prog_dfs = {}
    prog_info_dfs = {}

    # Identify subset of devices in the run to be analyzed
    df_by_device = df[df['Run ID'] == runid].set_index("LPA")

    # For each device/program in run, generate a light program
    for deviceid in df_by_device.index:
        click.echo("\tProcessing device: {}.".format(deviceid))
        click.echo("\t  Validating user input.".format(deviceid))

        # Confirm LED sets are calibrated and load LED layout and data
        emptykeys = ['empty', 'none']

        dev_df = df_by_device.loc[deviceid]
        top_led_set = dev_df['Top LEDs']
        bot_led_set = dev_df['Bottom LEDs']

        # Load led layouts
        archive_path = os.path.join(ARCHIVES_DIR, 'led_archives.xlsx')
        layout_df = pd.read_excel(archive_path)

        # Load LED data
        if top_led_set.lower() not in emptykeys:

            top_values = {'Archive ID': [top_led_set, ],
                          'LPA': [deviceid, ],
                          'Channel': ['Top', ]}
            top_mask = layout_df.isin(top_values)
            top_mask = top_mask.ix[:, ['Archive ID', 'LPA', 'Channel']].all(1)
            top_led_set_info = layout_df[top_mask]

            if top_led_set_info.empty:
                click.echo("\tLED set: {} not calibrated in LPA: {} top channel."
                           .format(top_led_set, deviceid))
                continue

            top_led_path = os.path.join(ARCHIVES_DIR,
                                        '{0}/{1}_c1/{0}_{1}_c1.xlsx'.format(
                                            top_led_set, deviceid))
            top_led_df = pd.read_excel(top_led_path)
        else:
            top_led_set_info = None
            top_led_df = None

        if bot_led_set.lower() not in emptykeys:

            bot_values = {'Archive ID': [bot_led_set, ],
                          'LPA': [deviceid, ],
                          'Channel': ['Bot', ]}
            bot_mask = layout_df.isin(bot_values)
            bot_mask = bot_mask.ix[:, ['Archive ID', 'LPA', 'Channel']].all(1)
            bot_led_set_info = layout_df[bot_mask]

            if bot_led_set_info.empty:
                click.echo("\tLED set: {} not calibrated in LPA: {} bottom"
                           " channel.".format(bot_led_set, deviceid))
                continue

            bot_led_path = os.path.join(ARCHIVES_DIR,
                                        '{0}/{1}_c2/{0}_{1}_c2.xlsx'.format(
                                            bot_led_set, deviceid))
            bot_led_df = pd.read_excel(bot_led_path)
        else:
            bot_led_set_info = None
            bot_led_df = None

        # Make dictionary of program information
        prog_info = {'Type': dev_df['Program type']}

        # Based on prog_type, determine whether ss or dyn
        ss_types = ['aas', 'ras', 'sv']
        dyn_types = ['atd', 'dta', 'dv-mono', 'dv-pert', 'dv-comp']

        ptype = prog_info['Type'].lower()
        if ptype in ss_types:
            pcat = 'ss'
        elif ptype in dyn_types:
            pcat = 'dyn'
        else:
            click.echo("\tUnknown program type: {}. "
                       "Aborting this device.".format(ptype))
            continue

        #Fill-out prog_info with default information
        prog_info['Duration'] = 480

        if pcat == 'ss':
            prog_info['Category'] = 'Steady-state'
            prog_info['LPF update period'] = 60 #1 hour (in minutes)
            prog_info['Data time points'] = [prog_info['Duration'],]*24

        if pcat == 'dyn':
            prog_info['Category'] = 'Dynamic'
            prog_info['LPF update period'] = 0.1 #0.1 minutes
            if ptype in ['atd', 'dta']:
                prog_info['Data time points'] = [  0,  5, 10, 15, 20, 25,
                                                  30, 35, 40, 50, 60, 70,
                                                  80,100,120,140,160,180,
                                                 210,240,270,300,330,360]
            else:
                prog_info['Data time points'] = [  0, 20, 40, 60, 80,100,
                                                 120,140,160,180,200,220,
                                                 240,260,280,300,320,340,
                                                 360,380,400,420,450,480]

        # Read in params
        i = 1
        prog_params = {}
        while 'Param {} name'.format(i) in dev_df.axes[0].values:
            key = dev_df['Param {} name'.format(i)]
            val = dev_df['Param {} value'.format(i)]
            i += 1

            if key != key:  # x != x => x is np.nan
                continue

            if key.lower() not in emptykeys:
                prog_params[key] = val


        # Add params to prog_info dict
        for key in prog_params:
            prog_info[key] = prog_params[key]

        # Describe requirements for each program type
        if ptype == 'aas':
            necessary_params = ['spectral intensity']
            necessary_led_set_types = ['spectral']
        elif ptype == 'ras':
            necessary_params = ['spectral intensity',
                                'activating intensity']
            necessary_led_set_types = ['spectral', 'activating']
        elif ptype == 'sv':
            necessary_params = ['spectral intensities']
            necessary_led_set_types = ['spectral']
        elif ptype == 'atd':
            necessary_params = ['activating intensity']
            necessary_led_set_types = ['activating']
        elif ptype == 'dta':
            necessary_params = ['activating intensity']
            necessary_led_set_types = ['activating']
        elif ptype == 'dv-mono':
            necessary_params = ['model',
                                'reference signal']
            necessary_led_set_types = ['activating']
        elif ptype == 'dv-pert':
            necessary_params = ['model',
                                'reference signal',
                                'perturbation signal']
            necessary_led_set_types = ['activating', 'mono']
        elif ptype == 'dv-comp':
            necessary_params = ['model',
                                'reference signal',
                                'perturbation signal']
            necessary_led_set_types = ['activating', 'mono']

        # Make sure necessary params for program type are given
        prog_keys = [key.lower() for key in prog_info] # lower for comparison
        if not all(param.lower() in prog_keys for param in necessary_params):
            click.echo("\tMissing necessary params. Please confirm that all "
                       "params in the following list are present: "
                       "{}.".format(necessary_params))
            continue

        # Make sure appropriate LED sets for program type are present
        # Define what sets are 'spectral'
        spectral_led_sets = ['spectral_characterization',
                             'spectral_validation']

        # Determine which LED sets are classified as activating for this strain
        strain = dev_df['Strain ID'].lower()
        if strain == 'rgv2':
            activating_led_sets = ['520-2-kb', '380-sb']
        elif strain == 'rdv2':
            activating_led_sets = ['660-ls', '380-sb']
        elif strain == 'mux':
            activating_led_sets = ['520-2-kb', '660-ls']
        else:
            activating_led_sets = []
            click.echo("Activating LED sets unknown for "
                       "strain {}. Proceeding without "
                       "verification of compatible LED sets.".format(strain))

        # Make [top, bottom] list of which specific layouts are specified
        led_set_layouts = []
        if top_led_set_info is not None:
            led_set_layouts.append(top_led_set_info.iloc[0]['Layout'].lower())
        else:
            led_set_layouts.append(None)
        if bot_led_set_info is not None:
            led_set_layouts.append(bot_led_set_info.iloc[0]['Layout'].lower())
        else:
            led_set_layouts.append(None)

        # Make [top, bottom] of which 'layout types' are specified
        led_set_types = []
        for lo in led_set_layouts:
            if lo in spectral_led_sets:
                led_set_types.append('spectral')
            elif lo in activating_led_sets:
                led_set_types.append('activating')
            elif lo is not None:
                led_set_types.append('mono')
            else:
                led_set_types.append(None)

        # If there is ambiguity in types, abort now
        if led_set_types[0] == led_set_types[1]:
            if strain == 'mux':
                red_idx = led_set_layouts.index('660-ls')
                led_set_types[red_idx] = 'mono'
            else:
                click.echo("\tAmbiguity in LED set types: {}. Please change LED "
                           "set selections".format(led_set_types))
                continue

        # Ensure that each type in the necessary types is present
        led_set_types_temp = [v for v in led_set_types]
        for nt in necessary_led_set_types:
            try: led_set_types_temp.remove(nt)
            except(ValueError):
                click.echo("\tLED set types do not meet requirements "
                           "for program type ({}): {}".format(ptype,
                                                     necessary_led_set_types))
                continue

        # Generate light program array [r,c,t]
        click.echo("\t  Generating light program.".format(deviceid))
        dur = prog_info['Duration'] #min
        step = prog_info['LPF update period'] #min
        times = pd.np.arange(0, (dur+step)*60*1000, step*60*1000) #msec

        # lpints (ntimes, nrows, ncols, nchannels)
        lpints = pd.np.zeros((len(times),4,6,2))

        # If ss, fill array with per-LED intensities
        # Determine intensities to fill in top and in bottom
        if prog_info['Category'] == 'Steady-state':

            if ptype == 'aas':
                spec_int = prog_info['Spectral intensity']
                if led_set_types[0] == 'spectral':
                    topints = spec_int
                    botints = 0
                elif led_set_types[1] == 'spectral':
                    topints = 0
                    botints = spec_int

            elif ptype == 'ras':
                spec_int = prog_info['Spectral intensity']
                act_int = prog_info['Activating intensity']
                if led_set_types[0] == 'spectral':
                    topints = spec_int
                    botints = act_int
                elif led_set_types[1] == 'spectral':
                    topints = act_int
                    botints = spec_int

            elif ptype == 'sv':
                spec_ints = prog_info['Spectral intensities']
                spec_ints = [float(x) for x in spec_ints.split(',')]
                spec_ints = pd.np.array([spec_ints])
                spec_ints = spec_ints.repeat(8,0).reshape((4,6))
                if 'activating' in led_set_types and \
                                'Activating intensity' in prog_info:
                    act_int = prog_info['Activating intensity']
                else:
                    act_int = 0
                if led_set_types[0] == 'spectral':
                    topints = spec_ints
                    botints = act_int
                elif led_set_types[1] == 'spectral':
                    topints = act_int
                    botints = spec_ints

            lpints[:,:,:,0] = topints
            lpints[:,:,:,1] = botints

        # If dyn, generate program time-course
        elif prog_info['Category'] == 'Dynamic':

            pre_prog = pd.np.zeros((2,)) # nchannels
            raw_prog = pd.np.zeros((len(times),2)) # ntimes, nchannels

            if ptype == 'dta':
                pre_prog[:] = 0
                act_int = prog_info['Activating intensity']
                if led_set_types[0] == 'activating':
                    raw_prog[:,0] = act_int
                    raw_prog[:,1] = 0
                elif led_set_types[1] == 'activating':
                    raw_prog[:,0] = 0
                    raw_prog[:,1] = act_int

            elif ptype == 'atd':
                act_int = prog_info['Activating intensity']
                raw_prog[:,:] = 0
                if led_set_types[0] == 'activating':
                    pre_prog[0] = act_int
                    pre_prog[1] = 0
                elif led_set_types[1] == 'activating':
                    pre_prog[0] = 0
                    pre_prog[1] = act_int

            elif ptype in ['dv-mono', 'dv-pert', 'dv-comp']:

                # See if program already exists
                genprog_file = os.path.join(EXPERIMENTS_DIR,
                                            'generated_programs.xls')


                if not os.path.exists(genprog_file):
                    genprog_template_df = pd.DataFrame(
                        {'Model ID': [],
                        'Ref ID': [],
                        'LED ID': [],
                        'Compensated perturbation ref ID': [],
                        'Compensated perturbation LED ID': [],
                        'Times': [],
                        'Intensities': [],
                        'Pre-inten': []
                         })

                    writer = pd.ExcelWriter(genprog_file)
                    genprog_template_df.to_excel(writer)
                    writer.save()

                genprog_df = pd.read_excel(genprog_file)

                modelid = prog_params['Model']
                refid = prog_params['Reference signal']
                activating_ch = led_set_types.index('activating')
                act_led_id = led_set_layouts[activating_ch]

                df1 = genprog_df.loc[genprog_df['Model ID'] == modelid]
                df2 = df1.loc[df1['Ref ID'] == refid]
                df3 = df2.loc[df2['LED ID'] == act_led_id]

                if ptype in ['dv-comp']:
                    prog_comp_led_id = led_set_layouts[not activating_ch]
                    prog_pert_ref = prog_info['Perturbation signal']
                else:
                    prog_comp_led_id = 0
                    prog_pert_ref = 0

                df3 = df3[df3['Compensated perturbation LED ID']
                          == prog_comp_led_id]
                df3 = df3[df3['Compensated perturbation ref ID']
                          == prog_pert_ref]

                # If program exists, use it.
                if len(df3) == 1:
                    click.echo("\t  Using previously generated light program.")

                elif len(df3) > 1:
                    click.echo("Ambiguity in which previously-generated light "
                               "program to use. Please clean up the "
                               "generated_programs.xlsx file.")
                    return

                elif len(df3) == 0:
                    # If program doesn't exist, make it.
                    click.echo("\t  Generating pre-computed light program...")

                    # Load model
                    import sys
                    lsc_path = os.path.join(CODE_DIR, 'lsc')
                    sys.path.extend([lsc_path])
                    import lsc

                    from scipy.interpolate import interp1d

                    # Load model
                    m1 = lsc.Model(modelid)

                    a = m1.params['a'].value
                    b = m1.params['b'].value


                    # Load reference signal
                    ref_path = os.path.join(EXPERIMENTS_DIR,
                                            'reference_signals.xlsx')
                    ref_df = pd.read_excel(ref_path)
                    ref_x = ref_df['{}_x'.format(refid)].dropna().values
                    ref_y = ref_df['{}_y'.format(refid)].dropna().values

                    if all([y>=0 and y<=1 for y in ref_y]):
                        ref_units = 'percent'
                        init_gfp = b + a * ref_y[0]
                    else:
                        ref_units = 'mef'
                        init_gfp = ref_y[0]

                    ref = interp1d(ref_x[1:], ref_y[1:])

                    genprog_times = pd.np.linspace(0, dur, dur/10 + 1)

                    half_gfp = b + 0.5 * a
                    half_inten = m1.gfp_to_inten(act_led_id, half_gfp)
                    init_intens = pd.np.zeros(genprog_times.shape)
                    init_intens.fill(half_inten)

                    pre_inten = m1.gfp_to_inten(act_led_id, init_gfp)

                    max_inten = 20
                    if pre_inten != pre_inten: pre_inten = max_inten # gfp_to_inten returns nan when infinite intensity is the answer

                    l1 = lsc.LEDProgram(ledid=act_led_id,
                                        times=genprog_times,
                                        intensities=init_intens,
                                        pre_intensity=pre_inten)

                    if ptype in ['dv-pert', 'dv-comp']:
                        prefid = prog_info['Perturbation signal']
                        pref_x = ref_df['{}_x'.format(prefid)].dropna().values
                        pref_y = ref_df['{}_y'.format(prefid)].dropna().values

                        if pref_x[0] == -1:
                            pref_pre = pref_y[0]
                            pref = interp1d(pref_x[1:], pref_y[1:])
                        else:
                            pref_pre = 0
                            pref = interp1d(pref_x, pref_y)

                        pintens = pref(genprog_times)

                        other_led_id = led_set_layouts[not activating_ch]

                        l2 = lsc.LEDProgram(ledid=other_led_id,
                                            times=genprog_times,
                                            intensities=pintens,
                                            pre_intensity=pref_pre)

                    if ptype in ['dv-mono', 'dv-pert']:
                        comp_prefid = 0
                        comp_led_id = 0
                    elif ptype in ['dv-comp']:
                        comp_prefid = prefid
                        comp_led_id = other_led_id

                    # Generate program
                    if ptype in ['dv-mono', 'dv-pert']:
                        l1 = m1.generate_program(
                            l1, ref, ref_units=ref_units, tf=dur, plot=True,
                                    tHorizon=20)

                    elif ptype == 'dv-comp':
                        l1 = m1.generate_program(
                            l1, ref, ref_units=ref_units, tf=dur, plot=True,
                            pert_ledprogram=l2, tHorizon=20)


                    # Save program to genprog file
                    newrow = {
                        'Model ID': modelid,
                        'Ref ID': refid,
                        'LED ID': l1['id'],
                        'Compensated perturbation ref ID': comp_prefid,
                        'Compensated perturbation LED ID': comp_led_id,
                        'Times': l1['x'],
                        'Intensities': l1['y'],
                        'Pre-inten': pre_inten
                    }

                    import time
                    genprog_backup_dir = os.path.join(EXPERIMENTS_DIR,
                                                'generated_program_backups')
                    genprog_backup_file = os.path.join(
                        genprog_backup_dir, "{}.xls".format(
                            str(int(time.time()))))
                    writer = pd.ExcelWriter(genprog_backup_file, engine='xlwt')
                    genprog_df.to_excel(writer, index=False)
                    writer.save()

                    indices = genprog_df.index.values
                    if len(indices) > 0:
                        maxindex = indices[-1]
                    else:
                        maxindex = -1
                    genprog_df.loc[maxindex+1] = newrow

                    pd.set_option('max_colwidth', 1000000)

                    writer = pd.ExcelWriter(genprog_file, engine='xlwt')
                    genprog_df.to_excel(writer, index=False)
                    writer.save()

                if len(df3) == 0:
                    # Reload genprog file
                    genprog_df = pd.read_excel(genprog_file)

                    modelid = prog_params['Model']
                    refid = prog_params['Reference signal']
                    activating_ch = led_set_types.index('activating')
                    act_led_id = led_set_layouts[activating_ch]

                    df1 = genprog_df.loc[genprog_df['Model ID'] == modelid]
                    df2 = df1.loc[df1['Ref ID'] == refid]
                    df3 = df2.loc[df2['LED ID'] == act_led_id]

                genprog_times = df3['Times'].iloc[0].strip('[]').split(',')
                genprog_times = [6e4*float(t) for t in genprog_times]
                genprog_ints = df3['Intensities'].iloc[0].strip('[]').split(',')
                genprog_ints = [float(y) for y in genprog_ints]

                pre_inten = df3['Pre-inten'].iloc[0]
                pre_prog[activating_ch] = pre_inten

                ix = 0
                for i,t in enumerate(times):
                    if t < genprog_times[ix]:
                        raw_prog[i, activating_ch] = genprog_ints[ix-1]
                    else:
                        raw_prog[i, activating_ch] = genprog_ints[ix]
                        if ix < len(genprog_ints)-1:
                            ix += 1

                if ptype in ['dv-pert', 'dv-comp']:
                    ref_path = os.path.join(EXPERIMENTS_DIR,
                                            'reference_signals.xlsx')
                    ref_df = pd.read_excel(ref_path)
                    from scipy.interpolate import interp1d

                    prefid = prog_info['Perturbation signal']
                    pref_x = ref_df['{}_x'.format(prefid)].dropna().values
                    pref_y = ref_df['{}_y'.format(prefid)].dropna().values

                    if pref_x[0] == -1:
                        pref_pre = pref_y[0]
                        pref = interp1d(pref_x[1:], pref_y[1:])
                    else:
                        pref_pre = 0
                        pref = interp1d(pref_x, pref_y)

                    pre_prog[not activating_ch] = pref_pre

                    for i,t in enumerate(times):
                        raw_prog[i, not activating_ch] = pref(t/6.0e4)

            else:
                click.echo("Program type {} not supported yet.".format(ptype))
                return

        # Distribute dyn program across wells using data time points
        # Code preserved as it was used to run rgv2_r01 thru rgv2_r05
        #     for i, tdata in enumerate(prog_info['Data time points']):
        #         r,c = (i/6, i%6)
        #         iswitch = int((dur - tdata) / step) # index of switch time
        #         nsteps = len(times)
        #         lpints[:,r,c,0] = pd.np.roll(raw_prog[:,0], nsteps - iswitch)
        #         lpints[:,r,c,1] = pd.np.roll(raw_prog[:,1], nsteps - iswitch)
        #         lpints[:iswitch,r,c,0] = pre_prog[0]
        #         lpints[:iswitch,r,c,1] = pre_prog[1]


        # Distribute dyn program across wells using data time points
            for i, tdata in enumerate(prog_info['Data time points']):
                r,c = (i/6, i%6)
                iswitch = int((dur - tdata) / step) # index of switch time
                nsteps = len(times)
                lpints[:,r,c,0] = pd.np.roll(raw_prog[:,0], iswitch - nsteps)
                lpints[:,r,c,1] = pd.np.roll(raw_prog[:,1], iswitch - nsteps)
                lpints[:iswitch,r,c,0] = pre_prog[0]
                lpints[:iswitch,r,c,1] = pre_prog[1]

        # Randomize wells if requested
        if dev_df['Randomize'].lower() in ['yes', 'y', 'true', 't']:
            if not 'spectral' in led_set_types:
                prog_info['Randomized'] = True
            else:
                if prog_info['Type'].lower() not in ['aas', 'ras']:
                    prog_info['Randomized'] = True
                else:
                    click.echo('Randomization incompatible with spectral program.')
        elif dev_df['Randomize'].lower() in ['no', 'n', 'false', 'f']:
            prog_info['Randomized'] = False

        if prog_info['Randomized']:
            click.echo("\t  Randomizing program wells.")
            from random import shuffle
            rm = range(24) #numwells
            shuffle(rm)
            lpints_temp = lpints.copy()
            for i in range(24):
                r,c, = (i/6, i%6)
                r_rm, c_rm = (rm[i]/6, rm[i]%6)
                lpints[:,r,c,:] = lpints_temp[:,r_rm,c_rm,:]
        else:
            rm = range(24)


        # Calculate PWM value per LED (if unattainable, warn, set to 0)
        # Place LED cal data into same structure as program array
        led_ints = pd.np.zeros((4,6,2))
        led_dcs = pd.np.zeros((4,6,2), dtype=pd.np.uint8)
        led_gscs = pd.np.zeros((4,6,2), dtype=pd.np.uint8)

        if top_led_df is not None:
            for idx, led in top_led_df.iterrows():
                r = int(led['Row'])-1
                c = int(led['Col'])-1
                inten = float(led['Intensity (umol/m2/s)'])
                dc = int(led['DC'])
                gsc = int(led['GS Cal'])

                led_ints[r,c,0] = inten
                led_dcs[r,c,0] = dc
                led_gscs[r,c,0] = gsc

        if bot_led_df is not None:
            for idx, led in bot_led_df.iterrows():
                r = int(led['Row'])-1
                c = int(led['Col'])-1
                inten = float(led['Intensity (umol/m2/s)'])
                dc = int(led['DC'])
                gsc = int(led['GS Cal'])

                led_ints[r,c,1] = inten
                led_dcs[r,c,1] = dc
                led_gscs[r,c,1] = gsc

        lppwms = pd.np.rint(4095 * lpints / led_ints) # Yay for np broadcasting
        lppwms[pd.np.isnan(lppwms)] = 0 # If there was no LED it will have a nan
        lppwms[lppwms > 4095] = 0 # I'd rather have an LED off than rail at max

        # Save program.xlsx with prog info, led info, inten and pwm arrays
        click.echo("\t  Writing program information to programs "
                   "folder".format(deviceid))

        # Format prog_info into a pandas dataframe
        prog_info_df = pd.DataFrame(prog_info.items())
        prog_info_dfs[deviceid] = prog_info_df

        # Format raw_prog into a df
        pcat = prog_info_df[prog_info_df[0]=='Category'][1].values[0]
        if pcat == 'Dynamic':
            raw_prog_df = pd.DataFrame({'Times': times,
                                        'Top prog': raw_prog[:,0],
                                        'Bot prog': raw_prog[:,1]})
            raw_prog_dfs[deviceid] = raw_prog_df

        # Format light program arrays into 2D dataframes
        lpint_df = pd.DataFrame(lpints.flatten('F').reshape((48, len(times))))
        lppwm_df = pd.DataFrame(lppwms.flatten('F').reshape((48, len(times))))

        # Label the dfs axes, as the flattening leave things strangely ordered
        for lpdf in [lpint_df, lppwm_df]:
            lpdf.columns = ['t_{}'.format(col) for col in lpdf.columns] # t_0, etc
            rows = pd.np.array(range(1,5)*6*2)
            cols = pd.np.array(sorted(range(1,7)*4)*2)
            wells = (rows-1)*6 + cols
            channels = [1]*24+[2]*24
            lpdf.insert(0, 'Col', pd.Series(cols))
            lpdf.insert(0, 'Row', pd.Series(rows))
            lpdf.insert(0, 'Well', pd.Series(wells))
            lpdf.insert(0, 'Channel', pd.Series(channels))
            lpdf = lpdf.sort_values(['Channel','Well'], inplace=True)


        # Write dataframes to disk
        expt_path = os.path.join(EXPERIMENTS_DIR, runset)
        run_path = os.path.join(expt_path, runid)
        programs_path = os.path.join(run_path, 'programs')
        device_path = os.path.join(programs_path, deviceid)
        output_path = os.path.join(device_path, "{}.xlsx".format(deviceid))

        os.mkdir(device_path)
        writer = pd.ExcelWriter(output_path)

        xlengine = 'xlsxwriter'
        prog_info_df.to_excel(writer,
                              sheet_name="prog_info",
                              index=False)
        if pcat == 'Dynamic':
            raw_prog_df.to_excel(writer,
                                 sheet_name="raw_prog",
                                 index=False)
        if top_led_df is not None:
            top_led_df.to_excel(writer,
                                sheet_name="top_leds",
                                index=False)
        if bot_led_df is not None:
            bot_led_df.to_excel(writer,
                                sheet_name="bot_leds",
                                index=False)
        lpint_df.to_excel(writer,
                           sheet_name="inten_array",
                           index=False)
        lppwm_df.to_excel(writer,
                           sheet_name="pwm_array",
                           index=False)
        writer.save()

        # Generate LPF using LAH code
        # Make device params dict
        dp = {}
        dp['channelNum'] = 48
        dp['numSteps'] = len(times)
        dp['timeStep'] = step*60*1000

        # Write LPF to disk
        sd_path = os.path.join(device_path, 'sd')
        lpf_path = os.path.join(sd_path, 'program.lpf')
        dc_path = os.path.join(sd_path, 'dc.txt')
        gsc_path = os.path.join(sd_path, 'gcal.txt')

        # Generate dc.txt and gscal.txt and write sd contents to disk
        click.echo("\t  Writing sd card contents")

        os.mkdir(sd_path)
        LPFEncoder(lppwms, dp, lpf_path)
        pd.np.savetxt(dc_path, led_dcs.reshape((4,12)),
                      delimiter='\t', fmt='%i')
        pd.np.savetxt(gsc_path, led_gscs.reshape((4,12)),
                      delimiter='\t', fmt='%i')

        # Write rand array to disk
        rm_path = os.path.join(sd_path, 'rand.txt')
        pd.np.savetxt(rm_path, pd.np.array(rm), delimiter=',', fmt='%i')

        # Write <deviceid>.txt to disk to help reduce sd-loading errors
        name_path = os.path.join(sd_path, '{}.txt'.format(deviceid))
        pd.np.savetxt(name_path, [])

        # Assimilate well-by-well info (expt, strain, dev, loc, leds, prog_info, rand, inten(t), pwm(t))

        # Sources:
        # dev_df
        # prog_info
        # top_LED_df, bot_LED_df
        # rm
        # lpints_df, lppwm_df

        # Prepare expt_info_df from dev_df, which as it turns out is no longer a df...
        expt_info_df = pd.DataFrame()
        for label in dev_df.axes[0].values:
            expt_info_df[label] = [dev_df[label]]*24

        # Add in the experiment ID which was only an index before
        expt_info_df.insert(0, 'Experiment ID', runid)

        # Add in LPA, well, row, col info
        rows = pd.np.array(sorted(range(1,5)*6))
        cols = pd.np.array(range(1,7)*4)
        wells = (rows-1)*6 + cols
        lpas = [deviceid]*24
        expt_info_df.insert(3, 'LPA', lpas)
        expt_info_df.insert(4, 'Well', wells)
        expt_info_df.insert(5, 'Row', rows)
        expt_info_df.insert(6, 'Col', cols)

        # Drop the program params, as we'll add them in later properly
        i = 1
        while 'Param {} name'.format(i) in expt_info_df:
            del expt_info_df['Param {} name'.format(i)]
            i += 1
        i = 1
        while 'Param {} value'.format(i) in expt_info_df:
            del expt_info_df['Param {} value'.format(i)]
            i += 1

        # Add program info
        prog_info_exclude = ['Data time points', 'Randomized']
        for key in prog_info:
            if key not in prog_info_exclude:
                expt_info_df[key] = [prog_info[key]]*24

        # Add LED info
        total_led_df = pd.DataFrame({'Well': wells})

        led_dfs = []
        if top_led_df is not None:
            led_dfs.append(top_led_df)
        if bot_led_df is not None:
            led_dfs.append(bot_led_df)

        for led_df in led_dfs:
            # Adjust labels to indicate channel (Top vs Bot)
            ch = led_df['Channel'][0]
            if ch == 1: chtxt = 'Top'
            elif ch == 2: chtxt = 'Bot'

            # Drop the common labels before modifying label names
            del led_df['Channel']
            del led_df['LPA']
            del led_df['Well']
            del led_df['Row']
            del led_df['Col']

            # Modify label names
            led_df.columns = [chtxt+' {}'.format(col) for col in led_df.columns]

            # Add wells column back in
            led_df['Well'] = wells

            # merge
            total_led_df = pd.merge(total_led_df, led_df, on='Well')

        # merge into expt_info_df
        expt_info_df = pd.merge(expt_info_df, total_led_df, on='Well')

        # Add in randomizer info
        expt_info_df['Pre-rand well'] = rm

        # Add data time point
        expt_info_df['Data time point'] = [prog_info['Data time points'][rm[i]]
                                           for i in range(24)]

        # Prepare lparrays
        arrays_and_labels = [(lpint_df, 'Int'),
                             (lppwm_df, 'PWM')]
        for lpdf, lab in arrays_and_labels:
            # Rename the time columns
            cols_to_rename = [x for x in lpdf.columns if x[:2] == 't_']
            newcols = []
            for x in lpdf.columns:
                if x in cols_to_rename:
                    newcols.append(lab + '_' + x)
                else:
                    newcols.append(x)
            lpdf.columns = newcols

            lpdf.insert(0, 'LPA', expt_info_df['LPA'].values.tolist()*2)
            del lpdf['Row']
            del lpdf['Col']

        # Add this device's info to the list
        sample_dfs.append(expt_info_df)

        # Add this device's light programs to their lists
        lpint_dfs.append(lpint_df)
        lppwm_dfs.append(lppwm_df)

    click.echo("\tWriting samples to specification file.")
    # Concatenate sample_dfs into one run df
    samples_df = pd.concat(sample_dfs)
    lppwms_df = pd.concat(lppwm_dfs)
    lpints_df = pd.concat(lpint_dfs)

    # Add sample IDs
    samplenames = ['{0}_s{1:03d}'.format(x,y) for (x,y) in
                   zip(samples_df['Experiment ID'],
                       range(1,len(samples_df.index)+1))]

    samples_df.insert(0, 'Sample ID', samplenames)

    lppwms_df = pd.merge(samples_df[['Sample ID', 'LPA', 'Well']],
                         lppwms_df,
                         on=['LPA', 'Well'])

    lpints_df = pd.merge(samples_df[['Sample ID', 'LPA', 'Well']],
                         lpints_df,
                         on=['LPA', 'Well'])

    # Write samples_df to disk in 2 sheets, one concise and one full

    # Concise info:
    # Sample ID
    # Experiment Name, Strain ID, LPA, Well, Row, Column
    # Program Type, Params, Top LED name, Bot LED name
    # Data time point

    # Extended info:
    # Concise info
    # Pre-rand well
    # Top LED info, Bot LED info
    # Program category, LPF update period, duration
    # Top LED inten(t), Bot LED inten(t)
    # Top LED PWM(t), Bot LED PWM(t)

    led_info = []
    if top_led_df is not None:
        led_info.append('Top LED ID')
        led_info.append('Top Centroid (nm)')
    if bot_led_df is not None:
        led_info.append('Bot LED ID')
        led_info.append('Bot Centroid (nm)')

    concise_columns = ['Sample ID',
                       'Run ID',
                       'Run name',
                       'Strain ID',
                       'LPA',
                       'Well',
                       'Row',
                       'Col',
                       'Program type',
                       'Data time point'] + \
                        prog_params.keys() + \
                        led_info

    measurements_path = os.path.join(run_path, 'measurements')
    sample_path = os.path.join(measurements_path,
                               '{}_sample_specification.xlsx'.format(runid))
    writer = pd.ExcelWriter(sample_path)

    samples_df[concise_columns].to_excel(writer,
                                         sheet_name='concise',
                                         index=False)
    samples_df.to_excel(writer,
                        sheet_name='complete',
                        index=False)
    for deviceid in df_by_device.index:
        prog_info_dfs[deviceid].to_excel(writer,
                        sheet_name="prog_info_{}".format(deviceid),
                        index=False)
        pinfo_df = prog_info_dfs[deviceid]
        pcat = pinfo_df[pinfo_df[0]=='Category'][1].values[0]
        if pcat == 'Dynamic':
            raw_prog_dfs[deviceid].to_excel(writer,
                            sheet_name="raw_prog_{}".format(deviceid),
                            index=False)

    lpints_df.to_excel(writer,
                       sheet_name='program (int)',
                       index=False)
    lppwms_df.to_excel(writer,
                       sheet_name='program (pwm)',
                       index=False)

    writer.save()


def process_process(runset, processid):
    df = load_excel_experiments(runset, sheet='process')
    process_info = df[df['Process ID'] == processid].iloc[0]
    runid = process_info['Run ID']
    click.echo("Performing {} processing "
               "on run {}".format(processid, runid))

    # Ensure that there is a "processed" directory
    expt_path = os.path.join(EXPERIMENTS_DIR, runset)
    run_path = os.path.join(expt_path, runid)
    measurements_path = os.path.join(run_path, 'measurements')
    processed_path = os.path.join(run_path, 'processed')

    if not os.path.exists(processed_path):
        os.mkdir(processed_path)

    process_path = os.path.join(processed_path, processid)

    # Make a dir for this particular Process ID
    if os.path.isdir(process_path):
        # If dir exists, prompt user to confirm that it should be
        #  overwritten
        query = click.confirm(
            "\tAre you sure you want to overwrite "
            "processed data in {}?".format(processid))
        if query:
            shutil.rmtree(process_path)
        else:
            abort_analysis("Process {} not performed.".format(processid))
            return

    os.mkdir(process_path)

    # Loading sample specification file
    click.echo("\tReading {} sample specification file.".format(runid))
    sample_spec_path = os.path.join(measurements_path,
                                "{}_sample_specification.xlsx".format(runid))
    sample_xl = pd.ExcelFile(sample_spec_path)

    # Load and process OD data from Tecan .xls files
    if process_info['OD'].lower() in ['yes', 'y', 'true', 't']:
        click.echo("\tProcessing OD data.")
        # Set up file paths
        measurements_path = os.path.join(run_path, 'measurements')
        meas_od_path = os.path.join(measurements_path, 'od')

        sample_spec_concise_df = sample_xl.parse('concise')

        lpas = sample_spec_concise_df['LPA'].values

        # Count number of devices in this run
        nlpas = len(set(lpas))

        # Calculate number of arrays to load
        narrays = (nlpas-1)/4 + 1

        # Gather od arrays from disk
        raw_od_arrays = []
        for i in range(1,narrays+1):

            # Open OD file
            click.echo("\t  Loading OD file {}.".format(i))
            from openpyxl import load_workbook
            wb_path = os.path.join(
                meas_od_path, runid+'_od{}.xlsx'.format(i))
            wb = load_workbook(wb_path)
            sh = wb.get_sheet_by_name('Sheet2')

            # Identify the '<>' symbol in the top-left of the OD array
            j = 1
            while sh.cell(column=1, row=j).value not in ['<>']:
                j += 1

            # Gather the 8x12 OD array
            raw_ods = pd.np.zeros([8,12])
            for odr in range(8):
                for odc in range(12):
                    raw_ods[odr, odc] = \
                        sh.cell(row=j+odr+1, column=odc+2).value

            # Split the interleaving of the array like so:
            #
            #   1  2  1  2  1  2  1  2  1  2  1  2
            #   1  2  1  2  1  2  1  2  1  2  1  2
            #   1  2  1  2  1  2  1  2  1  2  1  2
            #   1  2  1  2  1  2  1  2  1  2  1  2
            #   3  4  3  4  3  4  3  4  3  4  3  4
            #   3  4  3  4  3  4  3  4  3  4  3  4
            #   3  4  3  4  3  4  3  4  3  4  3  4
            #   3  4  3  4  3  4  3  4  3  4  3  4
            raw_ods1 = raw_ods[:4,::2].reshape([1,24])[0]
            raw_ods2 = raw_ods[:4,1::2].reshape([1,24])[0]
            raw_ods3 = raw_ods[4:,::2].reshape([1,24])[0]
            raw_ods4 = raw_ods[4:,1::2].reshape([1,24])[0]

            click.echo("\t  OD file {} processed.".format(i))

            # Add the arrays to the list
            raw_od_arrays.append(raw_ods1)
            raw_od_arrays.append(raw_ods2)
            raw_od_arrays.append(raw_ods3)
            raw_od_arrays.append(raw_ods4)

        # Calculate ods using calibration values
        click.echo("\t  Calculating OD values.")
        intercept = process_info['OD blank']
        slope = process_info['OD slope']
        od_arrays = []
        for raw_od_array in raw_od_arrays:
            od_arrays.append( slope * ( raw_od_array - intercept ) )

        # Make whole-run arrays of ods
        run_raw_ods = []
        run_ods = []
        for i in range(nlpas):
            run_raw_ods += raw_od_arrays[i].tolist()
            run_ods += od_arrays[i].tolist()

        # Make od_df
        od_df = sample_spec_concise_df[['Sample ID']]
        od_df.insert(1, 'Raw OD', run_raw_ods)
        od_df.insert(1, 'OD', run_ods)

        # Result df is od_df

        click.echo("\t  OD data processing completed.")

    # Load and process temperature data from digital thermometers
    if process_info['Temperature'].lower() in ['yes', 'y', 'true', 't']:
        # Set up file paths
        thermometer_spec_path = os.path.join(EXPERIMENTS_DIR,
                                             'thermometers.xlsx')
        measurements_path = os.path.join(run_path, 'measurements')
        meas_temp_path = os.path.join(measurements_path, 'temp')
        proc_temp_path = os.path.join(process_path, 'temp')
        os.mkdir(proc_temp_path)

        click.echo("\tProcessing temperature data.")

        # Read the name of each thermometer file
        click.echo("\t  Checking for measured temperature files.")
        temp_files = os.listdir(meas_temp_path)

        if len(temp_files) == 0:
            click.echo("\t  Warning: Temperature processing requested "
                       "but data not provided.")
            pass

        # Check names against the thermometers.xlsx file
        click.echo("\t  Comparing serial numbers against thermometer "
                   "specification file.")

        therm_df = pd.read_excel(thermometer_spec_path)

        temp_files_to_analyze = []
        for tf in temp_files:
            if tf[:7] in therm_df['ID'].values:
                temp_files_to_analyze.append(tf)
            else:
                click.echo("\t  Unknown thermometer ID: {}.".format(tf[:7]))
        temp_files = temp_files_to_analyze

        # For each temp file
        temp_timecourse_list = []
        temp_stats_list = []
        for tf in temp_files:
            # Identify use-case for this thermometer file
            tf_use = therm_df[therm_df['ID'] == tf[:7]]['Use-case'].iloc[0]

            click.echo("\t  Processing {} temperature data.".format(tf_use))
            click.echo("\t    Validating date and time input.")

            # Check if user provided appropriate stop/start data
            if tf_use == 'Growth':
                d_start = process_info['Run start date']
                t_start = process_info['Run start time']
                t_stop = process_info['Run stop time']
                required_data = [d_start, t_start, t_stop]

            if tf_use == 'Maturation':
                d_start = process_info['Run start date']
                t_start = process_info['Maturation start time']
                t_stop = process_info['Maturation stop time']

            if any([x != x for x in
                    [d_start, t_start, t_stop]]):  # x!=x means x is np.nan
                click.echo("\t    Date/time information not provided. "
                           "Skipping thermometer processing"
                           " for: {}.".format(tf_use))
                continue

            # Determine stop date
            # Check if day incremented (assuming run duration < 23 hrs)
            if t_stop.hour < t_start.hour:
                d_stop = d_start + pd.DateOffset(1)
            else:
                d_stop = d_start

            # Convert dates and times to appropriately formatted strings
            d_strings = []
            for date in [d_start, d_stop]:
                d_strings.append(date.to_datetime().strftime('%m/%d/%y'))
            d_start, d_stop = d_strings

            t_strings = []
            for time in [t_start, t_stop]:
                t_strings.append(time.strftime('%H:%M'))
            t_start, t_stop = t_strings

            # Read raw temperature data
            click.echo("\t    Reading temperature data.")
            temp_raw_path = os.path.join(meas_temp_path, tf)
            temp_raw_df = pd.read_csv(temp_raw_path,
                                      skiprows=4)

            # Confirm start/stop fall within measured range
            start_date_df = temp_raw_df.loc[temp_raw_df['Date'] == d_start]
            start_time_df = start_date_df.loc[start_date_df['Time'] == t_start]
            if len(start_time_df.index) == 0:
                click.echo("\t    Start time not in measured time range "
                           "for: {}".format(tf_use))
                continue
            else:
                start_index = start_time_df.index[0] + 1

            stop_date_df = temp_raw_df.loc[temp_raw_df['Date'] == d_stop]
            stop_time_df = stop_date_df.loc[stop_date_df['Time'] == t_stop]
            if len(stop_time_df.index) == 0:
                click.echo("\t    Stop time not in measured time range "
                           "for: {}".format(tf_use))
                continue
            else:
                stop_index = stop_time_df.index[0]

            # Extract subset of temperature data (via date, time, and probe)
            click.echo("\t    Extracting temperatures over specified time.")
            tf_probe = therm_df[therm_df['ID'] == tf[:7]]['Probe'].iloc[0]
            tf_subset = temp_raw_df[stop_index:start_index][['Time',
                                                       'P{}'.format(tf_probe)]]
            tf_subset.columns = ['Time', 'temp'.format(tf_use)]

            # Clean up the time axis
            from datetime import datetime

            times_raw = tf_subset['Time'].values
            start_time = datetime.strptime(times_raw[-1], '%H:%M')
            times = []
            for t in reversed(times_raw):
                t_dt = datetime.strptime(t, '%H:%M')
                times.append((t_dt - start_time).seconds/60)

            # Reverse the temerature axis as well
            # Make a new df
            temps = tf_subset['temp'].values[::-1]
            temp_df = pd.DataFrame({
                'Time': times,
                '{} temperature'.format(tf_use): temps
            })[['Time', '{} temperature'.format(tf_use)]]

            temp_timecourse_list.append(
                (temp_df, '{} temperature'.format(tf_use)))

            # Save the subset time-series to processid folder (use-case as fname)
            click.echo("\t    Writing temperature time-course.")
            output_path = os.path.join(proc_temp_path,
                                       '{}_temp.xlsx'.format(tf_use.lower()))
            writer = pd.ExcelWriter(output_path)
            temp_df.to_excel(writer)
            writer.save()

            # Calculate statistics (mean, stdev, min, max)
            click.echo("\t    Calculating temperature statistics.")
            temp_stats = {
                'use': tf_use,
                'mean': pd.np.mean(temps),
                'stdev': pd.np.std(temps),
                'min': pd.np.min(temps),
                'max': pd.np.max(temps),
            }

            temp_stats_list.append(temp_stats)

        # Merge and extend data-frames and add sampleid column
        sample_spec_df = sample_xl.parse('concise')

        sample_ids = sample_spec_df['Sample ID'].values

        temp_df = pd.DataFrame({'Sample ID': sample_ids})

        for x in temp_stats_list:
            for key in x.keys():
                if key not in ['use']:
                    temp_df.insert(1, '{} temp {}'.format(x['use'], key), x[key])

        # Result df is temp_df

    # Produce a customized flowcal spreadsheet and run flowcal on it
    if process_info['Cytometry'].lower() in ['yes', 'y', 'true', 't']:
        # Set up file paths
        click.echo("\tProcessing cytometry data.")
        measurements_path = os.path.join(run_path, 'measurements')
        meas_flow_path = os.path.join(measurements_path, 'flow')
        fcs_path = os.path.join(meas_flow_path, 'fcs')

        proc_flow_path = os.path.join(process_path, 'flow')
        os.mkdir(proc_flow_path)

        ## CONSTRUCT FLOWCAL SPREADSHEET ##

        click.echo("\t  Loading FlowCal spreadsheet template.")
        fc_template_path = os.path.join(FILE_DIR, 'fc_template.xlsx')
        # Load in the dataframes for the flowcal spreadsheet template
        fc_xl = pd.ExcelFile(fc_template_path)

        fc_instruments_df = fc_xl.parse('Instruments')
        fc_beads_df = fc_xl.parse('Beads')
        fc_samples_df = fc_xl.parse('Samples')

        # Instruments data does not need any changes.

        click.echo("\t  Gathering bead information.")
        # Beads data requires the following:
        # File path, Lot, FL1 MEF Values, FL3 MEF Values, Gate Fraction
        bead_file_name = '{}{:03d}.fcs'.format(
            process_info['Bead file root'],
            int(process_info['Bead index']))

        bead_file_path = os.path.join(fcs_path, bead_file_name)

        bead_lot_id = process_info['Bead lot ID']

        # Load bead lot info
        bead_lots_file = os.path.join(EXPERIMENTS_DIR, 'bead_lots.xlsx')
        bead_lots_df = pd.read_excel(bead_lots_file)

        bead_info = bead_lots_df[
            bead_lots_df['Bead lot ID'] == bead_lot_id].iloc[0]

        bead_fl1_mef = bead_info['FL1 MEFs']
        bead_fl3_mef = bead_info['FL3 MEFs']

        bead_gate_fraction = process_info['Bead gate fraction']

        # Write bead info to beads_df
        fc_beads_df['File Path'] = bead_file_path
        fc_beads_df['Lot'] = bead_lot_id
        fc_beads_df['FL1 MEF Values'] = bead_fl1_mef
        fc_beads_df['FL3 MEF Values'] = bead_fl3_mef
        fc_beads_df['Gate Fraction'] = bead_gate_fraction

        # Samples data requires the following for each sample:
        # ID, File Path, Gate Fraction

        sample_spec_concise_df = sample_xl.parse('concise')
        sample_ids = sample_spec_concise_df['Sample ID'].values

        # Construct sample file names
        rt = process_info['Sample file root']
        si = int(process_info['Sample start index'])
        sample_file_names = ['{}{:03d}.fcs'.format(rt, i)
                             for i in range(si, si+len(sample_ids))]
        sample_file_paths = [os.path.join(fcs_path, name)
                             for name in sample_file_names]

        sample_gate_fractions = [process_info['Sample gate fraction']]*\
                                len(sample_ids)

        # Extend samples_df to accommodate all of the samples
        fc_samples_df = fc_samples_df.reindex(range(len(sample_ids)),
                                              method='ffill')

        # Add sample info to df
        fc_samples_df['ID'] = sample_ids
        fc_samples_df['File Path'] = sample_file_paths
        fc_samples_df['Gate Fraction'] = sample_gate_fractions

        # Write fc spreadsheet to flow folder
        click.echo("\t  Writing custom FlowCal spreadsheet.")
        fc_input_path = os.path.join(proc_flow_path,
                                      'fc_{}.xlsx'.format(processid))
        writer = pd.ExcelWriter(fc_input_path)
        fc_instruments_df.to_excel(writer,
                                   sheet_name='Instruments',
                                   index=False)
        fc_beads_df.to_excel(writer,
                             sheet_name='Beads',
                             index=False)
        fc_samples_df.to_excel(writer,
                               sheet_name='Samples',
                               index=False)
        writer.save()


        ## RUN FLOWCAL SPREADSHEET ##
        click.echo("\t  Running Flowcal (this may take a while, "
                   "don't close the new window!).")

        # FlowCal is run in a pop-up subprocess so that the main console stays
        # focused on the main process. This is done by using a subprocess to
        # call python with the -c option from the command line. The argument
        # passed to -c is a two-line python program that runs flowcal on the
        # Excel file which was just written.

        import subprocess as sp

        # Two-line python program to execute flowcal on the Excel file
        fc_code = "import FlowCal.excel_ui;" \
                  "FlowCal.excel_ui.run(" \
                  "input_path=r\"{}\", " \
                  "verbose=True, " \
                  "plot=True)".format(fc_input_path)

        # Call subprocess to run python command. Pop it up in a new shell.
        sp.call(['python', '-c', fc_code], creationflags=sp.CREATE_NEW_CONSOLE)

        # Load in FlowCal results and store in fc_df
        fc_output_path = os.path.join(proc_flow_path,
                                      'fc_{}_output.xlsx'.format(processid))
        fc_output_xl = pd.ExcelFile(fc_output_path)
        fc_out_samples_df = fc_output_xl.parse('Samples')
        # A fix for a mismatched convention
        fc_out_samples_df = fc_out_samples_df.rename(columns={'ID':'Sample ID'})
        fc_out_hist_df = fc_output_xl.parse('Histograms')
        fc_out_beads_df = fc_output_xl.parse('Beads')
        fc_out_inst_df = fc_output_xl.parse('Instruments')

        click.echo("\t  Cytometery data processing completed.")

    # Merge processed_dfs into sample_spec_df and save to processid folder
    click.echo("\t  Merging processed data with sample specification.")

    sample_spec_path = os.path.join(measurements_path,
                                "{}_sample_specification.xlsx".format(runid))
    sample_spec_concise_df = sample_xl.parse('concise')
    sample_spec_complete_df = sample_xl.parse('complete')
    sample_spec_int_df = sample_xl.parse('program (int)')
    sample_spec_pwm_df = sample_xl.parse('program (pwm)')

    lpa_list = sample_spec_concise_df['LPA'].values
    raw_prog_dfs = {}
    prog_info_dfs = {}
    for lpa in lpa_list:
        prog_info_dfs[lpa] = sample_xl.parse('prog_info_{}'.format(lpa))
        pinfo_df = prog_info_dfs[lpa]
        pcat = pinfo_df[pinfo_df[0]=='Category'][1].values[0]
        if pcat == 'Dynamic':
            raw_prog_dfs[lpa] = sample_xl.parse('raw_prog_{}'.format(lpa))


    processed_sample_dfs = []  # dfs that should merge with complete_df
    processed_other_dfs = [(sample_spec_int_df, 'program (int)'),
                           (sample_spec_pwm_df, 'program (pwm)')]  # dfs that get their own sheets

    for lpa in lpa_list:
        processed_other_dfs.append(
                (prog_info_dfs[lpa], 'prog_info_{}'.format(lpa)))

        pinfo_df = prog_info_dfs[lpa]

        pcat = pinfo_df[pinfo_df[0]=='Category'][1].values[0]
        if pcat == 'Dynamic':
            processed_other_dfs.append(
                (raw_prog_dfs[lpa], 'raw_prog_{}'.format(lpa)))


    concise_labels = []
    if process_info['OD'].lower() in ['yes', 'y', 'true', 't']:
        processed_sample_dfs.append(od_df)
        concise_labels.append('OD')
    if process_info['Temperature'].lower() in ['yes', 'y', 'true', 't']:
        processed_sample_dfs.append(temp_df)
        for x in temp_timecourse_list:
            processed_other_dfs.append(x)
        if 'Growth temp mean' in temp_df.columns:
            concise_labels.append("Growth temp mean")
        if 'Maturation temp mean' in temp_df.columns:
            concise_labels.append("Maturation temp mean")
    if process_info['Cytometry'].lower() in ['yes', 'y', 'true', 't']:
        processed_sample_dfs.append(fc_out_samples_df)
        processed_other_dfs.append((fc_out_hist_df, 'histograms'))
        processed_other_dfs.append((fc_out_beads_df, 'beads'))
        processed_other_dfs.append((fc_out_inst_df, 'instruments'))
        if 'FL1 Mean' in fc_out_samples_df.columns:
            concise_labels.append('FL1 Mean')
            concise_labels.append('FL1 RCV')
        if 'FL3 Mean' in fc_out_samples_df.columns:
            concise_labels.append('FL3 Mean')
            concise_labels.append('FL3 RCV')

    # Merge dfs with complete df
    for df in processed_sample_dfs:
        sample_spec_complete_df = pd.merge(sample_spec_complete_df,
                                           df, on='Sample ID')

    # Add columns to concise df from complete
    for label in concise_labels:
        sample_spec_concise_df[label] = sample_spec_complete_df[label]

    # Writing results
    click.echo("\t  Writing results.")
    output_path = os.path.join(process_path,
                               '{}_results.xlsx'.format(processid))
    writer = pd.ExcelWriter(output_path)
    sample_spec_concise_df.to_excel(writer, sheet_name='concise', index=False)
    sample_spec_complete_df.to_excel(writer, sheet_name='complete', index=False)

    for df, name in processed_other_dfs:
        df.to_excel(writer, sheet_name=name.lower(), index=False)


def load_excel_experiments(runset, fill_index_values=True, sheet='experiment'):
    exptfile = os.path.join(EXPERIMENTS_DIR, runset + ".xlsx")
    df = pd.read_excel(exptfile,
                       sheetname=sheet,
                       header=[0])
    if fill_index_values:
        df = df.reset_index().fillna(method='ffill').set_index('index')
    return df


def abort_analysis(abortmessage=""):
    click.echo("\tAnalysis aborted. {0}".format(abortmessage))


def make_run_directory(runset, runid, overwrite=False):
    # Make all of the run paths
    runset_path = os.path.join(EXPERIMENTS_DIR, runset)
    run_path = os.path.join(runset_path, runid)
    programs_path = os.path.join(run_path, 'programs')
    measurements_path = os.path.join(run_path, 'measurements')
    flow_path = os.path.join(measurements_path, 'flow')
    fcs_path = os.path.join(flow_path, 'fcs')
    od_path = os.path.join(measurements_path, 'od')
    temp_path = os.path.join(measurements_path, 'temp')

    # If there is no runset directory, make one
    if not os.path.isdir(runset_path):
        os.mkdir(runset_path)

    # Check if there is data in this runid directory already
    # If so, then abort. The programs that were used should be immutable.
    data_paths = [fcs_path, od_path, temp_path]
    for dp in data_paths:
        if os.path.isdir(dp):
            if os.listdir(dp) not in [[]]:
                click.echo("\tOverwriting measurement data is not allowed.")
                return 0


    # Less strict check: see if the runid directory even exists
    if os.path.isdir(run_path):
        # If overwrite is specified as True, don't get user confirmation
        if overwrite:
            query = "yes"
        else:
            # If dir exists, prompt user to confirm that it should be
            #  overwritten
            query = click.confirm(
                "\tAre you sure you want to overwrite {}?".format(runid))
        if query:
            shutil.rmtree(run_path)
        else:
            return 0


    os.mkdir(run_path)
    os.mkdir(programs_path)
    os.mkdir(measurements_path)
    os.mkdir(flow_path)
    os.mkdir(fcs_path)
    os.mkdir(od_path)
    os.mkdir(temp_path)

    return 1


# LPFEncoder class c/o Lucas Hartsough, updated version available
# at https://github.com/rice-bioe/Iris
class LPFEncoder():
    '''Represents the overall device, containing all device metadata (rows,
        cols, etc.), and an intensity matrix corresponding to each well and
        channel for each time point.
        REQUIRES: Numpy
    Input parameters:
        gsVals [Required]: Numpy array of intensities for each timestep in each
                            channel, in order
            Structure: [times][wells/indices][channels] (3-dimensional)
    deviceParams [Required]: dict containing all device parameters
        'channelNum': (int) number of channels in the device
                    (TOTAL channels, ie wells*channels per well)
        'numSteps': (int) number of timesteps
        'timeStep': (int) time step resolution for LPF file (ms)
    filename [Required]: str with full path and filename to write LPF file.
                        Will be written automatically.'''

    def __init__(self, gsVals, deviceParams, filename):
        import numpy as np
        # Use deviceParams to initialize vars
        try:
            self.channelNum = deviceParams['channelNum']
            self.timeStep = deviceParams['timeStep']
            self.numSteps = deviceParams['numSteps']
        except KeyError:
            raise KeyError("deviceParams must have the following keys: channelNum, timeStep, numSteps")
        ## Indices: 0: time point; 1: wellNum; 2: channel number
        ## It's formatted this way to make sure np.flatten() works correctly.
        self.gsVals = np.array(gsVals, dtype=np.int16)
        # test that the gsVals array has the correct shape
        gsVshape = np.shape(gsVals)
        if gsVshape[1]*gsVshape[2]*gsVshape[3] != self.channelNum:
            raise IOError("gsVals shape must match the deviceParams number of (TOTAL) channels")
        if self.numSteps != gsVshape[0]:
            raise IOError("gsVals shape must match the deviceParams number of time points")
        # write program to the given file name/path
        self.writeProgram(filename)

    def writeProgram(self, filename):
        '''Writes output binary file to given path.'''
        ###
        # Header Specs
        # V 1.0
        ###
        # Each header field is 32 bits:
        # byte 0-3: FILE_VERSION - header version number (1.0 in this case)
        # bytes 4-7: NUMBER_CHANNELS - number of channels
        ##	This value will be checked against the number of channels of the
        ##	device at the beginning of the program, and it will issue an error
        ##	if they don't match. This will prevent programs from one device to
        ##	be erroneously used on another one.
        # bytes 8-11: STEP_SIZE - time step size, in ms
        # bytes 12-15: NUMBER_STEPS - number of time points
        # bytes 16-31: <RESERVED> - reserved for future header fields, all set to 0 otherwise
        # bytes >=32: intensity values of each channel per timepoint
        ##	For each value, two bytes will be used as a long 16-bit int.
        import array as ar
        import numpy as np

        header = np.zeros(8, dtype=np.int32)
        header[0] = 1 # file version
        header[1] = self.channelNum # TOTAL number of channels
        header[2] = self.timeStep # time step size, in ms
        header[3] = self.numSteps # number of time points
        for i in range(4,8): # remaining (empty) header bytes
            header[i] = 0
        header = ar.array('l', header) # 32-bit
        output = ar.array('h', self.gsVals.flatten()) # 16-bit
        # write the bytes to file
        outfile = open(filename, 'wb')
        header.tofile(outfile)
        output.tofile(outfile)
        outfile.close()


if __name__ == "__main__":
    print 'hi'
