# Supplementary material for: A photoconversion model for full spectral programming and multiplexing of optogenetic systems
Source: Mol Syst Biol. 2017 Apr 24;13(4):926. doi: 10.15252/msb.20167456 (PMC5408778; doi:10.15252/msb.20167456)
Supplement: Supplementary file 17 — Dataset EV9 [file MSB-13-926-s017.zip › dataset_ev9_lpa-tools/README.md]

# lpa-tools

Installation directions:

0. Set up a directory structure like the following:
            <Project name>
                experiments
                devices
                    LEDs
                        archives
                code
                    lpa-tools
                    
    a. Make sure that this README.md file and all of the other files in this directory are
        placed into the lpa-tools folder.
        
    b. Go ahead and copy over the 'archives' folder that I have provided here into the 
        directory structure. You can try to use the provided process_led_archives script 
        to analyze your own LEDs. LED calibration will get integrated into lpa-tools soon.
        
    c. Note that <Project name> can be whatever you want it to be.
    
    d. Place "rgv2.xlsx" into the experiments folder. It is set up as an example.

   
1. Download Anaconda if you have not already. Make sure it's a Python 2.7 version.

2. Set up a virtual environment for your project and install scipy:

    a. Open up a cmd terminal in this directory.
    
        i.  Navigate to this directory in windows explorer.
        
        ii. Click the directory bar, type 'cmd', and hit enter.
        
    b. Run the following: "conda create --name myenv scipy".
    
        i.  Note that myenv can be changed to reflect your desired project name.
        
        ii. I have used lsc as my project name (short for light sensor characterization).
        
    c. Turn on your new virtual environment.
    
        i.  Run the following: "activate myenv".

3. Install lpa-tools:

    a. Run the following: "pip install --process-dependency-links --editable .".
