# Supplementary material for: A photoconversion model for full spectral programming and multiplexing of optogenetic systems
Source: Mol Syst Biol. 2017 Apr 24;13(4):926. doi: 10.15252/msb.20167456 (PMC5408778; doi:10.15252/msb.20167456)
Supplement: Supplementary file 17 — Dataset EV9 [file MSB-13-926-s017.zip › dataset_ev9_lpa-tools/README.txt]

Dataset EV9 - The lpa-tools utility for automated light program generation and data analysis.

There are three command-line utilities which comprise "lpa-tools." These are "lpa-calibrate," "lpa-experiment," and "lpa-process." These tools are all written in Python 2.7. The lpa-calibrate utility is incomplete, and was not used in this study, however the other two utilities were extensively utilized. The current version at the time of publication of this manuscript of lpa-tools is not optimized for third-party use. The README.md file contains basic setup instructions.

The first tool, lpa-calibrate, is intended to automate the analysis and calibration of LEDs measured using the LED measurement procedure. While lpa-calibrate was not fully implemented, in future versions of lpa-tools it will perform the actions of the "process_led_archives.py" script found in the "led_data" dataset in future.

The second tool, lpa-experiment, reads an Excel file which contains the specfications for a series of experiments and converts those specifications into 1) a device-by-device collection of SD card contents containing all necessary files to specify the appropriately-calibrated light program files for each devices's LEDs, 2) an Excel file containing well-by-well specifications of the programs that will run in that well, and 3) and organized file structure in which these files are located and into which the experimental measurements can be placed. To produce these outputs, lpa-experiment reads the specified program parameters and constructs a well-by-well array of the intensities corresponding to those parameters. Then, these intensities are converted into device-level parameters (GCAL, DC, and GS arrays) using the requested archived LED sets. These parameters are then used to generate the SD card files "gcal.txt," "dc.txt," and "program.lpf." The first two files are simple tab-delimited arrays, however the third requires a specialized format to be read by the LPA. A function for producing the appropriately-formatted file was kindly provided by Lucas A. Hartsough.

The third tool, lpa-process, reads an Excel file that specifies an analysis methodology (for data which was measured after exposure to the light programs provided by lpa-experiment) and processes measurement data accordingly. lpa-process is currently configured to accept data from three sources: 1) flow cytometry standard files (.fcs), 2) absorbance measurements from a plate reader (Excel format, from a Tecan Infinits M200Pro), and incubator temperature time-courses from a digital data-logging thermometer (.csv format, from a Traceable Excursion-Trac 6433). The cytometry data is processed using FlowCal, the OD data is transformed using an absorbance standard curve which maps the plate reader measurements to spectrometer-measured OD600 (calibration curve generated using a Cary 50 spectrometer), and the temperature data is processed to extract the minimum, maximum, mean, standard deviation, and cv of the temperature time-course during the time in which samples were in the incubator. The OD standard curve used is OD600 = 9.2 * (x - 0.03962), where x is the raw plate-reader-measured absorbance.
