# Supplementary material for: A photoconversion model for full spectral programming and multiplexing of optogenetic systems
Source: Mol Syst Biol. 2017 Apr 24;13(4):926. doi: 10.15252/msb.20167456 (PMC5408778; doi:10.15252/msb.20167456)
Supplement: Supplementary file 17 — Dataset EV9 [file MSB-13-926-s017.zip › dataset_ev9_lpa-tools/rgv2.xlsx]

## Sheet: experiment
Run ID	Run name	Strain ID	LPA	Top LEDs	Bottom LEDs	Randomize	Program type	Param 1 name	Param 1 value	Param 2 name	Param 2 value
rgv2_r01	AAS Round 1	RGv2	Tori	EO_01	EO_09	No	ras	Spectral intensity	20	Activating intensity	0.5
			Tiffani	EO_02	EO_10				10
			Shannen	EO_03	EO_11				5	Activating intensity	0.5
			Jennie	EO_04	EO_12				2.5
rgv2_r02	AAS Round 2	RGv2	Tori	Empty	EO_09	Yes	dta	Spectral intensity	5	Activating intensity	0.5
			Tiffani	Empty	EO_10				2.5

## Sheet: process
Run ID	Process ID	Cytometry	OD	Temperature	Bead file root	Bead index	Bead lot ID	Bead gate fraction	Sample file root	Sample start index	Sample gate fraction	OD blank	OD slope	Run start date	Run start time	Run stop time	Maturation start time	Maturation stop time
rgv2_r01	rgv2_r01_wholepop	Yes	Yes	Yes	Beads	1	AG01-02	0.3	Cells	2	0.8	0.03962	9.2	2015-11-13	01:30:00	09:30:00	10:00:00	11:00:00
	rgv2_r01_subpop										0.1
