# Supplementary material for: A photoconversion model for full spectral programming and multiplexing of optogenetic systems
Source: Mol Syst Biol. 2017 Apr 24;13(4):926. doi: 10.15252/msb.20167456 (PMC5408778; doi:10.15252/msb.20167456)
Supplement: Supplementary file 17 — Dataset EV9 [file MSB-13-926-s017.zip › dataset_ev9_lpa-tools/setup.py]

from setuptools import setup

setup(
    name='lpa-tools',
    version='0.5',
    py_modules=['lpatools'],
    install_requires=[
            'pandas>=0.17.1',
            'FlowCal==1.0.0b2',
            'Click==4.1',
            'openpyxl>=2.3.3'
    ],
    dependency_links = ['https://github.com/taborlab/FlowCal/archive/develop.zip#egg=FlowCal-1.0.0b2'],
    entry_points='''
        [console_scripts]
        lpa=lpatools:cli
        ''',
)
