# Supplementary material for: A photoconversion model for full spectral programming and multiplexing of optogenetic systems
Source: Mol Syst Biol. 2017 Apr 24;13(4):926. doi: 10.15252/msb.20167456 (PMC5408778; doi:10.15252/msb.20167456)
Supplement: Supplementary file 17 — Dataset EV9 [file MSB-13-926-s017.zip › dataset_ev9_lpa-tools/misc/8-plate_flow_ordering.xlsx]

## Sheet: Sheet1
	Tori								Kirk
	2	3	4	5	6	7			98	99	100	101	102	103
	8	9	10	11	12	13			104	105	106	107	108	109
	14	15	16	17	18	19			110	111	112	113	114	115
	20	21	22	23	24	25			116	117	118	119	120	121
	Tiffani								Picard
	26	27	28	29	30	31			122	123	124	125	126	127
	32	33	34	35	36	37			128	129	130	131	132	133
	38	39	40	41	42	43			134	135	136	137	138	139
	44	45	46	47	48	49			140	141	142	143	144	145
	Shannen								Sisko
	50	51	52	53	54	55			146	147	148	149	150	151
	56	57	58	59	60	61			152	153	154	155	156	157
	62	63	64	65	66	67			158	159	160	161	162	163
	68	69	70	71	72	73			164	165	166	167	168	169
	Jennie								Janeway
	74	75	76	77	78	79			170	171	172	173	174	175
	80	81	82	83	84	85			176	177	178	179	180	181
	86	87	88	89	90	91			182	183	184	185	186	187
	92	93	94	95	96	97			188	189	190	191	192	193
