# Supplementary material for: A photoconversion model for full spectral programming and multiplexing of optogenetic systems
Source: Mol Syst Biol. 2017 Apr 24;13(4):926. doi: 10.15252/msb.20167456 (PMC5408778; doi:10.15252/msb.20167456)
Supplement: Supplementary file 17 — Dataset EV9 [file MSB-13-926-s017.zip › dataset_ev9_lpa-tools/misc/bead_lots.xlsx]

## Sheet: Sheet1
Bead lot ID	FL1 MEFs	FL3 MEFs
AC03-01	0, 694, 2096, 6078, 18080, 37488, 127549, 292408	0, 1435, 4725, 12977, 34975, 71893, 258366, 1120607
AE01-01	0, 792, 2079, 6588, 16471, 47497, 137049, 271647	0, 1614, 4035, 12025, 31896, 95682, 353225, 1077421
AF02-01	0, 792, 2079, 6588, 16471, 47497, 137049, 271647	0, 1614, 4035, 12025, 31896, 95682, 353225, 1077421
AF02-02	0, 792, 2079, 6588, 16471, 47497, 137049, 271647	0, 1614, 4035, 12025, 31896, 95682, 353225, 1077421
AF02-03	0, 792, 2079, 6588, 16471, 47497, 137049, 271647	0, 1614, 4035, 12025, 31896, 95682, 353225, 1077421
AF02-04	0, 792, 2079, 6588, 16471, 47497, 137049, 271647	0, 1614, 4035, 12025, 31896, 95682, 353225, 1077421
AF02-05	0, 792, 2079, 6588, 16471, 47497, 137049, 271647	0, 1614, 4035, 12025, 31896, 95682, 353225, 1077421
AF02-06	0, 792, 2079, 6588, 16471, 47497, 137049, 271647	0, 1614, 4035, 12025, 31896, 95682, 353225, 1077421
AF02-07	0, 792, 2079, 6588, 16471, 47497, 137049, 271647	0, 1614, 4035, 12025, 31896, 95682, 353225, 1077421
AG01-01	0, 646, 1704, 4827, 15991, 47609, 135896, 273006	0, 1301, 3260, 8681, 30542, 94737, 355044, 1041442
AG01-02	0, 646, 1704, 4827, 15991, 47609, 135896, 273006	0, 1301, 3260, 8681, 30542, 94737, 355044, 1041442
AG01-03	0, 646, 1704, 4827, 15991, 47609, 135896, 273006	0, 1301, 3260, 8681, 30542, 94737, 355044, 1041442
