# Supplementary material for: A photoconversion model for full spectral programming and multiplexing of optogenetic systems
Source: Mol Syst Biol. 2017 Apr 24;13(4):926. doi: 10.15252/msb.20167456 (PMC5408778; doi:10.15252/msb.20167456)
Supplement: Supplementary file 17 — Dataset EV9 [file MSB-13-926-s017.zip › dataset_ev9_lpa-tools/misc/reference_signals.xlsx]

## Sheet: Sheet1
ref_prog01_x	ref_prog01_y	ref_pert01_x	ref_pert01_y	ref_prog02_x	ref_prog02_y	ref_prog03_x	ref_prog03_y	ref_prog04_x	ref_prog04_y	ref_prog05_x	ref_prog05_y	ref_prog06_x	ref_prog06_y	ref_prog07_x	ref_prog07_y	ref_prog08_x	ref_prog08_y	ref_prog09_x	ref_prog09_y	ref_prog10_x	ref_prog10_y	ref_prog11_x	ref_prog11_y	ref_prog12_x	ref_prog12_y	ref_prog13_x	ref_prog13_y	ref_pert02_x	ref_pert02_y	ref_pert04_x	ref_pert04_y	ref_pert05_x	ref_pert05_y	ref_pert06_x	ref_pert06_y	ref_pert07_x	ref_pert07_y	ref_pert08_x	ref_pert08_y
-1	0.117826	0	0	-1	0	-1	0	1	1	-1	0	-1	0	-1	0	-1	0.286433	-1	0.290812	-1	0	-1	1	-1	0	-1	0	-1	20	-1	2.04203	-1	2.04203	-1	7.42526e-11	-1	20	-1	4.90821
0	0.117826	1	0.00342675	0	0.0226804	0	2.3341e-18	0	1	0	0	0	-8.1033e-18	0	-8.43058e-17	0	0.286433	0	0.290812	0	-8.1033e-18	0	1	0	-8.1033e-18	0	-8.43058e-17	0	20	0	2.04203	0	2.04203	0	7.42526e-11	0	20	0	2.04203
1	0.119977	2	0.0137047	60	0.0226804	1	0.000320568	1	0.986565	1	0.000679239	1	0.000317216	1	0.00155048	1	0.29074	1	0.294276	1	-8.1033e-18	1	1	1	-8.1033e-18	1	0.00317821	1	20	1	2.04203	1	2.04203	1	7.42526e-11	1	20	1	2.04203
2	0.122162	3	0.0308267	60	0.0729925	2	0.000646656	2	0.973302	2	0.00136726	2	0.000639946	2	0.00311285	2	0.295107	2	0.297763	2	-8.1033e-18	2	1	2	-8.1033e-18	2	0.00640639	2	20	2	2.04203	2	2.04203	2	7.42526e-11	2	20	2	2.04203
3	0.12438	4	0.054781	120	0.0729925	3	0.000978359	3	0.960208	3	0.00206418	3	0.000968288	3	0.00468721	3	0.299533	3	0.301273	3	-8.1033e-18	3	1	3	-8.1033e-18	3	0.00968532	3	20	3	2.04203	3	2.04203	3	7.42526e-11	3	20	3	2.04203
4	0.126632	5	0.0855514	120	0.1846	4	0.00131577	4	0.947281	4	0.0027701	4	0.00130234	4	0.00627364	4	0.304017	4	0.304806	4	-8.1033e-18	4	1	4	-8.1033e-18	4	0.0130158	4	20	4	2.04203	4	2.04203	4	7.42526e-11	4	20	4	2.04203
5	0.128918	6	0.123117	180	0.1846	5	0.001659	5	0.93452	5	0.00348516	5	0.0016422	5	0.00787224	5	0.308559	5	0.308362	5	-8.1033e-18	5	1	5	-8.1033e-18	5	0.0163987	5	20	5	2.04203	5	2.04203	5	7.42526e-11	5	20	5	2.04203
6	0.131238	7	0.167451	180	0.432179	6	0.00200813	6	0.921921	6	0.00420946	6	0.00198796	6	0.0094831	6	0.313158	6	0.311939	6	-8.1033e-18	6	1	6	-8.1033e-18	6	0.0198347	6	20	6	2.04203	6	2.04203	6	7.42526e-11	6	20	6	2.04203
7	0.133593	8	0.218524	240	0.432179	7	0.00236328	7	0.909483	7	0.00494312	7	0.00233974	7	0.0111063	7	0.317813	7	0.315538	7	-8.1033e-18	7	1	7	-8.1033e-18	7	0.0233248	7	20	7	2.04203	7	2.04203	7	7.42526e-11	7	20	7	2.04203
8	0.135981	9	0.276301	240	0.1846	8	0.00272454	8	0.897203	8	0.00568627	8	0.00269764	8	0.012742	8	0.322524	8	0.319158	8	-8.1033e-18	8	1	8	-8.1033e-18	8	0.0268697	8	20	8	2.04203	8	2.04203	8	7.42526e-11	8	20	8	2.04203
9	0.138403	10	0.340742	300	0.1846	9	0.00309203	9	0.885081	9	0.00643903	9	0.00306176	9	0.0143902	9	0.327288	9	0.322798	9	-8.1033e-18	9	1	9	-8.1033e-18	9	0.0304704	9	20	9	2.04203	9	2.04203	9	7.42526e-11	9	20	9	2.04203
10	0.14086	11	0.411803	300	0.0729925	10	0.00346584	10	0.873113	10	0.00720152	10	0.0034322	10	0.016051	10	0.332106	10	0.326457	10	-8.1033e-18	10	1	10	-8.1033e-18	10	0.0341276	10	20	10	2.04203	10	2.04203	10	7.42526e-11	10	20	10	2.04203
11	0.14335	12	0.489435	360	0.0729925	11	0.00384609	11	0.861298	11	0.00797387	11	0.00380909	11	0.0177246	11	0.336976	11	0.330136	11	-8.1033e-18	11	1	11	-8.1033e-18	11	0.0378424	10	20	10	2.70133	10	2.70133	10	7.42526e-11	10	4.98945	10	2.70133
12	0.145875	13	0.573585	360	0.0226804	12	0.00423288	12	0.849633	12	0.0087562	12	0.00419253	12	0.0194111	12	0.341896	12	0.333833	12	-8.1033e-18	12	1	12	-8.1033e-18	12	0.0416156	11	20	11	2.70133	11	2.70133	11	7.42526e-11	11	4.98945	11	2.70133
13	0.148433	14	0.664196	420	0.0226804	13	0.00462634	13	0.838118	13	0.00954865	13	0.00458264	13	0.0211104	13	0.346866	13	0.337548	13	-8.1033e-18	13	1	13	-8.1033e-18	13	0.0454481	12	20	12	2.70133	12	2.70133	12	7.42526e-11	12	4.98945	12	2.70133
14	0.151026	15	0.761205	420	2.3341e-18	14	0.00502657	14	0.82675	14	0.0103513	14	0.00497953	14	0.0228228	14	0.351885	14	0.341281	14	-8.1033e-18	14	1	14	-8.1033e-18	14	0.0493409	13	20	13	2.70133	13	2.70133	13	7.42526e-11	13	4.98945	13	2.70133
15	0.153652	16	0.864545	480	2.3341e-18	15	0.00543369	15	0.815526	15	0.0111644	15	0.00538332	15	0.0245484	15	0.35695	15	0.34503	15	-8.1033e-18	15	1	15	-8.1033e-18	15	0.0532949	14	20	14	2.70133	14	2.70133	14	7.42526e-11	14	4.98945	14	2.70133
16	0.156312	17	0.974147			16	0.00584783	16	0.804446	16	0.011988	16	0.00579414	16	0.0262871	16	0.36206	16	0.348796	16	-8.1033e-18	16	1	16	-8.1033e-18	16	0.057311	15	20	15	2.70133	15	2.70133	15	7.42526e-11	15	4.98945	15	2.70133
17	0.159006	18	1.08993			17	0.00626909	17	0.793508	17	0.0128222	17	0.00621209	17	0.0280392	17	0.367214	17	0.352576	17	-8.1033e-18	17	1	17	-8.1033e-18	17	0.0613903	16	20	16	2.70133	16	2.70133	16	7.42526e-11	16	4.98945	16	2.70133
18	0.161732	19	1.21183			18	0.00669761	18	0.782709	18	0.0136673	18	0.00663731	18	0.0298048	18	0.37241	18	0.356371	18	-8.1033e-18	18	1	18	-8.1033e-18	18	0.0655337	17	20	17	2.70133	17	2.70133	17	7.42526e-11	17	4.98945	17	2.70133
19	0.164492	20	1.33975			19	0.00713351	19	0.772047	19	0.0145232	19	0.00706992	19	0.0315839	19	0.377646	19	0.360181	19	-8.1033e-18	19	1	19	-8.1033e-18	19	0.0697423	18	20	18	2.70133	18	2.70133	18	7.42526e-11	18	4.98945	18	2.70133
20	0.167285	21	1.4736			20	0.00757691	20	0.761522	20	0.0153902	20	0.00751006	20	0.0333766	20	0.382919	20	0.364003	20	-8.1033e-18	20	1	20	-8.1033e-18	20	0.074017	19	20	19	2.70133	19	2.70133	19	7.42526e-11	19	4.98945	19	2.70133
21	0.170111	22	1.61329			21	0.00802795	21	0.751132	21	0.0162684	21	0.00795785	21	0.0351831	21	0.38823	21	0.367838	21	-8.1033e-18	21	1	21	-8.1033e-18	21	0.078359	20	20	20	2.70133	20	2.70133	20	7.42526e-11	20	4.98945	20	2.70133
22	0.172968	23	1.75874			22	0.00848676	22	0.740873	22	0.017158	22	0.00841342	22	0.0370034	22	0.393574	22	0.371684	22	-8.1033e-18	22	1	22	-8.1033e-18	22	0.0827692	20	12.9972	20	2.16385	20	2.16385	20	7.42526e-11	20	4.66314	20	2.16385
23	0.175858	24	1.90983			23	0.00895347	23	0.730746	23	0.0180591	23	0.00887691	23	0.0388377	23	0.39895	23	0.375542	23	-8.1033e-18	23	1	23	-8.1033e-18	23	0.0872487	21	12.9972	21	2.16385	21	2.16385	21	7.42526e-11	21	4.66314	21	2.16385
24	0.178779	25	2.06647			24	0.00942821	24	0.720748	24	0.0189718	24	0.00934847	24	0.0406861	24	0.404356	24	0.379409	24	-8.1033e-18	24	1	24	-8.1033e-18	24	0.0917987	22	12.9972	22	2.16385	22	2.16385	22	7.42526e-11	22	4.66314	22	2.16385
25	0.181732	26	2.22854			25	0.00991113	25	0.710878	25	0.0198964	25	0.00982822	25	0.0425487	25	0.409789	25	0.383286	25	-8.1033e-18	25	1	25	-8.1033e-18	25	0.0964202	23	12.9972	23	2.16385	23	2.16385	23	7.42526e-11	23	4.66314	23	2.16385
26	0.184715	27	2.39594			26	0.0104024	26	0.701134	26	0.0208328	26	0.0103163	26	0.0444255	26	0.415248	26	0.387172	26	-8.1033e-18	26	1	26	-8.1033e-18	26	0.101114	24	12.9972	24	2.16385	24	2.16385	24	7.42526e-11	24	4.66314	24	2.16385
27	0.187728	28	2.56855			27	0.0109021	27	0.691514	27	0.0217814	27	0.0108129	27	0.0463167	27	0.420728	27	0.391065	27	-8.1033e-18	27	1	27	-8.1033e-18	27	0.105882	25	12.9972	25	2.16385	25	2.16385	25	7.42526e-11	25	4.66314	25	2.16385
28	0.190772	29	2.74626			28	0.0114104	28	0.682017	28	0.0227423	28	0.0113181	28	0.0482225	28	0.426229	28	0.394964	28	-8.1033e-18	28	1	28	-8.1033e-18	28	0.110725	26	12.9972	26	2.16385	26	2.16385	26	7.42526e-11	26	4.66314	26	2.16385
29	0.193844	30	2.92893			29	0.0119274	29	0.672641	29	0.0237156	29	0.0118321	29	0.0501428	29	0.431747	29	0.39887	29	-8.1033e-18	29	1	29	-8.1033e-18	29	0.115644	27	12.9972	27	2.16385	27	2.16385	27	7.42526e-11	27	4.66314	27	2.16385
30	0.196946	31	3.11645			30	0.0124534	30	0.663384	30	0.0247014	30	0.012355	30	0.0520779	30	0.437279	30	0.402781	30	-8.1033e-18	30	1	30	-8.1033e-18	30	0.120641	28	12.9972	28	2.16385	28	2.16385	28	7.42526e-11	28	4.66314	28	2.16385
31	0.200075	32	3.30869			31	0.0129884	31	0.654246	31	0.0257	31	0.012887	31	0.0540278	31	0.442823	31	0.406696	31	-8.1033e-18	31	1	31	-8.1033e-18	31	0.125716	29	12.9972	29	2.16385	29	2.16385	29	7.42526e-11	29	4.66314	29	2.16385
32	0.203232	33	3.50552			32	0.0135326	32	0.645225	32	0.0267116	32	0.0134283	32	0.0559927	32	0.448375	32	0.410614	32	-8.1033e-18	32	1	32	-8.1033e-18	32	0.130871	30	12.9972	30	2.16385	30	2.16385	30	7.42526e-11	30	4.66314	30	2.16385
33	0.206416	34	3.7068			33	0.0140862	33	0.636319	33	0.0277361	33	0.013979	33	0.0579727	33	0.453933	33	0.414534	33	-8.1033e-18	33	1	33	-8.1033e-18	33	0.136106	30	7.86232	30	1.99383	30	1.99383	30	7.42526e-11	30	3.20572	30	1.99383
34	0.209626	35	3.91239			34	0.0146493	34	0.627526	34	0.028774	34	0.0145393	34	0.0599678	34	0.459493	34	0.418455	34	-8.1033e-18	34	1	34	-8.1033e-18	34	0.141425	31	7.86232	31	1.99383	31	1.99383	31	7.42526e-11	31	3.20572	31	1.99383
35	0.212862	36	4.12215			35	0.0152221	35	0.618846	35	0.0298253	35	0.0151093	35	0.0619783	35	0.465053	35	0.422377	35	-8.1033e-18	35	1	35	-8.1033e-18	35	0.146826	32	7.86232	32	1.99383	32	1.99383	32	7.42526e-11	32	3.20572	32	1.99383
36	0.216122	37	4.33594			36	0.0158048	36	0.610276	36	0.0308901	36	0.0156892	36	0.0640041	36	0.470608	36	0.426298	36	-8.1033e-18	36	1	36	-8.1033e-18	36	0.152313	33	7.86232	33	1.99383	33	1.99383	33	7.42526e-11	33	3.20572	33	1.99383
37	0.219405	38	4.55361			37	0.0163975	37	0.601816	37	0.0319687	37	0.0162792	37	0.0660455	37	0.476156	37	0.430217	37	-8.1033e-18	37	1	37	-8.1033e-18	37	0.157886	34	7.86232	34	1.99383	34	1.99383	34	7.42526e-11	34	3.20572	34	1.99383
38	0.222712	39	4.77501			38	0.0170005	38	0.593464	38	0.0330613	38	0.0168794	38	0.0681026	38	0.481694	38	0.434134	38	-8.1033e-18	38	1	38	-8.1033e-18	38	0.163547	35	7.86232	35	1.99383	35	1.99383	35	7.42526e-11	35	3.20572	35	1.99383
39	0.226041	40	5			39	0.0176138	39	0.585218	39	0.034168	39	0.0174901	39	0.0701754	39	0.487217	39	0.438047	39	-8.1033e-18	39	1	39	-8.1033e-18	39	0.169296	36	7.86232	36	1.99383	36	1.99383	36	7.42526e-11	36	3.20572	36	1.99383
40	0.22939	41	5.22841			40	0.0182376	40	0.577078	40	0.035289	40	0.0181114	40	0.0722642	40	0.492722	40	0.441955	40	-8.1033e-18	40	1	40	-8.1033e-18	40	0.175136	37	7.86232	37	1.99383	37	1.99383	37	7.42526e-11	37	3.20572	37	1.99383
41	0.23276	42	5.4601			41	0.0188723	41	0.569041	41	0.0364245	41	0.0187435	41	0.0743689	41	0.498206	41	0.445858	41	-8.1033e-18	41	1	41	0.000653515	41	0.181068	38	7.86232	38	1.99383	38	1.99383	38	7.42526e-11	38	3.20572	38	1.99383
42	0.236149	43	5.69489			42	0.0195178	42	0.561107	42	0.0375747	42	0.0193866	42	0.0764898	42	0.503665	42	0.449753	42	-8.1033e-18	42	1	42	0.00133044	42	0.187093	39	7.86232	39	1.99383	39	1.99383	39	7.42526e-11	39	3.20572	39	1.99383
43	0.239556	44	5.93263			43	0.0201745	43	0.553275	43	0.0387397	43	0.0200409	43	0.078627	43	0.509095	43	0.45364	43	-8.1033e-18	43	1	43	0.00203161	43	0.193213	40	7.86232	40	1.99383	40	1.99383	40	7.42526e-11	40	3.20572	40	1.99383
44	0.242981	45	6.17317			44	0.0208424	44	0.545542	44	0.0399198	44	0.0207065	44	0.0807806	44	0.514493	44	0.457519	44	-8.1033e-18	44	1	44	0.00275789	44	0.199429	40	7.30434	40	1.78016	40	1.78016	40	7.42526e-11	40	2.23794	40	1.78016
45	0.24642	46	6.41632			45	0.0215219	45	0.537908	45	0.0411152	45	0.0213838	45	0.0829507	45	0.519854	45	0.461387	45	-8.1033e-18	45	1	45	0.00351019	45	0.205743	41	7.30434	41	1.78016	41	1.78016	41	7.42526e-11	41	2.23794	41	1.78016
46	0.249875	47	6.66193			46	0.0222131	46	0.530371	46	0.042326	46	0.0220728	46	0.0851374	46	0.525175	46	0.465244	46	-8.1033e-18	46	1	46	0.00428943	46	0.212156	42	7.30434	42	1.78016	42	1.78016	42	7.42526e-11	42	2.23794	42	1.78016
47	0.253343	48	6.90983			47	0.0229161	47	0.522931	47	0.0435525	47	0.0227737	47	0.0873409	47	0.530452	47	0.469088	47	-8.1033e-18	47	1	47	0.00509659	47	0.218669	43	7.30434	43	1.78016	43	1.78016	43	7.42526e-11	43	2.23794	43	1.78016
48	0.256824	49	7.15985			48	0.0236313	48	0.515586	48	0.0447948	48	0.0234869	48	0.0895613	48	0.535681	48	0.472919	48	-8.1033e-18	48	1	48	0.00593265	48	0.225286	44	7.30434	44	1.78016	44	1.78016	44	7.42526e-11	44	2.23794	44	1.78016
49	0.260315	50	7.41181			49	0.0243588	49	0.508334	49	0.0460532	49	0.0242125	49	0.0917987	49	0.540858	49	0.476735	49	-8.1033e-18	49	1	49	0.00679867	49	0.232006	45	7.30434	45	1.78016	45	1.78016	45	7.42526e-11	45	2.23794	45	1.78016
50	0.263816	51	7.66555			50	0.0250988	50	0.501175	50	0.0473279	50	0.0249506	50	0.0940533	50	0.545979	50	0.480535	50	-8.1033e-18	50	1	50	0.0076957	50	0.238832	46	7.30434	46	1.78016	46	1.78016	46	7.42526e-11	46	2.23794	46	1.78016
51	0.267325	52	7.92088			51	0.0258516	51	0.494108	51	0.0486191	51	0.0257017	51	0.0963252	51	0.55104	51	0.484319	51	-8.1033e-18	51	1	51	0.00862486	51	0.245765	47	7.30434	47	1.78016	47	1.78016	47	7.42526e-11	47	2.23794	47	1.78016
52	0.270841	53	8.17764			52	0.0266173	52	0.48713	52	0.0499269	52	0.0264657	52	0.0986145	52	0.556037	52	0.488084	52	-8.1033e-18	52	1	52	0.00958731	52	0.252807	48	7.30434	48	1.78016	48	1.78016	48	7.42526e-11	48	2.23794	48	1.78016
53	0.274363	54	8.43566			53	0.0273962	53	0.480242	53	0.0512517	53	0.0272431	53	0.100921	53	0.560966	53	0.49183	53	-8.1033e-18	53	1	53	0.0105842	53	0.25996	49	7.30434	49	1.78016	49	1.78016	49	7.42526e-11	49	2.23794	49	1.78016
54	0.277888	55	8.69474			54	0.0281885	54	0.473441	54	0.0525935	54	0.028034	54	0.103246	54	0.565823	54	0.495555	54	-8.1033e-18	54	1	54	0.0116169	54	0.267226	50	7.30434	50	1.78016	50	1.78016	50	7.42526e-11	50	2.23794	50	1.78016
55	0.281417	56	8.95472			55	0.0289945	55	0.466728	55	0.0539528	55	0.0288386	55	0.105588	55	0.570604	55	0.499258	55	-8.1033e-18	55	1	55	0.0126865	55	0.274606	50	6.33745	50	1.66331	50	1.66331	50	7.42526e-11	50	1.96984	50	1.66331
56	0.284946	57	9.21541			56	0.0298143	56	0.4601	56	0.0553296	56	0.0296572	56	0.107949	56	0.575305	56	0.502938	56	-8.1033e-18	56	1	56	0.0137944	56	0.282101	51	6.33745	51	1.66331	51	1.66331	51	7.42526e-11	51	1.96984	51	1.66331
57	0.288474	58	9.47664			57	0.0306483	57	0.453556	57	0.0567242	57	0.03049	57	0.110327	57	0.579923	57	0.506595	57	-8.1033e-18	57	1	57	0.014942	57	0.289715	52	6.33745	52	1.66331	52	1.66331	52	7.42526e-11	52	1.96984	52	1.66331
58	0.292001	59	9.73823			58	0.0314966	58	0.447097	58	0.0581368	58	0.0313374	58	0.112724	58	0.584452	58	0.510226	58	-8.1033e-18	58	1	58	0.0161307	58	0.297448	53	6.33745	53	1.66331	53	1.66331	53	7.42526e-11	53	1.96984	53	1.66331
59	0.295523	60	10			59	0.0323595	59	0.440719	59	0.0595677	59	0.0321994	59	0.115139	59	0.588889	59	0.51383	59	-8.1033e-18	59	1	59	0.017362	59	0.305303	54	6.33745	54	1.66331	54	1.66331	54	7.42526e-11	54	1.96984	54	1.66331
60	0.299041	61	10.2618			60	0.0332373	60	0.434423	60	0.0610171	60	0.0330765	60	0.117573	60	0.59323	60	0.517407	60	-8.1033e-18	60	1	60	0.0186374	60	0.313281	55	6.33745	55	1.66331	55	1.66331	55	7.42526e-11	55	1.96984	55	1.66331
61	0.302551	62	10.5234			61	0.0341302	61	0.428208	61	0.0624852	61	0.0339688	61	0.120025	61	0.597472	61	0.520954	61	-8.1033e-18	61	1	61	0.0199585	61	0.321385	56	6.33745	56	1.66331	56	1.66331	56	7.42526e-11	56	1.96984	56	1.66331
62	0.306052	63	10.7846			62	0.0350385	62	0.422071	62	0.0639724	62	0.0348766	62	0.122496	62	0.601611	62	0.524472	62	-8.1033e-18	62	1	62	0.0213269	62	0.329616	57	6.33745	57	1.66331	57	1.66331	57	7.42526e-11	57	1.96984	57	1.66331
63	0.309543	64	11.0453			63	0.0359624	63	0.416013	63	0.0654787	63	0.0358002	63	0.124986	63	0.605642	63	0.527958	63	-8.1033e-18	63	1	63	0.0227443	63	0.337977	58	6.33745	58	1.66331	58	1.66331	58	7.42526e-11	58	1.96984	58	1.66331
64	0.313021	65	11.3053			64	0.0369022	64	0.410033	64	0.0670045	64	0.0367398	64	0.127495	64	0.609562	64	0.531411	64	-8.1033e-18	64	1	64	0.0242125	64	0.346469	59	6.33745	59	1.66331	59	1.66331	59	7.42526e-11	59	1.96984	59	1.66331
65	0.316485	66	11.5643			65	0.0378582	65	0.404129	65	0.0685501	65	0.0376958	65	0.130024	65	0.613368	65	0.53483	65	-8.1033e-18	65	1	65	0.0257332	65	0.355095	60	6.33745	60	1.66331	60	1.66331	60	7.42526e-11	60	1.96984	60	1.66331
66	0.319933	67	11.8224			66	0.0388307	66	0.3983	66	0.0701156	66	0.0386684	66	0.132571	66	0.617056	66	0.538215	66	-8.1033e-18	66	1	66	0.0273085	66	0.363856	60	5.57062	60	1.57055	60	1.57055	60	7.42526e-11	60	0.456962	60	1.57055
67	0.323364	68	12.0791			67	0.0398199	67	0.392545	67	0.0717014	67	0.0396579	67	0.135139	67	0.620623	67	0.541563	67	-8.1033e-18	67	1	67	0.0289401	67	0.372755	61	5.57062	61	1.57055	61	1.57055	61	7.42526e-11	61	0.456962	61	1.57055
68	0.326775	69	12.3345			68	0.0408262	68	0.386864	68	0.0733077	68	0.0406646	68	0.137726	68	0.624064	68	0.544873	68	-8.1033e-18	68	1	68	0.0306302	68	0.381794	62	5.57062	62	1.57055	62	1.57055	62	7.42526e-11	62	0.456962	62	1.57055
69	0.330164	70	12.5882			69	0.0418498	69	0.381255	69	0.0749347	69	0.0416888	69	0.140333	69	0.627378	69	0.548145	69	-8.1033e-18	69	1	69	0.0323809	69	0.390975	63	5.57062	63	1.57055	63	1.57055	63	7.42526e-11	63	0.456962	63	1.57055
70	0.33353	71	12.8402			70	0.042891	70	0.375719	70	0.0765828	70	0.0427309	70	0.142959	70	0.63056	70	0.551377	70	-8.1033e-18	70	1	70	0.0341942	70	0.4003	64	5.57062	64	1.57055	64	1.57055	64	7.42526e-11	64	0.456962	64	1.57055
71	0.336871	72	13.0902			71	0.0439501	71	0.370252	71	0.0782522	71	0.043791	71	0.145606	71	0.633607	71	0.554568	71	-8.1033e-18	71	1	71	0.0360725	71	0.409772	65	5.57062	65	1.57055	65	1.57055	65	7.42526e-11	65	0.456962	65	1.57055
72	0.340184	73	13.3381			72	0.0450275	72	0.364856	72	0.0799432	72	0.0448696	72	0.148274	72	0.636518	72	0.557717	72	-8.1033e-18	72	1	72	0.0380181	72	0.419393	66	5.57062	66	1.57055	66	1.57055	66	7.42526e-11	66	0.456962	66	1.57055
73	0.343469	74	13.5837			73	0.0461234	73	0.359528	73	0.081656	73	0.0459669	73	0.150961	73	0.639288	73	0.560822	73	-8.1033e-18	73	1	73	0.0400334	73	0.429165	67	5.57062	67	1.57055	67	1.57055	67	7.42526e-11	67	0.456962	67	1.57055
74	0.346722	75	13.8268			74	0.0472382	74	0.354268	74	0.083391	74	0.0470833	74	0.15367	74	0.641915	74	0.563882	74	-8.1033e-18	74	1	74	0.0421208	74	0.439091	68	5.57062	68	1.57055	68	1.57055	68	7.42526e-11	68	0.456962	68	1.57055
75	0.349942	76	14.0674			75	0.0483722	75	0.349076	75	0.0851484	75	0.0482192	75	0.156399	75	0.644396	75	0.566897	75	-8.1033e-18	75	1	75	0.0442831	75	0.449173	69	5.57062	69	1.57055	69	1.57055	69	7.42526e-11	69	0.456962	69	1.57055
76	0.353128	77	14.3051			76	0.0495257	76	0.34395	76	0.0869286	76	0.0493747	76	0.159149	76	0.646729	76	0.569865	76	-8.1033e-18	76	1	76	0.0465227	76	0.459413	70	5.57062	70	1.57055	70	1.57055	70	7.42526e-11	70	0.456962	70	1.57055
77	0.356276	78	14.5399			77	0.0506991	77	0.338889	77	0.0887317	77	0.0505504	77	0.16192	77	0.648912	77	0.572784	77	-8.1033e-18	77	1	77	0.0488426	77	0.469814	70	4.94746	70	1.50127	70	1.50127	70	1.38616	70	1.6866	70	1.50127
78	0.359386	79	14.7716			78	0.0518927	78	0.333893	78	0.0905582	78	0.0517465	78	0.164713	78	0.650943	78	0.575655	78	-8.1033e-18	78	1	78	0.0512456	78	0.480379	71	4.94746	71	1.50127	71	1.50127	71	1.38616	71	1.6866	71	1.50127
79	0.362455	80	15			79	0.0531068	79	0.32896	79	0.0924083	79	0.0529634	79	0.167527	79	0.652818	79	0.578475	79	-8.1033e-18	79	1	79	0.0537347	79	0.49111	72	4.94746	72	1.50127	72	1.50127	72	1.38616	72	1.6866	72	1.50127
80	0.365482	81	15.225			80	0.0543419	80	0.324091	80	0.0942823	80	0.0542014	80	0.170362	80	0.654537	80	0.581243	80	-8.1033e-18	80	1	80	0.0563129	80	0.50201	73	4.94746	73	1.50127	73	1.50127	73	1.38616	73	1.6866	73	1.50127
81	0.368464	82	15.4464			81	0.0555982	81	0.319284	81	0.0961805	81	0.055461	81	0.173219	81	0.656098	81	0.583959	81	0.000370618	81	0.989331	81	0.0589834	81	0.50201	74	4.94746	74	1.50127	74	1.50127	74	1.38616	74	1.6866	74	1.50127
82	0.371399	83	15.6641			82	0.0568761	82	0.314538	82	0.0981033	82	0.0567425	82	0.176098	82	0.657499	82	0.586621	82	0.000748765	82	0.978757	82	0.0617496	82	0.50201	75	4.94746	75	1.50127	75	1.50127	75	1.38616	75	1.6866	75	1.50127
83	0.374286	84	15.8779			83	0.0581761	83	0.309852	83	0.100051	83	0.0580462	83	0.179	83	0.658738	83	0.589229	83	0.00113459	83	0.968277	83	0.0646149	83	0.50201	76	4.94746	76	1.50127	76	1.50127	76	1.38616	76	1.6866	76	1.50127
84	0.377122	85	16.0876			84	0.0594984	84	0.305227	84	0.102024	84	0.0593727	84	0.181923	84	0.659815	84	0.591781	84	0.00152826	84	0.95789	84	0.0675829	84	0.50201	77	4.94746	77	1.50127	77	1.50127	77	1.38616	77	1.6866	77	1.50127
85	0.379906	86	16.2932			85	0.0608435	85	0.30066	85	0.104022	85	0.0607221	85	0.184869	85	0.660728	85	0.594275	85	0.00192992	85	0.947595	85	0.0706571	85	0.50201	78	4.94746	78	1.50127	78	1.50127	78	1.38616	78	1.6866	78	1.50127
86	0.382636	87	16.4945			86	0.0622118	86	0.296152	86	0.106046	86	0.0620951	86	0.187837	86	0.661476	86	0.596713	86	0.00233974	86	0.937391	86	0.0738414	86	0.50201	79	4.94746	79	1.50127	79	1.50127	79	1.38616	79	1.6866	79	1.50127
87	0.38531	88	16.6913			87	0.0636036	87	0.291701	87	0.108097	87	0.0634919	87	0.190829	87	0.662059	87	0.599091	87	0.00275789	87	0.927278	87	0.0771398	87	0.50201	80	4.94746	80	1.50127	80	1.50127	80	1.38616	80	1.6866	80	1.50127
88	0.387927	89	16.8835			88	0.0650194	88	0.287307	88	0.110173	88	0.064913	88	0.193843	88	0.662476	88	0.601409	88	0.00318453	88	0.917254	88	0.0805564	88	0.50201	80	4.32032	80	1.54743	80	1.54743	80	3.50848	80	3.06077	80	1.54743
89	0.390483	90	17.0711			89	0.0664596	89	0.28297	89	0.112277	89	0.0663588	89	0.19688	89	0.662726	89	0.603667	89	0.00361984	89	0.90732	89	0.0840953	89	0.50201	81	4.32032	81	1.54743	81	1.54743	81	3.50848	81	3.06077	81	1.54743
90	0.392979	91	17.2537			90	0.0679246	90	0.278687	90	0.114408	90	0.0678298	90	0.199941	90	0.662809	90	0.605863	90	0.00406399	90	0.897474	90	0.087761	90	0.50201	82	4.32032	82	1.54743	82	1.54743	82	3.50848	82	3.06077	82	1.54743
91	0.395411	92	17.4314			91	0.0694148	91	0.274459	91	0.116566	91	0.0693263	91	0.203025	91	0.662726	91	0.607997	91	0.00451716	91	0.887715	91	0.091558	91	0.50201	83	4.32032	83	1.54743	83	1.54743	83	3.50848	83	3.06077	83	1.54743
92	0.397778	93	17.6041			92	0.0709307	92	0.270286	92	0.118753	92	0.0708488	92	0.206132	92	0.662476	92	0.610067	92	0.00497953	92	0.878042	92	0.095491	92	0.50201	84	4.32032	84	1.54743	84	1.54743	84	3.50848	84	3.06077	84	1.54743
93	0.400079	94	17.7715			93	0.0724726	93	0.266165	93	0.120967	93	0.0723979	93	0.209264	93	0.662059	93	0.612072	93	0.0054513	93	0.868456	93	0.0995648	93	0.50201	85	4.32032	85	1.54743	85	1.54743	85	3.50848	85	3.06077	85	1.54743
94	0.402312	95	17.9335			94	0.0740411	94	0.262097	94	0.123211	94	0.0739738	94	0.21242	94	0.661476	94	0.614013	94	0.00593265	94	0.858955	94	0.103785	94	0.50201	86	4.32032	86	1.54743	86	1.54743	86	3.50848	86	3.06077	86	1.54743
95	0.404475	96	18.0902			95	0.0756367	95	0.258081	95	0.125483	95	0.0755771	95	0.215599	95	0.660728	95	0.615887	95	0.00642378	95	0.849538	95	0.108156	95	0.50201	87	4.32032	87	1.54743	87	1.54743	87	3.50848	87	3.06077	87	1.54743
96	0.406567	97	18.2413			96	0.0772597	96	0.254116	96	0.127784	96	0.0772084	96	0.218803	96	0.659815	96	0.617694	96	0.00692489	96	0.840204	96	0.112683	96	0.50201	88	4.32032	88	1.54743	88	1.54743	88	3.50848	88	3.06077	88	1.54743
97	0.408585	98	18.3867			97	0.0789106	97	0.250202	97	0.130116	97	0.0788679	97	0.222032	97	0.658738	97	0.619434	97	0.00743618	97	0.830953	97	0.117373	97	0.50201	89	4.32032	89	1.54743	89	1.54743	89	3.50848	89	3.06077	89	1.54743
98	0.41053	99	18.5264			98	0.08059	98	0.246338	98	0.132477	98	0.0805564	98	0.225286	98	0.657499	98	0.621106	98	0.00795785	98	0.821785	98	0.12223	98	0.50201	90	4.32032	90	1.54743	90	1.54743	90	3.50848	90	3.06077	90	1.54743
99	0.412399	100	18.6603			99	0.0822983	99	0.242523	99	0.134869	99	0.0822742	99	0.228564	99	0.656098	99	0.622708	99	0.00849012	99	0.812698	99	0.127262	99	0.50201	90	3.83066	90	1.59369	90	1.59369	90	2.83679	90	2.64804	90	1.59369
100	0.41419	101	18.7882			100	0.084036	100	0.238757	100	0.137292	100	0.0840218	100	0.231868	100	0.654537	100	0.62424	100	0.0090332	100	0.803691	100	0.132474	100	0.50201	91	3.83066	91	1.59369	91	1.59369	91	2.83679	91	2.64804	91	1.59369
101	0.415903	102	18.9101			101	0.0858036	101	0.235039	101	0.139747	101	0.0857999	101	0.235197	101	0.652818	101	0.625703	101	0.00958731	101	0.794765	101	0.137872	101	0.50201	92	3.83066	92	1.59369	92	1.59369	92	2.83679	92	2.64804	92	1.59369
102	0.417536	103	19.0259			102	0.0876017	102	0.231368	102	0.142233	102	0.0876088	102	0.238551	102	0.650943	102	0.627094	102	0.0101527	102	0.785917	102	0.143464	102	0.50201	93	3.83066	93	1.59369	93	1.59369	93	2.83679	93	2.64804	93	1.59369
103	0.419088	104	19.1355			103	0.0894308	103	0.227744	103	0.144751	103	0.0894492	103	0.241931	103	0.648912	103	0.628413	103	0.0107295	103	0.777148	103	0.149256	103	0.50201	94	3.83066	94	1.59369	94	1.59369	94	2.83679	94	2.64804	94	1.59369
104	0.420558	105	19.2388			104	0.0912913	104	0.224167	104	0.147302	104	0.0913216	104	0.245338	104	0.646729	104	0.62966	104	0.0113181	104	0.768457	104	0.155256	104	0.50201	95	3.83066	95	1.59369	95	1.59369	95	2.83679	95	2.64804	95	1.59369
105	0.421945	106	19.3358			105	0.0931839	105	0.220635	105	0.149885	105	0.0932266	105	0.24877	105	0.644396	105	0.630835	105	0.0119186	105	0.759843	105	0.161471	105	0.50201	96	3.83066	96	1.59369	96	1.59369	96	2.83679	96	2.64804	96	1.59369
106	0.423247	107	19.4264			106	0.095109	106	0.217148	106	0.152503	106	0.0951647	106	0.252228	106	0.641915	106	0.631936	106	0.0125313	106	0.751306	106	0.167908	106	0.50201	97	3.83066	97	1.59369	97	1.59369	97	2.83679	97	2.64804	97	1.59369
107	0.424464	108	19.5106			107	0.0970673	107	0.213706	107	0.155154	107	0.0971365	107	0.255714	107	0.639288	107	0.632963	107	0.0131565	107	0.742844	107	0.174575	107	0.50201	98	3.83066	98	1.59369	98	1.59369	98	2.83679	98	2.64804	98	1.59369
108	0.425594	109	19.5882			108	0.0990594	108	0.210308	108	0.157839	108	0.0991425	108	0.259225	108	0.636518	108	0.633916	108	0.0137944	108	0.734458	108	0.181482	108	0.50201	99	3.83066	99	1.59369	99	1.59369	99	2.83679	99	2.64804	99	1.59369
109	0.426638	110	19.6593			109	0.101086	109	0.206953	109	0.160559	109	0.101183	109	0.262764	109	0.633607	109	0.634794	109	0.0144452	109	0.726146	109	0.188636	109	0.50201	100	3.83066	100	1.59369	100	1.59369	100	2.83679	100	2.64804	100	1.59369
110	0.427593	111	19.7237			110	0.103147	110	0.203641	110	0.163314	110	0.10326	110	0.26633	110	0.63056	110	0.635597	110	0.0151093	110	0.717907	110	0.196046	110	0.50201	100	3.35485	100	1.6866	100	1.6866	100	4.66314	100	2.49104	100	1.6866
111	0.42846	112	19.7815			111	0.105244	111	0.200371	111	0.166105	111	0.105372	111	0.269923	111	0.627378	111	0.636325	111	0.0157868	111	0.709742	111	0.203722	111	0.50201	101	3.35485	101	1.6866	101	1.6866	101	4.66314	101	2.49104	101	1.6866
112	0.429237	113	19.8325			112	0.107376	112	0.197143	112	0.168931	112	0.107522	112	0.273544	112	0.624064	112	0.636977	112	0.0164781	112	0.701649	112	0.211672	112	0.50201	102	3.35485	102	1.6866	102	1.6866	102	4.66314	102	2.49104	102	1.6866
113	0.429924	114	19.8769			113	0.109546	113	0.193956	113	0.171795	113	0.109708	113	0.277193	113	0.620623	113	0.637553	113	0.0171834	113	0.693628	113	0.219907	113	0.50201	103	3.35485	103	1.6866	103	1.6866	103	4.66314	103	2.49104	103	1.6866
114	0.430521	115	19.9144			114	0.111753	114	0.190809	114	0.174695	114	0.111933	114	0.28087	114	0.617056	114	0.638053	114	0.0179031	114	0.685678	114	0.228438	114	0.50201	104	3.35485	104	1.6866	104	1.6866	104	4.66314	104	2.49104	104	1.6866
115	0.431027	116	19.9452			115	0.113998	115	0.187703	115	0.177633	115	0.114196	115	0.284574	115	0.613368	115	0.638476	115	0.0186374	115	0.677799	115	0.237274	115	0.50201	105	3.35485	105	1.6866	105	1.6866	105	4.66314	105	2.49104	105	1.6866
116	0.431441	117	19.9692			116	0.116281	116	0.184637	116	0.180609	116	0.116499	116	0.288308	116	0.609562	116	0.638823	116	0.0193866	116	0.66999	116	0.246426	116	0.50201	106	3.35485	106	1.6866	106	1.6866	106	4.66314	106	2.49104	106	1.6866
117	0.431764	118	19.9863			117	0.118604	117	0.18161	117	0.183623	117	0.118842	117	0.292069	117	0.605642	117	0.639093	117	0.020151	117	0.66225	117	0.255906	117	0.50201	107	3.35485	107	1.6866	107	1.6866	107	4.66314	107	2.49104	107	1.6866
118	0.431994	119	19.9966			118	0.120967	118	0.178621	118	0.186677	118	0.121225	118	0.29586	118	0.601611	118	0.639285	118	0.020931	118	0.654578	118	0.265726	118	0.50201	108	3.35485	108	1.6866	108	1.6866	108	4.66314	108	2.49104	108	1.6866
119	0.432133	120	20			119	0.123371	119	0.17567	119	0.18977	119	0.12365	119	0.29968	119	0.597472	119	0.639401	119	0.0217268	119	0.646975	119	0.275897	119	0.50201	109	3.35485	109	1.6866	109	1.6866	109	4.66314	109	2.49104	109	1.6866
120	0.432179	121	19.9966			120	0.125816	120	0.172758	120	0.192902	120	0.126117	120	0.303529	120	0.59323	120	0.639439	120	0.0225387	120	0.639439	120	0.286433	120	0.50201	110	3.35485	110	1.6866	110	1.6866	110	4.66314	110	2.49104	110	1.6866
121	0.432133	122	19.9863			121	0.128303	121	0.169882	121	0.196076	121	0.128627	121	0.307408	121	0.588889	121	0.639401	121	0.0225387	121	0.639439	121	0.286433	121	0.497838	110	2.89192	110	1.85085	110	1.85085	110	2.56902	110	3.47738	110	1.85085
122	0.431994	123	19.9692			122	0.130833	122	0.167043	122	0.19929	122	0.13118	122	0.311316	122	0.584452	122	0.639285	122	0.0225387	122	0.639439	122	0.286433	122	0.49369	111	2.89192	111	1.85085	111	1.85085	111	2.56902	111	3.47738	111	1.85085
123	0.431764	124	19.9452			123	0.133406	123	0.16424	123	0.202546	123	0.133778	123	0.315254	123	0.579923	123	0.639093	123	0.0225387	123	0.639439	123	0.286433	123	0.489567	112	2.89192	112	1.85085	112	1.85085	112	2.56902	112	3.47738	112	1.85085
124	0.431441	125	19.9144			124	0.136024	124	0.161473	124	0.205844	124	0.136421	124	0.319223	124	0.575305	124	0.638823	124	0.0225387	124	0.639439	124	0.286433	124	0.485468	113	2.89192	113	1.85085	113	1.85085	113	2.56902	113	3.47738	113	1.85085
125	0.431027	126	19.8769			125	0.138687	125	0.158742	125	0.209185	125	0.139111	125	0.323222	125	0.570604	125	0.638476	125	0.0225387	125	0.639439	125	0.286433	125	0.481394	114	2.89192	114	1.85085	114	1.85085	114	2.56902	114	3.47738	114	1.85085
126	0.430521	127	19.8325			126	0.141395	126	0.156045	126	0.212568	126	0.141846	126	0.327251	126	0.565823	126	0.638053	126	0.0225387	126	0.639439	126	0.286433	126	0.477344	115	2.89192	115	1.85085	115	1.85085	115	2.56902	115	3.47738	115	1.85085
127	0.429924	128	19.7815			127	0.144151	127	0.153382	127	0.215996	127	0.14463	127	0.331312	127	0.560966	127	0.637553	127	0.0225387	127	0.639439	127	0.286433	127	0.473318	116	2.89192	116	1.85085	116	1.85085	116	2.56902	116	3.47738	116	1.85085
128	0.429237	129	19.7237			128	0.146954	128	0.150754	128	0.219468	128	0.147462	128	0.335404	128	0.556037	128	0.636977	128	0.0225387	128	0.639439	128	0.286433	128	0.469315	117	2.89192	117	1.85085	117	1.85085	117	2.56902	117	3.47738	117	1.85085
129	0.42846	130	19.6593			129	0.149805	129	0.148159	129	0.222985	129	0.150343	129	0.339527	129	0.55104	129	0.636325	129	0.0225387	129	0.639439	129	0.286433	129	0.465337	118	2.89192	118	1.85085	118	1.85085	118	2.56902	118	3.47738	118	1.85085
130	0.427593	131	19.5882			130	0.152705	130	0.145598	130	0.226547	130	0.153274	130	0.343682	130	0.545979	130	0.635597	130	0.0225387	130	0.639439	130	0.286433	130	0.461382	119	2.89192	119	1.85085	119	1.85085	119	2.56902	119	3.47738	119	1.85085
131	0.426638	132	19.5106			131	0.155655	131	0.143069	131	0.230155	131	0.156256	131	0.347868	131	0.540858	131	0.634794	131	0.0225387	131	0.639439	131	0.286433	131	0.45745	120	2.89192	120	1.85085	120	1.85085	120	2.56902	120	3.47738	120	1.85085
132	0.425594	133	19.4264			132	0.158656	132	0.140572	132	0.23381	132	0.15929	132	0.352087	132	0.535681	132	0.633916	132	0.0225387	132	0.639439	132	0.286433	132	0.453542	120	2.56902	120	2.04203	120	2.04203	120	1.57055	120	5.07453	120	2.04203
133	0.424464	134	19.3358			133	0.161708	133	0.138107	133	0.237512	133	0.162376	133	0.356338	133	0.530452	133	0.632963	133	0.0225387	133	0.639439	133	0.286433	133	0.449657	121	2.56902	121	2.04203	121	2.04203	121	1.57055	121	5.07453	121	2.04203
134	0.423247	135	19.2388			134	0.164813	134	0.135674	134	0.241262	134	0.165517	134	0.360622	134	0.525175	134	0.631936	134	0.0225387	134	0.639439	134	0.286433	134	0.445794	122	2.56902	122	2.04203	122	2.04203	122	1.57055	122	5.07453	122	2.04203
135	0.421945	136	19.1355			135	0.167972	135	0.133271	135	0.245061	135	0.168712	135	0.364938	135	0.519854	135	0.630835	135	0.0225387	135	0.639439	135	0.286433	135	0.441955	123	2.56902	123	2.04203	123	2.04203	123	1.57055	123	5.07453	123	2.04203
136	0.420558	137	19.0259			136	0.171185	136	0.1309	136	0.248909	136	0.171962	136	0.369288	136	0.514493	136	0.62966	136	0.0225387	136	0.639439	136	0.286433	136	0.438139	124	2.56902	124	2.04203	124	2.04203	124	1.57055	124	5.07453	124	2.04203
137	0.419088	138	18.9101			137	0.174453	137	0.128558	137	0.252806	137	0.175269	137	0.373671	137	0.509095	137	0.628413	137	0.0225387	137	0.639439	137	0.286433	137	0.434345	125	2.56902	125	2.04203	125	2.04203	125	1.57055	125	5.07453	125	2.04203
138	0.417536	139	18.7882			138	0.177778	138	0.126247	138	0.256754	138	0.178634	138	0.378087	138	0.503665	138	0.627094	138	0.0225387	138	0.639439	138	0.286433	138	0.430573	126	2.56902	126	2.04203	126	2.04203	126	1.57055	126	5.07453	126	2.04203
139	0.415903	140	18.6603			139	0.18116	139	0.123965	139	0.260753	139	0.182057	139	0.382538	139	0.498206	139	0.625703	139	0.0225387	139	0.639439	139	0.286433	139	0.426824	127	2.56902	127	2.04203	127	2.04203	127	1.57055	127	5.07453	127	2.04203
140	0.41419	141	18.5264			140	0.1846	140	0.121712	140	0.264803	140	0.185539	140	0.387022	140	0.492722	140	0.62424	140	0.0225387	140	0.639439	140	0.286433	140	0.423098	128	2.56902	128	2.04203	128	2.04203	128	1.57055	128	5.07453	128	2.04203
141	0.412399	142	18.3867			141	0.188099	141	0.119488	141	0.268906	141	0.189082	141	0.391541	141	0.487217	141	0.622708	141	0.0225387	141	0.639439	141	0.286433	141	0.419393	129	2.56902	129	2.04203	129	2.04203	129	1.57055	129	5.07453	129	2.04203
142	0.41053	143	18.2413			142	0.191659	142	0.117292	142	0.273062	142	0.192687	142	0.396095	142	0.481694	142	0.621106	142	0.0225387	142	0.639439	142	0.286433	142	0.41571	130	2.56902	130	2.04203	130	2.04203	130	1.57055	130	5.07453	130	2.04203
143	0.408585	144	18.0902			143	0.19528	143	0.115124	143	0.277272	143	0.196354	143	0.400684	143	0.476156	143	0.619434	143	0.0225387	143	0.639439	143	0.286433	143	0.412049	130	2.09052	130	2.31283	130	2.31283	130	1.82723	130	5.16111	130	2.31283
144	0.406567	145	17.9335			144	0.198963	144	0.112984	144	0.281536	144	0.200085	144	0.405307	144	0.470608	144	0.617694	144	0.0225387	144	0.639439	144	0.286433	144	0.40841	131	2.09052	131	2.31283	131	2.31283	131	1.82723	131	5.16111	131	2.31283
145	0.404475	146	17.7715			145	0.202709	145	0.110872	145	0.285855	145	0.203881	145	0.409967	145	0.465053	145	0.615887	145	0.0225387	145	0.639439	145	0.286433	145	0.404792	132	2.09052	132	2.31283	132	2.31283	132	1.82723	132	5.16111	132	2.31283
146	0.402312	147	17.6041			146	0.206521	146	0.108786	146	0.29023	146	0.207743	146	0.414662	146	0.459493	146	0.614013	146	0.0225387	146	0.639439	146	0.286433	146	0.401196	133	2.09052	133	2.31283	133	2.31283	133	1.82723	133	5.16111	133	2.31283
147	0.400079	148	17.4314			147	0.210397	147	0.106727	147	0.294662	147	0.211672	147	0.419393	147	0.453933	147	0.612072	147	0.0225387	147	0.639439	147	0.286433	147	0.397621	134	2.09052	134	2.31283	134	2.31283	134	1.82723	134	5.16111	134	2.31283
148	0.397778	149	17.2537			148	0.214341	148	0.104694	148	0.299151	148	0.21567	148	0.42416	148	0.448375	148	0.610067	148	0.0225387	148	0.639439	148	0.286433	148	0.394067	135	2.09052	135	2.31283	135	2.31283	135	1.82723	135	5.16111	135	2.31283
149	0.395411	150	17.0711			149	0.218352	149	0.102687	149	0.303698	149	0.219736	149	0.428964	149	0.442823	149	0.607997	149	0.0225387	149	0.639439	149	0.286433	149	0.390534	136	2.09052	136	2.31283	136	2.31283	136	1.82723	136	5.16111	136	2.31283
150	0.392979	151	16.8835			150	0.222433	150	0.100706	150	0.308304	150	0.223874	150	0.433805	150	0.437279	150	0.605863	150	0.0225387	150	0.639439	150	0.286433	150	0.387022	137	2.09052	137	2.31283	137	2.31283	137	1.82723	137	5.16111	137	2.31283
151	0.390483	152	16.6913			151	0.226584	151	0.0987497	151	0.312969	151	0.228084	151	0.438683	151	0.431747	151	0.603667	151	0.0225387	151	0.639439	151	0.286433	151	0.383531	138	2.09052	138	2.31283	138	2.31283	138	1.82723	138	5.16111	138	2.31283
152	0.387927	153	16.4945			152	0.230806	152	0.0968187	152	0.317695	152	0.232366	152	0.443598	152	0.426229	152	0.601409	152	0.0225387	152	0.639439	152	0.286433	152	0.380061	139	2.09052	139	2.31283	139	2.31283	139	1.82723	139	5.16111	139	2.31283
153	0.38531	154	16.2932			153	0.235101	153	0.0949123	153	0.322482	153	0.236724	153	0.448551	153	0.420728	153	0.599091	153	0.0225387	153	0.639439	153	0.286433	153	0.376611	140	2.09052	140	2.31283	140	2.31283	140	1.82723	140	5.16111	140	2.31283
154	0.382636	155	16.0876			154	0.23947	154	0.0930302	154	0.32733	154	0.241157	154	0.453542	154	0.415248	154	0.596713	154	0.0225387	154	0.639439	154	0.286433	154	0.373182	140	1.78016	140	2.59524	140	2.59524	140	1.94591	140	6.01668	140	2.59524
155	0.379906	156	15.8779			155	0.243914	155	0.0911722	155	0.332242	155	0.245667	155	0.458571	155	0.409789	155	0.594275	155	0.0225387	155	0.639439	155	0.286433	155	0.369773	141	1.78016	141	2.59524	141	2.59524	141	1.94591	141	6.01668	141	2.59524
156	0.377122	157	15.6641			156	0.248435	156	0.0893379	156	0.337216	156	0.250255	156	0.463639	156	0.404356	156	0.591781	156	0.0225387	156	0.639439	156	0.286433	156	0.366384	142	1.78016	142	2.59524	142	2.59524	142	1.94591	142	6.01668	142	2.59524
157	0.374286	158	15.4464			157	0.253033	157	0.087527	157	0.342256	157	0.254923	157	0.468745	157	0.39895	157	0.589229	157	0.0225387	157	0.639439	157	0.286433	157	0.363016	143	1.78016	143	2.59524	143	2.59524	143	1.94591	143	6.01668	143	2.59524
158	0.371399	159	15.225			158	0.257711	158	0.0857393	158	0.34736	158	0.259673	158	0.473891	158	0.393574	158	0.586621	158	0.0225387	158	0.639439	158	0.286433	158	0.359667	144	1.78016	144	2.59524	144	2.59524	144	1.94591	144	6.01668	144	2.59524
159	0.368464	160	15			159	0.262469	159	0.0839743	159	0.35253	159	0.264505	159	0.479077	159	0.38823	159	0.583959	159	0.0225387	159	0.639439	159	0.286433	159	0.356338	145	1.78016	145	2.59524	145	2.59524	145	1.94591	145	6.01668	145	2.59524
160	0.365482	161	14.7716			160	0.267309	160	0.0822319	160	0.357767	160	0.269421	160	0.484302	160	0.382919	160	0.581243	160	0.0225387	160	0.639439	160	0.286433	160	0.353029	146	1.78016	146	2.59524	146	2.59524	146	1.94591	146	6.01668	146	2.59524
161	0.362455	162	14.5399			161	0.272233	161	0.0805117	161	0.363072	161	0.274422	161	0.489567	161	0.377646	161	0.578475	161	0.0225387	161	0.639439	161	0.282375	161	0.349739	147	1.78016	147	2.59524	147	2.59524	147	1.94591	147	6.01668	147	2.59524
162	0.359386	163	14.3051			162	0.277241	162	0.0788135	162	0.368446	162	0.27951	162	0.494872	162	0.37241	162	0.575655	162	0.0225387	162	0.639439	162	0.278372	162	0.346469	148	1.78016	148	2.59524	148	2.59524	148	1.94591	148	6.01668	148	2.59524
163	0.356276	164	14.0674			163	0.282336	163	0.0771369	163	0.373889	163	0.284687	163	0.500219	163	0.367214	163	0.572784	163	0.0225387	163	0.639439	163	0.274422	163	0.343218	149	1.78016	149	2.59524	149	2.59524	149	1.94591	149	6.01668	149	2.59524
164	0.353128	165	13.8268			164	0.287518	164	0.0754817	164	0.379402	164	0.289954	164	0.505606	164	0.36206	164	0.569865	164	0.0225387	164	0.639439	164	0.270525	164	0.339987	150	1.78016	150	2.59524	150	2.59524	150	1.94591	150	6.01668	150	2.59524
165	0.349942	166	13.5837			165	0.292789	165	0.0738477	165	0.384987	165	0.295313	165	0.511035	165	0.35695	165	0.566897	165	0.0225387	165	0.639439	165	0.266679	165	0.336775	150	1.54743	150	3.00389	150	3.00389	150	1.70992	150	6.39292	150	3.00389
166	0.346722	167	13.3381			166	0.298152	166	0.0722345	166	0.390643	166	0.300764	166	0.516505	166	0.351885	166	0.563882	166	0.0225387	166	0.639439	166	0.262885	166	0.333581	151	1.54743	151	3.00389	151	3.00389	151	1.70992	151	6.39292	151	3.00389
167	0.343469	168	13.0902			167	0.303606	167	0.070642	167	0.396373	167	0.306311	167	0.522017	167	0.346866	167	0.560822	167	0.0225387	167	0.639439	167	0.259141	167	0.330407	152	1.54743	152	3.00389	152	3.00389	152	1.70992	152	6.39292	152	3.00389
168	0.340184	169	12.8402			168	0.309155	168	0.0690697	168	0.402177	168	0.311953	168	0.527571	168	0.341896	168	0.557717	168	0.0225387	168	0.639439	168	0.255447	168	0.327251	153	1.54743	153	3.00389	153	3.00389	153	1.70992	153	6.39292	153	3.00389
169	0.336871	170	12.5882			169	0.314799	169	0.0675175	169	0.408056	169	0.317694	169	0.533168	169	0.336976	169	0.554568	169	0.0225387	169	0.639439	169	0.251802	169	0.324115	154	1.54743	154	3.00389	154	3.00389	154	1.70992	154	6.39292	154	3.00389
170	0.33353	171	12.3345			170	0.32054	170	0.0659852	170	0.414011	170	0.323535	170	0.538808	170	0.332106	170	0.551377	170	0.0225387	170	0.639439	170	0.248206	170	0.320996	155	1.54743	155	3.00389	155	3.00389	155	1.70992	155	6.39292	155	3.00389
171	0.330164	172	12.0791			171	0.32638	171	0.0644723	171	0.420043	171	0.329477	171	0.544492	171	0.327288	171	0.548145	171	0.0225387	171	0.639439	171	0.244658	171	0.317897	156	1.54743	156	3.00389	156	3.00389	156	1.70992	156	6.39292	156	3.00389
172	0.326775	173	11.8224			172	0.332321	172	0.0629788	172	0.426153	172	0.335523	172	0.550219	172	0.322524	172	0.544873	172	0.0225387	172	0.639439	172	0.241157	172	0.314815	157	1.54743	157	3.00389	157	3.00389	157	1.70992	157	6.39292	157	3.00389
173	0.323364	174	11.5643			173	0.338364	173	0.0615044	173	0.432343	173	0.341674	173	0.555989	173	0.317813	173	0.541563	173	0.0225387	173	0.639439	173	0.237702	173	0.311752	158	1.54743	158	3.00389	158	3.00389	158	1.70992	158	6.39292	158	3.00389
174	0.319933	175	11.3053			174	0.344511	174	0.0600488	174	0.438612	174	0.347931	174	0.561804	174	0.313158	174	0.538215	174	0.0225387	174	0.639439	174	0.234294	174	0.308707	159	1.54743	159	3.00389	159	3.00389	159	1.70992	159	6.39292	159	3.00389
175	0.316485	176	11.0453			175	0.350764	175	0.0586117	175	0.444962	175	0.354298	175	0.567664	175	0.308559	175	0.53483	175	0.0225387	175	0.639439	175	0.230931	175	0.30568	160	1.54743	160	3.00389	160	3.00389	160	1.70992	160	6.39292	160	3.00389
176	0.313021	177	10.7846			176	0.357125	176	0.057193	176	0.451394	176	0.360775	176	0.573569	176	0.304017	176	0.531411	176	0.0225387	176	0.639439	176	0.227612	176	0.302671	160	0.897105	160	3.35485	160	3.35485	160	1.82723	160	7.23846	160	3.35485
177	0.309543	178	10.5234			177	0.363595	177	0.0557924	177	0.457909	177	0.367365	177	0.579518	177	0.299533	177	0.527958	177	0.0225387	177	0.639439	177	0.224338	177	0.29968	161	0.897105	161	3.35485	161	3.35485	161	1.82723	161	7.23846	161	3.35485
178	0.306052	179	10.2618			178	0.370176	178	0.0544097	178	0.464509	178	0.374069	178	0.585514	178	0.295107	178	0.524472	178	0.0225387	178	0.639439	178	0.221108	178	0.296706	162	0.897105	162	3.35485	162	3.35485	162	1.82723	162	7.23846	162	3.35485
179	0.302551	180	10			179	0.376871	179	0.0530447	179	0.471194	179	0.38089	179	0.591555	179	0.29074	179	0.520954	179	0.0225387	179	0.639439	179	0.21792	179	0.293751	163	0.897105	163	3.35485	163	3.35485	163	1.82723	163	7.23846	163	3.35485
180	0.299041	181	9.73823			180	0.383681	180	0.051697	180	0.477965	180	0.387829	180	0.597643	180	0.286433	180	0.517407	180	0.0225387	180	0.639439	180	0.214775	180	0.290812	164	0.897105	164	3.35485	164	3.35485	164	1.82723	164	7.23846	164	3.35485
181	0.295523	182	9.47664			181	0.390609	181	0.0503666	181	0.484824	181	0.394889	181	0.603778	181	0.282185	181	0.51383	181	0.0225387	181	0.639439	181	0.211672	181	0.290812	165	0.897105	165	3.35485	165	3.35485	165	1.82723	165	7.23846	165	3.35485
182	0.292001	183	9.21541			182	0.397656	182	0.0490531	182	0.491772	182	0.402072	182	0.609959	182	0.277999	182	0.510226	182	0.0225387	182	0.639439	182	0.20861	182	0.290812	166	0.897105	166	3.35485	166	3.35485	166	1.82723	166	7.23846	166	3.35485
183	0.288474	184	8.95472			183	0.404824	183	0.0477565	183	0.498809	183	0.40938	183	0.616188	183	0.273873	183	0.506595	183	0.0225387	183	0.639439	183	0.205589	183	0.290812	167	0.897105	167	3.35485	167	3.35485	167	1.82723	167	7.23846	167	3.35485
184	0.284946	185	8.69474			184	0.412115	184	0.0464763	184	0.505938	184	0.416815	184	0.622465	184	0.269808	184	0.502938	184	0.0225387	184	0.639439	184	0.202609	184	0.290812	168	0.897105	168	3.35485	168	3.35485	168	1.82723	168	7.23846	168	3.35485
185	0.281417	186	8.43566			185	0.419532	185	0.0452125	185	0.513158	185	0.424379	185	0.62879	185	0.265804	185	0.499258	185	0.0225387	185	0.639439	185	0.199667	185	0.290812	169	0.897105	169	3.35485	169	3.35485	169	1.82723	169	7.23846	169	3.35485
186	0.277888	187	8.17764			186	0.427077	186	0.0439648	186	0.520472	186	0.432074	186	0.635163	186	0.261862	186	0.495555	186	0.0225387	186	0.639439	186	0.196765	186	0.290812	170	0.897105	170	3.35485	170	3.35485	170	1.82723	170	7.23846	170	3.35485
187	0.274363	188	7.92088			187	0.434752	187	0.0427331	187	0.527881	187	0.439904	187	0.641586	187	0.257982	187	0.49183	187	0.0225387	187	0.639439	187	0.193902	187	0.290812	170	0.96861	170	3.89769	170	3.89769	170	2.0179	170	6.33745	170	3.89769
188	0.270841	189	7.66555			188	0.442558	188	0.0415171	188	0.535385	188	0.447869	188	0.648057	188	0.254164	188	0.488084	188	0.0225387	188	0.639439	188	0.191077	188	0.290812	171	0.96861	171	3.89769	171	3.89769	171	2.0179	171	6.33745	171	3.89769
189	0.267325	190	7.41181			189	0.4505	189	0.0403166	189	0.542986	189	0.455973	189	0.654578	189	0.250408	189	0.484319	189	0.0225387	189	0.639439	189	0.188289	189	0.290812	172	0.96861	172	3.89769	172	3.89769	172	2.0179	172	6.33745	172	3.89769
190	0.263816	191	7.15985			190	0.458578	190	0.0391314	190	0.550686	190	0.464218	190	0.66115	190	0.246714	190	0.480535	190	0.0225387	190	0.639439	190	0.185539	190	0.290812	173	0.96861	173	3.89769	173	3.89769	173	2.0179	173	6.33745	173	3.89769
191	0.260315	192	6.90983			191	0.466795	191	0.0379614	191	0.558485	191	0.472606	191	0.667771	191	0.243081	191	0.476735	191	0.0225387	191	0.639439	191	0.182825	191	0.290812	174	0.96861	174	3.89769	174	3.89769	174	2.0179	174	6.33745	174	3.89769
192	0.256824	193	6.66193			192	0.475153	192	0.0368062	192	0.566385	192	0.481141	192	0.674444	192	0.239511	192	0.472919	192	0.0225387	192	0.639439	192	0.180148	192	0.290812	175	0.96861	175	3.89769	175	3.89769	175	2.0179	175	6.33745	175	3.89769
193	0.253343	194	6.41632			193	0.483656	193	0.0356659	193	0.574387	193	0.489823	193	0.681167	193	0.236002	193	0.469088	193	0.0225387	193	0.639439	193	0.177506	193	0.290812	176	0.96861	176	3.89769	176	3.89769	176	2.0179	176	6.33745	176	3.89769
194	0.249875	195	6.17317			194	0.492305	194	0.0345401	194	0.582493	194	0.498656	194	0.687943	194	0.232555	194	0.465244	194	0.0225387	194	0.639439	194	0.174899	194	0.290812	177	0.96861	177	3.89769	177	3.89769	177	2.0179	177	6.33745	177	3.89769
195	0.24642	196	5.93263			195	0.501103	195	0.0334286	195	0.590703	195	0.507643	195	0.69477	195	0.229169	195	0.461387	195	0.0225387	195	0.639439	195	0.172327	195	0.290812	178	0.96861	178	3.89769	178	3.89769	178	2.0179	178	6.33745	178	3.89769
196	0.242981	197	5.69489			196	0.510052	196	0.0323314	196	0.59902	196	0.516787	196	0.701649	196	0.225845	196	0.457519	196	0.0225387	196	0.639439	196	0.169789	196	0.290812	179	0.96861	179	3.89769	179	3.89769	179	2.0179	179	6.33745	179	3.89769
197	0.239556	198	5.4601			197	0.519155	197	0.0312481	197	0.607444	197	0.526089	197	0.708581	197	0.222581	197	0.45364	197	0.0225387	197	0.639439	197	0.167285	197	0.290812	180	0.96861	180	3.89769	180	3.89769	180	2.0179	180	6.33745	180	3.89769
198	0.236149	199	5.22841			198	0.528416	198	0.0301787	198	0.615977	198	0.535553	198	0.715567	198	0.219378	198	0.449753	198	0.0225387	198	0.639439	198	0.164814	198	0.290812	180	7.42526e-11	180	4.5078	180	4.5078	180	1.43217	180	4.86453	180	4.5078
199	0.23276	200	5			199	0.537835	199	0.0291229	199	0.62462	199	0.545181	199	0.722606	199	0.216235	199	0.445858	199	0.0225387	199	0.639439	199	0.162376	199	0.290812	181	7.42526e-11	181	4.5078	181	4.5078	181	1.43217	181	4.86453	181	4.5078
200	0.22939	201	4.77501			200	0.547417	200	0.0280806	200	0.633375	200	0.554977	200	0.729699	200	0.213153	200	0.441955	200	0.0225387	200	0.639439	200	0.159971	200	0.290812	182	7.42526e-11	182	4.5078	182	4.5078	182	1.43217	182	4.86453	182	4.5078
201	0.226041	202	4.55361			201	0.557164	201	0.0270516	201	0.642243	201	0.564943	201	0.736846	201	0.21013	201	0.438047	201	0.0233672	201	0.631971	201	0.157598	201	0.290812	183	7.42526e-11	183	4.5078	183	4.5078	183	1.43217	183	4.86453	183	4.5078
202	0.222712	203	4.33594			202	0.567079	202	0.0260358	202	0.651226	202	0.575083	202	0.744049	202	0.207166	202	0.434134	202	0.0242125	202	0.624568	202	0.155256	202	0.290812	184	7.42526e-11	184	4.5078	184	4.5078	184	1.43217	184	4.86453	184	4.5078
203	0.219405	204	4.12215			203	0.577164	203	0.0250329	203	0.660325	203	0.585399	203	0.751306	203	0.204261	203	0.430217	203	0.0250749	203	0.617231	203	0.152945	203	0.290812	185	7.42526e-11	185	4.5078	185	4.5078	185	1.43217	185	4.86453	185	4.5078
204	0.216122	205	3.91239			204	0.587424	204	0.0240428	204	0.669542	204	0.595894	204	0.758619	204	0.201415	204	0.426298	204	0.0259549	204	0.609959	204	0.150666	204	0.290812	186	7.42526e-11	186	4.5078	186	4.5078	186	1.43217	186	4.86453	186	4.5078
205	0.212862	206	3.7068			205	0.597859	205	0.0230653	205	0.678878	205	0.606571	205	0.765988	205	0.198627	205	0.422377	205	0.0268527	205	0.602752	205	0.148416	205	0.290812	187	7.42526e-11	187	4.5078	187	4.5078	187	1.43217	187	4.86453	187	4.5078
206	0.209626	207	3.50552			206	0.608475	206	0.0221003	206	0.688335	206	0.617435	206	0.773414	206	0.195896	206	0.418455	206	0.0277688	206	0.595609	206	0.146197	206	0.290812	188	7.42526e-11	188	4.5078	188	4.5078	188	1.43217	188	4.86453	188	4.5078
207	0.206416	208	3.30869			207	0.619273	207	0.0211477	207	0.697913	207	0.628487	207	0.780897	207	0.193222	207	0.414534	207	0.0287035	207	0.588529	207	0.144007	207	0.290812	189	7.42526e-11	189	4.5078	189	4.5078	189	1.43217	189	4.86453	189	4.5078
208	0.203232	209	3.11645			208	0.630257	208	0.0202072	208	0.707616	208	0.639731	208	0.788437	208	0.190605	208	0.410614	208	0.0296572	208	0.581512	208	0.141846	208	0.290812	190	7.42526e-11	190	4.5078	190	4.5078	190	1.43217	190	4.86453	190	4.5078
209	0.200075	210	2.92893			209	0.641431	209	0.0192787	209	0.717444	209	0.651171	209	0.796035	209	0.188044	209	0.406696	209	0.0306302	209	0.574557	209	0.139714	209	0.290812	190	7.42526e-11	190	5.07453	190	5.07453	190	3.00389	190	4.5078	190	5.07453
210	0.196946	211	2.74626			210	0.652796	210	0.018362	210	0.727399	210	0.662809	210	0.803691	210	0.185539	210	0.402781	210	0.0316231	210	0.567664	210	0.137611	210	0.290812	191	7.42526e-11	191	5.07453	191	5.07453	191	3.00389	191	4.5078	191	5.07453
211	0.193844	212	2.56855			211	0.652796	211	0.018362	211	0.727399	211	0.662809	211	0.803691	211	0.183089	211	0.39887	211	0.0326361	211	0.560832	211	0.135535	211	0.290812	192	7.42526e-11	192	5.07453	192	5.07453	192	3.00389	192	4.5078	192	5.07453
212	0.190772	213	2.39594			212	0.652796	212	0.018362	212	0.727399	212	0.662809	212	0.803691	212	0.180693	212	0.394964	212	0.0336696	212	0.554061	212	0.133487	212	0.290812	193	7.42526e-11	193	5.07453	193	5.07453	193	3.00389	193	4.5078	193	5.07453
213	0.187728	214	2.22854			213	0.652796	213	0.018362	213	0.727399	213	0.662809	213	0.803691	213	0.178352	213	0.391065	213	0.0347242	213	0.54735	213	0.131467	213	0.290812	194	7.42526e-11	194	5.07453	194	5.07453	194	3.00389	194	4.5078	194	5.07453
214	0.184715	215	2.06647			214	0.652796	214	0.018362	214	0.727399	214	0.662809	214	0.803691	214	0.176063	214	0.387172	214	0.0358002	214	0.540698	214	0.129473	214	0.290812	195	7.42526e-11	195	5.07453	195	5.07453	195	3.00389	195	4.5078	195	5.07453
215	0.181732	216	1.90983			215	0.652796	215	0.018362	215	0.727399	215	0.662809	215	0.803691	215	0.173828	215	0.383286	215	0.036898	215	0.534105	215	0.127506	215	0.290812	196	7.42526e-11	196	5.07453	196	5.07453	196	3.00389	196	4.5078	196	5.07453
216	0.178779	217	1.75874			216	0.652796	216	0.018362	216	0.727399	216	0.662809	216	0.803691	216	0.171645	216	0.379409	216	0.0380181	216	0.527571	216	0.125565	216	0.290812	197	7.42526e-11	197	5.07453	197	5.07453	197	3.00389	197	4.5078	197	5.07453
217	0.175858	218	1.61329			217	0.652796	217	0.018362	217	0.727399	217	0.662809	217	0.803691	217	0.169515	217	0.375542	217	0.039161	217	0.521095	217	0.12365	217	0.290812	198	7.42526e-11	198	5.07453	198	5.07453	198	3.00389	198	4.5078	198	5.07453
218	0.172968	219	1.4736			218	0.652796	218	0.018362	218	0.727399	218	0.662809	218	0.803691	218	0.167435	218	0.371684	218	0.0403271	218	0.514677	218	0.12176	218	0.290812	199	7.42526e-11	199	5.07453	199	5.07453	199	3.00389	199	4.5078	199	5.07453
219	0.170111	220	1.33975			219	0.652796	219	0.018362	219	0.727399	219	0.662809	219	0.803691	219	0.165406	219	0.367838	219	0.0415169	219	0.508315	219	0.119896	219	0.290812	200	7.42526e-11	200	5.07453	200	5.07453	200	3.00389	200	4.5078	200	5.07453
220	0.167285	221	1.21183			220	0.652796	220	0.018362	220	0.727399	220	0.662809	220	0.803691	220	0.163427	220	0.364003	220	0.0427309	220	0.50201	220	0.118056	220	0.290812	200	0.186413	200	5.91409	200	5.91409	200	5.81354	200	5.81354	200	5.91409
221	0.164492	222	1.08993			221	0.652796	221	0.018362	221	0.727399	221	0.662809	221	0.803691	221	0.161498	221	0.360181	221	0.0439695	221	0.495761	221	0.118056	221	0.297127	201	0.186413	201	5.91409	201	5.91409	201	5.81354	201	5.81354	201	5.91409
222	0.161732	223	0.974147			222	0.652796	222	0.018362	222	0.727399	222	0.662809	222	0.803691	222	0.159618	222	0.356371	222	0.0452333	222	0.489567	222	0.118056	222	0.303517	202	0.186413	202	5.91409	202	5.91409	202	5.81354	202	5.81354	202	5.91409
223	0.159006	224	0.864545			223	0.652796	223	0.018362	223	0.727399	223	0.662809	223	0.803691	223	0.157787	223	0.352576	223	0.0465227	223	0.483428	223	0.118056	223	0.309978	203	0.186413	203	5.91409	203	5.91409	203	5.81354	203	5.81354	203	5.91409
224	0.156312	225	0.761205			224	0.652796	224	0.018362	224	0.727399	224	0.662809	224	0.803691	224	0.156003	224	0.348796	224	0.0478384	224	0.477344	224	0.118056	224	0.316506	204	0.186413	204	5.91409	204	5.91409	204	5.81354	204	5.81354	204	5.91409
225	0.153652	226	0.664196			225	0.652796	225	0.018362	225	0.727399	225	0.662809	225	0.803691	225	0.154267	225	0.34503	225	0.0491807	225	0.471313	225	0.118056	225	0.323095	205	0.186413	205	5.91409	205	5.91409	205	5.81354	205	5.81354	205	5.91409
226	0.151026	227	0.573585			226	0.652796	226	0.018362	226	0.727399	226	0.662809	226	0.803691	226	0.152578	226	0.341281	226	0.0505504	226	0.465337	226	0.118056	226	0.32974	206	0.186413	206	5.91409	206	5.91409	206	5.81354	206	5.81354	206	5.91409
227	0.148433	228	0.489435			227	0.652796	227	0.018362	227	0.727399	227	0.662809	227	0.803691	227	0.150935	227	0.337548	227	0.0519478	227	0.459413	227	0.118056	227	0.336436	207	0.186413	207	5.91409	207	5.91409	207	5.81354	207	5.81354	207	5.91409
228	0.145875	229	0.411803			228	0.652796	228	0.018362	228	0.727399	228	0.662809	228	0.803691	228	0.149338	228	0.333833	228	0.0533737	228	0.453542	228	0.118056	228	0.343177	208	0.186413	208	5.91409	208	5.91409	208	5.81354	208	5.81354	208	5.91409
229	0.14335	230	0.340742			229	0.652796	229	0.018362	229	0.727399	229	0.662809	229	0.803691	229	0.147786	229	0.330136	229	0.0548285	229	0.447723	229	0.118056	229	0.349957	209	0.186413	209	5.91409	209	5.91409	209	5.81354	209	5.81354	209	5.91409
230	0.14086	231	0.276301			230	0.652796	230	0.018362	230	0.727399	230	0.662809	230	0.803691	230	0.146279	230	0.326457	230	0.0563129	230	0.441955	230	0.118056	230	0.356769	210	0.186413	210	5.91409	210	5.91409	210	5.81354	210	5.81354	210	5.91409
231	0.138403	232	0.218524			231	0.652796	231	0.018362	231	0.727399	231	0.662809	231	0.803691	231	0.144817	231	0.322798	231	0.0578274	231	0.436239	231	0.118056	231	0.363608	210	1.50127	210	6.67952	210	6.67952	210	5.20498	210	3.00389	210	6.67952
232	0.135981	233	0.167451			232	0.652796	232	0.018362	232	0.727399	232	0.662809	232	0.803691	232	0.143398	232	0.319158	232	0.0593727	232	0.430573	232	0.118056	232	0.370466	211	1.50127	211	6.67952	211	6.67952	211	5.20498	211	3.00389	211	6.67952
233	0.133593	234	0.123117			233	0.652796	233	0.018362	233	0.727399	233	0.662809	233	0.803691	233	0.142022	233	0.315538	233	0.0609493	233	0.424958	233	0.118056	233	0.377336	212	1.50127	212	6.67952	212	6.67952	212	5.20498	212	3.00389	212	6.67952
234	0.131238	235	0.0855514			234	0.652796	234	0.018362	234	0.727399	234	0.662809	234	0.803691	234	0.140689	234	0.311939	234	0.062558	234	0.419393	234	0.118056	234	0.384211	213	1.50127	213	6.67952	213	6.67952	213	5.20498	213	3.00389	213	6.67952
235	0.128918	236	0.054781			235	0.652796	235	0.018362	235	0.727399	235	0.662809	235	0.803691	235	0.139399	235	0.308362	235	0.0641994	235	0.413877	235	0.118056	235	0.391084	214	1.50127	214	6.67952	214	6.67952	214	5.20498	214	3.00389	214	6.67952
236	0.126632	237	0.0308267			236	0.652796	236	0.018362	236	0.727399	236	0.662809	236	0.803691	236	0.13815	236	0.304806	236	0.0658741	236	0.40841	236	0.118056	236	0.397947	215	1.50127	215	6.67952	215	6.67952	215	5.20498	215	3.00389	215	6.67952
237	0.12438	238	0.0137047			237	0.652796	237	0.018362	237	0.727399	237	0.662809	237	0.803691	237	0.136943	237	0.301273	237	0.0675829	237	0.402991	237	0.118056	237	0.404792	216	1.50127	216	6.67952	216	6.67952	216	5.20498	216	3.00389	216	6.67952
238	0.122162	239	0.00342675			238	0.652796	238	0.018362	238	0.727399	238	0.662809	238	0.803691	238	0.135777	238	0.297763	238	0.0693263	238	0.397621	238	0.118056	238	0.411611	217	1.50127	217	6.67952	217	6.67952	217	5.20498	217	3.00389	217	6.67952
239	0.119977	240	0			239	0.652796	239	0.018362	239	0.727399	239	0.662809	239	0.803691	239	0.134651	239	0.294276	239	0.0711052	239	0.392298	239	0.118056	239	0.418396	218	1.50127	218	6.67952	218	6.67952	218	5.20498	218	3.00389	218	6.67952
240	0.117826	241	0.00342675			240	0.652796	240	0.018362	240	0.727399	240	0.662809	240	0.803691	240	0.133566	240	0.290812	240	0.0729202	240	0.387022	240	0.118056	240	0.425137	219	1.50127	219	6.67952	219	6.67952	219	5.20498	219	3.00389	219	6.67952
241	0.115708	242	0.0137047			241	0.652796	241	0.018362	241	0.727399	241	0.662809	241	0.803691	241	0.13252	241	0.287373	241	0.0729202	241	0.387022	241	0.118056	241	0.431828	220	1.50127	220	6.67952	220	6.67952	220	5.20498	220	3.00389	220	6.67952
242	0.113623	243	0.0308267			242	0.652796	242	0.018362	242	0.727399	242	0.662809	242	0.803691	242	0.131513	242	0.283958	242	0.0729202	242	0.387022	242	0.118056	242	0.438458	220	0.897105	220	7.71741	220	7.71741	220	8.16401	220	1.52434	220	7.71741
243	0.111572	244	0.054781			243	0.652796	243	0.018362	243	0.727399	243	0.662809	243	0.803691	243	0.130546	243	0.280569	243	0.0729202	243	0.387022	243	0.118056	243	0.445019	221	0.897105	221	7.71741	221	7.71741	221	8.16401	221	1.52434	221	7.71741
244	0.109553	245	0.0855514			244	0.652796	244	0.018362	244	0.727399	244	0.662809	244	0.803691	244	0.129616	244	0.277204	244	0.0729202	244	0.387022	244	0.118056	244	0.451503	222	0.897105	222	7.71741	222	7.71741	222	8.16401	222	1.52434	222	7.71741
245	0.107567	246	0.123117			245	0.652796	245	0.018362	245	0.727399	245	0.662809	245	0.803691	245	0.128725	245	0.273866	245	0.0729202	245	0.387022	245	0.118056	245	0.457899	223	0.897105	223	7.71741	223	7.71741	223	8.16401	223	1.52434	223	7.71741
246	0.105613	247	0.167451			246	0.652796	246	0.018362	246	0.727399	246	0.662809	246	0.803691	246	0.127872	246	0.270553	246	0.0729202	246	0.387022	246	0.118056	246	0.4642	224	0.897105	224	7.71741	224	7.71741	224	8.16401	224	1.52434	224	7.71741
247	0.103692	248	0.218524			247	0.652796	247	0.018362	247	0.727399	247	0.662809	247	0.803691	247	0.127057	247	0.267267	247	0.0729202	247	0.387022	247	0.118056	247	0.470395	225	0.897105	225	7.71741	225	7.71741	225	8.16401	225	1.52434	225	7.71741
248	0.101802	249	0.276301			248	0.652796	248	0.018362	248	0.727399	248	0.662809	248	0.803691	248	0.126278	248	0.264008	248	0.0729202	248	0.387022	248	0.118056	248	0.476476	226	0.897105	226	7.71741	226	7.71741	226	8.16401	226	1.52434	226	7.71741
249	0.0999448	250	0.340742			249	0.652796	249	0.018362	249	0.727399	249	0.662809	249	0.803691	249	0.125536	249	0.260776	249	0.0729202	249	0.387022	249	0.118056	249	0.482433	227	0.897105	227	7.71741	227	7.71741	227	8.16401	227	1.52434	227	7.71741
250	0.0981185	251	0.411803			250	0.652796	250	0.018362	250	0.727399	250	0.662809	250	0.803691	250	0.124831	250	0.257571	250	0.0729202	250	0.387022	250	0.118056	250	0.488258	228	0.897105	228	7.71741	228	7.71741	228	8.16401	228	1.52434	228	7.71741
251	0.0963235	252	0.489435			251	0.652796	251	0.018362	251	0.727399	251	0.662809	251	0.803691	251	0.124162	251	0.254394	251	0.0729202	251	0.387022	251	0.118056	251	0.493941	229	0.897105	229	7.71741	229	7.71741	229	8.16401	229	1.52434	229	7.71741
252	0.0945594	253	0.573585			252	0.652796	252	0.018362	252	0.727399	252	0.662809	252	0.803691	252	0.123529	252	0.251244	252	0.0729202	252	0.387022	252	0.118056	252	0.499473	230	0.897105	230	7.71741	230	7.71741	230	8.16401	230	1.52434	230	7.71741
253	0.092826	254	0.664196			253	0.652796	253	0.018362	253	0.727399	253	0.662809	253	0.803691	253	0.122932	253	0.248123	253	0.0729202	253	0.387022	253	0.118056	253	0.504846	230	1.06267	230	8.73412	230	8.73412	230	5.07453	230	1.45519	230	8.73412
254	0.0911229	255	0.761205			254	0.652796	254	0.018362	254	0.727399	254	0.662809	254	0.803691	254	0.12237	254	0.245031	254	0.0729202	254	0.387022	254	0.118056	254	0.51005	231	1.06267	231	8.73412	231	8.73412	231	5.07453	231	1.45519	231	8.73412
255	0.0894498	256	0.864545			255	0.652796	255	0.018362	255	0.727399	255	0.662809	255	0.803691	255	0.121844	255	0.241967	255	0.0729202	255	0.387022	255	0.118056	255	0.515077	232	1.06267	232	8.73412	232	8.73412	232	5.07453	232	1.45519	232	8.73412
256	0.0878066	257	0.974147			256	0.652796	256	0.018362	256	0.727399	256	0.662809	256	0.803691	256	0.121352	256	0.238931	256	0.0729202	256	0.387022	256	0.118056	256	0.519919	233	1.06267	233	8.73412	233	8.73412	233	5.07453	233	1.45519	233	8.73412
257	0.0861927	258	1.08993			257	0.652796	257	0.018362	257	0.727399	257	0.662809	257	0.803691	257	0.120895	257	0.235925	257	0.0729202	257	0.387022	257	0.118056	257	0.524568	234	1.06267	234	8.73412	234	8.73412	234	5.07453	234	1.45519	234	8.73412
258	0.0846081	259	1.21183			258	0.652796	258	0.018362	258	0.727399	258	0.662809	258	0.803691	258	0.120473	258	0.232949	258	0.0729202	258	0.387022	258	0.118056	258	0.529015	235	1.06267	235	8.73412	235	8.73412	235	5.07453	235	1.45519	235	8.73412
259	0.0830522	260	1.33975			259	0.652796	259	0.018362	259	0.727399	259	0.662809	259	0.803691	259	0.120086	259	0.230001	259	0.0729202	259	0.387022	259	0.118056	259	0.533252	236	1.06267	236	8.73412	236	8.73412	236	5.07453	236	1.45519	236	8.73412
260	0.0815248	261	1.4736			260	0.652796	260	0.018362	260	0.727399	260	0.662809	260	0.803691	260	0.119732	260	0.227084	260	0.0729202	260	0.387022	260	0.118056	260	0.537273	237	1.06267	237	8.73412	237	8.73412	237	5.07453	237	1.45519	237	8.73412
261	0.0800256	262	1.61329			261	0.652796	261	0.018362	261	0.727399	261	0.662809	261	0.803691	261	0.119413	261	0.224196	261	0.0729202	261	0.387022	261	0.122026	261	0.54107	238	1.06267	238	8.73412	238	8.73412	238	5.07453	238	1.45519	238	8.73412
262	0.0785543	263	1.75874			262	0.652796	262	0.018362	262	0.727399	262	0.662809	262	0.803691	262	0.119127	262	0.221338	262	0.0729202	262	0.387022	262	0.126109	262	0.544637	239	1.06267	239	8.73412	239	8.73412	239	5.07453	239	1.45519	239	8.73412
263	0.0771104	264	1.90983			263	0.652796	263	0.018362	263	0.727399	263	0.662809	263	0.803691	263	0.118876	263	0.21851	263	0.0729202	263	0.387022	263	0.130303	263	0.547966	240	1.06267	240	8.73412	240	8.73412	240	5.07453	240	1.45519	240	8.73412
264	0.0756938	265	2.06647			264	0.652796	264	0.018362	264	0.727399	264	0.662809	264	0.803691	264	0.118658	264	0.215713	264	0.0729202	264	0.387022	264	0.134609	264	0.551052	240	1.10928	240	9.96733	240	9.96733	240	3.3852	240	1.34016	240	9.96733
265	0.074304	266	2.22854			265	0.652796	265	0.018362	265	0.727399	265	0.662809	265	0.803691	265	0.118474	265	0.212945	265	0.0729202	265	0.387022	265	0.139025	265	0.55389	241	1.10928	241	9.96733	241	9.96733	241	3.3852	241	1.34016	241	9.96733
266	0.0729407	267	2.39594			266	0.652796	266	0.018362	266	0.727399	266	0.662809	266	0.803691	266	0.118324	266	0.210209	266	0.0729202	266	0.387022	266	0.143549	266	0.556474	242	1.10928	242	9.96733	242	9.96733	242	3.3852	242	1.34016	242	9.96733
267	0.0716035	268	2.56855			267	0.652796	267	0.018362	267	0.727399	267	0.662809	267	0.803691	267	0.118207	267	0.207503	267	0.0729202	267	0.387022	267	0.14818	267	0.558798	243	1.10928	243	9.96733	243	9.96733	243	3.3852	243	1.34016	243	9.96733
268	0.0702922	269	2.74626			268	0.652796	268	0.018362	268	0.727399	268	0.662809	268	0.803691	268	0.118123	268	0.204827	268	0.0729202	268	0.387022	268	0.152916	268	0.56086	244	1.10928	244	9.96733	244	9.96733	244	3.3852	244	1.34016	244	9.96733
269	0.0690064	270	2.92893			269	0.652796	269	0.018362	269	0.727399	269	0.662809	269	0.803691	269	0.118073	269	0.202182	269	0.0729202	269	0.387022	269	0.157754	269	0.562655	245	1.10928	245	9.96733	245	9.96733	245	3.3852	245	1.34016	245	9.96733
270	0.0677457	271	3.11645			270	0.652796	270	0.018362	270	0.727399	270	0.662809	270	0.803691	270	0.118056	270	0.199568	270	0.0729202	270	0.387022	270	0.162691	270	0.564179	246	1.10928	246	9.96733	246	9.96733	246	3.3852	246	1.34016	246	9.96733
271	0.0665099	272	3.30869			271	0.646458	271	0.0188698	271	0.721853	271	0.656319	271	0.799431	271	0.118073	271	0.196986	271	0.0729202	271	0.387022	271	0.167724	271	0.565431	247	1.10928	247	9.96733	247	9.96733	247	3.3852	247	1.34016	247	9.96733
272	0.0652985	273	3.50552			272	0.64018	272	0.0193813	272	0.716346	272	0.64989	272	0.795188	272	0.118123	272	0.194433	272	0.0729202	272	0.387022	272	0.172848	272	0.566406	248	1.10928	248	9.96733	248	9.96733	248	3.3852	248	1.34016	248	9.96733
273	0.0641112	274	3.7068			273	0.633961	273	0.0198964	273	0.710878	273	0.643522	273	0.790963	273	0.118207	273	0.191912	273	0.0729202	273	0.387022	273	0.178059	273	0.567105	249	1.10928	249	9.96733	249	9.96733	249	3.3852	249	1.34016	249	9.96733
274	0.0629477	275	3.91239			274	0.6278	274	0.0204151	274	0.705449	274	0.637215	274	0.786756	274	0.118324	274	0.189422	274	0.0729202	274	0.387022	274	0.183352	274	0.567524	250	1.10928	250	9.96733	250	9.96733	250	3.3852	250	1.34016	250	9.96733
275	0.0618077	276	4.12215			275	0.621698	275	0.0209376	275	0.700059	275	0.630969	275	0.782568	275	0.118474	275	0.186964	275	0.0729202	275	0.387022	275	0.188722	275	0.567664	250	0.824486	250	11.3761	250	11.3761	250	3.66696	250	1.50127	250	11.3761
276	0.0606908	277	4.33594			276	0.615653	276	0.0214639	276	0.694707	276	0.624782	276	0.778396	276	0.118658	276	0.184536	276	0.0729202	276	0.387022	276	0.194163	276	0.567524	251	0.824486	251	11.3761	251	11.3761	251	3.66696	251	1.50127	251	11.3761
277	0.0595967	278	4.55361			277	0.609665	277	0.0219939	277	0.689393	277	0.618653	277	0.774243	277	0.118876	277	0.182139	277	0.0729202	277	0.387022	277	0.199668	277	0.567105	252	0.824486	252	11.3761	252	11.3761	252	3.66696	252	1.50127	252	11.3761
278	0.058525	279	4.77501			278	0.603734	278	0.0225277	278	0.684117	278	0.612583	278	0.770107	278	0.119127	278	0.179774	278	0.0729202	278	0.387022	278	0.205229	278	0.566406	253	0.824486	253	11.3761	253	11.3761	253	3.66696	253	1.50127	253	11.3761
279	0.0574755	280	5			279	0.597859	279	0.0230653	279	0.678878	279	0.606571	279	0.765988	279	0.119413	279	0.177439	279	0.0729202	279	0.387022	279	0.210841	279	0.565431	254	0.824486	254	11.3761	254	11.3761	254	3.66696	254	1.50127	254	11.3761
280	0.0564477	281	5.22841			280	0.59204	280	0.0236068	280	0.673677	280	0.600617	280	0.761887	280	0.119732	280	0.175136	280	0.0729202	280	0.387022	280	0.216494	280	0.564179	255	0.824486	255	11.3761	255	11.3761	255	3.66696	255	1.50127	255	11.3761
281	0.0554414	282	5.4601			281	0.586275	281	0.0241522	281	0.668512	281	0.594719	281	0.757804	281	0.120086	281	0.172864	281	0.0729202	281	0.387022	281	0.222179	281	0.562655	256	0.824486	256	11.3761	256	11.3761	256	3.66696	256	1.50127	256	11.3761
282	0.0544563	283	5.69489			282	0.580565	282	0.0247014	282	0.663384	282	0.588877	282	0.753738	282	0.120473	282	0.170623	282	0.0729202	282	0.387022	282	0.227889	282	0.56086	257	0.824486	257	11.3761	257	11.3761	257	3.66696	257	1.50127	257	11.3761
283	0.0534919	284	5.93263			283	0.574908	283	0.0252546	283	0.658293	283	0.583091	283	0.749688	283	0.120895	283	0.168414	283	0.0729202	283	0.387022	283	0.233613	283	0.558798	258	0.824486	258	11.3761	258	11.3761	258	3.66696	258	1.50127	258	11.3761
284	0.0525481	285	6.17317			284	0.569305	284	0.0258118	284	0.653238	284	0.57736	284	0.745657	284	0.121352	284	0.166235	284	0.0729202	284	0.387022	284	0.23934	284	0.556474	259	0.824486	259	11.3761	259	11.3761	259	3.66696	259	1.50127	259	11.3761
285	0.0516244	286	6.41632			285	0.563755	285	0.0263729	285	0.648219	285	0.571684	285	0.741642	285	0.121844	285	0.164087	285	0.0729202	285	0.387022	285	0.245062	285	0.55389	260	0.824486	260	11.3761	260	11.3761	260	3.66696	260	1.50127	260	11.3761
286	0.0507207	287	6.66193			286	0.558257	286	0.0269381	286	0.643236	286	0.566061	286	0.737644	286	0.12237	286	0.161971	286	0.0729202	286	0.387022	286	0.250766	286	0.551052	260	1.6866	260	12.5162	260	12.5162	260	3.76453	260	1.99383	260	12.5162
287	0.0498365	288	6.90983			287	0.552812	287	0.0275073	287	0.638288	287	0.560493	287	0.733663	287	0.122932	287	0.159886	287	0.0729202	287	0.387022	287	0.256441	287	0.547966	261	1.6866	261	12.5162	261	12.5162	261	3.76453	261	1.99383	261	12.5162
288	0.0489715	289	7.15985			288	0.547417	288	0.0280806	288	0.633375	288	0.554977	288	0.729699	288	0.123529	288	0.157831	288	0.0729202	288	0.387022	288	0.262075	288	0.544637	262	1.6866	262	12.5162	262	12.5162	262	3.76453	262	1.99383	262	12.5162
289	0.0481255	290	7.41181			289	0.542074	289	0.028658	289	0.628497	289	0.549514	289	0.725752	289	0.124162	289	0.155808	289	0.0729202	289	0.387022	289	0.267657	289	0.54107	263	1.6866	263	12.5162	263	12.5162	263	3.76453	263	1.99383	263	12.5162
290	0.0472982	291	7.66555			290	0.536781	290	0.0292396	290	0.623654	290	0.544103	290	0.721821	290	0.124831	290	0.153815	290	0.0729202	290	0.387022	290	0.273174	290	0.537273	264	1.6866	264	12.5162	264	12.5162	264	3.76453	264	1.99383	264	12.5162
291	0.0464893	292	7.92088			291	0.531538	291	0.0298253	291	0.618846	291	0.538744	291	0.717907	291	0.125536	291	0.151853	291	0.0729202	291	0.387022	291	0.278613	291	0.533252	265	1.6866	265	12.5162	265	12.5162	265	3.76453	265	1.99383	265	12.5162
292	0.0456984	293	8.17764			292	0.526344	292	0.0304152	292	0.614071	292	0.533436	292	0.71401	292	0.126278	292	0.149922	292	0.0729202	292	0.387022	292	0.283962	292	0.529015	266	1.6866	266	12.5162	266	12.5162	266	3.76453	266	1.99383	266	12.5162
293	0.0449254	294	8.43566			293	0.5212	293	0.0310093	293	0.609331	293	0.528178	293	0.710129	293	0.127057	293	0.148022	293	0.0729202	293	0.387022	293	0.289208	293	0.524568	267	1.6866	267	12.5162	267	12.5162	267	3.76453	267	1.99383	267	12.5162
294	0.0441698	295	8.69474			294	0.516104	294	0.0316077	294	0.604624	294	0.52297	294	0.706265	294	0.127872	294	0.146152	294	0.0729202	294	0.387022	294	0.294337	294	0.519919	268	1.6866	268	12.5162	268	12.5162	268	3.76453	268	1.99383	268	12.5162
295	0.0434315	296	8.95472			295	0.511056	295	0.0322103	295	0.59995	295	0.517812	295	0.702417	295	0.128725	295	0.144313	295	0.0729202	295	0.387022	295	0.299337	295	0.515077	269	1.6866	269	12.5162	269	12.5162	269	3.76453	269	1.99383	269	12.5162
296	0.0427101	297	9.21541			296	0.506056	296	0.0328173	296	0.59531	296	0.512704	296	0.698585	296	0.129616	296	0.142505	296	0.0729202	296	0.387022	296	0.304194	296	0.51005	270	1.6866	270	12.5162	270	12.5162	270	3.76453	270	1.99383	270	12.5162
297	0.0420055	298	9.47664			297	0.501103	297	0.0334286	297	0.590703	297	0.507643	297	0.69477	297	0.130546	297	0.140727	297	0.0729202	297	0.387022	297	0.308895	297	0.504846	270	2.23794	270	14.0671	270	14.0671	270	3.60296	270	2.67462	270	14.0671
298	0.0413172	299	9.73823			298	0.496196	298	0.0340443	298	0.586129	298	0.502632	298	0.69097	298	0.131513	298	0.138979	298	0.0729202	298	0.387022	298	0.313428	298	0.499473	271	2.23794	271	14.0671	271	14.0671	271	3.60296	271	2.67462	271	14.0671
299	0.0406451	300	10			299	0.491336	299	0.0346644	299	0.581587	299	0.497667	299	0.687187	299	0.13252	299	0.137262	299	0.0729202	299	0.387022	299	0.317781	299	0.493941	272	2.23794	272	14.0671	272	14.0671	272	3.60296	272	2.67462	272	14.0671
300	0.039989	301	10.2618			300	0.486522	300	0.035289	300	0.577078	300	0.492751	300	0.68342	300	0.133566	300	0.135575	300	0.0729202	300	0.387022	300	0.321939	300	0.488258	273	2.23794	273	14.0671	273	14.0671	273	3.60296	273	2.67462	273	14.0671
301	0.0393485	302	10.5234			301	0.481754	301	0.035918	301	0.5726	301	0.487881	301	0.679669	301	0.134651	301	0.133918	301	0.0729202	301	0.387022	301	0.325893	301	0.482433	274	2.23794	274	14.0671	274	14.0671	274	3.60296	274	2.67462	274	14.0671
302	0.0387234	303	10.7846			302	0.47703	302	0.0365516	302	0.568155	302	0.483057	302	0.675933	302	0.135777	302	0.132291	302	0.0729202	302	0.387022	302	0.32963	302	0.476476	275	2.23794	275	14.0671	275	14.0671	275	3.60296	275	2.67462	275	14.0671
303	0.0381135	304	11.0453			303	0.472351	303	0.0371896	303	0.563741	303	0.47828	303	0.672214	303	0.136943	303	0.130695	303	0.0729202	303	0.387022	303	0.333138	303	0.470395	276	2.23794	276	14.0671	276	14.0671	276	3.60296	276	2.67462	276	14.0671
304	0.0375185	305	11.3053			304	0.467716	304	0.0378323	304	0.559358	304	0.473547	304	0.66851	304	0.13815	304	0.129128	304	0.0729202	304	0.387022	304	0.336408	304	0.4642	277	2.23794	277	14.0671	277	14.0671	277	3.60296	277	2.67462	277	14.0671
305	0.0369382	306	11.5643			305	0.463125	305	0.0384795	305	0.555006	305	0.468861	305	0.664822	305	0.139399	305	0.127591	305	0.0729202	305	0.387022	305	0.339429	305	0.457899	278	2.23794	278	14.0671	278	14.0671	278	3.60296	278	2.67462	278	14.0671
306	0.0363723	307	11.8224			306	0.458578	306	0.0391314	306	0.550686	306	0.464218	306	0.66115	306	0.140689	306	0.126083	306	0.0729202	306	0.387022	306	0.342192	306	0.451503	279	2.23794	279	14.0671	279	14.0671	279	3.60296	279	2.67462	279	14.0671
307	0.0358207	308	12.0791			307	0.454073	307	0.039788	307	0.546396	307	0.45962	307	0.657493	307	0.142022	307	0.124606	307	0.0729202	307	0.387022	307	0.344689	307	0.445019	280	2.23794	280	14.0671	280	14.0671	280	3.60296	280	2.67462	280	14.0671
308	0.0352831	309	12.3345			308	0.449611	308	0.0404492	308	0.542137	308	0.455066	308	0.653851	308	0.143398	308	0.123158	308	0.0729202	308	0.387022	308	0.346911	308	0.438458	280	2.33799	280	15.0916	280	15.0916	280	3.57127	280	3.76453	280	15.0916
309	0.0347593	310	12.5882			309	0.44519	309	0.0411152	309	0.537908	309	0.450555	309	0.650225	309	0.144817	309	0.121739	309	0.0729202	309	0.387022	309	0.348852	309	0.431828	281	2.33799	281	15.0916	281	15.0916	281	3.57127	281	3.76453	281	15.0916
310	0.0342492	311	12.8402			310	0.440812	310	0.041786	310	0.533709	310	0.446087	310	0.646615	310	0.146279	310	0.12035	310	0.0729202	310	0.387022	310	0.350504	310	0.425137	282	2.33799	282	15.0916	282	15.0916	282	3.57127	282	3.76453	282	15.0916
311	0.0337524	312	13.0902			311	0.436475	311	0.0424615	311	0.52954	311	0.441662	311	0.64302	311	0.147786	311	0.11899	311	0.0729202	311	0.387022	311	0.351864	311	0.418396	283	2.33799	283	15.0916	283	15.0916	283	3.57127	283	3.76453	283	15.0916
312	0.0332687	313	13.3381			312	0.432179	312	0.0431419	312	0.525401	312	0.437279	312	0.639439	312	0.149338	312	0.117659	312	0.0729202	312	0.387022	312	0.352926	312	0.411611	284	2.33799	284	15.0916	284	15.0916	284	3.57127	284	3.76453	284	15.0916
313	0.0327981	314	13.5837			313	0.427923	313	0.0438272	313	0.521291	313	0.432938	313	0.635875	313	0.150935	313	0.116358	313	0.0729202	313	0.387022	313	0.353687	313	0.404792	285	2.33799	285	15.0916	285	15.0916	285	3.57127	285	3.76453	285	15.0916
314	0.0323402	315	13.8268			314	0.423708	314	0.0445174	314	0.51721	314	0.428638	314	0.632325	314	0.152578	314	0.115085	314	0.0729202	314	0.387022	314	0.354145	314	0.397947	286	2.33799	286	15.0916	286	15.0916	286	3.57127	286	3.76453	286	15.0916
315	0.031895	316	14.0674			315	0.419532	315	0.0452125	315	0.513158	315	0.424379	315	0.62879	315	0.154267	315	0.113842	315	0.0729202	315	0.387022	315	0.354298	315	0.391084	287	2.33799	287	15.0916	287	15.0916	287	3.57127	287	3.76453	287	15.0916
316	0.0314622	317	14.3051			316	0.415396	316	0.0459126	316	0.509135	316	0.420161	316	0.62527	316	0.156003	316	0.112627	316	0.0729202	316	0.387022	316	0.354145	316	0.384211	288	2.33799	288	15.0916	288	15.0916	288	3.57127	288	3.76453	288	15.0916
317	0.0310416	318	14.5399			317	0.411299	317	0.0466177	317	0.505141	317	0.415982	317	0.621765	317	0.157787	317	0.111441	317	0.0729202	317	0.387022	317	0.353687	317	0.377336	289	2.33799	289	15.0916	289	15.0916	289	3.57127	289	3.76453	289	15.0916
318	0.030633	319	14.7716			318	0.40724	318	0.0473279	318	0.501175	318	0.411844	318	0.618275	318	0.159618	318	0.110284	318	0.0729202	318	0.387022	318	0.352926	318	0.370466	290	2.33799	290	15.0916	290	15.0916	290	3.57127	290	3.76453	290	15.0916
319	0.0302364	320	15			319	0.40322	319	0.0480432	319	0.497238	319	0.407745	319	0.6148	319	0.161498	319	0.109155	319	0.0729202	319	0.387022	319	0.351864	319	0.363608	290	2.49104	290	16.2686	290	16.2686	290	3.96565	290	5.96513	290	16.2686
320	0.0298514	321	15.225			320	0.399238	320	0.0487635	320	0.493328	320	0.403685	320	0.611339	320	0.163427	320	0.108055	320	0.0729202	320	0.387022	320	0.350504	320	0.356769	291	2.49104	291	16.2686	291	16.2686	291	3.96565	291	5.96513	291	16.2686
321	0.0294781	322	15.4464			321	0.395293	321	0.0494891	321	0.489446	321	0.399664	321	0.607894	321	0.165406	321	0.106983	321	0.074772	321	0.381794	321	0.348852	321	0.349957	292	2.49104	292	16.2686	292	16.2686	292	3.96565	292	5.96513	292	16.2686
322	0.0291161	323	15.6641			322	0.391386	322	0.0502198	322	0.485592	322	0.395681	322	0.604462	322	0.167435	322	0.10594	322	0.0766615	322	0.376611	322	0.346911	322	0.343177	293	2.49104	293	16.2686	293	16.2686	293	3.96565	293	5.96513	293	16.2686
323	0.0287654	324	15.8779			323	0.387515	323	0.0509558	323	0.481765	323	0.391736	323	0.601045	323	0.169515	323	0.104925	323	0.0785894	323	0.371475	323	0.344689	323	0.336436	294	2.49104	294	16.2686	294	16.2686	294	3.96565	294	5.96513	294	16.2686
324	0.0284258	325	16.0876			324	0.383681	324	0.051697	324	0.477965	324	0.387829	324	0.597643	324	0.171645	324	0.103938	324	0.0805564	324	0.366384	324	0.342192	324	0.32974	295	2.49104	295	16.2686	295	16.2686	295	3.96565	295	5.96513	295	16.2686
325	0.0280972	326	16.2932			325	0.379884	325	0.0524436	325	0.474193	325	0.383959	325	0.594255	325	0.173828	325	0.102979	325	0.0825634	325	0.361339	325	0.339429	325	0.323095	296	2.49104	296	16.2686	296	16.2686	296	3.96565	296	5.96513	296	16.2686
326	0.0277793	327	16.4945			326	0.376122	326	0.0531955	326	0.470447	326	0.380126	326	0.590882	326	0.176063	326	0.102048	326	0.0846111	326	0.356338	326	0.336408	326	0.316506	297	2.49104	297	16.2686	297	16.2686	297	3.96565	297	5.96513	297	16.2686
327	0.0274722	328	16.6913			327	0.372395	327	0.0539528	327	0.466728	327	0.376329	327	0.587523	327	0.178352	327	0.101145	327	0.0867005	327	0.351381	327	0.333138	327	0.309978	298	2.49104	298	16.2686	298	16.2686	298	3.96565	298	5.96513	298	16.2686
328	0.0271756	329	16.8835			328	0.368704	328	0.0547155	328	0.463035	328	0.372569	328	0.584178	328	0.180693	328	0.10027	328	0.0888322	328	0.346469	328	0.32963	328	0.303517	299	2.49104	299	16.2686	299	16.2686	299	3.96565	299	5.96513	299	16.2686
329	0.0268894	330	17.0711			329	0.365048	329	0.0554836	329	0.459369	329	0.368844	329	0.580847	329	0.183089	329	0.0994229	329	0.0910073	329	0.3416	329	0.325893	329	0.297127	300	2.49104	300	16.2686	300	16.2686	300	3.96565	300	5.96513	300	16.2686
330	0.0266135	331	17.2537			330	0.361426	330	0.0562573	330	0.455728	330	0.365155	330	0.57753	330	0.185539	330	0.0986032	330	0.0932266	330	0.336775	330	0.321939	330	0.290812	300	2.78221	300	16.7908	300	16.7908	300	3.20572	300	7.43858	300	16.7908
331	0.0263478	332	17.4314			331	0.357838	331	0.0570365	331	0.452114	331	0.361501	331	0.574227	331	0.188044	331	0.0978112	331	0.095491	331	0.331992	331	0.317781	331	0.284578	301	2.78221	301	16.7908	301	16.7908	301	3.20572	301	7.43858	301	16.7908
332	0.0260921	333	17.6041			332	0.354284	332	0.0578213	332	0.448525	332	0.357882	332	0.570939	332	0.190605	332	0.0970468	332	0.0978013	332	0.327251	332	0.313428	332	0.278427	302	2.78221	302	16.7908	302	16.7908	302	3.20572	302	7.43858	302	16.7908
333	0.0258465	334	17.7715			333	0.350764	333	0.0586117	333	0.444962	333	0.354298	333	0.567664	333	0.193222	333	0.0963099	333	0.100159	333	0.322553	333	0.308895	333	0.272364	303	2.78221	303	16.7908	303	16.7908	303	3.20572	303	7.43858	303	16.7908
334	0.0256106	335	17.9335			334	0.347277	334	0.0594078	334	0.441424	334	0.350747	334	0.564403	334	0.195896	334	0.0956003	334	0.102564	334	0.317897	334	0.304194	334	0.266392	304	2.78221	304	16.7908	304	16.7908	304	3.20572	304	7.43858	304	16.7908
335	0.0253845	336	18.0902			335	0.343823	335	0.0602096	335	0.437911	335	0.347231	335	0.561156	335	0.198627	335	0.0949181	335	0.105018	335	0.313281	335	0.299337	335	0.260514	305	2.78221	305	16.7908	305	16.7908	305	3.20572	305	7.43858	305	16.7908
336	0.0251681	337	18.2413			336	0.340402	336	0.0610171	336	0.434423	336	0.343747	336	0.557923	336	0.201415	336	0.0942632	336	0.107522	336	0.308707	336	0.294337	336	0.254733	306	2.78221	306	16.7908	306	16.7908	306	3.20572	306	7.43858	306	16.7908
337	0.0249611	338	18.3867			337	0.337012	337	0.0618304	337	0.43096	337	0.340298	337	0.554703	337	0.204261	337	0.0936355	337	0.110076	337	0.304173	337	0.289208	337	0.249053	307	2.78221	307	16.7908	307	16.7908	307	3.20572	307	7.43858	307	16.7908
338	0.0247637	339	18.5264			338	0.333655	338	0.0626495	338	0.427522	338	0.336881	338	0.551497	338	0.207166	338	0.093035	338	0.112683	338	0.29968	338	0.283962	338	0.243476	308	2.78221	308	16.7908	308	16.7908	308	3.20572	308	7.43858	308	16.7908
339	0.0245756	340	18.6603			339	0.33033	339	0.0634745	339	0.424108	339	0.333496	339	0.548305	339	0.21013	339	0.0924616	339	0.115343	339	0.295226	339	0.278613	339	0.238004	309	2.78221	309	16.7908	309	16.7908	309	3.20572	309	7.43858	309	16.7908
340	0.0243969	341	18.7882			340	0.327036	340	0.0643054	340	0.420718	340	0.330144	340	0.545126	340	0.213153	340	0.0919152	340	0.118056	340	0.290812	340	0.273174	340	0.232639	310	2.78221	310	16.7908	310	16.7908	310	3.20572	310	7.43858	310	16.7908
341	0.0242273	342	18.9101			341	0.323772	341	0.0651423	341	0.417353	341	0.326824	341	0.54196	341	0.216235	341	0.0913958	341	0.120825	341	0.286437	341	0.267657	341	0.227383	310	2.94761	310	16.7908	310	16.7908	310	5.03181	310	20	310	16.7908
342	0.0240669	343	19.0259			342	0.32054	342	0.0659852	342	0.414011	342	0.323535	342	0.538808	342	0.219378	342	0.0909034	342	0.12365	342	0.282101	342	0.262075	342	0.222239	311	2.94761	311	16.7908	311	16.7908	311	5.03181	311	20	311	16.7908
343	0.0239155	344	19.1355			343	0.317339	343	0.066834	343	0.410694	343	0.320278	343	0.53567	343	0.222581	343	0.0904379	343	0.126532	343	0.277804	343	0.256441	343	0.217208	312	2.94761	312	16.7908	312	16.7908	312	5.03181	312	20	312	16.7908
344	0.0237732	345	19.2388			344	0.314167	344	0.067689	344	0.407399	344	0.317051	344	0.532544	344	0.225845	344	0.0899992	344	0.129473	344	0.273544	344	0.250766	344	0.21229	313	2.94761	313	16.7908	313	16.7908	313	5.03181	313	20	313	16.7908
345	0.0236397	346	19.3358			345	0.311026	345	0.0685501	345	0.404129	345	0.313856	345	0.529432	345	0.229169	345	0.0895874	345	0.132474	345	0.269323	345	0.245062	345	0.207489	314	2.94761	314	16.7908	314	16.7908	314	5.03181	314	20	314	16.7908
346	0.0235152	347	19.4264			346	0.307914	346	0.0694174	346	0.400881	346	0.310691	346	0.526333	346	0.232555	346	0.0892023	346	0.135535	346	0.265138	346	0.23934	346	0.202804	315	2.94761	315	16.7908	315	16.7908	315	5.03181	315	20	315	16.7908
347	0.0233995	348	19.5106			347	0.304831	347	0.0702908	347	0.397657	347	0.307556	347	0.523248	347	0.236002	347	0.0888439	347	0.138659	347	0.260991	347	0.233613	347	0.198237	316	2.94761	316	16.7908	316	16.7908	316	5.03181	316	20	316	16.7908
348	0.0232926	349	19.5882			348	0.301778	348	0.0711705	348	0.394455	348	0.304451	348	0.520175	348	0.239511	348	0.0885122	348	0.141846	348	0.256881	348	0.227889	348	0.193789	317	2.94761	317	16.7908	317	16.7908	317	5.03181	317	20	317	16.7908
349	0.0231944	350	19.6593			349	0.298753	349	0.0720566	349	0.391276	349	0.301376	349	0.517115	349	0.243081	349	0.0882072	349	0.145098	349	0.252807	349	0.222179	349	0.18946	318	2.94761	318	16.7908	318	16.7908	318	5.03181	318	20	318	16.7908
350	0.0231048	351	19.7237			350	0.295757	350	0.0729489	350	0.38812	350	0.29833	350	0.514068	350	0.246714	350	0.0879288	350	0.148416	350	0.24877	350	0.216494	350	0.185251	319	2.94761	319	16.7908	319	16.7908	319	5.03181	319	20	319	16.7908
351	0.023024	352	19.7815			351	0.292789	351	0.0738477	351	0.384987	351	0.295313	351	0.511035	351	0.250408	351	0.087677	351	0.151802	351	0.244768	351	0.210841	351	0.181163	320	2.94761	320	16.7908	320	16.7908	320	5.03181	320	20	320	16.7908
352	0.0229517	353	19.8325			352	0.28985	352	0.0747529	352	0.381875	352	0.292324	352	0.508014	352	0.254164	352	0.0874518	352	0.155256	352	0.240802	352	0.205229	352	0.177196	320	3.20572	320	16.5256	320	16.5256	320	10.517	320	20	320	16.5256
353	0.022888	354	19.8769			353	0.286938	353	0.0756646	353	0.378786	353	0.289364	353	0.505005	353	0.257982	353	0.0872531	353	0.15878	353	0.236871	353	0.199668	353	0.17335	321	3.20572	321	16.5256	321	16.5256	321	10.517	321	20	321	16.5256
354	0.0228329	355	19.9144			354	0.284053	354	0.0765828	354	0.375719	354	0.286433	354	0.50201	354	0.261862	354	0.087081	354	0.162376	354	0.232975	354	0.194163	354	0.169625	322	3.20572	322	16.5256	322	16.5256	322	10.517	322	20	322	16.5256
355	0.0227862	356	19.9452			355	0.281196	355	0.0775076	355	0.372673	355	0.283529	355	0.499027	355	0.265804	355	0.0869354	355	0.166045	355	0.229113	355	0.188722	355	0.166023	323	3.20572	323	16.5256	323	16.5256	323	10.517	323	20	323	16.5256
356	0.0227481	357	19.9692			356	0.278366	356	0.078439	356	0.369649	356	0.280653	356	0.496057	356	0.269808	356	0.0868162	356	0.169789	356	0.225286	356	0.183352	356	0.162542	324	3.20572	324	16.5256	324	16.5256	324	10.517	324	20	324	16.5256
357	0.0227185	358	19.9863			357	0.275562	357	0.0793771	357	0.366647	357	0.277804	357	0.493099	357	0.273873	357	0.0867236	357	0.173608	357	0.221492	357	0.178059	357	0.159182	325	3.20572	325	16.5256	325	16.5256	325	10.517	325	20	325	16.5256
358	0.0226973	359	19.9966			358	0.272785	358	0.0803219	358	0.363666	358	0.274983	358	0.490154	358	0.277999	358	0.0866574	358	0.177506	358	0.217733	358	0.172848	358	0.155944	326	3.20572	326	16.5256	326	16.5256	326	10.517	326	20	326	16.5256
359	0.0226847	360	20			359	0.270034	359	0.0812735	359	0.360706	359	0.272188	359	0.487222	359	0.282185	359	0.0866177	359	0.181482	359	0.214006	359	0.167724	359	0.152828	327	3.20572	327	16.5256	327	16.5256	327	10.517	327	20	327	16.5256
360	0.0226804	361	19.9966			360	0.267309	360	0.0822319	360	0.357767	360	0.269421	360	0.484302	360	0.286433	360	0.0866045	360	0.185539	360	0.210313	360	0.162691	360	0.149834	328	3.20572	328	16.5256	328	16.5256	328	10.517	328	20	328	16.5256
361	0.0226847	362	19.9863			361	0.26461	361	0.0831971	361	0.35485	361	0.266679	361	0.481394	361	0.29074	361	0.0866177	361	0.185539	361	0.210313	361	0.157754	361	0.14696	329	3.20572	329	16.5256	329	16.5256	329	10.517	329	20	329	16.5256
362	0.0226973	363	19.9692			362	0.261936	362	0.0841693	362	0.351952	362	0.263964	362	0.478499	362	0.295107	362	0.0866574	362	0.185539	362	0.210313	362	0.152916	362	0.144207	330	3.20572	330	16.5256	330	16.5256	330	10.517	330	20	330	16.5256
363	0.0227185	364	19.9452			363	0.259288	363	0.0851484	363	0.349076	363	0.261274	363	0.475615	363	0.299533	363	0.0867236	363	0.185539	363	0.210313	363	0.14818	363	0.141575	330	3.41574	330	15.5421	330	15.5421	330	10.0735	330	20	330	15.5421
364	0.0227481	365	19.9144			364	0.256664	364	0.0861346	364	0.34622	364	0.25861	364	0.472744	364	0.304017	364	0.0868162	364	0.185539	364	0.210313	364	0.143549	364	0.139063	331	3.41574	331	15.5421	331	15.5421	331	10.0735	331	20	331	15.5421
365	0.0227862	366	19.8769			365	0.254066	365	0.0871278	365	0.343384	365	0.255972	365	0.469886	365	0.308559	365	0.0869354	365	0.185539	365	0.210313	365	0.139025	365	0.136672	332	3.41574	332	15.5421	332	15.5421	332	10.0735	332	20	332	15.5421
366	0.0228329	367	19.8325			366	0.251491	366	0.0881281	366	0.340569	366	0.253358	366	0.467039	366	0.313158	366	0.087081	366	0.185539	366	0.210313	366	0.134609	366	0.1344	333	3.41574	333	15.5421	333	15.5421	333	10.0735	333	20	333	15.5421
367	0.022888	368	19.7815			367	0.248942	367	0.0891356	367	0.337773	367	0.25077	367	0.464204	367	0.317813	367	0.0872531	367	0.185539	367	0.210313	367	0.130303	367	0.132247	334	3.41574	334	15.5421	334	15.5421	334	10.0735	334	20	334	15.5421
368	0.0229517	369	19.7237			368	0.246416	368	0.0901503	368	0.334997	368	0.248206	368	0.461382	368	0.322524	368	0.0874518	368	0.185539	368	0.210313	368	0.126109	368	0.130213	335	3.41574	335	15.5421	335	15.5421	335	10.0735	335	20	335	15.5421
369	0.023024	370	19.6593			369	0.243914	369	0.0911722	369	0.332242	369	0.245667	369	0.458571	369	0.327288	369	0.087677	369	0.185539	369	0.210313	369	0.122026	369	0.128298	336	3.41574	336	15.5421	336	15.5421	336	10.0735	336	20	336	15.5421
370	0.0231048	371	19.5882			370	0.241436	370	0.0922015	370	0.329505	370	0.243151	370	0.455772	370	0.332106	370	0.0879288	370	0.185539	370	0.210313	370	0.118056	370	0.126501	337	3.41574	337	15.5421	337	15.5421	337	10.0735	337	20	337	15.5421
371	0.0231944	372	19.5106			371	0.238981	371	0.0932382	371	0.326788	371	0.24066	371	0.452985	371	0.336976	371	0.0882072	371	0.185539	371	0.210313	371	0.114198	371	0.124822	338	3.41574	338	15.5421	338	15.5421	338	10.0735	338	20	338	15.5421
372	0.0232926	373	19.4264			372	0.236549	372	0.0942823	372	0.324091	372	0.238193	372	0.45021	372	0.341896	372	0.0885122	372	0.185539	372	0.210313	372	0.110453	372	0.123261	339	3.41574	339	15.5421	339	15.5421	339	10.0735	339	20	339	15.5421
373	0.0233995	374	19.3358			373	0.23414	373	0.0953338	373	0.321413	373	0.235749	373	0.447447	373	0.346866	373	0.0888439	373	0.185539	373	0.210313	373	0.106819	373	0.121816	340	3.41574	340	15.5421	340	15.5421	340	10.0735	340	20	340	15.5421
374	0.0235152	375	19.2388			374	0.231754	374	0.0963929	374	0.318753	374	0.233328	374	0.444695	374	0.351885	374	0.0892023	374	0.185539	374	0.210313	374	0.103296	374	0.120489	340	3.73179	340	14.6654	340	14.6654	340	16.2686	340	20	340	14.6654
375	0.0236397	376	19.1355			375	0.22939	375	0.0974596	375	0.316113	375	0.230931	375	0.441955	375	0.35695	375	0.0895874	375	0.185539	375	0.210313	375	0.0998833	375	0.119278	341	3.73179	341	14.6654	341	14.6654	341	16.2686	341	20	341	14.6654
376	0.0237732	377	19.0259			376	0.227049	376	0.0985339	376	0.313491	376	0.228556	376	0.439227	376	0.36206	376	0.0899992	376	0.185539	376	0.210313	376	0.09658	376	0.118183	342	3.73179	342	14.6654	342	14.6654	342	16.2686	342	20	342	14.6654
377	0.0239155	378	18.9101			377	0.22473	377	0.0996159	377	0.310888	377	0.226204	377	0.43651	377	0.367214	377	0.0904379	377	0.185539	377	0.210313	377	0.0933847	377	0.117205	343	3.73179	343	14.6654	343	14.6654	343	16.2686	343	20	343	14.6654
378	0.0240669	379	18.7882			378	0.222433	378	0.100706	378	0.308304	378	0.223874	378	0.433805	378	0.37241	378	0.0909034	378	0.185539	378	0.210313	378	0.090296	378	0.116342	344	3.73179	344	14.6654	344	14.6654	344	16.2686	344	20	344	14.6654
379	0.0242273	380	18.6603			379	0.220157	379	0.101803	379	0.305738	379	0.221567	379	0.431111	379	0.377646	379	0.0913958	379	0.185539	379	0.210313	379	0.0873123	379	0.115594	345	3.73179	345	14.6654	345	14.6654	345	16.2686	345	20	345	14.6654
380	0.0243969	381	18.5264			380	0.217903	380	0.102909	380	0.30319	380	0.219281	380	0.428428	380	0.382919	380	0.0919152	380	0.185539	380	0.210313	380	0.0844321	380	0.114962	346	3.73179	346	14.6654	346	14.6654	346	16.2686	346	20	346	14.6654
381	0.0245756	382	18.3867			381	0.21567	381	0.104022	381	0.30066	381	0.217017	381	0.425757	381	0.38823	381	0.0924616	381	0.185539	381	0.210313	381	0.0816535	381	0.114445	347	3.73179	347	14.6654	347	14.6654	347	16.2686	347	20	347	14.6654
382	0.0247637	383	18.2413			382	0.213459	382	0.105143	382	0.298148	382	0.214775	382	0.423098	382	0.393574	382	0.093035	382	0.185539	382	0.210313	382	0.0789748	382	0.114043	348	3.73179	348	14.6654	348	14.6654	348	16.2686	348	20	348	14.6654
383	0.0249611	384	18.0902			383	0.211268	383	0.106273	383	0.295655	383	0.212555	383	0.420449	383	0.39895	383	0.0936355	383	0.185539	383	0.210313	383	0.0763939	383	0.113756	349	3.73179	349	14.6654	349	14.6654	349	16.2686	349	20	349	14.6654
384	0.0251681	385	17.9335			384	0.209098	384	0.10741	384	0.293178	384	0.210355	384	0.417812	384	0.404356	384	0.0942632	384	0.185539	384	0.210313	384	0.073909	384	0.113584	350	3.73179	350	14.6654	350	14.6654	350	16.2686	350	20	350	14.6654
385	0.0253845	386	17.7715			385	0.206948	385	0.108556	385	0.29072	385	0.208176	385	0.415186	385	0.409789	385	0.0949181	385	0.185539	385	0.210313	385	0.071518	385	0.113527	350	3.89769	350	13.3368	350	13.3368	350	10.633	350	20	350	13.3368
386	0.0256106	387	17.6041			386	0.204819	386	0.10971	386	0.288279	386	0.206018	386	0.412571	386	0.415248	386	0.0956003	386	0.185539	386	0.210313	386	0.0692188	386	0.113584	351	3.89769	351	13.3368	351	13.3368	351	10.633	351	20	351	13.3368
387	0.0258465	388	17.4314			387	0.202709	387	0.110872	387	0.285855	387	0.203881	387	0.409967	387	0.420728	387	0.0963099	387	0.185539	387	0.210313	387	0.0670094	387	0.113756	352	3.89769	352	13.3368	352	13.3368	352	10.633	352	20	352	13.3368
388	0.0260921	389	17.2537			388	0.20062	388	0.112042	388	0.283449	388	0.201764	388	0.407374	388	0.426229	388	0.0970468	388	0.185539	388	0.210313	388	0.0648876	388	0.114043	353	3.89769	353	13.3368	353	13.3368	353	10.633	353	20	353	13.3368
389	0.0263478	390	17.0711			389	0.19855	389	0.113221	389	0.281059	389	0.199667	389	0.404792	389	0.431747	389	0.0978112	389	0.185539	389	0.210313	389	0.0628512	389	0.114445	354	3.89769	354	13.3368	354	13.3368	354	10.633	354	20	354	13.3368
390	0.0266135	391	16.8835			390	0.1965	390	0.114408	390	0.278687	390	0.197591	390	0.402221	390	0.437279	390	0.0986032	390	0.185539	390	0.210313	390	0.0608983	390	0.114962	355	3.89769	355	13.3368	355	13.3368	355	10.633	355	20	355	13.3368
391	0.0268894	392	16.6913			391	0.19447	391	0.115604	391	0.276332	391	0.195534	391	0.399661	391	0.442823	391	0.0994229	391	0.185539	391	0.210313	391	0.0590267	391	0.115594	356	3.89769	356	13.3368	356	13.3368	356	10.633	356	20	356	13.3368
392	0.0271756	393	16.4945			392	0.192458	392	0.116808	392	0.273993	392	0.193496	392	0.397112	392	0.448375	392	0.10027	392	0.185539	392	0.210313	392	0.0572342	392	0.116342	357	3.89769	357	13.3368	357	13.3368	357	10.633	357	20	357	13.3368
393	0.0274722	394	16.2932			393	0.190465	393	0.118021	393	0.271671	393	0.191478	393	0.394573	393	0.453933	393	0.101145	393	0.185539	393	0.210313	393	0.0555189	393	0.117205	358	3.89769	358	13.3368	358	13.3368	358	10.633	358	20	358	13.3368
394	0.0277793	395	16.0876			394	0.188492	394	0.119242	394	0.269365	394	0.18948	394	0.392046	394	0.459493	394	0.102048	394	0.185539	394	0.210313	394	0.0538786	394	0.118183	359	3.89769	359	13.3368	359	13.3368	359	10.633	359	20	359	13.3368
395	0.0280972	396	15.8779			395	0.186537	395	0.120473	395	0.267076	395	0.1875	395	0.389529	395	0.465053	395	0.102979	395	0.185539	395	0.210313	395	0.0523115	395	0.119278	360	3.89769	360	13.3368	360	13.3368	360	10.633	360	20	360	13.3368
396	0.0284258	397	15.6641			396	0.1846	396	0.121712	396	0.264803	396	0.185539	396	0.387022	396	0.470608	396	0.103938	396	0.185539	396	0.210313	396	0.0508155	396	0.120489	360	4.28367	360	12.0661	360	12.0661	360	5.91409	360	20	360	12.0661
397	0.0287654	398	15.4464			397	0.182681	397	0.12296	397	0.262546	397	0.183597	397	0.384527	397	0.476156	397	0.104925	397	0.185539	397	0.210313	397	0.0493887	397	0.121816	361	4.28367	361	12.0661	361	12.0661	361	5.91409	361	20	361	12.0661
398	0.0291161	399	15.225			398	0.180781	398	0.124217	398	0.260306	398	0.181673	398	0.382042	398	0.481694	398	0.10594	398	0.185539	398	0.210313	398	0.0480292	398	0.123261	362	4.28367	362	12.0661	362	12.0661	362	5.91409	362	20	362	12.0661
399	0.0294781	400	15			399	0.178899	399	0.125483	399	0.258081	399	0.179768	399	0.379567	399	0.487217	399	0.106983	399	0.185539	399	0.210313	399	0.0467353	399	0.124822	363	4.28367	363	12.0661	363	12.0661	363	5.91409	363	20	363	12.0661
400	0.0298514	401	14.7716			400	0.177034	400	0.126758	400	0.255872	400	0.177881	400	0.377103	400	0.492722	400	0.108055	400	0.185539	400	0.210313	400	0.0455051	400	0.126501	364	4.28367	364	12.0661	364	12.0661	364	5.91409	364	20	364	12.0661
401	0.0302364	402	14.5399			401	0.175187	401	0.128042	401	0.253679	401	0.176012	401	0.374649	401	0.498206	401	0.109155	401	0.185539	401	0.210313	401	0.0443371	401	0.128298	365	4.28367	365	12.0661	365	12.0661	365	5.91409	365	20	365	12.0661
402	0.030633	403	14.3051			402	0.173358	402	0.129335	402	0.251501	402	0.17416	402	0.372206	402	0.503665	402	0.110284	402	0.185539	402	0.210313	402	0.0432294	402	0.130213	366	4.28367	366	12.0661	366	12.0661	366	5.91409	366	20	366	12.0661
403	0.0310416	404	14.0674			403	0.171545	403	0.130638	403	0.249339	403	0.172327	403	0.369773	403	0.509095	403	0.111441	403	0.185539	403	0.210313	403	0.0421805	403	0.132247	367	4.28367	367	12.0661	367	12.0661	367	5.91409	367	20	367	12.0661
404	0.0314622	405	13.8268			404	0.16975	404	0.13195	404	0.247192	404	0.17051	404	0.36735	404	0.514493	404	0.112627	404	0.185539	404	0.210313	404	0.041189	404	0.1344	368	4.28367	368	12.0661	368	12.0661	368	5.91409	368	20	368	12.0661
405	0.031895	406	13.5837			405	0.167972	405	0.133271	405	0.245061	405	0.168712	405	0.364938	405	0.519854	405	0.113842	405	0.185539	405	0.210313	405	0.0402533	405	0.136672	369	4.28367	369	12.0661	369	12.0661	369	5.91409	369	20	369	12.0661
406	0.0323402	407	13.3381			406	0.166211	406	0.134602	406	0.242945	406	0.16693	406	0.362536	406	0.525175	406	0.115085	406	0.185539	406	0.210313	406	0.0393721	406	0.139063	370	4.28367	370	12.0661	370	12.0661	370	5.91409	370	20	370	12.0661
407	0.0327981	408	13.0902			407	0.164466	407	0.135942	407	0.240843	407	0.165165	407	0.360144	407	0.530452	407	0.116358	407	0.185539	407	0.210313	407	0.0385441	407	0.141575	370	4.5078	370	10.8714	370	10.8714	370	6.67952	370	20	370	10.8714
408	0.0332687	409	12.8402			408	0.162737	408	0.137292	408	0.238757	408	0.163417	408	0.357762	408	0.535681	408	0.117659	408	0.185539	408	0.210313	408	0.0377679	408	0.144207	371	4.5078	371	10.8714	371	10.8714	371	6.67952	371	20	371	10.8714
409	0.0337524	410	12.5882			409	0.161025	409	0.138652	409	0.236685	409	0.161686	409	0.35539	409	0.540858	409	0.11899	409	0.185539	409	0.210313	409	0.0370424	409	0.14696	372	4.5078	372	10.8714	372	10.8714	372	6.67952	372	20	372	10.8714
410	0.0342492	411	12.3345			410	0.15933	410	0.140021	410	0.234629	410	0.159971	410	0.353029	410	0.545979	410	0.12035	410	0.185539	410	0.210313	410	0.0363665	410	0.149834	373	4.5078	373	10.8714	373	10.8714	373	6.67952	373	20	373	10.8714
411	0.0347593	412	12.0791			411	0.15765	411	0.141401	411	0.232587	411	0.158273	411	0.350677	411	0.55104	411	0.121739	411	0.185539	411	0.210313	411	0.0357391	411	0.152828	374	4.5078	374	10.8714	374	10.8714	374	6.67952	374	20	374	10.8714
412	0.0352831	413	11.8224			412	0.155986	412	0.14279	412	0.230559	412	0.15659	412	0.348335	412	0.556037	412	0.123158	412	0.185539	412	0.210313	412	0.0351593	412	0.155944	375	4.5078	375	10.8714	375	10.8714	375	6.67952	375	20	375	10.8714
413	0.0358207	414	11.5643			413	0.154338	413	0.144189	413	0.228546	413	0.154924	413	0.346003	413	0.560966	413	0.124606	413	0.185539	413	0.210313	413	0.034626	413	0.159182	376	4.5078	376	10.8714	376	10.8714	376	6.67952	376	20	376	10.8714
414	0.0363723	415	11.3053			414	0.152705	414	0.145598	414	0.226547	414	0.153274	414	0.343682	414	0.565823	414	0.126083	414	0.185539	414	0.210313	414	0.0341386	414	0.162542	377	4.5078	377	10.8714	377	10.8714	377	6.67952	377	20	377	10.8714
415	0.0369382	416	11.0453			415	0.151087	415	0.147017	415	0.224562	415	0.151639	415	0.341369	415	0.570604	415	0.127591	415	0.185539	415	0.210313	415	0.0336961	415	0.166023	378	4.5078	378	10.8714	378	10.8714	378	6.67952	378	20	378	10.8714
416	0.0375185	417	10.7846			416	0.149485	416	0.148446	416	0.222592	416	0.15002	416	0.339067	416	0.575305	416	0.129128	416	0.185539	416	0.210313	416	0.0332979	416	0.169625	379	4.5078	379	10.8714	379	10.8714	379	6.67952	379	20	379	10.8714
417	0.0381135	418	10.5234			417	0.147899	417	0.149885	417	0.220635	417	0.148416	417	0.336775	417	0.579923	417	0.130695	417	0.185539	417	0.210313	417	0.0329433	417	0.17335	380	4.5078	380	10.8714	380	10.8714	380	6.67952	380	20	380	10.8714
418	0.0387234	419	10.2618			418	0.146327	418	0.151335	418	0.218692	418	0.146828	418	0.334492	418	0.584452	418	0.132291	418	0.185539	418	0.210313	418	0.0326318	418	0.177196	380	4.86453	380	9.76038	380	9.76038	380	6.73878	380	10.9939	380	9.76038
419	0.0393485	420	10			419	0.14477	419	0.152795	419	0.216764	419	0.145255	419	0.332219	419	0.588889	419	0.133918	419	0.185539	419	0.210313	419	0.0323629	419	0.181163	381	4.86453	381	9.76038	381	9.76038	381	6.73878	381	10.9939	381	9.76038
420	0.039989	421	9.73823			420	0.143227	420	0.154266	420	0.214848	420	0.143697	420	0.329955	420	0.59323	420	0.135575	420	0.185539	420	0.210313	420	0.0321361	420	0.185251	382	4.86453	382	9.76038	382	9.76038	382	6.73878	382	10.9939	382	9.76038
421	0.0406451	422	9.47664			421	0.141699	421	0.155747	421	0.212947	421	0.142153	421	0.327701	421	0.597472	421	0.137262	421	0.185539	421	0.210313	421	0.031951	421	0.18946	383	4.86453	383	9.76038	383	9.76038	383	6.73878	383	10.9939	383	9.76038
422	0.0413172	423	9.21541			422	0.140186	422	0.157239	422	0.211059	422	0.140625	422	0.325457	422	0.601611	422	0.138979	422	0.185539	422	0.210313	422	0.0318073	422	0.193789	384	4.86453	384	9.76038	384	9.76038	384	6.73878	384	10.9939	384	9.76038
423	0.0420055	424	8.95472			423	0.138687	423	0.158742	423	0.209185	423	0.139111	423	0.323222	423	0.605642	423	0.140727	423	0.185539	423	0.210313	423	0.0317049	423	0.198237	385	4.86453	385	9.76038	385	9.76038	385	6.73878	385	10.9939	385	9.76038
424	0.0427101	425	8.69474			424	0.137202	424	0.160255	424	0.207323	424	0.137611	424	0.320996	424	0.609562	424	0.142505	424	0.185539	424	0.210313	424	0.0316435	424	0.202804	386	4.86453	386	9.76038	386	9.76038	386	6.73878	386	10.9939	386	9.76038
425	0.0434315	426	8.43566			425	0.135731	425	0.161779	425	0.205475	425	0.136125	425	0.31878	425	0.613368	425	0.144313	425	0.185539	425	0.210313	425	0.0316231	425	0.207489	387	4.86453	387	9.76038	387	9.76038	387	6.73878	387	10.9939	387	9.76038
426	0.0441698	427	8.17764			426	0.134274	426	0.163314	426	0.203641	426	0.134654	426	0.316574	426	0.617056	426	0.146152	426	0.185539	426	0.210313	426	0.0316435	426	0.21229	388	4.86453	388	9.76038	388	9.76038	388	6.73878	388	10.9939	388	9.76038
427	0.0449254	428	7.92088			427	0.13283	427	0.16486	427	0.201819	427	0.133197	427	0.314376	427	0.620623	427	0.148022	427	0.185539	427	0.210313	427	0.0317049	427	0.217208	389	4.86453	389	9.76038	389	9.76038	389	6.73878	389	10.9939	389	9.76038
428	0.0456984	429	7.66555			428	0.131401	428	0.166417	428	0.20001	428	0.131754	428	0.312189	428	0.624064	428	0.149922	428	0.185539	428	0.210313	428	0.0318073	428	0.222239	390	4.86453	390	9.76038	390	9.76038	390	6.73878	390	10.9939	390	9.76038
429	0.0464893	430	7.41181			429	0.129985	429	0.167985	429	0.198214	429	0.130324	429	0.31001	429	0.627378	429	0.151853	429	0.185539	429	0.210313	429	0.031951	429	0.227383	390	5.16111	390	8.64912	390	8.64912	390	6.50567	390	6.79872	390	8.64912
430	0.0472982	431	7.15985			430	0.128582	430	0.169565	430	0.196431	430	0.128908	430	0.30784	430	0.63056	430	0.153815	430	0.185539	430	0.210313	430	0.0321361	430	0.232639	391	5.16111	391	8.64912	391	8.64912	391	6.50567	391	6.79872	391	8.64912
431	0.0481255	432	6.90983			431	0.127192	431	0.171155	431	0.19466	431	0.127506	431	0.30568	431	0.633607	431	0.155808	431	0.185539	431	0.210313	431	0.0323629	431	0.238004	392	5.16111	392	8.64912	392	8.64912	392	6.50567	392	6.79872	392	8.64912
432	0.0489715	433	6.66193			432	0.125816	432	0.172758	432	0.192902	432	0.126117	432	0.303529	432	0.636518	432	0.157831	432	0.185539	432	0.210313	432	0.0326318	432	0.243476	393	5.16111	393	8.64912	393	8.64912	393	6.50567	393	6.79872	393	8.64912
433	0.0498365	434	6.41632			433	0.124452	433	0.174371	433	0.191157	433	0.124741	433	0.301387	433	0.639288	433	0.159886	433	0.185539	433	0.210313	433	0.0329433	433	0.249053	394	5.16111	394	8.64912	394	8.64912	394	6.50567	394	6.79872	394	8.64912
434	0.0507207	435	6.17317			434	0.123102	434	0.175996	434	0.189424	434	0.123378	434	0.299254	434	0.641915	434	0.161971	434	0.185539	434	0.210313	434	0.0332979	434	0.254733	395	5.16111	395	8.64912	395	8.64912	395	6.50567	395	6.79872	395	8.64912
435	0.0516244	436	5.93263			435	0.121764	435	0.177633	435	0.187703	435	0.122029	435	0.29713	435	0.644396	435	0.164087	435	0.185539	435	0.210313	435	0.0336961	435	0.260514	396	5.16111	396	8.64912	396	8.64912	396	6.50567	396	6.79872	396	8.64912
436	0.0525481	437	5.69489			436	0.120439	436	0.179282	436	0.185995	436	0.120692	436	0.295015	436	0.646729	436	0.166235	436	0.185539	436	0.210313	436	0.0341386	436	0.266392	397	5.16111	397	8.64912	397	8.64912	397	6.50567	397	6.79872	397	8.64912
437	0.0534919	438	5.4601			437	0.119126	437	0.180942	437	0.184299	437	0.119368	437	0.292909	437	0.648912	437	0.168414	437	0.185539	437	0.210313	437	0.034626	437	0.272364	398	5.16111	398	8.64912	398	8.64912	398	6.50567	398	6.79872	398	8.64912
438	0.0544563	439	5.22841			438	0.117826	438	0.182614	438	0.182614	438	0.118056	438	0.290812	438	0.650943	438	0.170623	438	0.185539	438	0.210313	438	0.0351593	438	0.278427	399	5.16111	399	8.64912	399	8.64912	399	6.50567	399	6.79872	399	8.64912
439	0.0554414	440	5			439	0.116538	439	0.184299	439	0.180942	439	0.116757	439	0.288724	439	0.652818	439	0.172864	439	0.185539	439	0.210313	439	0.0357391	439	0.284578	400	5.16111	400	8.64912	400	8.64912	400	6.50567	400	6.79872	400	8.64912
440	0.0564477	441	4.77501			440	0.115262	440	0.185995	440	0.179282	440	0.115471	440	0.286645	440	0.654537	440	0.175136	440	0.185539	440	0.210313	440	0.0363665	440	0.290812	400	5.61827	400	7.50696	400	7.50696	400	6.28257	400	4.98945	400	7.50696
441	0.0574755	442	4.55361			441	0.113998	441	0.187703	441	0.177633	441	0.114196	441	0.284574	441	0.656098	441	0.177439	441	0.189679	441	0.206653	441	0.0370424	441	0.290812	401	5.61827	401	7.50696	401	7.50696	401	6.28257	401	4.98945	401	7.50696
442	0.058525	443	4.33594			442	0.112746	442	0.189424	442	0.175996	442	0.112934	442	0.282513	442	0.657499	442	0.179774	442	0.193902	442	0.203025	442	0.0377679	442	0.290812	402	5.61827	402	7.50696	402	7.50696	402	6.28257	402	4.98945	402	7.50696
443	0.0595967	444	4.12215			443	0.111506	443	0.191157	443	0.174371	443	0.111684	443	0.28046	443	0.658738	443	0.182139	443	0.198212	443	0.199429	443	0.0385441	443	0.290812	403	5.61827	403	7.50696	403	7.50696	403	6.28257	403	4.98945	403	7.50696
444	0.0606908	445	3.91239			444	0.110277	444	0.192902	444	0.172758	444	0.110446	444	0.278415	444	0.659815	444	0.184536	444	0.202609	444	0.195865	444	0.0393721	444	0.290812	404	5.61827	404	7.50696	404	7.50696	404	6.28257	404	4.98945	404	7.50696
445	0.0618077	446	3.7068			445	0.109061	445	0.19466	445	0.171155	445	0.109219	445	0.27638	445	0.660728	445	0.186964	445	0.207095	445	0.192333	445	0.0402533	445	0.290812	405	5.61827	405	7.50696	405	7.50696	405	6.28257	405	4.98945	405	7.50696
446	0.0629477	447	3.50552			446	0.107855	446	0.196431	446	0.169565	446	0.108004	446	0.274353	446	0.661476	446	0.189422	446	0.211672	446	0.188832	446	0.041189	446	0.290812	406	5.61827	406	7.50696	406	7.50696	406	6.28257	406	4.98945	406	7.50696
447	0.0641112	448	3.30869			447	0.106661	447	0.198214	447	0.167985	447	0.106801	447	0.272334	447	0.662059	447	0.191912	447	0.216343	447	0.185362	447	0.0421805	447	0.290812	407	5.61827	407	7.50696	407	7.50696	407	6.28257	407	4.98945	407	7.50696
448	0.0652985	449	3.11645			448	0.105479	448	0.20001	448	0.166417	448	0.105609	448	0.270324	448	0.662476	448	0.194433	448	0.221108	448	0.181923	448	0.0432294	448	0.290812	408	5.61827	408	7.50696	408	7.50696	408	6.28257	408	4.98945	408	7.50696
449	0.0665099	450	2.92893			449	0.104307	449	0.201819	449	0.16486	449	0.104429	449	0.268323	449	0.662726	449	0.196986	449	0.22597	449	0.178514	449	0.0443371	449	0.290812	409	5.61827	409	7.50696	409	7.50696	409	6.28257	409	4.98945	409	7.50696
450	0.0677457	451	2.74626			450	0.103147	450	0.203641	450	0.163314	450	0.10326	450	0.26633	450	0.662809	450	0.199568	450	0.230931	450	0.175136	450	0.0455051	450	0.290812	410	5.61827	410	7.50696	410	7.50696	410	6.28257	410	4.98945	410	7.50696
451	0.0690064	452	2.56855			451	0.101997	451	0.205475	451	0.161779	451	0.102102	451	0.264346	451	0.662726	451	0.202182	451	0.235992	451	0.171788	451	0.0467353	451	0.290812	410	5.96513	410	6.73878	410	6.73878	410	7.30434	410	4.32032	410	6.73878
452	0.0702922	453	2.39594			452	0.100859	452	0.207323	452	0.160255	452	0.100955	452	0.26237	452	0.662476	452	0.204827	452	0.241157	452	0.168469	452	0.0480292	452	0.290812	411	5.96513	411	6.73878	411	6.73878	411	7.30434	411	4.32032	411	6.73878
453	0.0716035	454	2.22854			453	0.099731	453	0.209185	453	0.158742	453	0.0998189	453	0.260402	453	0.662059	453	0.207503	453	0.246426	453	0.16518	453	0.0493887	453	0.290812	412	5.96513	412	6.73878	412	6.73878	412	7.30434	412	4.32032	412	6.73878
454	0.0729407	455	2.06647			454	0.0986137	454	0.211059	454	0.157239	454	0.0986937	454	0.258443	454	0.661476	454	0.210209	454	0.251802	454	0.16192	454	0.0508155	454	0.290812	413	5.96513	413	6.73878	413	6.73878	413	7.30434	413	4.32032	413	6.73878
455	0.074304	456	1.90983			455	0.0975071	455	0.212947	455	0.155747	455	0.0975793	455	0.256492	455	0.660728	455	0.212945	455	0.257288	455	0.158689	455	0.0523115	455	0.290812	414	5.96513	414	6.73878	414	6.73878	414	7.30434	414	4.32032	414	6.73878
456	0.0756938	457	1.75874			456	0.0964108	456	0.214848	456	0.154266	456	0.0964754	456	0.254549	456	0.659815	456	0.215713	456	0.262885	456	0.155487	456	0.0538786	456	0.290812	415	5.96513	415	6.73878	415	6.73878	415	7.30434	415	4.32032	415	6.73878
457	0.0771104	458	1.61329			457	0.095325	457	0.216764	457	0.152795	457	0.0953821	457	0.252614	457	0.658738	457	0.21851	457	0.268595	457	0.152313	457	0.0555189	457	0.290812	416	5.96513	416	6.73878	416	6.73878	416	7.30434	416	4.32032	416	6.73878
458	0.0785543	459	1.4736			458	0.0942493	458	0.218692	458	0.151335	458	0.0942992	458	0.250688	458	0.657499	458	0.221338	458	0.274422	458	0.149167	458	0.0572342	458	0.290812	417	5.96513	417	6.73878	417	6.73878	417	7.30434	417	4.32032	417	6.73878
459	0.0800256	460	1.33975			459	0.0931839	459	0.220635	459	0.149885	459	0.0932266	459	0.24877	459	0.656098	459	0.224196	459	0.280367	459	0.14605	459	0.0590267	459	0.290812	418	5.96513	418	6.73878	418	6.73878	418	7.30434	418	4.32032	418	6.73878
460	0.0815248	461	1.21183			460	0.0921284	460	0.222592	460	0.148446	460	0.0921642	460	0.24686	460	0.654537	460	0.227084	460	0.286433	460	0.142959	460	0.0608983	460	0.290812	419	5.96513	419	6.73878	419	6.73878	419	7.30434	419	4.32032	419	6.73878
461	0.0830522	462	1.08993			461	0.091083	461	0.224562	461	0.147017	461	0.091112	461	0.244958	461	0.652818	461	0.230001	461	0.292622	461	0.139897	461	0.0628512	461	0.290812	420	5.96513	420	6.73878	420	6.73878	420	7.30434	420	4.32032	420	6.73878
462	0.0846081	463	0.974147			462	0.0900474	462	0.226547	462	0.145598	462	0.0900698	462	0.243064	462	0.650943	462	0.232949	462	0.298936	462	0.136861	462	0.0648876	462	0.290812	420	6.22828	420	6.12138	420	6.12138	420	5.38444	420	2.51692	420	6.12138
463	0.0861927	464	0.864545			463	0.0890216	463	0.228546	463	0.144189	463	0.0890375	463	0.241178	463	0.648912	463	0.235925	463	0.305379	463	0.133853	463	0.0670094	463	0.290812	421	6.22828	421	6.12138	421	6.12138	421	5.38444	421	2.51692	421	6.12138
464	0.0878066	465	0.761205			464	0.0880055	464	0.230559	464	0.14279	464	0.0880151	464	0.2393	464	0.646729	464	0.238931	464	0.311953	464	0.130871	464	0.0692188	464	0.290812	422	6.22828	422	6.12138	422	6.12138	422	5.38444	422	2.51692	422	6.12138
465	0.0894498	466	0.664196			465	0.086999	465	0.232587	465	0.141401	465	0.0870024	465	0.23743	465	0.644396	465	0.241967	465	0.318661	465	0.127915	465	0.071518	465	0.290812	423	6.22828	423	6.12138	423	6.12138	423	5.38444	423	2.51692	423	6.12138
466	0.0911229	467	0.573585			466	0.0860019	466	0.234629	466	0.140021	466	0.0859993	466	0.235568	466	0.641915	466	0.245031	466	0.325504	466	0.124986	466	0.073909	466	0.290812	424	6.22828	424	6.12138	424	6.12138	424	5.38444	424	2.51692	424	6.12138
467	0.092826	468	0.489435			467	0.0850143	467	0.236685	467	0.138652	467	0.0850058	467	0.233714	467	0.639288	467	0.248123	467	0.332487	467	0.122083	467	0.0763939	467	0.290812	425	6.22828	425	6.12138	425	6.12138	425	5.38444	425	2.51692	425	6.12138
468	0.0945594	469	0.411803			468	0.084036	468	0.238757	468	0.137292	468	0.0840218	468	0.231868	468	0.636518	468	0.251244	468	0.339612	468	0.119205	468	0.0789748	468	0.290812	426	6.22828	426	6.12138	426	6.12138	426	5.38444	426	2.51692	426	6.12138
469	0.0963235	470	0.340742			469	0.083067	469	0.240843	469	0.135942	469	0.0830472	469	0.230029	469	0.633607	469	0.254394	469	0.346881	469	0.116353	469	0.0816535	469	0.290812	427	6.22828	427	6.12138	427	6.12138	427	5.38444	427	2.51692	427	6.12138
470	0.0981185	471	0.276301			470	0.082107	470	0.242945	470	0.134602	470	0.0820818	470	0.228199	470	0.63056	470	0.257571	470	0.354298	470	0.113527	470	0.0844321	470	0.290812	428	6.22828	428	6.12138	428	6.12138	428	5.38444	428	2.51692	428	6.12138
471	0.0999448	472	0.218524			471	0.0811562	471	0.245061	471	0.133271	471	0.0811257	471	0.226376	471	0.627378	471	0.260776	471	0.361865	471	0.110725	471	0.0873123	471	0.290812	429	6.22828	429	6.12138	429	6.12138	429	5.38444	429	2.51692	429	6.12138
472	0.101802	473	0.167451			472	0.0802143	472	0.247192	472	0.13195	472	0.0801787	472	0.224561	472	0.624064	472	0.264008	472	0.369587	472	0.107949	472	0.090296	472	0.290812	430	6.22828	430	6.12138	430	6.12138	430	5.38444	430	2.51692	430	6.12138
473	0.103692	474	0.123117			473	0.0792813	473	0.249339	473	0.130638	473	0.0792406	473	0.222753	473	0.620623	473	0.267267	473	0.377465	473	0.105197	473	0.0933847	473	0.290812	430	7.10907	430	4.98945	430	4.98945	430	10.2913	430	3.44647	430	4.98945
474	0.105613	475	0.0855514			474	0.0783572	474	0.251501	474	0.129335	474	0.0783116	474	0.220953	474	0.617056	474	0.270553	474	0.385503	474	0.102469	474	0.09658	474	0.290812	431	7.10907	431	4.98945	431	4.98945	431	10.2913	431	3.44647	431	4.98945
475	0.107567	476	0.054781			475	0.0774417	475	0.253679	475	0.128042	475	0.0773914	475	0.219161	475	0.613368	475	0.273866	475	0.393704	475	0.0997657	475	0.0998833	475	0.290812	432	7.10907	432	4.98945	432	4.98945	432	10.2913	432	3.44647	432	4.98945
476	0.109553	477	0.0308267			476	0.0765349	476	0.255872	476	0.126758	476	0.0764799	476	0.217376	476	0.609562	476	0.277204	476	0.402072	476	0.0970864	476	0.103296	476	0.290812	433	7.10907	433	4.98945	433	4.98945	433	10.2913	433	3.44647	433	4.98945
477	0.111572	478	0.0137047			477	0.0756367	477	0.258081	477	0.125483	477	0.0755771	477	0.215599	477	0.605642	477	0.280569	477	0.41061	477	0.0944307	477	0.106819	477	0.290812	434	7.10907	434	4.98945	434	4.98945	434	10.2913	434	3.44647	434	4.98945
478	0.113623	479	0.00342675			478	0.0747469	478	0.260306	478	0.124217	478	0.074683	478	0.21383	478	0.601611	478	0.283958	478	0.419322	478	0.0917987	478	0.110453	478	0.290812	435	7.10907	435	4.98945	435	4.98945	435	10.2913	435	3.44647	435	4.98945
479	0.115708	480	0			479	0.0738655	479	0.262546	479	0.12296	479	0.0737973	479	0.212068	479	0.597472	479	0.287373	479	0.42821	479	0.08919	479	0.114198	479	0.290812	436	7.10907	436	4.98945	436	4.98945	436	10.2913	436	3.44647	436	4.98945
480	0.117826					480	0.0729925	480	0.264803	480	0.121712	480	0.0729202	480	0.210313	480	0.59323	480	0.290812	480	0.437279	480	0.0866045	480	0.118056	480	0.290812	437	7.10907	437	4.98945	437	4.98945	437	10.2913	437	3.44647	437	4.98945
																												438	7.10907	438	4.98945	438	4.98945	438	10.2913	438	3.44647	438	4.98945
																												439	7.10907	439	4.98945	439	4.98945	439	10.2913	439	3.44647	439	4.98945
																												440	7.10907	440	4.98945	440	4.98945	440	10.2913	440	3.44647	440	4.98945
																												440	7.04553	440	4.86453	440	4.86453	440	20	440	5.2939	440	4.86453
																												441	7.04553	441	4.86453	441	4.86453	441	20	441	5.2939	441	4.86453
																												442	7.04553	442	4.86453	442	4.86453	442	20	442	5.2939	442	4.86453
																												443	7.04553	443	4.86453	443	4.86453	443	20	443	5.2939	443	4.86453
																												444	7.04553	444	4.86453	444	4.86453	444	20	444	5.2939	444	4.86453
																												445	7.04553	445	4.86453	445	4.86453	445	20	445	5.2939	445	4.86453
																												446	7.04553	446	4.86453	446	4.86453	446	20	446	5.2939	446	4.86453
																												447	7.04553	447	4.86453	447	4.86453	447	20	447	5.2939	447	4.86453
																												448	7.04553	448	4.86453	448	4.86453	448	20	448	5.2939	448	4.86453
																												449	7.04553	449	4.86453	449	4.86453	449	20	449	5.2939	449	4.86453
																												450	7.04553	450	4.86453	450	4.86453	450	20	450	5.2939	450	4.86453
																												450	8.24204	450	3.96565	450	3.96565	450	20	450	4.82358	450	3.96565
																												451	8.24204	451	3.96565	451	3.96565	451	20	451	4.82358	451	3.96565
																												452	8.24204	452	3.96565	452	3.96565	452	20	452	4.82358	452	3.96565
																												453	8.24204	453	3.96565	453	3.96565	453	20	453	4.82358	453	3.96565
																												454	8.24204	454	3.96565	454	3.96565	454	20	454	4.82358	454	3.96565
																												455	8.24204	455	3.96565	455	3.96565	455	20	455	4.82358	455	3.96565
																												456	8.24204	456	3.96565	456	3.96565	456	20	456	4.82358	456	3.96565
																												457	8.24204	457	3.96565	457	3.96565	457	20	457	4.82358	457	3.96565
																												458	8.24204	458	3.96565	458	3.96565	458	20	458	4.82358	458	3.96565
																												459	8.24204	459	3.96565	459	3.96565	459	20	459	4.82358	459	3.96565
																												460	8.24204	460	3.96565	460	3.96565	460	20	460	4.82358	460	3.96565
																												460	8.32117	460	3.63486	460	3.63486	460	20	460	4.94746	460	3.63486
																												461	8.32117	461	3.63486	461	3.63486	461	20	461	4.94746	461	3.63486
																												462	8.32117	462	3.63486	462	3.63486	462	20	462	4.94746	462	3.63486
																												463	8.32117	463	3.63486	463	3.63486	463	20	463	4.94746	463	3.63486
																												464	8.32117	464	3.63486	464	3.63486	464	20	464	4.94746	464	3.63486
																												465	8.32117	465	3.63486	465	3.63486	465	20	465	4.94746	465	3.63486
																												466	8.32117	466	3.63486	466	3.63486	466	20	466	4.94746	466	3.63486
																												467	8.32117	467	3.63486	467	3.63486	467	20	467	4.94746	467	3.63486
																												468	8.32117	468	3.63486	468	3.63486	468	20	468	4.94746	468	3.63486
																												469	8.32117	469	3.63486	469	3.63486	469	20	469	4.94746	469	3.63486
																												470	8.32117	470	3.63486	470	3.63486	470	20	470	4.94746	470	3.63486
																												470	9.46256	470	3.1764	470	3.1764	470	20	470	4.86453	470	3.1764
																												471	9.46256	471	3.1764	471	3.1764	471	20	471	4.86453	471	3.1764
																												472	9.46256	472	3.1764	472	3.1764	472	20	472	4.86453	472	3.1764
																												473	9.46256	473	3.1764	473	3.1764	473	20	473	4.86453	473	3.1764
																												474	9.46256	474	3.1764	474	3.1764	474	20	474	4.86453	474	3.1764
																												475	9.46256	475	3.1764	475	3.1764	475	20	475	4.86453	475	3.1764
																												476	9.46256	476	3.1764	476	3.1764	476	20	476	4.86453	476	3.1764
																												477	9.46256	477	3.1764	477	3.1764	477	20	477	4.86453	477	3.1764
																												478	9.46256	478	3.1764	478	3.1764	478	20	478	4.86453	478	3.1764
																												479	9.46256	479	3.1764	479	3.1764	479	20	479	4.86453	479	3.1764
																												480	9.46256	480	3.1764	480	3.1764	480	20	480	4.86453	480	3.1764

## Sheet: scratch
1813.5	Time	f_log	g	f_lin		0	0.348367	3.48367				1813.5	Time	f_log	g	f_lin				1813.5	Time	f_log	g	f_lin			175.358	Time	f_log	g	f_lin			175.358	Time	f_log	g	f_lin			175.358	Time	f_log	g	f_lin
97414	0	0.5	13291.4	0.117826		60	0.348367	3.48367				97414	0	0	1813.5	2.3341e-18				97414	0	0.2	4022.89	0.0226804			3337.9	0	1	3513.26	1			3337.9	0	0	175.358	-8.51485e-18			3337.9	0	0	175.358	-8.51485e-18
	1	0.503927	13500.9	0.119977		60	0.031289	0.31289					1	0.00428571	1844.73	0.000320568					60	0.2	4022.89	0.0226804				1	0.995714	3468.41	0.986565				1	0.00428571	177.625	0.000679239				1	0.00380952	177.372	0.000603337
7.50301	2	0.507853	13713.7	0.122162		120	0.031289	0.31289				7.50301	2	0.00857143	1876.49	0.000646656				7.50301	60	0.4	8923.99	0.0729925			5.16683	2	0.991429	3424.14	0.973302			5.16683	2	0.00857143	179.922	0.00136726			5.16683	2	0.00761905	179.409	0.0012136
11.4867	3	0.511778	13929.9	0.12438		120	0.277337	2.77337				11.4867	3	0.0128571	1908.81	0.000978359				11.4867	120	0.4	8923.99	0.0729925			8.1643	3	0.987143	3380.44	0.960208			8.1643	3	0.0128571	182.248	0.00206418			8.1643	3	0.0114286	181.469	0.00183088
	4	0.515701	14149.3	0.126632		180	0.277337	2.77337					4	0.0171429	1941.67	0.00131577					120	0.6	19796.1	0.1846				4	0.982857	3337.29	0.947281				4	0.0171429	184.604	0.0027701				4	0.0152381	183.553	0.00245524
	5	0.519621	14372	0.128918		180	0.865308	8.65308					5	0.0214286	1975.11	0.001659					180	0.6	19796.1	0.1846				5	0.978571	3294.69	0.93452				5	0.0214286	186.991	0.00348516				5	0.0190476	185.661	0.00308677
	6	0.523538	14598	0.131238		240	0.865308	8.65308					6	0.0257143	2009.12	0.00200813					180	0.8	43913.8	0.432179				6	0.974286	3252.64	0.921921				6	0.0257143	189.409	0.00420946				6	0.0228571	187.794	0.00372556
	7	0.52745	14827.3	0.133593		240	0.200745	2.00745					7	0.03	2043.72	0.00236328					240	0.8	43913.8	0.432179				7	0.97	3211.12	0.909483				7	0.03	191.858	0.00494312				7	0.0266667	189.95	0.00437168
	8	0.531359	15059.9	0.135981		300	0.200745	2.00745					8	0.0342857	2078.91	0.00272454					240	0.6	19796.1	0.1846				8	0.965714	3170.13	0.897203				8	0.0342857	194.338	0.00568627				8	0.0304762	192.132	0.00502522
	9	0.535261	15295.9	0.138403		300	0.35261	3.5261					9	0.0385714	2114.71	0.00309203					300	0.6	19796.1	0.1846				9	0.961429	3129.67	0.885081				9	0.0385714	196.851	0.00643903				9	0.0342857	194.338	0.00568627
	10	0.539158	15535.2	0.14086		360	0.35261	3.5261					10	0.0428571	2151.12	0.00346584					300	0.4	8923.99	0.0729925				10	0.957143	3089.72	0.873113				10	0.0428571	199.396	0.00720152				10	0.0380952	196.57	0.00635491
	11	0.543048	15777.8	0.14335		360	0.943988	9.43988					11	0.0471429	2188.16	0.00384609					360	0.4	8923.99	0.0729925				11	0.952857	3050.28	0.861298				11	0.0471429	201.974	0.00797387				11	0.0419048	198.828	0.00703123
	12	0.54693	16023.7	0.145875		420	0.943988	9.43988					12	0.0514286	2225.84	0.00423288					360	0.2	4022.89	0.0226804				12	0.948571	3011.35	0.849633				12	0.0514286	204.585	0.0087562				12	0.0457143	201.111	0.00771532
	13	0.550805	16273	0.148433		420	0.198404	1.98404					13	0.0557143	2264.17	0.00462634					420	0.2	4022.89	0.0226804				13	0.944286	2972.91	0.838118				13	0.0557143	207.23	0.00954865				13	0.0495238	203.421	0.00840726
	14	0.554671	16525.5	0.151026		480	0.198404	1.98404					14	0.06	2303.16	0.00502657					420	0	1813.5	2.3341e-18				14	0.94	2934.97	0.82675				14	0.06	209.91	0.0103513				14	0.0533333	205.757	0.00910715
	15	0.558527	16781.4	0.153652									15	0.0642857	2342.82	0.00543369					480	0	1813.5	2.3341e-18				15	0.935714	2897.5	0.815526				15	0.0642857	212.624	0.0111644				15	0.0571429	208.12	0.00981507
	16	0.562374	17040.5	0.156312									16	0.0685714	2383.16	0.00584783					16	0.0533333	2242.8	0.00440692				16	0.931429	2860.52	0.804446				16	0.0685714	215.373	0.011988				16	0.0609524	210.51	0.0105311
	17	0.566209	17302.9	0.159006									17	0.0728571	2424.2	0.00626909					17	0.0566667	2272.78	0.00471469				17	0.927143	2824.01	0.793508				17	0.0728571	218.157	0.0128222				17	0.0647619	212.927	0.0112554
	18	0.570034	17568.5	0.161732									18	0.0771429	2465.94	0.00669761					18	0.06	2303.16	0.00502657				18	0.922857	2787.96	0.782709				18	0.0771429	220.978	0.0136673				18	0.0685714	215.373	0.011988
	19	0.573846	17837.4	0.164492									19	0.0814286	2508.4	0.00713351					19	0.0633333	2333.95	0.00534262				19	0.918571	2752.37	0.772047				19	0.0814286	223.835	0.0145232				19	0.072381	217.846	0.012729
	20	0.577646	18109.4	0.167285									20	0.0857143	2551.6	0.00757691					20	0.0666667	2365.15	0.00566289				20	0.914286	2717.24	0.761522				20	0.0857143	226.729	0.0153902				20	0.0761905	220.348	0.0134785
	21	0.581432	18384.7	0.170111									21	0.09	2595.54	0.00802795					21	0.07	2396.76	0.00598745				21	0.91	2682.56	0.751132				21	0.09	229.66	0.0162684				21	0.08	222.879	0.0142367
	22	0.585205	18663	0.172968									22	0.0942857	2640.23	0.00848676					22	0.0733333	2428.8	0.00631635				22	0.905714	2648.32	0.740873				22	0.0942857	232.63	0.017158				22	0.0838095	225.438	0.0150035
	23	0.588962	18944.5	0.175858									23	0.0985714	2685.69	0.00895347					23	0.0766667	2461.27	0.00664964				23	0.901429	2614.52	0.730746				23	0.0985714	235.637	0.0180591				23	0.087619	228.027	0.0157791
	24	0.592705	19229.1	0.178779									24	0.102857	2731.94	0.00942821					24	0.08	2494.17	0.00698738				24	0.897143	2581.14	0.720748				24	0.102857	238.684	0.0189718				24	0.0914286	230.646	0.0165637
	25	0.596432	19516.7	0.181732									25	0.107143	2778.98	0.00991113					25	0.0833333	2527.51	0.00732964				25	0.892857	2548.2	0.710878				25	0.107143	241.77	0.0198964				25	0.0952381	233.295	0.0173573
	26	0.600142	19807.3	0.184715									26	0.111429	2826.84	0.0104024					26	0.0866667	2561.3	0.00767648				26	0.888571	2515.67	0.701134				26	0.111429	244.896	0.0208328				26	0.0990476	235.974	0.0181599
	27	0.603835	20100.9	0.187728									27	0.115714	2875.51	0.0109021					27	0.09	2595.54	0.00802795				27	0.884286	2483.56	0.691514				27	0.115714	248.062	0.0217814				27	0.102857	238.684	0.0189718
	28	0.60751	20397.3	0.190772									28	0.12	2925.03	0.0114104					28	0.0933333	2630.23	0.00838412				28	0.88	2451.86	0.682017				28	0.12	251.269	0.0227423				28	0.106667	241.425	0.019793
	29	0.611167	20696.7	0.193844									29	0.124286	2975.4	0.0119274					29	0.0966667	2665.39	0.00874506				29	0.875714	2420.57	0.672641				29	0.124286	254.518	0.0237156				29	0.110476	244.198	0.0206237
	30	0.614805	20998.8	0.196946									30	0.128571	3026.63	0.0124534					30	0.1	2701.02	0.00911081				30	0.871429	2389.67	0.663384				30	0.128571	257.809	0.0247014				30	0.114286	247.002	0.0214639
	31	0.618423	21303.6	0.200075									31	0.132857	3078.75	0.0129884					31	0.103333	2737.13	0.00948146				31	0.867143	2359.17	0.654246				31	0.132857	261.142	0.0257				31	0.118095	249.839	0.0223137
	32	0.622021	21611.2	0.203232									32	0.137143	3131.76	0.0135326					32	0.106667	2773.72	0.00985706				32	0.862857	2329.05	0.645225				32	0.137143	264.518	0.0267116				32	0.121905	252.708	0.0231733
	33	0.625598	21921.3	0.206416									33	0.141429	3185.69	0.0140862					33	0.11	2810.79	0.0102377				33	0.858571	2299.33	0.636319				33	0.141429	267.938	0.0277361				33	0.125714	255.61	0.0240428
	34	0.629153	22234	0.209626									34	0.145714	3240.55	0.0146493					34	0.113333	2848.37	0.0106234				34	0.854286	2269.98	0.627526				34	0.145714	271.403	0.028774				34	0.129524	258.546	0.0249222
	35	0.632687	22549.2	0.212862									35	0.15	3296.35	0.0152221					35	0.116667	2886.44	0.0110143				35	0.85	2241	0.618846				35	0.15	274.912	0.0298253				35	0.133333	261.515	0.0258118
	36	0.636197	22866.8	0.216122									36	0.154286	3353.11	0.0158048					36	0.12	2925.03	0.0114104				36	0.845714	2212.4	0.610276				36	0.154286	278.466	0.0308901				36	0.137143	264.518	0.0267116
	37	0.639684	23186.6	0.219405									37	0.158571	3410.85	0.0163975					37	0.123333	2964.13	0.0118117				37	0.841429	2184.16	0.601816				37	0.158571	282.066	0.0319687				37	0.140952	267.556	0.0276217
	38	0.643148	23508.8	0.222712									38	0.162857	3469.58	0.0170005					38	0.126667	3003.75	0.0122185				38	0.837143	2156.28	0.593464				38	0.162857	285.713	0.0330613				38	0.144762	270.629	0.0285422
	39	0.646586	23833	0.226041									39	0.167143	3529.33	0.0176138					39	0.13	3043.9	0.0126307				39	0.832857	2128.76	0.585218				39	0.167143	289.407	0.034168				39	0.148571	273.737	0.0294733
	40	0.65	24159.3	0.22939									40	0.171429	3590.1	0.0182376					40	0.133333	3084.59	0.0130484				40	0.828571	2101.59	0.577078				40	0.171429	293.149	0.035289				40	0.152381	276.881	0.0304152
	41	0.653388	24487.6	0.23276									41	0.175714	3651.92	0.0188723					41	0.136667	3125.83	0.0134717				41	0.824286	2074.76	0.569041				41	0.175714	296.939	0.0364245				41	0.15619	280.061	0.0313678
	42	0.65675	24817.8	0.236149									42	0.18	3714.81	0.0195178					42	0.14	3167.61	0.0139006				42	0.82	2048.28	0.561107				42	0.18	300.778	0.0375747				42	0.16	283.277	0.0323314
	43	0.660084	25149.7	0.239556									43	0.184286	3778.77	0.0201745					43	0.143333	3209.96	0.0143353				43	0.815714	2022.13	0.553275				43	0.184286	304.667	0.0387397				43	0.16381	286.53	0.033306
	44	0.663392	25483.2	0.242981									44	0.188571	3843.84	0.0208424					44	0.146667	3252.87	0.0147758				44	0.811429	1996.32	0.545542				44	0.188571	308.606	0.0399198				44	0.167619	289.821	0.0342918
	45	0.666671	25818.3	0.24642									45	0.192857	3910.03	0.0215219					45	0.15	3296.35	0.0152221				45	0.807143	1970.84	0.537908				45	0.192857	312.596	0.0411152				45	0.171429	293.149	0.035289
	46	0.669922	26154.8	0.249875									46	0.197143	3977.36	0.0222131					46	0.153333	3340.41	0.0156745				46	0.802857	1945.69	0.530371				46	0.197143	316.638	0.042326				46	0.175238	296.516	0.0362976
	47	0.673144	26492.7	0.253343									47	0.201429	4045.85	0.0229161					47	0.156667	3385.07	0.0161329				47	0.798571	1920.85	0.522931				47	0.201429	320.732	0.0435525				47	0.179048	299.921	0.0373178
	48	0.676336	26831.7	0.256824									48	0.205714	4115.52	0.0236313					48	0.16	3430.32	0.0165974				48	0.794286	1896.33	0.515586				48	0.205714	324.879	0.0447948				48	0.182857	303.365	0.0383497
	49	0.679497	27171.8	0.260315									49	0.21	4186.39	0.0243588					49	0.163333	3476.17	0.0170681				49	0.79	1872.13	0.508334				49	0.21	329.079	0.0460532				49	0.186667	306.849	0.0393935
	50	0.682628	27512.9	0.263816									50	0.214286	4258.47	0.0250988					50	0.166667	3522.64	0.0175451				50	0.785714	1848.23	0.501175				50	0.214286	333.334	0.0473279				50	0.190476	310.373	0.0404492
	51	0.685728	27854.7	0.267325									51	0.218571	4331.8	0.0258516					51	0.17	3569.73	0.0180285				51	0.781429	1824.64	0.494108				51	0.218571	337.644	0.0486191				51	0.194286	313.938	0.0415171
	52	0.688796	28197.2	0.270841									52	0.222857	4406.4	0.0266173					52	0.173333	3617.45	0.0185184				52	0.777143	1801.35	0.48713				52	0.222857	342.009	0.0499269				52	0.198095	317.543	0.0425972
	53	0.691832	28540.3	0.274363									53	0.227143	4482.27	0.0273962					53	0.176667	3665.8	0.0190148				53	0.772857	1778.36	0.480242				53	0.227143	346.431	0.0512517				53	0.201905	321.19	0.0436898
	54	0.694834	28883.7	0.277888									54	0.231429	4559.46	0.0281885					54	0.18	3714.81	0.0195178				54	0.768571	1755.66	0.473441				54	0.231429	350.91	0.0525935				54	0.205714	324.879	0.0447948
	55	0.697804	29227.4	0.281417									55	0.235714	4637.97	0.0289945					55	0.183333	3764.46	0.0200276				55	0.764286	1733.25	0.466728				55	0.235714	355.447	0.0539528				55	0.209524	328.61	0.0459126
	56	0.700739	29571.2	0.284946									56	0.24	4717.83	0.0298143					56	0.186667	3814.79	0.0205441				56	0.76	1711.13	0.4601				56	0.24	360.043	0.0553296				56	0.213333	332.384	0.0470432
	57	0.70364	29914.9	0.288474									57	0.244286	4799.07	0.0306483					57	0.19	3865.78	0.0210676				57	0.755714	1689.28	0.453556				57	0.244286	364.698	0.0567242				57	0.217143	336.201	0.0481868
	58	0.706506	30258.5	0.292001									58	0.248571	4881.71	0.0314966					58	0.193333	3917.46	0.0215981				58	0.751429	1667.72	0.447097				58	0.248571	369.413	0.0581368				58	0.220952	340.062	0.0493436
	59	0.709337	30601.6	0.295523									59	0.252857	4965.77	0.0323595					59	0.196667	3969.82	0.0221357				59	0.747143	1646.43	0.440719				59	0.252857	374.189	0.0595677				59	0.224762	343.967	0.0505136
	60	0.712132	30944.2	0.299041									60	0.257143	5051.28	0.0332373					60	0.2	4022.89	0.0226804				60	0.742857	1625.42	0.434423				60	0.257143	379.027	0.0610171				60	0.228571	347.918	0.051697
	61	0.714891	31286.2	0.302551									61	0.261429	5138.26	0.0341302					61	0.203333	4076.67	0.0232325				61	0.738571	1604.67	0.428208				61	0.261429	383.928	0.0624852				61	0.232381	351.913	0.0528941
	62	0.717612	31627.2	0.306052									62	0.265714	5226.74	0.0350385					62	0.206667	4131.16	0.0237919				62	0.734286	1584.19	0.422071				62	0.265714	388.891	0.0639724				62	0.23619	355.955	0.0541049
	63	0.720297	31967.3	0.309543									63	0.27	5316.74	0.0359624					63	0.21	4186.39	0.0243588				63	0.73	1563.97	0.416013				63	0.27	393.919	0.0654787				63	0.24	360.043	0.0553296
	64	0.722943	32306.1	0.313021									64	0.274286	5408.29	0.0369022					64	0.213333	4242.35	0.0249333				64	0.725714	1544.01	0.410033				64	0.274286	399.012	0.0670045				64	0.24381	364.177	0.0565683
	65	0.725552	32643.6	0.316485									65	0.278571	5501.42	0.0378582					65	0.216667	4299.06	0.0255154				65	0.721429	1524.3	0.404129				65	0.278571	404.171	0.0685501				65	0.247619	368.36	0.0578213
	66	0.728122	32979.5	0.319933									66	0.282857	5596.16	0.0388307					66	0.22	4356.53	0.0261054				66	0.717143	1504.84	0.3983				66	0.282857	409.397	0.0701156				66	0.251429	372.59	0.0590887
	67	0.730653	33313.7	0.323364									67	0.287143	5692.52	0.0398199					67	0.223333	4414.76	0.0267032				67	0.712857	1485.63	0.392545				67	0.287143	414.69	0.0717014				67	0.255238	376.869	0.0603706
	68	0.733144	33645.9	0.326775									68	0.291429	5790.54	0.0408262					68	0.226667	4473.78	0.027309				68	0.708571	1466.67	0.386864				68	0.291429	420.052	0.0733077				68	0.259048	381.197	0.0616673
	69	0.735595	33976.1	0.330164									69	0.295714	5890.25	0.0418498					69	0.23	4533.58	0.0279229				69	0.704286	1447.95	0.381255				69	0.295714	425.483	0.0749347				69	0.262857	385.575	0.0629788
	70	0.738006	34304	0.33353									70	0.3	5991.68	0.042891					70	0.233333	4594.18	0.028545				70	0.7	1429.47	0.375719				70	0.3	430.984	0.0765828				70	0.266667	390.003	0.0643054
	71	0.740376	34629.4	0.336871									71	0.304286	6094.86	0.0439501					71	0.236667	4655.6	0.0291755				71	0.695714	1411.22	0.370252				71	0.304286	436.556	0.0782522				71	0.270476	394.482	0.0656473
	72	0.742705	34952.2	0.340184									72	0.308571	6199.81	0.0450275					72	0.24	4717.83	0.0298143				72	0.691429	1393.21	0.364856				72	0.308571	442.2	0.0799432				72	0.274286	399.012	0.0670045
	73	0.744992	35272.1	0.343469									73	0.312857	6306.57	0.0461234					73	0.243333	4780.9	0.0304617				73	0.687143	1375.43	0.359528				73	0.312857	447.918	0.081656				73	0.278095	403.595	0.0683774
	74	0.747238	35589.1	0.346722									74	0.317143	6415.16	0.0472382					74	0.246667	4844.81	0.0311178				74	0.682857	1357.87	0.354268				74	0.317143	453.709	0.083391				74	0.281905	408.23	0.069766
	75	0.749441	35902.8	0.349942									75	0.321429	6525.63	0.0483722					75	0.25	4909.57	0.0317826				75	0.678571	1340.54	0.349076				75	0.321429	459.575	0.0851484				75	0.285714	412.918	0.0711705
	76	0.751601	36213.1	0.353128									76	0.325714	6638	0.0495257					76	0.253333	4975.2	0.0324563				76	0.674286	1323.43	0.34395				76	0.325714	465.517	0.0869286				76	0.289524	417.66	0.0725912
	77	0.753718	36519.8	0.356276									77	0.33	6752.3	0.0506991					77	0.256667	5041.71	0.033139				77	0.67	1306.54	0.338889				77	0.33	471.536	0.0887317				77	0.293333	422.457	0.0740282
	78	0.755792	36822.8	0.359386									78	0.334286	6868.57	0.0518927					78	0.26	5109.1	0.0338309				78	0.665714	1289.86	0.333893				78	0.334286	477.632	0.0905582				78	0.297143	427.309	0.0754817
	79	0.757822	37121.7	0.362455									79	0.338571	6986.85	0.0531068					79	0.263333	5177.4	0.034532				79	0.661429	1273.39	0.32896				79	0.338571	483.808	0.0924083				79	0.300952	432.216	0.0769519
	80	0.759808	37416.5	0.365482									80	0.342857	7107.16	0.0543419					80	0.266667	5246.61	0.0352424				80	0.657143	1257.14	0.324091				80	0.342857	490.063	0.0942823				80	0.304762	437.18	0.078439
	81	0.761749	37707	0.368464									81	0.347143	7229.54	0.0555982					81	0.27	5316.74	0.0359624				81	0.652857	1241.09	0.319284				81	0.347143	496.399	0.0961805				81	0.308571	442.2	0.0799432
	82	0.763645	37992.9	0.371399									82	0.351429	7354.03	0.0568761					82	0.273333	5387.81	0.036692				82	0.648571	1225.25	0.314538				82	0.351429	502.817	0.0981033				82	0.312381	447.279	0.0814646
	83	0.765496	38274.2	0.374286									83	0.355714	7480.66	0.0581761					83	0.276667	5459.84	0.0374313				83	0.644286	1209.61	0.309852				83	0.355714	509.318	0.100051				83	0.31619	452.415	0.0830035
	84	0.767302	38550.5	0.377122									84	0.36	7609.48	0.0594984					84	0.28	5532.82	0.0381806				84	0.64	1194.17	0.305227				84	0.36	515.903	0.102024				84	0.32	457.611	0.0845601
	85	0.769062	38821.7	0.379906									85	0.364286	7740.51	0.0608435					85	0.283333	5606.78	0.0389398				85	0.635714	1178.93	0.30066				85	0.364286	522.573	0.104022				85	0.32381	462.867	0.0861346
	86	0.770776	39087.6	0.382636									86	0.368571	7873.8	0.0622118					86	0.286667	5681.73	0.0397092				86	0.631429	1163.88	0.296152				86	0.368571	529.33	0.106046				86	0.327619	468.182	0.0877271
	87	0.772443	39348.1	0.38531									87	0.372857	8009.38	0.0636036					87	0.29	5757.68	0.0404889				87	0.627143	1149.03	0.291701				87	0.372857	536.173	0.108097				87	0.331429	473.559	0.0893379
	88	0.774064	39603	0.387927									88	0.377143	8147.3	0.0650194					88	0.293333	5834.65	0.041279				88	0.622857	1134.36	0.287307				88	0.377143	543.106	0.110173				88	0.335238	478.998	0.0909673
	89	0.775637	39852.1	0.390483									89	0.381429	8287.6	0.0664596					89	0.296667	5912.64	0.0420796				89	0.618571	1119.88	0.28297				89	0.381429	550.128	0.112277				89	0.339048	484.499	0.0926153
	90	0.777164	40095.1	0.392979									90	0.385714	8430.31	0.0679246					90	0.3	5991.68	0.042891				90	0.614286	1105.59	0.278687				90	0.385714	557.24	0.114408				90	0.342857	490.063	0.0942823
	91	0.778643	40332.1	0.395411									91	0.39	8575.47	0.0694148					91	0.303333	6071.78	0.0437132				91	0.61	1091.48	0.274459				91	0.39	564.445	0.116566				91	0.346667	495.691	0.0959684
	92	0.780074	40562.7	0.397778									92	0.394286	8723.14	0.0709307					92	0.306667	6152.94	0.0445464				92	0.605714	1077.54	0.270286				92	0.394286	571.743	0.118753				92	0.350476	501.384	0.0976738
	93	0.781457	40786.8	0.400079									93	0.398571	8873.35	0.0724726					93	0.31	6235.19	0.0453907				93	0.601429	1063.79	0.266165				93	0.398571	579.135	0.120967				93	0.354286	507.142	0.0993989
	94	0.782792	41004.3	0.402312									94	0.402857	9026.14	0.0740411					94	0.313333	6318.54	0.0462463				94	0.597143	1050.21	0.262097				94	0.402857	586.623	0.123211				94	0.358095	512.966	0.101144
	95	0.784079	41215	0.404475									95	0.407143	9181.57	0.0756367					95	0.316667	6403	0.0471134				95	0.592857	1036.81	0.258081				95	0.407143	594.207	0.125483				95	0.361905	518.857	0.102909
	96	0.785317	41418.8	0.406567									96	0.411429	9339.67	0.0772597					96	0.32	6488.6	0.047992				96	0.588571	1023.57	0.254116				96	0.411429	601.89	0.127784				96	0.365714	524.816	0.104694
	97	0.786506	41615.4	0.408585									97	0.415714	9500.5	0.0789106					97	0.323333	6575.33	0.0488824				97	0.584286	1010.51	0.250202				97	0.415714	609.672	0.130116				97	0.369524	530.843	0.1065
	98	0.787646	41804.9	0.41053									98	0.42	9664.09	0.08059					98	0.326667	6663.23	0.0497847				98	0.58	997.609	0.246338				98	0.42	617.554	0.132477				98	0.373333	536.939	0.108326
	99	0.788737	41986.9	0.412399									99	0.424286	9830.51	0.0822983					99	0.33	6752.3	0.0506991				99	0.575714	984.876	0.242523				99	0.424286	625.539	0.134869				99	0.377143	543.106	0.110173
	100	0.789778	42161.4	0.41419									100	0.428571	9999.78	0.084036					100	0.333333	6842.56	0.0516257				100	0.571429	972.305	0.238757				100	0.428571	633.626	0.137292				100	0.380952	549.343	0.112042
	101	0.790769	42328.3	0.415903									101	0.432857	10172	0.0858036					101	0.336667	6934.03	0.0525646				101	0.567143	959.894	0.235039				101	0.432857	641.819	0.139747				101	0.384762	555.652	0.113932
	102	0.791711	42487.4	0.417536									102	0.437143	10347.1	0.0876017					102	0.34	7026.72	0.0535162				102	0.562857	947.642	0.231368				102	0.437143	650.117	0.142233				102	0.388571	562.033	0.115844
	103	0.792603	42638.6	0.419088									103	0.441429	10525.3	0.0894308					103	0.343333	7120.65	0.0544804				103	0.558571	935.546	0.227744				103	0.441429	658.522	0.144751				103	0.392381	568.488	0.117778
	104	0.793444	42781.7	0.420558									104	0.445714	10706.5	0.0912913					104	0.346667	7215.84	0.0554575				104	0.554286	923.605	0.224167				104	0.445714	667.036	0.147302				104	0.39619	575.016	0.119733
	105	0.794236	42916.8	0.421945									105	0.45	10890.9	0.0931839					105	0.35	7312.3	0.0564477				105	0.55	911.816	0.220635				105	0.45	675.661	0.149885				105	0.4	581.62	0.121712
	106	0.794976	43043.7	0.423247									106	0.454286	11078.5	0.095109					106	0.353333	7410.05	0.0574511				106	0.545714	900.177	0.217148				106	0.454286	684.396	0.152503				106	0.40381	588.3	0.123713
	107	0.795667	43162.2	0.424464									107	0.458571	11269.2	0.0970673					107	0.356667	7509.1	0.058468				107	0.541429	888.687	0.213706				107	0.458571	693.245	0.155154				107	0.407619	595.056	0.125737
	108	0.796307	43272.3	0.425594									108	0.462857	11463.3	0.0990594					108	0.36	7609.48	0.0594984				108	0.537143	877.344	0.210308				108	0.462857	702.208	0.157839				108	0.411429	601.89	0.127784
	109	0.796895	43374	0.426638									109	0.467143	11660.7	0.101086					109	0.363333	7711.2	0.0605426				109	0.532857	866.145	0.206953				109	0.467143	711.287	0.160559				109	0.415238	608.802	0.129855
	110	0.797433	43467.1	0.427593									110	0.471429	11861.5	0.103147					110	0.366667	7814.28	0.0616008				110	0.528571	855.09	0.203641				110	0.471429	720.483	0.163314				110	0.419048	615.794	0.13195
	111	0.797921	43551.5	0.42846									111	0.475714	12065.7	0.105244					111	0.37	7918.74	0.0626731				111	0.524286	844.175	0.200371				111	0.475714	729.799	0.166105				111	0.422857	622.866	0.134069
	112	0.798357	43627.2	0.429237									112	0.48	12273.5	0.107376					112	0.373333	8024.59	0.0637598				112	0.52	833.4	0.197143				112	0.48	739.234	0.168931				112	0.426667	630.019	0.136212
	113	0.798741	43694.1	0.429924									113	0.484286	12484.8	0.109546					113	0.376667	8131.86	0.0648609				113	0.515714	822.762	0.193956				113	0.484286	748.792	0.171795				113	0.430476	637.254	0.138379
	114	0.799075	43752.3	0.430521									114	0.488571	12699.8	0.111753					114	0.38	8240.57	0.0659768				114	0.511429	812.261	0.190809				114	0.488571	758.473	0.174695				114	0.434286	644.573	0.140572
	115	0.799358	43801.5	0.431027									115	0.492857	12918.5	0.113998					115	0.383333	8350.72	0.0671076				115	0.507143	801.893	0.187703				115	0.492857	768.28	0.177633				115	0.438095	651.975	0.14279
	116	0.799589	43841.9	0.431441									116	0.497143	13140.9	0.116281					116	0.386667	8462.35	0.0682535				116	0.502857	791.657	0.184637				116	0.497143	778.213	0.180609				116	0.441905	659.463	0.145033
	117	0.799769	43873.3	0.431764									117	0.501429	13367.2	0.118604					117	0.39	8575.47	0.0694148				117	0.498571	781.552	0.18161				117	0.501429	788.275	0.183623				117	0.445714	667.036	0.147302
	118	0.799897	43895.8	0.431994									118	0.505714	13597.4	0.120967					118	0.393333	8690.11	0.0705916				118	0.494286	771.577	0.178621				118	0.505714	798.466	0.186677				118	0.449524	674.697	0.149597
	119	0.799974	43909.3	0.432133									119	0.51	13831.5	0.123371					119	0.396667	8806.27	0.0717841				119	0.49	761.728	0.17567				119	0.51	808.79	0.18977				119	0.453333	682.445	0.151918
	120	0.8	43913.8	0.432179									120	0.514286	14069.7	0.125816					120	0.4	8923.99	0.0729925				120	0.485714	752.005	0.172758				120	0.514286	819.247	0.192902				120	0.457143	690.283	0.154266
	121	0.799974	43909.3	0.432133									121	0.518571	14312	0.128303					121	0.403333	9043.28	0.0742171				121	0.481429	742.407	0.169882				121	0.518571	829.839	0.196076				121	0.460952	698.21	0.156641
	122	0.799897	43895.8	0.431994									122	0.522857	14558.4	0.130833					122	0.406667	9164.17	0.075458				122	0.477143	732.93	0.167043				122	0.522857	840.568	0.19929				122	0.464762	706.229	0.159043
	123	0.799769	43873.3	0.431764									123	0.527143	14809.1	0.133406					123	0.41	9286.67	0.0767156				123	0.472857	723.575	0.16424				123	0.527143	851.436	0.202546				123	0.468571	714.339	0.161473
	124	0.799589	43841.9	0.431441									124	0.531429	15064.1	0.136024					124	0.413333	9410.81	0.0779899				124	0.468571	714.339	0.161473				124	0.531429	862.444	0.205844				124	0.472381	722.543	0.163931
	125	0.799358	43801.5	0.431027									125	0.535714	15323.5	0.138687					125	0.416667	9536.61	0.0792813				125	0.464286	705.221	0.158742				125	0.535714	873.595	0.209185				125	0.47619	730.841	0.166417
	126	0.799075	43752.3	0.430521									126	0.54	15587.4	0.141395					126	0.42	9664.09	0.08059				126	0.46	696.22	0.156045				126	0.54	884.89	0.212568				126	0.48	739.234	0.168931
	127	0.798741	43694.1	0.429924									127	0.544286	15855.8	0.144151					127	0.423333	9793.28	0.0819162				127	0.455714	687.333	0.153382				127	0.544286	896.331	0.215996				127	0.48381	747.724	0.171475
	128	0.798357	43627.2	0.429237									128	0.548571	16128.8	0.146954					128	0.426667	9924.19	0.08326				128	0.451429	678.56	0.150754				128	0.548571	907.92	0.219468				128	0.487619	756.311	0.174047
	129	0.797921	43551.5	0.42846									129	0.552857	16406.6	0.149805					129	0.43	10056.9	0.0846219				129	0.447143	669.899	0.148159				129	0.552857	919.658	0.222985				129	0.491429	764.997	0.17665
	130	0.797433	43467.1	0.427593									130	0.557143	16689.1	0.152705					130	0.433333	10191.3	0.0860019				130	0.442857	661.348	0.145598				130	0.557143	931.549	0.226547				130	0.495238	773.782	0.179282
	131	0.796895	43374	0.426638									131	0.561429	16976.5	0.155655					131	0.436667	10327.5	0.0874004				131	0.438571	652.907	0.143069				131	0.561429	943.593	0.230155				131	0.499048	782.669	0.181944
	132	0.796307	43272.3	0.425594									132	0.565714	17268.8	0.158656					132	0.44	10465.6	0.0888176				132	0.434286	644.573	0.140572				132	0.565714	955.793	0.23381				132	0.502857	791.657	0.184637
	133	0.795667	43162.2	0.424464									133	0.57	17566.2	0.161708					133	0.443333	10605.5	0.0902537				133	0.43	636.345	0.138107				133	0.57	968.15	0.237512				133	0.506667	800.749	0.187361
	134	0.794976	43043.7	0.423247									134	0.574286	17868.6	0.164813					134	0.446667	10747.2	0.0917091				134	0.425714	628.223	0.135674				134	0.574286	980.668	0.241262				134	0.510476	809.945	0.190116
	135	0.794236	42916.8	0.421945									135	0.578571	18176.3	0.167972					135	0.45	10890.9	0.0931839				135	0.421429	620.204	0.133271				135	0.578571	993.347	0.245061				135	0.514286	819.247	0.192902
	136	0.793444	42781.7	0.420558									136	0.582857	18489.3	0.171185					136	0.453333	11036.5	0.0946784				136	0.417143	612.288	0.1309				136	0.582857	1006.19	0.248909				136	0.518095	828.655	0.195721
	137	0.792603	42638.6	0.419088									137	0.587143	18807.7	0.174453					137	0.456667	11184	0.0961928				137	0.412857	604.473	0.128558				137	0.587143	1019.2	0.252806				137	0.521905	838.172	0.198572
	138	0.791711	42487.4	0.417536									138	0.591429	19131.6	0.177778					138	0.46	11333.5	0.0977276				138	0.408571	596.757	0.126247				138	0.591429	1032.38	0.256754				138	0.525714	847.798	0.201456
	139	0.790769	42328.3	0.415903									139	0.595714	19461	0.18116					139	0.463333	11485	0.0992828				139	0.404286	589.14	0.123965				139	0.595714	1045.72	0.260753				139	0.529524	857.534	0.204373
	140	0.789778	42161.4	0.41419									140	0.6	19796.1	0.1846					140	0.466667	11638.6	0.100859				140	0.4	581.62	0.121712				140	0.6	1059.24	0.264803				140	0.533333	867.382	0.207323
	141	0.788737	41986.9	0.412399									141	0.604286	20137	0.188099					141	0.47	11794.1	0.102456				141	0.395714	574.196	0.119488				141	0.604286	1072.94	0.268906				141	0.537143	877.344	0.210308
	142	0.787646	41804.9	0.41053									142	0.608571	20483.7	0.191659					142	0.473333	11951.8	0.104074				142	0.391429	566.867	0.117292				142	0.608571	1086.81	0.273062				142	0.540952	887.42	0.213326
	143	0.786506	41615.4	0.408585									143	0.612857	20836.5	0.19528					143	0.476667	12111.6	0.105714				143	0.387143	559.631	0.115124				143	0.612857	1100.86	0.277272				143	0.544762	897.611	0.216379
	144	0.785317	41418.8	0.406567									144	0.617143	21195.3	0.198963					144	0.48	12273.5	0.107376				144	0.382857	552.488	0.112984				144	0.617143	1115.1	0.281536				144	0.548571	907.92	0.219468
	145	0.784079	41215	0.404475									145	0.621429	21560.2	0.202709					145	0.483333	12437.5	0.109061				145	0.378571	545.436	0.110872				145	0.621429	1129.51	0.285855				145	0.552381	918.346	0.222592
	146	0.782792	41004.3	0.402312									146	0.625714	21931.5	0.206521					146	0.486667	12603.8	0.110767				146	0.374286	538.474	0.108786				146	0.625714	1144.12	0.29023				146	0.55619	928.893	0.225751
	147	0.781457	40786.8	0.400079									147	0.63	22309.1	0.210397					147	0.49	12772.3	0.112497				147	0.37	531.601	0.106727				147	0.63	1158.91	0.294662				147	0.56	939.561	0.228947
	148	0.780074	40562.7	0.397778									148	0.634286	22693.3	0.214341					148	0.493333	12943	0.11425				148	0.365714	524.816	0.104694				148	0.634286	1173.89	0.299151				148	0.56381	950.351	0.23218
	149	0.778643	40332.1	0.395411									149	0.638571	23084.1	0.218352					149	0.496667	13116	0.116026				149	0.361429	518.117	0.102687				149	0.638571	1189.07	0.303698				149	0.567619	961.265	0.23545
	150	0.777164	40095.1	0.392979									150	0.642857	23481.6	0.222433					150	0.5	13291.4	0.117826				150	0.357143	511.503	0.100706				150	0.642857	1204.45	0.308304				150	0.571429	972.305	0.238757
	151	0.775637	39852.1	0.390483									151	0.647143	23885.9	0.226584					151	0.503333	13469	0.119649				151	0.352857	504.975	0.0987497				151	0.647143	1220.02	0.312969				151	0.575238	983.471	0.242102
	152	0.774064	39603	0.387927									152	0.651429	24297.2	0.230806					152	0.506667	13649.1	0.121498				152	0.348571	498.529	0.0968187				152	0.651429	1235.79	0.317695				152	0.579048	994.766	0.245486
	153	0.772443	39348.1	0.38531									153	0.655714	24715.6	0.235101					153	0.51	13831.5	0.123371				153	0.344286	492.166	0.0949123				153	0.655714	1251.77	0.322482				153	0.582857	1006.19	0.248909
	154	0.770776	39087.6	0.382636									154	0.66	25141.2	0.23947					154	0.513333	14016.4	0.125269				154	0.34	485.884	0.0930302				154	0.66	1267.95	0.32733				154	0.586667	1017.75	0.25237
	155	0.769062	38821.7	0.379906									155	0.664286	25574.1	0.243914					155	0.516667	14203.8	0.127192				155	0.335714	479.682	0.0911722				155	0.664286	1284.35	0.332242				155	0.590476	1029.43	0.255872
	156	0.767302	38550.5	0.377122									156	0.668571	26014.5	0.248435					156	0.52	14393.7	0.129141				156	0.331429	473.559	0.0893379				156	0.668571	1300.95	0.337216				156	0.594286	1041.26	0.259414
	157	0.765496	38274.2	0.374286									157	0.672857	26462.5	0.253033					157	0.523333	14586.1	0.131116				157	0.327143	467.514	0.087527				157	0.672857	1317.77	0.342256				157	0.598095	1053.21	0.262997
	158	0.763645	37992.9	0.371399									158	0.677143	26918.1	0.257711					158	0.526667	14781.1	0.133118				158	0.322857	461.547	0.0857393				158	0.677143	1334.81	0.34736				158	0.601905	1065.31	0.26662
	159	0.761749	37707	0.368464									159	0.681429	27381.7	0.262469					159	0.53	14978.6	0.135146				159	0.318571	455.656	0.0839743				159	0.681429	1352.07	0.35253				159	0.605714	1077.54	0.270286
	160	0.759808	37416.5	0.365482									160	0.685714	27853.2	0.267309					160	0.533333	15178.9	0.137202				160	0.314286	449.84	0.0822319				160	0.685714	1369.55	0.357767				160	0.609524	1089.92	0.273993
	161	0.757822	37121.7	0.362455									161	0.69	28332.8	0.272233					161	0.536667	15381.8	0.139285				161	0.31	444.098	0.0805117				161	0.69	1387.26	0.363072				161	0.613333	1102.44	0.277743
	162	0.755792	36822.8	0.359386									162	0.694286	28820.7	0.277241					162	0.54	15587.4	0.141395				162	0.305714	438.429	0.0788135				162	0.694286	1405.19	0.368446				162	0.617143	1115.1	0.281536
	163	0.753718	36519.8	0.356276									163	0.698571	29316.9	0.282336					163	0.543333	15795.8	0.143534				163	0.301429	432.833	0.0771369				163	0.698571	1423.36	0.373889				163	0.620952	1127.9	0.285373
	164	0.751601	36213.1	0.353128									164	0.702857	29821.8	0.287518					164	0.546667	16006.9	0.145702				164	0.297143	427.309	0.0754817				164	0.702857	1441.76	0.379402				164	0.624762	1140.86	0.289253
	165	0.749441	35902.8	0.349942									165	0.707143	30335.3	0.292789					165	0.55	16220.9	0.147899				165	0.292857	421.854	0.0738477				165	0.707143	1460.4	0.384987				165	0.628571	1153.96	0.293178
	166	0.747238	35589.1	0.346722									166	0.711429	30857.6	0.298152					166	0.553333	16437.7	0.150124				166	0.288571	416.47	0.0722345				166	0.711429	1479.29	0.390643				166	0.632381	1167.21	0.297149
	167	0.744992	35272.1	0.343469									167	0.715714	31389	0.303606					167	0.556667	16657.5	0.15238				167	0.284286	411.154	0.070642				167	0.715714	1498.41	0.396373				167	0.63619	1180.62	0.301165
	168	0.742705	34952.2	0.340184									168	0.72	31929.5	0.309155					168	0.56	16880.1	0.154666				168	0.28	405.906	0.0690697				168	0.72	1517.79	0.402177				168	0.64	1194.17	0.305227
	169	0.740376	34629.4	0.336871									169	0.724286	32479.3	0.314799					169	0.563333	17105.8	0.156982				169	0.275714	400.725	0.0675175				169	0.724286	1537.41	0.408056				169	0.64381	1207.89	0.309335
	170	0.738006	34304	0.33353									170	0.728571	33038.6	0.32054					170	0.566667	17334.4	0.15933				170	0.271429	395.61	0.0659852				170	0.728571	1557.29	0.414011				170	0.647619	1221.76	0.313491
	171	0.735595	33976.1	0.330164									171	0.732857	33607.5	0.32638					171	0.57	17566.2	0.161708				171	0.267143	390.56	0.0644723				171	0.732857	1577.42	0.420043				171	0.651429	1235.79	0.317695
	172	0.733144	33645.9	0.326775									172	0.737143	34186.2	0.332321					172	0.573333	17801	0.164119				172	0.262857	385.575	0.0629788				172	0.737143	1597.82	0.426153				172	0.655238	1249.98	0.321947
	173	0.730653	33313.7	0.323364									173	0.741429	34774.9	0.338364					173	0.576667	18038.9	0.166562				173	0.258571	380.654	0.0615044				173	0.741429	1618.47	0.432343				173	0.659048	1264.34	0.326247
	174	0.728122	32979.5	0.319933									174	0.745714	35373.7	0.344511					174	0.58	18280.1	0.169037				174	0.254286	375.795	0.0600488				174	0.745714	1639.4	0.438612				174	0.662857	1278.86	0.330597
	175	0.725552	32643.6	0.316485									175	0.75	35982.8	0.350764					175	0.583333	18524.4	0.171545				175	0.25	370.998	0.0586117				175	0.75	1660.6	0.444962				175	0.666667	1293.55	0.334997
	176	0.722943	32306.1	0.313021									176	0.754286	36602.4	0.357125					176	0.586667	18772.1	0.174087				176	0.245714	366.263	0.057193				176	0.754286	1682.07	0.451394				176	0.670476	1308.4	0.339448
	177	0.720297	31967.3	0.309543									177	0.758571	37232.7	0.363595					177	0.59	19023	0.176663				177	0.241429	361.588	0.0557924				177	0.758571	1703.81	0.457909				177	0.674286	1323.43	0.34395
	178	0.717612	31627.2	0.306052									178	0.762857	37873.9	0.370176					178	0.593333	19277.3	0.179274				178	0.237143	356.972	0.0544097				178	0.762857	1725.84	0.464509				178	0.678095	1338.63	0.348503
	179	0.714891	31286.2	0.302551									179	0.767143	38526	0.376871					179	0.596667	19535	0.181919				179	0.232857	352.416	0.0530447				179	0.767143	1748.16	0.471194				179	0.681905	1354	0.353109
	180	0.712132	30944.2	0.299041									180	0.771429	39189.4	0.383681					180	0.6	19796.1	0.1846				180	0.228571	347.918	0.051697				180	0.771429	1770.76	0.477965				180	0.685714	1369.55	0.357767
	181	0.709337	30601.6	0.295523									181	0.775714	39864.3	0.390609					181	0.603333	20060.7	0.187316				181	0.224286	343.477	0.0503666				181	0.775714	1793.65	0.484824				181	0.689524	1385.28	0.362479
	182	0.706506	30258.5	0.292001									182	0.78	40550.7	0.397656					182	0.606667	20328.9	0.190069				182	0.22	339.092	0.0490531				182	0.78	1816.84	0.491772				182	0.693333	1401.19	0.367246
	183	0.70364	29914.9	0.288474									183	0.784286	41249	0.404824					183	0.61	20600.6	0.192859				183	0.215714	334.764	0.0477565				183	0.784286	1840.33	0.498809				183	0.697143	1417.28	0.372067
	184	0.700739	29571.2	0.284946									184	0.788571	41959.3	0.412115					184	0.613333	20876	0.195686				184	0.211429	330.491	0.0464763				184	0.788571	1864.13	0.505938				184	0.700952	1433.56	0.376943
	185	0.697804	29227.4	0.281417									185	0.792857	42681.8	0.419532					185	0.616667	21155.1	0.19855				185	0.207143	326.273	0.0452125				185	0.792857	1888.23	0.513158				185	0.704762	1450.02	0.381875
	186	0.694834	28883.7	0.277888									186	0.797143	43416.8	0.427077					186	0.62	21437.9	0.201453				186	0.202857	322.108	0.0439648				186	0.797143	1912.64	0.520472				186	0.708571	1466.67	0.386864
	187	0.691832	28540.3	0.274363									187	0.801429	44164.4	0.434752					187	0.623333	21724.5	0.204395				187	0.198571	317.997	0.0427331				187	0.801429	1937.37	0.527881				187	0.712381	1483.52	0.39191
	188	0.688796	28197.2	0.270841									188	0.805714	44924.9	0.442558					188	0.626667	22014.9	0.207376				188	0.194286	313.938	0.0415171				188	0.805714	1962.42	0.535385				188	0.71619	1500.55	0.397014
	189	0.685728	27854.7	0.267325									189	0.81	45698.5	0.4505					189	0.63	22309.1	0.210397				189	0.19	309.931	0.0403166				189	0.81	1987.79	0.542986				189	0.72	1517.79	0.402177
	190	0.682628	27512.9	0.263816									190	0.814286	46485.4	0.458578					190	0.633333	22607.4	0.213459				190	0.185714	305.975	0.0391314				190	0.814286	2013.49	0.550686				190	0.72381	1535.22	0.407399
	191	0.679497	27171.8	0.260315									191	0.818571	47285.8	0.466795					191	0.636667	22909.6	0.216561				191	0.181429	302.069	0.0379614				191	0.818571	2039.53	0.558485				191	0.727619	1552.85	0.412681
	192	0.676336	26831.7	0.256824									192	0.822857	48100.1	0.475153					192	0.64	23215.8	0.219705				192	0.177143	298.214	0.0368062				192	0.822857	2065.89	0.566385				192	0.731429	1570.68	0.418024
	193	0.673144	26492.7	0.253343									193	0.827143	48928.4	0.483656					193	0.643333	23526.2	0.222891				193	0.172857	294.407	0.0356659				193	0.827143	2092.61	0.574387				193	0.735238	1588.72	0.423428
	194	0.669922	26154.8	0.249875									194	0.831429	49770.9	0.492305					194	0.646667	23840.6	0.226119				194	0.168571	290.649	0.0345401				194	0.831429	2119.66	0.582493				194	0.739048	1606.96	0.428894
	195	0.666671	25818.3	0.24642									195	0.835714	50627.9	0.501103					195	0.65	24159.3	0.22939				195	0.164286	286.939	0.0334286				195	0.835714	2147.07	0.590703				195	0.742857	1625.42	0.434423
	196	0.663392	25483.2	0.242981									196	0.84	51499.7	0.510052					196	0.653333	24482.3	0.232706				196	0.16	283.277	0.0323314				196	0.84	2174.83	0.59902				196	0.746667	1644.09	0.440016
	197	0.660084	25149.7	0.239556									197	0.844286	52386.5	0.519155					197	0.656667	24809.6	0.236065				197	0.155714	279.661	0.0312481				197	0.844286	2202.94	0.607444				197	0.750476	1662.97	0.445672
	198	0.65675	24817.8	0.236149									198	0.848571	53288.6	0.528416					198	0.66	25141.2	0.23947				198	0.151429	276.091	0.0301787				198	0.848571	2231.43	0.615977				198	0.754286	1682.07	0.451394
	199	0.653388	24487.6	0.23276									199	0.852857	54206.2	0.537835					199	0.663333	25477.3	0.24292				199	0.147143	272.567	0.0291229				199	0.852857	2260.28	0.62462				199	0.758095	1701.38	0.457181
	200	0.65	24159.3	0.22939									200	0.857143	55139.6	0.547417					200	0.666667	25817.9	0.246416				200	0.142857	269.088	0.0280806				200	0.857143	2289.5	0.633375				200	0.761905	1720.92	0.463035
	201	0.646586	23833	0.226041									201	0.861429	56089.1	0.557164					201	0.67	26163	0.249959				201	0.138571	265.654	0.0270516				201	0.861429	2319.1	0.642243				201	0.765714	1740.69	0.468956
	202	0.643148	23508.8	0.222712									202	0.865714	57054.9	0.567079					202	0.673333	26512.7	0.253549				202	0.134286	262.263	0.0260358				202	0.865714	2349.09	0.651226				202	0.769524	1760.68	0.474945
	203	0.639684	23186.6	0.219405									203	0.87	58037.4	0.577164					203	0.676667	26867.1	0.257187				203	0.13	258.915	0.0250329				203	0.87	2379.46	0.660325				203	0.773333	1780.9	0.481003
	204	0.636197	22866.8	0.216122									204	0.874286	59036.8	0.587424					204	0.68	27226.3	0.260874				204	0.125714	255.61	0.0240428				204	0.874286	2410.22	0.669542				204	0.777143	1801.35	0.48713
	205	0.632687	22549.2	0.212862									205	0.878571	60053.4	0.597859					205	0.683333	27590.2	0.26461				205	0.121429	252.348	0.0230653				205	0.878571	2441.38	0.678878				205	0.780952	1822.04	0.493328
	206	0.629153	22234	0.209626									206	0.882857	61087.5	0.608475					206	0.686667	27959	0.268396				206	0.117143	249.127	0.0221003				206	0.882857	2472.95	0.688335				206	0.784762	1842.96	0.499597
	207	0.625598	21921.3	0.206416									207	0.887143	62139.4	0.619273					207	0.69	28332.8	0.272233				207	0.112857	245.947	0.0211477				207	0.887143	2504.92	0.697913				207	0.788571	1864.13	0.505938
	208	0.622021	21611.2	0.203232									208	0.891429	63209.4	0.630257					208	0.693333	28711.5	0.276121				208	0.108571	242.808	0.0202072				208	0.891429	2537.31	0.707616				208	0.792381	1885.54	0.512351
	209	0.618423	21303.6	0.200075									209	0.895714	64297.8	0.641431					209	0.696667	29095.3	0.280061				209	0.104286	239.708	0.0192787				209	0.895714	2570.11	0.717444				209	0.79619	1907.19	0.518839
	210	0.614805	20998.8	0.196946									210	0.9	65405	0.652796					210	0.7	29484.3	0.284053				210	0.1	236.649	0.018362				210	0.9	2603.34	0.727399				210	0.8	1929.09	0.525401
	211	0.611167	20696.7	0.193844									211	0.9	65405	0.652796					211	0.703333	29878.4	0.288099				211	0.1	236.649	0.018362				211	0.9	2603.34	0.727399				211	0.8	1929.09	0.525401
	212	0.60751	20397.3	0.190772									212	0.9	65405	0.652796					212	0.706667	30277.8	0.292199				212	0.1	236.649	0.018362				212	0.9	2603.34	0.727399				212	0.8	1929.09	0.525401
	213	0.603835	20100.9	0.187728									213	0.9	65405	0.652796					213	0.71	30682.5	0.296354				213	0.1	236.649	0.018362				213	0.9	2603.34	0.727399				213	0.8	1929.09	0.525401
	214	0.600142	19807.3	0.184715									214	0.9	65405	0.652796					214	0.713333	31092.7	0.300564				214	0.1	236.649	0.018362				214	0.9	2603.34	0.727399				214	0.8	1929.09	0.525401
	215	0.596432	19516.7	0.181732									215	0.9	65405	0.652796					215	0.716667	31508.3	0.304831				215	0.1	236.649	0.018362				215	0.9	2603.34	0.727399				215	0.8	1929.09	0.525401
	216	0.592705	19229.1	0.178779									216	0.9	65405	0.652796					216	0.72	31929.5	0.309155				216	0.1	236.649	0.018362				216	0.9	2603.34	0.727399				216	0.8	1929.09	0.525401
	217	0.588962	18944.5	0.175858									217	0.9	65405	0.652796					217	0.723333	32356.3	0.313536				217	0.1	236.649	0.018362				217	0.9	2603.34	0.727399				217	0.8	1929.09	0.525401
	218	0.585205	18663	0.172968									218	0.9	65405	0.652796					218	0.726667	32788.9	0.317976				218	0.1	236.649	0.018362				218	0.9	2603.34	0.727399				218	0.8	1929.09	0.525401
	219	0.581432	18384.7	0.170111									219	0.9	65405	0.652796					219	0.73	33227.2	0.322476				219	0.1	236.649	0.018362				219	0.9	2603.34	0.727399				219	0.8	1929.09	0.525401
	220	0.577646	18109.4	0.167285									220	0.9	65405	0.652796					220	0.733333	33671.3	0.327036				220	0.1	236.649	0.018362				220	0.9	2603.34	0.727399				220	0.8	1929.09	0.525401
	221	0.573846	17837.4	0.164492									221	0.9	65405	0.652796					221	0.736667	34121.4	0.331656				221	0.1	236.649	0.018362				221	0.9	2603.34	0.727399				221	0.8	1929.09	0.525401
	222	0.570034	17568.5	0.161732									222	0.9	65405	0.652796					222	0.74	34577.6	0.336338				222	0.1	236.649	0.018362				222	0.9	2603.34	0.727399				222	0.8	1929.09	0.525401
	223	0.566209	17302.9	0.159006									223	0.9	65405	0.652796					223	0.743333	35039.8	0.341083				223	0.1	236.649	0.018362				223	0.9	2603.34	0.727399				223	0.8	1929.09	0.525401
	224	0.562374	17040.5	0.156312									224	0.9	65405	0.652796					224	0.746667	35508.2	0.345892				224	0.1	236.649	0.018362				224	0.9	2603.34	0.727399				224	0.8	1929.09	0.525401
	225	0.558527	16781.4	0.153652									225	0.9	65405	0.652796					225	0.75	35982.8	0.350764				225	0.1	236.649	0.018362				225	0.9	2603.34	0.727399				225	0.8	1929.09	0.525401
	226	0.554671	16525.5	0.151026									226	0.9	65405	0.652796					226	0.753333	36463.8	0.355702				226	0.1	236.649	0.018362				226	0.9	2603.34	0.727399				226	0.8	1929.09	0.525401
	227	0.550805	16273	0.148433									227	0.9	65405	0.652796					227	0.756667	36951.3	0.360706				227	0.1	236.649	0.018362				227	0.9	2603.34	0.727399				227	0.8	1929.09	0.525401
	228	0.54693	16023.7	0.145875									228	0.9	65405	0.652796					228	0.76	37445.2	0.365776				228	0.1	236.649	0.018362				228	0.9	2603.34	0.727399				228	0.8	1929.09	0.525401
	229	0.543048	15777.8	0.14335									229	0.9	65405	0.652796					229	0.763333	37945.8	0.370915				229	0.1	236.649	0.018362				229	0.9	2603.34	0.727399				229	0.8	1929.09	0.525401
	230	0.539158	15535.2	0.14086									230	0.9	65405	0.652796					230	0.766667	38453	0.376122				230	0.1	236.649	0.018362				230	0.9	2603.34	0.727399				230	0.8	1929.09	0.525401
	231	0.535261	15295.9	0.138403									231	0.9	65405	0.652796					231	0.77	38967	0.381398				231	0.1	236.649	0.018362				231	0.9	2603.34	0.727399				231	0.8	1929.09	0.525401
	232	0.531359	15059.9	0.135981									232	0.9	65405	0.652796					232	0.773333	39487.9	0.386746				232	0.1	236.649	0.018362				232	0.9	2603.34	0.727399				232	0.8	1929.09	0.525401
	233	0.52745	14827.3	0.133593									233	0.9	65405	0.652796					233	0.776667	40015.8	0.392164				233	0.1	236.649	0.018362				233	0.9	2603.34	0.727399				233	0.8	1929.09	0.525401
	234	0.523538	14598	0.131238									234	0.9	65405	0.652796					234	0.78	40550.7	0.397656				234	0.1	236.649	0.018362				234	0.9	2603.34	0.727399				234	0.8	1929.09	0.525401
	235	0.519621	14372	0.128918									235	0.9	65405	0.652796					235	0.783333	41092.8	0.40322				235	0.1	236.649	0.018362				235	0.9	2603.34	0.727399				235	0.8	1929.09	0.525401
	236	0.515701	14149.3	0.126632									236	0.9	65405	0.652796					236	0.786667	41642.1	0.408859				236	0.1	236.649	0.018362				236	0.9	2603.34	0.727399				236	0.8	1929.09	0.525401
	237	0.511778	13929.9	0.12438									237	0.9	65405	0.652796					237	0.79	42198.7	0.414573				237	0.1	236.649	0.018362				237	0.9	2603.34	0.727399				237	0.8	1929.09	0.525401
	238	0.507853	13713.7	0.122162									238	0.9	65405	0.652796					238	0.793333	42762.8	0.420364				238	0.1	236.649	0.018362				238	0.9	2603.34	0.727399				238	0.8	1929.09	0.525401
	239	0.503927	13500.9	0.119977									239	0.9	65405	0.652796					239	0.796667	43334.5	0.426232				239	0.1	236.649	0.018362				239	0.9	2603.34	0.727399				239	0.8	1929.09	0.525401
	240	0.5	13291.4	0.117826									240	0.9	65405	0.652796					240	0.8	43913.8	0.432179				240	0.1	236.649	0.018362				240	0.9	2603.34	0.727399				240	0.8	1929.09	0.525401
	241	0.496073	13085.1	0.115708									241	0.9	65405	0.652796					241	0.796667	43334.5	0.426232				241	0.1	236.649	0.018362				241	0.9	2603.34	0.727399				241	0.8	1929.09	0.525401
	242	0.492147	12882	0.113623									242	0.9	65405	0.652796					242	0.793333	42762.8	0.420364				242	0.1	236.649	0.018362				242	0.9	2603.34	0.727399				242	0.8	1929.09	0.525401
	243	0.488222	12682.1	0.111572									243	0.9	65405	0.652796					243	0.79	42198.7	0.414573				243	0.1	236.649	0.018362				243	0.9	2603.34	0.727399				243	0.8	1929.09	0.525401
	244	0.484299	12485.5	0.109553									244	0.9	65405	0.652796					244	0.786667	41642.1	0.408859				244	0.1	236.649	0.018362				244	0.9	2603.34	0.727399				244	0.8	1929.09	0.525401
	245	0.480379	12292	0.107567									245	0.9	65405	0.652796					245	0.783333	41092.8	0.40322				245	0.1	236.649	0.018362				245	0.9	2603.34	0.727399				245	0.8	1929.09	0.525401
	246	0.476462	12101.7	0.105613									246	0.9	65405	0.652796					246	0.78	40550.7	0.397656				246	0.1	236.649	0.018362				246	0.9	2603.34	0.727399				246	0.8	1929.09	0.525401
	247	0.47255	11914.5	0.103692									247	0.9	65405	0.652796					247	0.776667	40015.8	0.392164				247	0.1	236.649	0.018362				247	0.9	2603.34	0.727399				247	0.8	1929.09	0.525401
	248	0.468641	11730.5	0.101802									248	0.9	65405	0.652796					248	0.773333	39487.9	0.386746				248	0.1	236.649	0.018362				248	0.9	2603.34	0.727399				248	0.8	1929.09	0.525401
	249	0.464739	11549.5	0.0999448									249	0.9	65405	0.652796					249	0.77	38967	0.381398				249	0.1	236.649	0.018362				249	0.9	2603.34	0.727399				249	0.8	1929.09	0.525401
	250	0.460842	11371.6	0.0981185									250	0.9	65405	0.652796					250	0.766667	38453	0.376122				250	0.1	236.649	0.018362				250	0.9	2603.34	0.727399				250	0.8	1929.09	0.525401
	251	0.456952	11196.8	0.0963235									251	0.9	65405	0.652796					251	0.763333	37945.8	0.370915				251	0.1	236.649	0.018362				251	0.9	2603.34	0.727399				251	0.8	1929.09	0.525401
	252	0.45307	11024.9	0.0945594									252	0.9	65405	0.652796					252	0.76	37445.2	0.365776				252	0.1	236.649	0.018362				252	0.9	2603.34	0.727399				252	0.8	1929.09	0.525401
	253	0.449195	10856	0.092826									253	0.9	65405	0.652796					253	0.756667	36951.3	0.360706				253	0.1	236.649	0.018362				253	0.9	2603.34	0.727399				253	0.8	1929.09	0.525401
	254	0.445329	10690.1	0.0911229									254	0.9	65405	0.652796					254	0.753333	36463.8	0.355702				254	0.1	236.649	0.018362				254	0.9	2603.34	0.727399				254	0.8	1929.09	0.525401
	255	0.441473	10527.2	0.0894498									255	0.9	65405	0.652796					255	0.75	35982.8	0.350764				255	0.1	236.649	0.018362				255	0.9	2603.34	0.727399				255	0.8	1929.09	0.525401
	256	0.437626	10367.1	0.0878066									256	0.9	65405	0.652796					256	0.746667	35508.2	0.345892				256	0.1	236.649	0.018362				256	0.9	2603.34	0.727399				256	0.8	1929.09	0.525401
	257	0.433791	10209.9	0.0861927									257	0.9	65405	0.652796					257	0.743333	35039.8	0.341083				257	0.1	236.649	0.018362				257	0.9	2603.34	0.727399				257	0.8	1929.09	0.525401
	258	0.429966	10055.5	0.0846081									258	0.9	65405	0.652796					258	0.74	34577.6	0.336338				258	0.1	236.649	0.018362				258	0.9	2603.34	0.727399				258	0.8	1929.09	0.525401
	259	0.426154	9903.95	0.0830522									259	0.9	65405	0.652796					259	0.736667	34121.4	0.331656				259	0.1	236.649	0.018362				259	0.9	2603.34	0.727399				259	0.8	1929.09	0.525401
	260	0.422354	9755.16	0.0815248									260	0.9	65405	0.652796					260	0.733333	33671.3	0.327036				260	0.1	236.649	0.018362				260	0.9	2603.34	0.727399				260	0.8	1929.09	0.525401
	261	0.418568	9609.12	0.0800256									261	0.9	65405	0.652796					261	0.73	33227.2	0.322476				261	0.1	236.649	0.018362				261	0.9	2603.34	0.727399				261	0.8	1929.09	0.525401
	262	0.414795	9465.79	0.0785543									262	0.9	65405	0.652796					262	0.726667	32788.9	0.317976				262	0.1	236.649	0.018362				262	0.9	2603.34	0.727399				262	0.8	1929.09	0.525401
	263	0.411038	9325.14	0.0771104									263	0.9	65405	0.652796					263	0.723333	32356.3	0.313536				263	0.1	236.649	0.018362				263	0.9	2603.34	0.727399				263	0.8	1929.09	0.525401
	264	0.407295	9187.13	0.0756938									264	0.9	65405	0.652796					264	0.72	31929.5	0.309155				264	0.1	236.649	0.018362				264	0.9	2603.34	0.727399				264	0.8	1929.09	0.525401
	265	0.403568	9051.75	0.074304									265	0.9	65405	0.652796					265	0.716667	31508.3	0.304831				265	0.1	236.649	0.018362				265	0.9	2603.34	0.727399				265	0.8	1929.09	0.525401
	266	0.399858	8918.94	0.0729407									266	0.9	65405	0.652796					266	0.713333	31092.7	0.300564				266	0.1	236.649	0.018362				266	0.9	2603.34	0.727399				266	0.8	1929.09	0.525401
	267	0.396165	8788.69	0.0716035									267	0.9	65405	0.652796					267	0.71	30682.5	0.296354				267	0.1	236.649	0.018362				267	0.9	2603.34	0.727399				267	0.8	1929.09	0.525401
	268	0.39249	8660.95	0.0702922									268	0.9	65405	0.652796					268	0.706667	30277.8	0.292199				268	0.1	236.649	0.018362				268	0.9	2603.34	0.727399				268	0.8	1929.09	0.525401
	269	0.388833	8535.69	0.0690064									269	0.9	65405	0.652796					269	0.703333	29878.4	0.288099				269	0.1	236.649	0.018362				269	0.9	2603.34	0.727399				269	0.8	1929.09	0.525401
	270	0.385195	8412.88	0.0677457									270	0.9	65405	0.652796					270	0.7	29484.3	0.284053				270	0.1	236.649	0.018362				270	0.9	2603.34	0.727399				270	0.8	1929.09	0.525401
	271	0.381577	8292.49	0.0665099									271	0.897619	64787.6	0.646458					271	0.696667	29095.3	0.280061				271	0.102381	238.344	0.0188698				271	0.897619	2584.83	0.721853				271	0.797619	1915.37	0.521291
	272	0.377979	8174.49	0.0652985									272	0.895238	64176	0.64018					272	0.693333	28711.5	0.276121				272	0.104762	240.051	0.0193813				272	0.895238	2566.45	0.716346				272	0.795238	1901.75	0.51721
	273	0.374402	8058.83	0.0641112									273	0.892857	63570.1	0.633961					273	0.69	28332.8	0.272233				273	0.107143	241.77	0.0198964				273	0.892857	2548.2	0.710878				273	0.792857	1888.23	0.513158
	274	0.370847	7945.49	0.0629477									274	0.890476	62970	0.6278					274	0.686667	27959	0.268396				274	0.109524	243.502	0.0204151				274	0.890476	2530.08	0.705449				274	0.790476	1874.8	0.509135
	275	0.367313	7834.44	0.0618077									275	0.888095	62375.6	0.621698					275	0.683333	27590.2	0.26461				275	0.111905	245.246	0.0209376				275	0.888095	2512.08	0.700059				275	0.788095	1861.47	0.505141
	276	0.363803	7725.64	0.0606908									276	0.885714	61786.7	0.615653					276	0.68	27226.3	0.260874				276	0.114286	247.002	0.0214639				276	0.885714	2494.22	0.694707				276	0.785714	1848.23	0.501175
	277	0.360316	7619.05	0.0595967									277	0.883333	61203.5	0.609665					277	0.676667	26867.1	0.257187				277	0.116667	248.771	0.0219939				277	0.883333	2476.48	0.689393				277	0.783333	1835.09	0.497238
	278	0.356852	7514.66	0.058525									278	0.880952	60625.7	0.603734					278	0.673333	26512.7	0.253549				278	0.119048	250.553	0.0225277				278	0.880952	2458.87	0.684117				278	0.780952	1822.04	0.493328
	279	0.353414	7412.42	0.0574755									279	0.878571	60053.4	0.597859					279	0.67	26163	0.249959				279	0.121429	252.348	0.0230653				279	0.878571	2441.38	0.678878				279	0.778571	1809.08	0.489446
	280	0.35	7312.3	0.0564477									280	0.87619	59486.4	0.59204					280	0.666667	25817.9	0.246416				280	0.12381	254.155	0.0236068				280	0.87619	2424.02	0.673677				280	0.77619	1796.21	0.485592
	281	0.346612	7214.27	0.0554414									281	0.87381	58924.9	0.586275					281	0.663333	25477.3	0.24292				281	0.12619	255.975	0.0241522				281	0.87381	2406.78	0.668512				281	0.77381	1783.44	0.481765
	282	0.34325	7118.3	0.0544563									282	0.871429	58368.6	0.580565					282	0.66	25141.2	0.23947				282	0.128571	257.809	0.0247014				282	0.871429	2389.67	0.663384				282	0.771429	1770.76	0.477965
	283	0.339916	7024.36	0.0534919									283	0.869048	57817.6	0.574908					283	0.656667	24809.6	0.236065				283	0.130952	259.655	0.0252546				283	0.869048	2372.68	0.658293				283	0.769048	1758.17	0.474193
	284	0.336608	6932.42	0.0525481									284	0.866667	57271.8	0.569305					284	0.653333	24482.3	0.232706				284	0.133333	261.515	0.0258118				284	0.866667	2355.8	0.653238				284	0.766667	1745.66	0.470447
	285	0.333329	6842.44	0.0516244									285	0.864286	56731.1	0.563755					285	0.65	24159.3	0.22939				285	0.135714	263.388	0.0263729				285	0.864286	2339.05	0.648219				285	0.764286	1733.25	0.466728
	286	0.330078	6754.4	0.0507207									286	0.861905	56195.6	0.558257					286	0.646667	23840.6	0.226119				286	0.138095	265.275	0.0269381				286	0.861905	2322.41	0.643236				286	0.761905	1720.92	0.463035
	287	0.326856	6668.27	0.0498365									287	0.859524	55665.1	0.552812					287	0.643333	23526.2	0.222891				287	0.140476	267.175	0.0275073				287	0.859524	2305.9	0.638288				287	0.759524	1708.68	0.459369
	288	0.323664	6584.01	0.0489715									288	0.857143	55139.6	0.547417					288	0.64	23215.8	0.219705				288	0.142857	269.088	0.0280806				288	0.857143	2289.5	0.633375				288	0.757143	1696.53	0.455728
	289	0.320503	6501.6	0.0481255									289	0.854762	54619.1	0.542074					289	0.636667	22909.6	0.216561				289	0.145238	271.016	0.028658				289	0.854762	2273.22	0.628497				289	0.754762	1684.47	0.452114
	290	0.317372	6421.01	0.0472982									290	0.852381	54103.5	0.536781					290	0.633333	22607.4	0.213459				290	0.147619	272.957	0.0292396				290	0.852381	2257.05	0.623654				290	0.752381	1672.49	0.448525
	291	0.314272	6342.21	0.0464893									291	0.85	53592.7	0.531538					291	0.63	22309.1	0.210397				291	0.15	274.912	0.0298253				291	0.85	2241	0.618846				291	0.75	1660.6	0.444962
	292	0.311204	6265.17	0.0456984									292	0.847619	53086.8	0.526344					292	0.626667	22014.9	0.207376				292	0.152381	276.881	0.0304152				292	0.847619	2225.07	0.614071				292	0.747619	1648.79	0.441424
	293	0.308168	6189.86	0.0449254									293	0.845238	52585.6	0.5212					293	0.623333	21724.5	0.204395				293	0.154762	278.864	0.0310093				293	0.845238	2209.24	0.609331				293	0.745238	1637.06	0.437911
	294	0.305166	6116.26	0.0441698									294	0.842857	52089.2	0.516104					294	0.62	21437.9	0.201453				294	0.157143	280.861	0.0316077				294	0.842857	2193.53	0.604624				294	0.742857	1625.42	0.434423
	295	0.302196	6044.33	0.0434315									295	0.840476	51597.5	0.511056					295	0.616667	21155.1	0.19855				295	0.159524	282.873	0.0322103				295	0.840476	2177.93	0.59995				295	0.740476	1613.86	0.43096
	296	0.299261	5974.06	0.0427101									296	0.838095	51110.4	0.506056					296	0.613333	20876	0.195686				296	0.161905	284.899	0.0328173				296	0.838095	2162.44	0.59531				296	0.738095	1602.38	0.427522
	297	0.29636	5905.42	0.0420055									297	0.835714	50627.9	0.501103					297	0.61	20600.6	0.192859				297	0.164286	286.939	0.0334286				297	0.835714	2147.07	0.590703				297	0.735714	1590.99	0.424108
	298	0.293494	5838.38	0.0413172									298	0.833333	50150	0.496196					298	0.606667	20328.9	0.190069				298	0.166667	288.995	0.0340443				298	0.833333	2131.8	0.586129				298	0.733333	1579.67	0.420718
	299	0.290663	5772.91	0.0406451									299	0.830952	49676.6	0.491336					299	0.603333	20060.7	0.187316				299	0.169048	291.064	0.0346644				299	0.830952	2116.64	0.581587				299	0.730952	1568.44	0.417353
	300	0.287868	5708.99	0.039989									300	0.828571	49207.6	0.486522					300	0.6	19796.1	0.1846				300	0.171429	293.149	0.035289				300	0.828571	2101.59	0.577078				300	0.728571	1557.29	0.414011
	301	0.285109	5646.59	0.0393485									301	0.82619	48743.1	0.481754					301	0.596667	19535	0.181919				301	0.17381	295.249	0.035918				301	0.82619	2086.64	0.5726				301	0.72619	1546.21	0.410694
	302	0.282388	5585.7	0.0387234									302	0.82381	48282.9	0.47703					302	0.593333	19277.3	0.179274				302	0.17619	297.363	0.0365516				302	0.82381	2071.8	0.568155				302	0.72381	1535.22	0.407399
	303	0.279703	5526.28	0.0381135									303	0.821429	47827.1	0.472351					303	0.59	19023	0.176663				303	0.178571	299.493	0.0371896				303	0.821429	2057.07	0.563741				303	0.721429	1524.3	0.404129
	304	0.277057	5468.32	0.0375185									304	0.819048	47375.6	0.467716					304	0.586667	18772.1	0.174087				304	0.180952	301.638	0.0378323				304	0.819048	2042.44	0.559358				304	0.719048	1513.46	0.400881
	305	0.274448	5411.79	0.0369382									305	0.816667	46928.4	0.463125					305	0.583333	18524.4	0.171545				305	0.183333	303.799	0.0384795				305	0.816667	2027.91	0.555006				305	0.716667	1502.7	0.397657
	306	0.271878	5356.67	0.0363723									306	0.814286	46485.4	0.458578					306	0.58	18280.1	0.169037				306	0.185714	305.975	0.0391314				306	0.814286	2013.49	0.550686				306	0.714286	1492.01	0.394455
	307	0.269347	5302.94	0.0358207									307	0.811905	46046.5	0.454073					307	0.576667	18038.9	0.166562				307	0.188095	308.166	0.039788				307	0.811905	1999.17	0.546396				307	0.711905	1481.4	0.391276
	308	0.266856	5250.57	0.0352831									308	0.809524	45611.9	0.449611					308	0.573333	17801	0.164119				308	0.190476	310.373	0.0404492				308	0.809524	1984.96	0.542137				308	0.709524	1470.86	0.38812
	309	0.264405	5199.55	0.0347593									309	0.807143	45181.3	0.44519					309	0.57	17566.2	0.161708				309	0.192857	312.596	0.0411152				309	0.807143	1970.84	0.537908				309	0.707143	1460.4	0.384987
	310	0.261994	5149.85	0.0342492									310	0.804762	44754.8	0.440812					310	0.566667	17334.4	0.15933				310	0.195238	314.835	0.041786				310	0.804762	1956.83	0.533709				310	0.704762	1450.02	0.381875
	311	0.259624	5101.45	0.0337524									311	0.802381	44332.3	0.436475					311	0.563333	17105.8	0.156982				311	0.197619	317.09	0.0424615				311	0.802381	1942.91	0.52954				311	0.702381	1439.71	0.378786
	312	0.257295	5054.34	0.0332687									312	0.8	43913.8	0.432179					312	0.56	16880.1	0.154666				312	0.2	319.361	0.0431419				312	0.8	1929.09	0.525401				312	0.7	1429.47	0.375719
	313	0.255008	5008.49	0.0327981									313	0.797619	43499.2	0.427923					313	0.556667	16657.5	0.15238				313	0.202381	321.649	0.0438272				313	0.797619	1915.37	0.521291				313	0.697619	1419.3	0.372673
	314	0.252762	4963.89	0.0323402									314	0.795238	43088.6	0.423708					314	0.553333	16437.7	0.150124				314	0.204762	323.953	0.0445174				314	0.795238	1901.75	0.51721				314	0.695238	1409.21	0.369649
	315	0.250559	4920.52	0.031895									315	0.792857	42681.8	0.419532					315	0.55	16220.9	0.147899				315	0.207143	326.273	0.0452125				315	0.792857	1888.23	0.513158				315	0.692857	1399.19	0.366647
	316	0.248399	4878.35	0.0314622									316	0.790476	42278.9	0.415396					316	0.546667	16006.9	0.145702				316	0.209524	328.61	0.0459126				316	0.790476	1874.8	0.509135				316	0.690476	1389.24	0.363666
	317	0.246282	4837.38	0.0310416									317	0.788095	41879.8	0.411299					317	0.543333	15795.8	0.143534				317	0.211905	330.963	0.0466177				317	0.788095	1861.47	0.505141				317	0.688095	1379.36	0.360706
	318	0.244208	4797.58	0.030633									318	0.785714	41484.4	0.40724					318	0.54	15587.4	0.141395				318	0.214286	333.334	0.0473279				318	0.785714	1848.23	0.501175				318	0.685714	1369.55	0.357767
	319	0.242178	4758.95	0.0302364									319	0.783333	41092.8	0.40322					319	0.536667	15381.8	0.139285				319	0.216667	335.721	0.0480432				319	0.783333	1835.09	0.497238				319	0.683333	1359.81	0.35485
	320	0.240192	4721.45	0.0298514									320	0.780952	40704.9	0.399238					320	0.533333	15178.9	0.137202				320	0.219048	338.126	0.0487635				320	0.780952	1822.04	0.493328				320	0.680952	1350.14	0.351952
	321	0.238251	4685.08	0.0294781									321	0.778571	40320.6	0.395293					321	0.53	14978.6	0.135146				321	0.221429	340.548	0.0494891				321	0.778571	1809.08	0.489446				321	0.678571	1340.54	0.349076
	322	0.236355	4649.82	0.0291161									322	0.77619	39940	0.391386					322	0.526667	14781.1	0.133118				322	0.22381	342.987	0.0502198				322	0.77619	1796.21	0.485592				322	0.67619	1331.01	0.34622
	323	0.234504	4615.65	0.0287654									323	0.77381	39562.9	0.387515					323	0.523333	14586.1	0.131116				323	0.22619	345.443	0.0509558				323	0.77381	1783.44	0.481765				323	0.67381	1321.54	0.343384
	324	0.232698	4582.57	0.0284258									324	0.771429	39189.4	0.383681					324	0.52	14393.7	0.129141				324	0.228571	347.918	0.051697				324	0.771429	1770.76	0.477965				324	0.671429	1312.14	0.340569
	325	0.230938	4550.56	0.0280972									325	0.769048	38819.5	0.379884					325	0.516667	14203.8	0.127192				325	0.230952	350.409	0.0524436				325	0.769048	1758.17	0.474193				325	0.669048	1302.81	0.337773
	326	0.229224	4519.6	0.0277793									326	0.766667	38453	0.376122					326	0.513333	14016.4	0.125269				326	0.233333	352.919	0.0531955				326	0.766667	1745.66	0.470447				326	0.666667	1293.55	0.334997
	327	0.227557	4489.67	0.0274722									327	0.764286	38090	0.372395					327	0.51	13831.5	0.123371				327	0.235714	355.447	0.0539528				327	0.764286	1733.25	0.466728				327	0.664286	1284.35	0.332242
	328	0.225936	4460.78	0.0271756									328	0.761905	37730.4	0.368704					328	0.506667	13649.1	0.121498				328	0.238095	357.993	0.0547155				328	0.761905	1720.92	0.463035				328	0.661905	1275.21	0.329505
	329	0.224363	4432.9	0.0268894									329	0.759524	37374.3	0.365048					329	0.503333	13469	0.119649				329	0.240476	360.557	0.0554836				329	0.759524	1708.68	0.459369				329	0.659524	1266.14	0.326788
	330	0.222836	4406.03	0.0266135									330	0.757143	37021.4	0.361426					330	0.5	13291.4	0.117826				330	0.242857	363.139	0.0562573				330	0.757143	1696.53	0.455728				330	0.657143	1257.14	0.324091
	331	0.221357	4380.14	0.0263478									331	0.754762	36672	0.357838					331	0.496667	13116	0.116026				331	0.245238	365.74	0.0570365				331	0.754762	1684.47	0.452114				331	0.654762	1248.2	0.321413
	332	0.219926	4355.24	0.0260921									332	0.752381	36325.8	0.354284					332	0.493333	12943	0.11425				332	0.247619	368.36	0.0578213				332	0.752381	1672.49	0.448525				332	0.652381	1239.32	0.318753
	333	0.218543	4331.31	0.0258465									333	0.75	35982.8	0.350764					333	0.49	12772.3	0.112497				333	0.25	370.998	0.0586117				333	0.75	1660.6	0.444962				333	0.65	1230.51	0.316113
	334	0.217208	4308.33	0.0256106									334	0.747619	35643.2	0.347277					334	0.486667	12603.8	0.110767				334	0.252381	373.655	0.0594078				334	0.747619	1648.79	0.441424				334	0.647619	1221.76	0.313491
	335	0.215921	4286.31	0.0253845									335	0.745238	35306.7	0.343823					335	0.483333	12437.5	0.109061				335	0.254762	376.332	0.0602096				335	0.745238	1637.06	0.437911				335	0.645238	1213.07	0.310888
	336	0.214683	4265.22	0.0251681									336	0.742857	34973.4	0.340402					336	0.48	12273.5	0.107376				336	0.257143	379.027	0.0610171				336	0.742857	1625.42	0.434423				336	0.642857	1204.45	0.308304
	337	0.213494	4245.07	0.0249611									337	0.740476	34643.2	0.337012					337	0.476667	12111.6	0.105714				337	0.259524	381.742	0.0618304				337	0.740476	1613.86	0.43096				337	0.640476	1195.88	0.305738
	338	0.212354	4225.83	0.0247637									338	0.738095	34316.2	0.333655					338	0.473333	11951.8	0.104074				338	0.261905	384.476	0.0626495				338	0.738095	1602.38	0.427522				338	0.638095	1187.38	0.30319
	339	0.211263	4207.51	0.0245756									339	0.735714	33992.2	0.33033					339	0.47	11794.1	0.102456				339	0.264286	387.23	0.0634745				339	0.735714	1590.99	0.424108				339	0.635714	1178.93	0.30066
	340	0.210222	4190.1	0.0243969									340	0.733333	33671.3	0.327036					340	0.466667	11638.6	0.100859				340	0.266667	390.003	0.0643054				340	0.733333	1579.67	0.420718				340	0.633333	1170.55	0.298148
	341	0.209231	4173.58	0.0242273									341	0.730952	33353.5	0.323772					341	0.463333	11485	0.0992828				341	0.269048	392.796	0.0651423				341	0.730952	1568.44	0.417353				341	0.630952	1162.22	0.295655
	342	0.208289	4157.95	0.0240669									342	0.728571	33038.6	0.32054					342	0.46	11333.5	0.0977276				342	0.271429	395.61	0.0659852				342	0.728571	1557.29	0.414011				342	0.628571	1153.96	0.293178
	343	0.207397	4143.21	0.0239155									343	0.72619	32726.7	0.317339					343	0.456667	11184	0.0961928				343	0.27381	398.443	0.066834				343	0.72619	1546.21	0.410694				343	0.62619	1145.75	0.29072
	344	0.206556	4129.34	0.0237732									344	0.72381	32417.8	0.314167					344	0.453333	11036.5	0.0946784				344	0.27619	401.297	0.067689				344	0.72381	1535.22	0.407399				344	0.62381	1137.6	0.288279
	345	0.205764	4116.34	0.0236397									345	0.721429	32111.7	0.311026					345	0.45	10890.9	0.0931839				345	0.278571	404.171	0.0685501				345	0.721429	1524.3	0.404129				345	0.621429	1129.51	0.285855
	346	0.205024	4104.21	0.0235152									346	0.719048	31808.6	0.307914					346	0.446667	10747.2	0.0917091				346	0.280952	407.066	0.0694174				346	0.719048	1513.46	0.400881				346	0.619048	1121.48	0.283449
	347	0.204333	4092.94	0.0233995									347	0.716667	31508.3	0.304831					347	0.443333	10605.5	0.0902537				347	0.283333	409.982	0.0702908				347	0.716667	1502.7	0.397657				347	0.616667	1113.51	0.281059
	348	0.203693	4082.52	0.0232926									348	0.714286	31210.9	0.301778					348	0.44	10465.6	0.0888176				348	0.285714	412.918	0.0711705				348	0.714286	1492.01	0.394455				348	0.614286	1105.59	0.278687
	349	0.203105	4072.95	0.0231944									349	0.711905	30916.2	0.298753					349	0.436667	10327.5	0.0874004				349	0.288095	415.876	0.0720566				349	0.711905	1481.4	0.391276				349	0.611905	1097.73	0.276332
	350	0.202567	4064.23	0.0231048									350	0.709524	30624.4	0.295757					350	0.433333	10191.3	0.0860019				350	0.290476	418.854	0.0729489				350	0.709524	1470.86	0.38812				350	0.609524	1089.92	0.273993
	351	0.202079	4056.36	0.023024									351	0.707143	30335.3	0.292789					351	0.43	10056.9	0.0846219				351	0.292857	421.854	0.0738477				351	0.707143	1460.4	0.384987				351	0.607143	1082.17	0.271671
	352	0.201643	4049.32	0.0229517									352	0.704762	30048.9	0.28985					352	0.426667	9924.19	0.08326				352	0.295238	424.876	0.0747529				352	0.704762	1450.02	0.381875				352	0.604762	1074.47	0.269365
	353	0.201259	4043.11	0.022888									353	0.702381	29765.2	0.286938					353	0.423333	9793.28	0.0819162				353	0.297619	427.919	0.0756646				353	0.702381	1439.71	0.378786				353	0.602381	1066.83	0.267076
	354	0.200925	4037.74	0.0228329									354	0.7	29484.3	0.284053					354	0.42	9664.09	0.08059				354	0.3	430.984	0.0765828				354	0.7	1429.47	0.375719				354	0.6	1059.24	0.264803
	355	0.200642	4033.2	0.0227862									355	0.697619	29205.9	0.281196					355	0.416667	9536.61	0.0792813				355	0.302381	434.071	0.0775076				355	0.697619	1419.3	0.372673				355	0.597619	1051.71	0.262546
	356	0.200411	4029.49	0.0227481									356	0.695238	28930.2	0.278366					356	0.413333	9410.81	0.0779899				356	0.304762	437.18	0.078439				356	0.695238	1409.21	0.369649				356	0.595238	1044.23	0.260306
	357	0.200231	4026.6	0.0227185									357	0.692857	28657.1	0.275562					357	0.41	9286.67	0.0767156				357	0.307143	440.311	0.0793771				357	0.692857	1399.19	0.366647				357	0.592857	1036.81	0.258081
	358	0.200103	4024.54	0.0226973									358	0.690476	28386.6	0.272785					358	0.406667	9164.17	0.075458				358	0.309524	443.465	0.0803219				358	0.690476	1389.24	0.363666				358	0.590476	1029.43	0.255872
	359	0.200026	4023.3	0.0226847									359	0.688095	28118.6	0.270034					359	0.403333	9043.28	0.0742171				359	0.311905	446.641	0.0812735				359	0.688095	1379.36	0.360706				359	0.588095	1022.11	0.253679
	360	0.2	4022.89	0.0226804									360	0.685714	27853.2	0.267309					360	0.4	8923.99	0.0729925				360	0.314286	449.84	0.0822319				360	0.685714	1369.55	0.357767				360	0.585714	1014.84	0.251501
	361	0.200026	4023.3	0.0226847									361	0.683333	27590.2	0.26461					361	0.396667	8806.27	0.0717841				361	0.316667	453.062	0.0831971				361	0.683333	1359.81	0.35485				361	0.583333	1007.63	0.249339
	362	0.200103	4024.54	0.0226973									362	0.680952	27329.8	0.261936					362	0.393333	8690.11	0.0705916				362	0.319048	456.307	0.0841693				362	0.680952	1350.14	0.351952				362	0.580952	1000.46	0.247192
	363	0.200231	4026.6	0.0227185									363	0.678571	27071.8	0.259288					363	0.39	8575.47	0.0694148				363	0.321429	459.575	0.0851484				363	0.678571	1340.54	0.349076				363	0.578571	993.347	0.245061
	364	0.200411	4029.49	0.0227481									364	0.67619	26816.2	0.256664					364	0.386667	8462.35	0.0682535				364	0.32381	462.867	0.0861346				364	0.67619	1331.01	0.34622				364	0.57619	986.283	0.242945
	365	0.200642	4033.2	0.0227862									365	0.67381	26563.1	0.254066					365	0.383333	8350.72	0.0671076				365	0.32619	466.182	0.0871278				365	0.67381	1321.54	0.343384				365	0.57381	979.269	0.240843
	366	0.200925	4037.74	0.0228329									366	0.671429	26312.3	0.251491					366	0.38	8240.57	0.0659768				366	0.328571	469.521	0.0881281				366	0.671429	1312.14	0.340569				366	0.571429	972.305	0.238757
	367	0.201259	4043.11	0.022888									367	0.669048	26063.9	0.248942					367	0.376667	8131.86	0.0648609				367	0.330952	472.884	0.0891356				367	0.669048	1302.81	0.337773				367	0.569048	965.39	0.236685
	368	0.201643	4049.32	0.0229517									368	0.666667	25817.9	0.246416					368	0.373333	8024.59	0.0637598				368	0.333333	476.271	0.0901503				368	0.666667	1293.55	0.334997				368	0.566667	958.525	0.234629
	369	0.202079	4056.36	0.023024									369	0.664286	25574.1	0.243914					369	0.37	7918.74	0.0626731				369	0.335714	479.682	0.0911722				369	0.664286	1284.35	0.332242				369	0.564286	951.709	0.232587
	370	0.202567	4064.23	0.0231048									370	0.661905	25332.7	0.241436					370	0.366667	7814.28	0.0616008				370	0.338095	483.117	0.0922015				370	0.661905	1275.21	0.329505				370	0.561905	944.941	0.230559
	371	0.203105	4072.95	0.0231944									371	0.659524	25093.6	0.238981					371	0.363333	7711.2	0.0605426				371	0.340476	486.578	0.0932382				371	0.659524	1266.14	0.326788				371	0.559524	938.221	0.228546
	372	0.203693	4082.52	0.0232926									372	0.657143	24856.7	0.236549					372	0.36	7609.48	0.0594984				372	0.342857	490.063	0.0942823				372	0.657143	1257.14	0.324091				372	0.557143	931.549	0.226547
	373	0.204333	4092.94	0.0233995									373	0.654762	24622	0.23414					373	0.356667	7509.1	0.058468				373	0.345238	493.573	0.0953338				373	0.654762	1248.2	0.321413				373	0.554762	924.924	0.224562
	374	0.205024	4104.21	0.0235152									374	0.652381	24389.6	0.231754					374	0.353333	7410.05	0.0574511				374	0.347619	497.108	0.0963929				374	0.652381	1239.32	0.318753				374	0.552381	918.346	0.222592
	375	0.205764	4116.34	0.0236397									375	0.65	24159.3	0.22939					375	0.35	7312.3	0.0564477				375	0.35	500.668	0.0974596				375	0.65	1230.51	0.316113				375	0.55	911.816	0.220635
	376	0.206556	4129.34	0.0237732									376	0.647619	23931.3	0.227049					376	0.346667	7215.84	0.0554575				376	0.352381	504.254	0.0985339				376	0.647619	1221.76	0.313491				376	0.547619	905.331	0.218692
	377	0.207397	4143.21	0.0239155									377	0.645238	23705.4	0.22473					377	0.343333	7120.65	0.0544804				377	0.354762	507.866	0.0996159				377	0.645238	1213.07	0.310888				377	0.545238	898.893	0.216764
	378	0.208289	4157.95	0.0240669									378	0.642857	23481.6	0.222433					378	0.34	7026.72	0.0535162				378	0.357143	511.503	0.100706				378	0.642857	1204.45	0.308304				378	0.542857	892.501	0.214848
	379	0.209231	4173.58	0.0242273									379	0.640476	23259.9	0.220157					379	0.336667	6934.03	0.0525646				379	0.359524	515.167	0.101803				379	0.640476	1195.88	0.305738				379	0.540476	886.154	0.212947
	380	0.210222	4190.1	0.0243969									380	0.638095	23040.3	0.217903					380	0.333333	6842.56	0.0516257				380	0.361905	518.857	0.102909				380	0.638095	1187.38	0.30319				380	0.538095	879.852	0.211059
	381	0.211263	4207.51	0.0245756									381	0.635714	22822.8	0.21567					381	0.33	6752.3	0.0506991				381	0.364286	522.573	0.104022				381	0.635714	1178.93	0.30066				381	0.535714	873.595	0.209185
	382	0.212354	4225.83	0.0247637									382	0.633333	22607.4	0.213459					382	0.326667	6663.23	0.0497847				382	0.366667	526.316	0.105143				382	0.633333	1170.55	0.298148				382	0.533333	867.382	0.207323
	383	0.213494	4245.07	0.0249611									383	0.630952	22393.9	0.211268					383	0.323333	6575.33	0.0488824				383	0.369048	530.086	0.106273				383	0.630952	1162.22	0.295655				383	0.530952	861.214	0.205475
	384	0.214683	4265.22	0.0251681									384	0.628571	22182.5	0.209098					384	0.32	6488.6	0.047992				384	0.371429	533.882	0.10741				384	0.628571	1153.96	0.293178				384	0.528571	855.09	0.203641
	385	0.215921	4286.31	0.0253845									385	0.62619	21973.1	0.206948					385	0.316667	6403	0.0471134				385	0.37381	537.706	0.108556				385	0.62619	1145.75	0.29072				385	0.52619	849.009	0.201819
	386	0.217208	4308.33	0.0256106									386	0.62381	21765.7	0.204819					386	0.313333	6318.54	0.0462463				386	0.37619	541.557	0.10971				386	0.62381	1137.6	0.288279				386	0.52381	842.971	0.20001
	387	0.218543	4331.31	0.0258465									387	0.621429	21560.2	0.202709					387	0.31	6235.19	0.0453907				387	0.378571	545.436	0.110872				387	0.621429	1129.51	0.285855				387	0.521429	836.976	0.198214
	388	0.219926	4355.24	0.0260921									388	0.619048	21356.7	0.20062					388	0.306667	6152.94	0.0445464				388	0.380952	549.343	0.112042				388	0.619048	1121.48	0.283449				388	0.519048	831.024	0.196431
	389	0.221357	4380.14	0.0263478									389	0.616667	21155.1	0.19855					389	0.303333	6071.78	0.0437132				389	0.383333	553.277	0.113221				389	0.616667	1113.51	0.281059				389	0.516667	825.115	0.19466
	390	0.222836	4406.03	0.0266135									390	0.614286	20955.4	0.1965					390	0.3	5991.68	0.042891				390	0.385714	557.24	0.114408				390	0.614286	1105.59	0.278687				390	0.514286	819.247	0.192902
	391	0.224363	4432.9	0.0268894									391	0.611905	20757.6	0.19447					391	0.296667	5912.64	0.0420796				391	0.388095	561.231	0.115604				391	0.611905	1097.73	0.276332				391	0.511905	813.421	0.191157
	392	0.225936	4460.78	0.0271756									392	0.609524	20561.6	0.192458					392	0.293333	5834.65	0.041279				392	0.390476	565.251	0.116808				392	0.609524	1089.92	0.273993				392	0.509524	807.636	0.189424
	393	0.227557	4489.67	0.0274722									393	0.607143	20367.5	0.190465					393	0.29	5757.68	0.0404889				393	0.392857	569.3	0.118021				393	0.607143	1082.17	0.271671				393	0.507143	801.893	0.187703
	394	0.229224	4519.6	0.0277793									394	0.604762	20175.2	0.188492					394	0.286667	5681.73	0.0397092				394	0.395238	573.377	0.119242				394	0.604762	1074.47	0.269365				394	0.504762	796.19	0.185995
	395	0.230938	4550.56	0.0280972									395	0.602381	19984.8	0.186537					395	0.283333	5606.78	0.0389398				395	0.397619	577.484	0.120473				395	0.602381	1066.83	0.267076				395	0.502381	790.528	0.184299
	396	0.232698	4582.57	0.0284258									396	0.6	19796.1	0.1846					396	0.28	5532.82	0.0381806				396	0.4	581.62	0.121712				396	0.6	1059.24	0.264803				396	0.5	784.906	0.182614
	397	0.234504	4615.65	0.0287654									397	0.597619	19609.2	0.182681					397	0.276667	5459.84	0.0374313				397	0.402381	585.786	0.12296				397	0.597619	1051.71	0.262546				397	0.497619	779.324	0.180942
	398	0.236355	4649.82	0.0291161									398	0.595238	19424.1	0.180781					398	0.273333	5387.81	0.036692				398	0.404762	589.981	0.124217				398	0.595238	1044.23	0.260306				398	0.495238	773.782	0.179282
	399	0.238251	4685.08	0.0294781									399	0.592857	19240.7	0.178899					399	0.27	5316.74	0.0359624				399	0.407143	594.207	0.125483				399	0.592857	1036.81	0.258081				399	0.492857	768.28	0.177633
	400	0.240192	4721.45	0.0298514									400	0.590476	19059.1	0.177034					400	0.266667	5246.61	0.0352424				400	0.409524	598.463	0.126758				400	0.590476	1029.43	0.255872				400	0.490476	762.816	0.175996
	401	0.242178	4758.95	0.0302364									401	0.588095	18879.2	0.175187					401	0.263333	5177.4	0.034532				401	0.411905	602.749	0.128042				401	0.588095	1022.11	0.253679				401	0.488095	757.391	0.174371
	402	0.244208	4797.58	0.030633									402	0.585714	18701	0.173358					402	0.26	5109.1	0.0338309				402	0.414286	607.067	0.129335				402	0.585714	1014.84	0.251501				402	0.485714	752.005	0.172758
	403	0.246282	4837.38	0.0310416									403	0.583333	18524.4	0.171545					403	0.256667	5041.71	0.033139				403	0.416667	611.415	0.130638				403	0.583333	1007.63	0.249339				403	0.483333	746.657	0.171155
	404	0.248399	4878.35	0.0314622									404	0.580952	18349.6	0.16975					404	0.253333	4975.2	0.0324563				404	0.419048	615.794	0.13195				404	0.580952	1000.46	0.247192				404	0.480952	741.348	0.169565
	405	0.250559	4920.52	0.031895									405	0.578571	18176.3	0.167972					405	0.25	4909.57	0.0317826				405	0.421429	620.204	0.133271				405	0.578571	993.347	0.245061				405	0.478571	736.076	0.167985
	406	0.252762	4963.89	0.0323402									406	0.57619	18004.7	0.166211					406	0.246667	4844.81	0.0311178				406	0.42381	624.646	0.134602				406	0.57619	986.283	0.242945				406	0.47619	730.841	0.166417
	407	0.255008	5008.49	0.0327981									407	0.57381	17834.8	0.164466					407	0.243333	4780.9	0.0304617				407	0.42619	629.12	0.135942				407	0.57381	979.269	0.240843				407	0.47381	725.644	0.16486
	408	0.257295	5054.34	0.0332687									408	0.571429	17666.4	0.162737					408	0.24	4717.83	0.0298143				408	0.428571	633.626	0.137292				408	0.571429	972.305	0.238757				408	0.471429	720.483	0.163314
	409	0.259624	5101.45	0.0337524									409	0.569048	17499.6	0.161025					409	0.236667	4655.6	0.0291755				409	0.430952	638.165	0.138652				409	0.569048	965.39	0.236685				409	0.469048	715.36	0.161779
	410	0.261994	5149.85	0.0342492									410	0.566667	17334.4	0.15933					410	0.233333	4594.18	0.028545				410	0.433333	642.735	0.140021				410	0.566667	958.525	0.234629				410	0.466667	710.272	0.160255
	411	0.264405	5199.55	0.0347593									411	0.564286	17170.8	0.15765					411	0.23	4533.58	0.0279229				411	0.435714	647.339	0.141401				411	0.564286	951.709	0.232587				411	0.464286	705.221	0.158742
	412	0.266856	5250.57	0.0352831									412	0.561905	17008.7	0.155986					412	0.226667	4473.78	0.027309				412	0.438095	651.975	0.14279				412	0.561905	944.941	0.230559				412	0.461905	700.206	0.157239
	413	0.269347	5302.94	0.0358207									413	0.559524	16848.1	0.154338					413	0.223333	4414.76	0.0267032				413	0.440476	656.645	0.144189				413	0.559524	938.221	0.228546				413	0.459524	695.227	0.155747
	414	0.271878	5356.67	0.0363723									414	0.557143	16689.1	0.152705					414	0.22	4356.53	0.0261054				414	0.442857	661.348	0.145598				414	0.557143	931.549	0.226547				414	0.457143	690.283	0.154266
	415	0.274448	5411.79	0.0369382									415	0.554762	16531.5	0.151087					415	0.216667	4299.06	0.0255154				415	0.445238	666.085	0.147017				415	0.554762	924.924	0.224562				415	0.454762	685.374	0.152795
	416	0.277057	5468.32	0.0375185									416	0.552381	16375.5	0.149485					416	0.213333	4242.35	0.0249333				416	0.447619	670.856	0.148446				416	0.552381	918.346	0.222592				416	0.452381	680.5	0.151335
	417	0.279703	5526.28	0.0381135									417	0.55	16220.9	0.147899					417	0.21	4186.39	0.0243588				417	0.45	675.661	0.149885				417	0.55	911.816	0.220635				417	0.45	675.661	0.149885
	418	0.282388	5585.7	0.0387234									418	0.547619	16067.8	0.146327					418	0.206667	4131.16	0.0237919				418	0.452381	680.5	0.151335				418	0.547619	905.331	0.218692				418	0.447619	670.856	0.148446
	419	0.285109	5646.59	0.0393485									419	0.545238	15916.1	0.14477					419	0.203333	4076.67	0.0232325				419	0.454762	685.374	0.152795				419	0.545238	898.893	0.216764				419	0.445238	666.085	0.147017
	420	0.287868	5708.99	0.039989									420	0.542857	15765.8	0.143227					420	0.2	4022.89	0.0226804				420	0.457143	690.283	0.154266				420	0.542857	892.501	0.214848				420	0.442857	661.348	0.145598
	421	0.290663	5772.91	0.0406451									421	0.540476	15617	0.141699					421	0.196667	3969.82	0.0221357				421	0.459524	695.227	0.155747				421	0.540476	886.154	0.212947				421	0.440476	656.645	0.144189
	422	0.293494	5838.38	0.0413172									422	0.538095	15469.6	0.140186					422	0.193333	3917.46	0.0215981				422	0.461905	700.206	0.157239				422	0.538095	879.852	0.211059				422	0.438095	651.975	0.14279
	423	0.29636	5905.42	0.0420055									423	0.535714	15323.5	0.138687					423	0.19	3865.78	0.0210676				423	0.464286	705.221	0.158742				423	0.535714	873.595	0.209185				423	0.435714	647.339	0.141401
	424	0.299261	5974.06	0.0427101									424	0.533333	15178.9	0.137202					424	0.186667	3814.79	0.0205441				424	0.466667	710.272	0.160255				424	0.533333	867.382	0.207323				424	0.433333	642.735	0.140021
	425	0.302196	6044.33	0.0434315									425	0.530952	15035.6	0.135731					425	0.183333	3764.46	0.0200276				425	0.469048	715.36	0.161779				425	0.530952	861.214	0.205475				425	0.430952	638.165	0.138652
	426	0.305166	6116.26	0.0441698									426	0.528571	14893.6	0.134274					426	0.18	3714.81	0.0195178				426	0.471429	720.483	0.163314				426	0.528571	855.09	0.203641				426	0.428571	633.626	0.137292
	427	0.308168	6189.86	0.0449254									427	0.52619	14753	0.13283					427	0.176667	3665.8	0.0190148				427	0.47381	725.644	0.16486				427	0.52619	849.009	0.201819				427	0.42619	629.12	0.135942
	428	0.311204	6265.17	0.0456984									428	0.52381	14613.8	0.131401					428	0.173333	3617.45	0.0185184				428	0.47619	730.841	0.166417				428	0.52381	842.971	0.20001				428	0.42381	624.646	0.134602
	429	0.314272	6342.21	0.0464893									429	0.521429	14475.8	0.129985					429	0.17	3569.73	0.0180285				429	0.478571	736.076	0.167985				429	0.521429	836.976	0.198214				429	0.421429	620.204	0.133271
	430	0.317372	6421.01	0.0472982									430	0.519048	14339.2	0.128582					430	0.166667	3522.64	0.0175451				430	0.480952	741.348	0.169565				430	0.519048	831.024	0.196431				430	0.419048	615.794	0.13195
	431	0.320503	6501.6	0.0481255									431	0.516667	14203.8	0.127192					431	0.163333	3476.17	0.0170681				431	0.483333	746.657	0.171155				431	0.516667	825.115	0.19466				431	0.416667	611.415	0.130638
	432	0.323664	6584.01	0.0489715									432	0.514286	14069.7	0.125816					432	0.16	3430.32	0.0165974				432	0.485714	752.005	0.172758				432	0.514286	819.247	0.192902				432	0.414286	607.067	0.129335
	433	0.326856	6668.27	0.0498365									433	0.511905	13936.9	0.124452					433	0.156667	3385.07	0.0161329				433	0.488095	757.391	0.174371				433	0.511905	813.421	0.191157				433	0.411905	602.749	0.128042
	434	0.330078	6754.4	0.0507207									434	0.509524	13805.3	0.123102					434	0.153333	3340.41	0.0156745				434	0.490476	762.816	0.175996				434	0.509524	807.636	0.189424				434	0.409524	598.463	0.126758
	435	0.333329	6842.44	0.0516244									435	0.507143	13675	0.121764					435	0.15	3296.35	0.0152221				435	0.492857	768.28	0.177633				435	0.507143	801.893	0.187703				435	0.407143	594.207	0.125483
	436	0.336608	6932.42	0.0525481									436	0.504762	13545.9	0.120439					436	0.146667	3252.87	0.0147758				436	0.495238	773.782	0.179282				436	0.504762	796.19	0.185995				436	0.404762	589.981	0.124217
	437	0.339916	7024.36	0.0534919									437	0.502381	13418	0.119126					437	0.143333	3209.96	0.0143353				437	0.497619	779.324	0.180942				437	0.502381	790.528	0.184299				437	0.402381	585.786	0.12296
	438	0.34325	7118.3	0.0544563									438	0.5	13291.4	0.117826					438	0.14	3167.61	0.0139006				438	0.5	784.906	0.182614				438	0.5	784.906	0.182614				438	0.4	581.62	0.121712
	439	0.346612	7214.27	0.0554414									439	0.497619	13165.9	0.116538					439	0.136667	3125.83	0.0134717				439	0.502381	790.528	0.184299				439	0.497619	779.324	0.180942				439	0.397619	577.484	0.120473
	440	0.35	7312.3	0.0564477									440	0.495238	13041.6	0.115262					440	0.133333	3084.59	0.0130484				440	0.504762	796.19	0.185995				440	0.495238	773.782	0.179282				440	0.395238	573.377	0.119242
	441	0.353414	7412.42	0.0574755									441	0.492857	12918.5	0.113998					441	0.13	3043.9	0.0126307				441	0.507143	801.893	0.187703				441	0.492857	768.28	0.177633				441	0.392857	569.3	0.118021
	442	0.356852	7514.66	0.058525									442	0.490476	12796.5	0.112746					442	0.126667	3003.75	0.0122185				442	0.509524	807.636	0.189424				442	0.490476	762.816	0.175996				442	0.390476	565.251	0.116808
	443	0.360316	7619.05	0.0595967									443	0.488095	12675.7	0.111506					443	0.123333	2964.13	0.0118117				443	0.511905	813.421	0.191157				443	0.488095	757.391	0.174371				443	0.388095	561.231	0.115604
	444	0.363803	7725.64	0.0606908									444	0.485714	12556.1	0.110277					444	0.12	2925.03	0.0114104				444	0.514286	819.247	0.192902				444	0.485714	752.005	0.172758				444	0.385714	557.24	0.114408
	445	0.367313	7834.44	0.0618077									445	0.483333	12437.5	0.109061					445	0.116667	2886.44	0.0110143				445	0.516667	825.115	0.19466				445	0.483333	746.657	0.171155				445	0.383333	553.277	0.113221
	446	0.370847	7945.49	0.0629477									446	0.480952	12320.1	0.107855					446	0.113333	2848.37	0.0106234				446	0.519048	831.024	0.196431				446	0.480952	741.348	0.169565				446	0.380952	549.343	0.112042
	447	0.374402	8058.83	0.0641112									447	0.478571	12203.8	0.106661					447	0.11	2810.79	0.0102377				447	0.521429	836.976	0.198214				447	0.478571	736.076	0.167985				447	0.378571	545.436	0.110872
	448	0.377979	8174.49	0.0652985									448	0.47619	12088.6	0.105479					448	0.106667	2773.72	0.00985706				448	0.52381	842.971	0.20001				448	0.47619	730.841	0.166417				448	0.37619	541.557	0.10971
	449	0.381577	8292.49	0.0665099									449	0.47381	11974.5	0.104307					449	0.103333	2737.13	0.00948146				449	0.52619	849.009	0.201819				449	0.47381	725.644	0.16486				449	0.37381	537.706	0.108556
	450	0.385195	8412.88	0.0677457									450	0.471429	11861.5	0.103147					450	0.1	2701.02	0.00911081				450	0.528571	855.09	0.203641				450	0.471429	720.483	0.163314				450	0.371429	533.882	0.10741
	451	0.388833	8535.69	0.0690064									451	0.469048	11749.5	0.101997					451	0.0966667	2665.39	0.00874506				451	0.530952	861.214	0.205475				451	0.469048	715.36	0.161779				451	0.369048	530.086	0.106273
	452	0.39249	8660.95	0.0702922									452	0.466667	11638.6	0.100859					452	0.0933333	2630.23	0.00838412				452	0.533333	867.382	0.207323				452	0.466667	710.272	0.160255				452	0.366667	526.316	0.105143
	453	0.396165	8788.69	0.0716035									453	0.464286	11528.7	0.099731					453	0.09	2595.54	0.00802795				453	0.535714	873.595	0.209185				453	0.464286	705.221	0.158742				453	0.364286	522.573	0.104022
	454	0.399858	8918.94	0.0729407									454	0.461905	11419.9	0.0986137					454	0.0866667	2561.3	0.00767648				454	0.538095	879.852	0.211059				454	0.461905	700.206	0.157239				454	0.361905	518.857	0.102909
	455	0.403568	9051.75	0.074304									455	0.459524	11312.1	0.0975071					455	0.0833333	2527.51	0.00732964				455	0.540476	886.154	0.212947				455	0.459524	695.227	0.155747				455	0.359524	515.167	0.101803
	456	0.407295	9187.13	0.0756938									456	0.457143	11205.3	0.0964108					456	0.08	2494.17	0.00698738				456	0.542857	892.501	0.214848				456	0.457143	690.283	0.154266				456	0.357143	511.503	0.100706
	457	0.411038	9325.14	0.0771104									457	0.454762	11099.5	0.095325					457	0.0766667	2461.27	0.00664964				457	0.545238	898.893	0.216764				457	0.454762	685.374	0.152795				457	0.354762	507.866	0.0996159
	458	0.414795	9465.79	0.0785543									458	0.452381	10994.7	0.0942493					458	0.0733333	2428.8	0.00631635				458	0.547619	905.331	0.218692				458	0.452381	680.5	0.151335				458	0.352381	504.254	0.0985339
	459	0.418568	9609.12	0.0800256									459	0.45	10890.9	0.0931839					459	0.07	2396.76	0.00598745				459	0.55	911.816	0.220635				459	0.45	675.661	0.149885				459	0.35	500.668	0.0974596
	460	0.422354	9755.16	0.0815248									460	0.447619	10788.1	0.0921284					460	0.0666667	2365.15	0.00566289				460	0.552381	918.346	0.222592				460	0.447619	670.856	0.148446				460	0.347619	497.108	0.0963929
	461	0.426154	9903.95	0.0830522									461	0.445238	10686.3	0.091083					461	0.0633333	2333.95	0.00534262				461	0.554762	924.924	0.224562				461	0.445238	666.085	0.147017				461	0.345238	493.573	0.0953338
	462	0.429966	10055.5	0.0846081									462	0.442857	10585.4	0.0900474					462	0.06	2303.16	0.00502657				462	0.557143	931.549	0.226547				462	0.442857	661.348	0.145598				462	0.342857	490.063	0.0942823
	463	0.433791	10209.9	0.0861927									463	0.440476	10485.5	0.0890216					463	0.0566667	2272.78	0.00471469				463	0.559524	938.221	0.228546				463	0.440476	656.645	0.144189				463	0.340476	486.578	0.0932382
	464	0.437626	10367.1	0.0878066									464	0.438095	10386.5	0.0880055					464	0.0533333	2242.8	0.00440692				464	0.561905	944.941	0.230559				464	0.438095	651.975	0.14279				464	0.338095	483.117	0.0922015
	465	0.441473	10527.2	0.0894498									465	0.435714	10288.4	0.086999					465	0.05	2213.21	0.00410322				465	0.564286	951.709	0.232587				465	0.435714	647.339	0.141401				465	0.335714	479.682	0.0911722
	466	0.445329	10690.1	0.0911229									466	0.433333	10191.3	0.0860019					466	0.0466667	2184.02	0.00380351				466	0.566667	958.525	0.234629				466	0.433333	642.735	0.140021				466	0.333333	476.271	0.0901503
	467	0.449195	10856	0.092826									467	0.430952	10095.1	0.0850143					467	0.0433333	2155.21	0.00350777				467	0.569048	965.39	0.236685				467	0.430952	638.165	0.138652				467	0.330952	472.884	0.0891356
	468	0.45307	11024.9	0.0945594									468	0.428571	9999.78	0.084036					468	0.04	2126.78	0.00321592				468	0.571429	972.305	0.238757				468	0.428571	633.626	0.137292				468	0.328571	469.521	0.0881281
	469	0.456952	11196.8	0.0963235									469	0.42619	9905.38	0.083067					469	0.0366667	2098.72	0.00292793				469	0.57381	979.269	0.240843				469	0.42619	629.12	0.135942				469	0.32619	466.182	0.0871278
	470	0.460842	11371.6	0.0981185									470	0.42381	9811.88	0.082107					470	0.0333333	2071.04	0.00264373				470	0.57619	986.283	0.242945				470	0.42381	624.646	0.134602				470	0.32381	462.867	0.0861346
	471	0.464739	11549.5	0.0999448									471	0.421429	9719.25	0.0811562					471	0.03	2043.72	0.00236328				471	0.578571	993.347	0.245061				471	0.421429	620.204	0.133271				471	0.321429	459.575	0.0851484
	472	0.468641	11730.5	0.101802									472	0.419048	9627.5	0.0802143					472	0.0266667	2016.76	0.00208653				472	0.580952	1000.46	0.247192				472	0.419048	615.794	0.13195				472	0.319048	456.307	0.0841693
	473	0.47255	11914.5	0.103692									473	0.416667	9536.61	0.0792813					473	0.0233333	1990.15	0.00181343				473	0.583333	1007.63	0.249339				473	0.416667	611.415	0.130638				473	0.316667	453.062	0.0831971
	474	0.476462	12101.7	0.105613									474	0.414286	9446.59	0.0783572					474	0.02	1963.9	0.00154394				474	0.585714	1014.84	0.251501				474	0.414286	607.067	0.129335				474	0.314286	449.84	0.0822319
	475	0.480379	12292	0.107567									475	0.411905	9357.41	0.0774417					475	0.0166667	1937.99	0.001278				475	0.588095	1022.11	0.253679				475	0.411905	602.749	0.128042				475	0.311905	446.641	0.0812735
	476	0.484299	12485.5	0.109553									476	0.409524	9269.07	0.0765349					476	0.0133333	1912.43	0.00101557				476	0.590476	1029.43	0.255872				476	0.409524	598.463	0.126758				476	0.309524	443.465	0.0803219
	477	0.488222	12682.1	0.111572									477	0.407143	9181.57	0.0756367					477	0.01	1887.2	0.000756595				477	0.592857	1036.81	0.258081				477	0.407143	594.207	0.125483				477	0.307143	440.311	0.0793771
	478	0.492147	12882	0.113623									478	0.404762	9094.89	0.0747469					478	0.00666667	1862.31	0.00050104				478	0.595238	1044.23	0.260306				478	0.404762	589.981	0.124217				478	0.304762	437.18	0.078439
	479	0.496073	13085.1	0.115708									479	0.402381	9009.04	0.0738655					479	0.00333333	1837.74	0.000248857				479	0.597619	1051.71	0.262546				479	0.402381	585.786	0.12296				479	0.302381	434.071	0.0775076
	480	0.5	13291.4	0.117826									480	0.4	8923.99	0.0729925					480	0	1813.5	2.3341e-18				480	0.6	1059.24	0.264803				480	0.4	581.62	0.121712				480	0.3	430.984	0.0765828
