# Supplementary material for: A photoconversion model for full spectral programming and multiplexing of optogenetic systems
Source: Mol Syst Biol. 2017 Apr 24;13(4):926. doi: 10.15252/msb.20167456 (PMC5408778; doi:10.15252/msb.20167456)
Supplement: Supplementary file 17 — Dataset EV9 [file MSB-13-926-s017.zip › dataset_ev9_lpa-tools/misc/thermometers.xlsx]

## Sheet: Sheet1
Use-case	ID	Probe
Growth	F793D28	2
Maturation	F361228	1
